# Supplementary material for: UVB-induced genotoxic stress activates the DNA damage response and innate immune pathways in sea urchin coelomocytes
Source: Front Immunol. 2026 Mar 19;17:1787989. doi: 10.3389/fimmu.2026.1787989 (PMC13043383; doi:10.3389/fimmu.2026.1787989)
Supplement: Supplementary file 2 [file Table1.xlsx]

## Sheet: RAW_COUNTS
Geneid	Control_0hr_A	Control_0hr_B	Control_0hr_C	Zap_0hr_A	Zap_0hr_B	Zap_0hr_C	Control_1hr_A	Control_1hr_B	Control_1hr_C	Zap_1hr_A	Zap_1hr_B	Zap_1hr_C	Control_3hr_A	Control_3hr_B	Control_3hr_C	Zap_3hr_B	Zap_3hr_C	Control_6hr_A	Control_6hr_B	Control_6hr_C	Zap_6hr_A	Zap_6hr_B	Zap_6hr_C	Control_24hr_A	Control_24hr_B	Control_24hr_C	Zap_24hr_A	Zap_24hr_B	Zap_24hr_C
185/333	465	105	327	592	77	487	1470	50	290	635	58	312	267	217	177	142	224	347	7816	734	2224	1110	174	2932	21436	849	11557	1687	163
4e-bp	322	494	587	278	204	495	339	905	635	262	1021	571	701	1839	370	805	298	552	430	235	450	244	206	605	445	151	616	237	186
ABCB1	18	39	7	15	8	5	20	11	21	8	7	18	38	26	39	70	19	24	35	26	23	9	28	32	36	12	23	45	42
abcb4	9	11	13	2	10	4	11	22	7	4	8	9	5	34	23	82	5	26	36	55	12	9	10	42	10	32	17	11	12
ABCC1	101	243	89	61	20	22	90	89	119	27	35	35	253	293	181	77	24	82	91	115	63	23	35	104	55	36	41	14	7
ABCC5a	50	19	76	31	20	25	63	38	31	20	19	26	18	162	21	20	6	49	85	17	33	29	14	36	51	8	18	15	6
ABCC9a	17	104	86	4	20	39	17	93	26	13	37	22	108	181	99	33	15	65	38	96	59	15	18	74	13	14	57	10	11
adv	8263	10336	5620	4489	2759	1923	5355	3823	5915	3237	2123	4244	14042	11546	6476	3075	2735	3578	7775	5259	2106	2066	1748	6621	3246	3158	1905	1221	1657
ago1	612	843	839	216	152	153	811	474	604	239	200	404	901	1330	730	355	158	715	1769	897	279	226	173	2912	2378	1457	738	215	95
ago1b	734	1704	1347	356	428	705	794	1025	1073	370	949	768	1977	3476	1321	1017	548	1212	1113	1009	710	392	388	1357	860	416	1036	349	463
ags	638	390	345	322	120	224	464	419	853	305	315	590	529	1200	309	362	172	285	507	173	240	216	218	441	643	255	294	225	183
Alx1	10	7	6	5	1	3	2	18	23	2	5	8	21	56	3	8	1	11	4	17	17	8	18	17	6	3	9	4	8
AMAS2	3891	429	1501	2915	214	555	1475	1246	2374	1513	842	2566	791	6198	207	1222	298	1153	3375	267	520	966	143	1075	2525	290	389	738	150
AMAS3	83	25	6	96	9	1	67	15	78	28	4	58	40	63	9	7	9	14	204	13	28	37	8	51	126	23	2	21	2
AMAS4	46928	9146	8113	48272	6486	2728	17051	5835	16367	18163	3217	13933	11346	32905	3530	6222	5031	5847	43410	3911	2333	10684	2042	9698	30930	6784	453	7664	1069
AnkAT-1	0	1	2	0	0	0	0	1	0	0	0	0	0	2	0	0	0	1	1	1	0	0	0	3	0	0	2	0	0
ano10	207	296	424	102	29	66	268	332	180	92	57	71	299	717	223	142	20	271	384	186	104	51	7	417	248	78	210	29	23
ano7	155	34	63	68	5	2	120	46	66	22	8	27	47	145	22	18	9	36	176	14	21	32	4	48	49	7	11	22	1
arc1	1404	356	989	607	118	564	1272	725	1603	712	489	795	485	2568	282	696	185	621	1338	197	606	501	168	1619	652	183	1093	537	141
arc2	1522	3618	1338	1008	2307	1213	1397	1378	1699	949	991	1252	5394	3660	2565	1604	2932	766	1400	1402	1156	923	1609	1432	415	624	1130	678	1606
arc3	270	84	633	384	118	285	268	130	112	288	85	235	68	926	94	271	135	474	688	153	162	239	74	332	285	148	116	116	70
arc4	125	25	166	287	35	103	77	82	63	208	53	123	14	392	10	132	33	124	215	10	63	94	27	54	214	33	36	102	13
ARS	11	8	1	0	0	1	3	0	13	2	1	13	2	3	7	3	0	0	3	4	0	1	0	3	1	0	0	0	0
ATP6	162225	95761	139614	101842	59836	108496	110320	302729	340420	97011	178392	202689	238483	582088	74718	153505	70147	181442	174621	79763	142008	104520	57161	426830	218149	142181	129355	39130	37528
ATP8	6376	4276	6608	3678	2286	4514	6091	24118	21742	3880	10642	11979	15359	34583	4880	8514	4170	10493	10328	5116	8393	6025	3373	27123	14646	9433	8197	2520	2498
BACE	1023	1154	1007	655	297	324	994	752	859	467	346	803	1198	2307	987	574	344	911	1878	858	417	441	235	1706	1618	832	782	307	186
bf	48	60	1745	36	19	336	97	898	85	37	350	105	99	2509	62	390	25	734	92	35	581	23	78	458	40	20	461	31	12
blimp1/krox	2794	2322	2599	463	134	166	2280	18	37	365	3	41	46	5763	1965	433	204	1191	2680	2179	648	245	129	1092	715	352	510	106	68
BMP1	470	689	673	238	228	296	460	463	593	180	327	377	784	1518	481	394	285	417	782	361	320	185	191	626	615	325	443	83	144
BMP2/4	5	9	0	1	1	1	5	4	3	1	0	1	11	18	2	7	5	4	10	6	9	0	14	162	807	268	229	33	0
BND	2	12	2	0	2	4	0	0	2	3	1	0	4	3	0	2	1	6	0	2	4	1	8	1	1	2	0	5	1
c3	89253	176972	139426	26075	19283	26231	131867	75516	75683	20564	23592	27022	142895	205857	147064	35584	22660	63822	103909	83969	42839	22623	14739	97284	34357	27439	49740	17347	12303
calret	314	691	234	247	361	270	271	441	508	272	743	852	1211	1048	622	609	926	266	321	378	449	303	551	753	827	390	397	278	487
CBF-A	241	191	103	122	35	42	192	83	168	104	29	86	242	227	129	82	31	54	220	38	25	53	23	181	185	49	101	63	11
Cdc6	5	12	7	2	5	0	5	5	3	4	6	0	17	29	16	3	2	4	11	4	5	1	9	2	3	1	8	13	3
cdk4	85	66	63	46	30	19	136	39	49	34	18	49	108	111	92	43	24	169	524	321	52	32	38	209	128	107	168	70	114
CGSP1	0	0	0	0	3	0	0	0	1	1	0	0	0	3	0	0	0	0	0	0	0	0	0	2	0	0	0	0	0
Chk1	61	112	58	40	28	31	77	42	74	43	41	52	79	110	46	29	25	23	53	21	27	26	28	35	16	12	42	19	40
CHRD	2	3	0	2	2	0	1	4	3	9	3	2	4	5	2	8	1	2	1	6	8	3	9	6	2	3	0	4	1
clmdn	0	0	5	0	0	0	1	1	0	0	0	2	2	4	1	1	0	2	1	0	0	6	4	0	0	0	1	1	0
cmas	107	43	73	35	11	47	67	73	56	35	29	23	69	221	68	51	15	45	285	23	51	28	8	135	117	37	46	16	9
Coel1	25356	31923	28501	8122	3459	4460	28278	19068	20520	7148	5501	10062	31472	48915	22669	8113	4869	16819	31183	16672	8561	7236	2965	42604	29229	13758	11837	6178	2692
COLP1alpha	615	937	95	149	125	50	351	93	319	175	51	203	431	256	576	48	186	75	1200	1199	82	127	89	6864	12430	11670	479	78	80
COLP2alpha	1352	1083	318	728	347	179	1253	173	810	516	146	622	622	588	921	228	342	331	1768	810	225	412	243	2747	11883	5893	351	253	200
COLP3alpha	30	27	29	14	9	4	11	11	15	6	9	6	26	60	25	15	4	37	47	61	16	12	14	84	133	47	31	0	4
COLP4alpha	18	17	14	20	1	7	6	24	28	2	13	19	29	102	8	12	9	39	32	29	4	5	10	71	102	56	22	2	4
COX1	70686	54602	92220	51489	37999	78257	48336	178935	140958	58781	120148	93861	134349	369698	40696	104859	45158	116705	75569	43998	83717	48761	34797	237622	82974	80098	88063	18721	26892
COX2	17382	11475	13106	20016	16224	18308	12303	21914	32724	22317	25952	38708	27029	46956	8866	25463	19760	15874	18056	9349	20907	21257	15531	34657	28426	17679	20792	10672	13368
COX3	10872	5432	15092	8101	4436	13146	9618	29906	27058	9558	21372	21216	16120	62814	4284	20355	6569	17701	12418	4819	13862	8737	4585	35100	18232	5626	12021	3802	3215
CVp18	1	0	0	0	0	1	0	0	0	0	2	0	1	8	1	0	0	1	0	0	0	1	0	2	0	0	3	0	0
CycA	102	74	31	75	20	18	46	29	181	53	23	119	73	143	36	54	36	15	57	2	12	31	22	59	42	6	12	9	17
CyI	26910	10177	25036	18685	4318	9392	28244	6903	18022	15504	6517	16789	6941	35074	10001	10503	3814	19181	40824	11644	10250	10929	2006	54063	57128	12920	8682	5447	529
CyIIIa	1	4	0	1	0	0	0	2	4	0	1	0	1	1	3	1	0	0	3	2	0	2	5	4	1	1	0	0	0
cyiiib	0	10	3	1	0	2	6	5	8	3	0	1	11	12	21	0	1	8	20	13	4	4	1	31	19	16	4	1	0
cyp51	173	144	174	140	44	96	155	132	119	115	59	178	120	372	80	123	51	162	242	49	89	105	15	1280	837	139	205	87	18
CYTB	104557	74824	101298	51889	33192	65653	73859	208537	207839	55590	105451	94096	195177	415675	57827	98358	42925	126458	108611	60471	75811	47598	31642	288211	142502	91651	84189	24607	31122
DD104	130749	111149	211351	164214	72145	96667	90071	129016	75987	99558	75831	81024	120080	518962	60184	112598	53524	155052	208468	60853	57657	60124	34591	173938	235824	188975	72017	65687	29084
dd185	10	4	73	9	14	79	86	13	9	18	19	50	43	46	34	47	29	189	1383	341	1381	190	62	598	2444	199	3500	355	93
DD186	117	283	4836	98	229	473	119	38	80	75	36	29	72	3145	600	512	244	5501	86	614	1160	73	177	2986	16	200	6466	28	101
delta	8	13	8	2	1	5	11	3	3	0	1	0	4	24	10	47	0	8	22	8	6	0	7	10	5	3	3	0	0
dlp	26	41	16	22	12	10	14	44	38	31	26	28	61	108	43	34	22	38	66	57	55	39	63	43	29	17	15	10	11
Dlx	0	8	3	0	1	0	0	0	5	0	0	0	1	6	0	2	0	1	1	1	5	5	17	4	1	0	0	0	0
dri	1	4	0	1	4	0	3	1	3	0	0	3	1	7	0	5	0	6	1	3	3	6	11	0	1	2	0	2	0
duox1	56574	58456	48046	27814	37035	37677	64139	34720	69908	28794	40701	51596	79750	115891	44503	51849	43022	42672	77646	40491	40101	25925	27703	128449	63353	30325	43719	16113	30058
DVR1	16	14	16	10	6	9	22	11	16	0	13	0	19	39	6	7	7	6	45	19	7	14	8	16	19	11	49	1	4
E2E3	15	25	37	25	6	31	3	88	42	32	98	40	5	166	6	50	16	20	12	5	25	11	9	44	4	1	46	3	6
ebr1	13	40	12	4	5	11	6	8	10	1	5	11	35	72	19	8	6	6	10	15	20	10	22	14	7	2	16	5	20
ECaSt/PDI	14908	22126	18708	9105	7153	9679	14527	13818	15072	7306	9931	9788	25896	42690	15393	12604	8207	12405	19267	10474	8391	5993	4879	29592	24187	11159	10623	4839	4512
Echs1	142	138	80	118	49	37	128	69	95	63	8	42	127	196	95	42	59	51	118	52	22	68	18	106	82	31	30	34	21
Ecr/Fxr	804	662	562	438	159	171	786	460	716	373	340	523	854	1479	528	435	151	478	957	360	229	181	110	1908	1486	578	180	139	133
eef1Bb	1103	1874	1137	1536	1248	1159	1123	861	1283	953	600	801	2146	2420	1295	1145	1148	719	1559	948	744	889	597	1772	1528	734	1016	980	558
eef1G	463	446	1061	483	475	581	471	699	796	370	408	698	1069	2347	642	681	812	753	1086	499	549	566	423	1591	883	559	1257	512	392
egf1	2	0	0	2	2	0	2	4	1	0	6	0	0	5	1	29	1	0	1	2	0	0	2	2	1	0	5	0	0
EGF2	0	1	3	1	2	2	0	1	0	0	5	1	6	12	0	2	0	5	6	3	2	4	9	1	0	3	4	0	0
EGFIII	0	0	0	0	1	0	0	1	2	1	0	0	0	3	0	0	0	0	1	0	3	1	0	1	0	1	0	0	0
EH1	55	109	54	22	16	11	42	43	23	14	12	11	103	142	97	26	11	32	87	49	35	17	14	62	55	23	13	8	0
eh2	1	1	2	1	2	1	1	10	3	7	5	1	11	27	4	12	3	9	5	13	20	7	28	9	5	2	1	2	3
eif4a	3064	4630	5206	630	296	491	8224	702	753	943	127	350	1482	5790	7679	732	393	4390	18914	8629	1926	1553	325	13371	14625	5822	8393	2448	298
eif4e1	133	122	138	56	8	43	191	74	68	64	24	37	120	168	120	27	34	99	242	92	58	79	23	329	283	85	171	59	22
eif4e2	31	20	20	20	19	30	26	38	23	34	24	8	26	114	19	14	8	14	18	5	10	13	19	45	28	0	21	4	5
eif4e3	219	261	134	188	163	100	162	102	171	155	98	109	322	226	136	94	128	42	159	75	53	74	85	175	228	128	43	58	59
Elk	19794	27376	40982	2492	2160	2325	38955	3409	3260	3459	1433	1833	7314	39339	44942	3450	2054	22480	26769	18481	4751	2205	1434	21484	9304	5637	4406	1764	1167
EMAP	5172	8564	4641	1887	1469	1316	4777	3461	4023	1448	1051	1600	7420	8901	4692	1841	1270	2279	4735	2550	1843	1044	849	4512	2991	1551	1485	594	760
Endo16	0	1	1	1	0	0	0	0	0	0	0	0	3	0	0	3	0	1	1	2	2	1	3	1	0	0	0	0	0
erg	359	356	338	61	64	112	340	335	243	36	77	52	344	921	395	101	42	260	372	186	116	43	43	402	231	132	109	31	32
etg	528	539	553	156	35	84	539	312	275	77	73	69	450	1117	422	110	40	288	598	223	123	71	32	318	206	91	51	16	12
ets1	23362	35894	57544	3891	4413	5139	43974	9844	12791	4187	5676	6999	22408	49474	59575	6562	4921	50669	57448	70250	10865	4444	3431	58796	31681	29639	13775	2370	2071
Ets4	6463	10156	5629	3363	1119	1396	4127	815	1663	2375	215	724	999	15438	7032	1528	1046	4840	6511	3321	2197	1505	606	4831	4102	1308	2586	2058	561
eve	0	0	1	0	0	0	0	0	4	0	0	0	3	0	0	0	0	0	0	2	1	0	1	0	1	0	0	0	0
FGF	11	3	214	0	0	12	5	3	2	0	0	6	2	11	17	4	0	261	37	89	62	9	12	18	12	6	157	1	1
FGFR	4357	10419	9747	1152	1273	2511	3736	11081	4786	1043	3685	1510	11660	26190	6021	3469	1218	6103	2766	2222	2303	875	1034	3404	470	414	1984	518	583
FGFRL1	7	5	2	20	0	6	5	4	7	7	2	2	3	17	2	6	3	9	5	6	10	2	6	1	10	0	0	0	0
fkh1	0	1	0	1	1	0	0	0	0	0	0	0	1	7	4	0	0	3	0	1	2	0	9	0	0	0	0	0	0
FoxA	0	1	6	0	3	0	0	2	0	0	10	0	0	7	0	156	0	1	0	2	0	0	0	16	0	0	1	0	0
FoxG	20	1	3	2	0	5	3	1	1	0	0	0	0	34	0	0	0	3	0	0	2	1	6	0	2	0	0	0	0
FoxJ1	440	166	112	171	14	11	173	9	52	118	0	21	64	280	65	205	12	69	119	37	23	13	21	31	14	3	6	21	6
foxx	0	0	0	0	0	0	0	0	0	0	0	0	0	0	0	0	0	0	0	0	0	0	0	0	0	0	1	0	0
FRK	91	50	86	76	21	104	75	44	74	148	42	43	48	203	48	103	24	65	194	41	108	149	46	99	225	62	282	300	94
FSCN1	8714	19556	10815	1958	1315	1512	9150	7868	5765	1461	1030	1184	19900	19533	13523	2071	1097	7329	11276	8107	3066	1625	851	12055	4322	3870	2994	975	524
GATAc	483	1031	157	246	224	129	320	484	589	125	202	325	1047	1178	388	253	245	70	191	148	147	138	223	228	185	87	155	88	103
GATAe	4	15	50	2	2	24	5	28	5	1	32	8	15	107	14	23	3	33	8	8	21	3	24	10	4	5	16	0	4
GCF1	24	11	18	9	9	11	23	8	15	5	9	6	24	32	14	3	25	32	36	21	33	14	17	41	49	14	42	22	13
gcm	496	56	377	284	16	134	272	282	235	253	110	154	93	1122	35	150	17	322	722	59	67	73	13	231	226	60	63	55	9
gnaq	5717	7512	7747	1673	623	1091	6958	4154	4046	1196	1048	1317	6485	12803	6201	1910	548	5639	8840	5200	1747	1065	502	11121	5374	3035	2645	779	328
gnrhr1	2	1	3	2	0	0	2	2	2	1	1	0	4	7	1	6	0	2	3	0	3	0	0	1	0	0	1	1	0
gnrhr2	2	5	0	2	0	5	3	1	1	0	3	3	6	22	0	5	4	4	2	5	4	2	3	5	3	2	0	3	0
gnrhr3	6	0	1	1	0	0	4	0	4	1	3	6	0	1	0	0	0	1	2	1	0	0	3	0	1	0	0	1	1
Gp96	1940	1215	910	924	210	202	1702	725	1062	457	141	494	1322	1532	815	340	198	532	2350	597	291	410	122	2007	1954	509	307	232	78
gpa2	7	0	8	6	2	0	0	3	9	3	1	4	12	25	2	8	1	10	12	10	23	4	15	2	1	2	3	0	0
gpa2_1	0	0	2	0	0	0	2	4	3	1	0	0	5	9	0	3	0	3	3	9	1	6	13	1	1	0	0	0	2
gpb5	0	8	2	0	4	0	0	4	2	5	0	2	4	10	7	4	0	7	2	8	1	6	5	5	1	5	1	2	1
Gpc-5	2	0	0	0	0	0	0	1	0	0	0	0	3	3	0	1	0	1	1	2	0	5	0	8	11	11	8	0	0
gpc-6	28	37	187	20	24	52	28	148	34	15	70	25	34	414	23	63	40	129	60	34	67	14	21	343	434	127	106	10	15
Gsc	5	0	2	3	0	2	1	0	7	5	3	4	2	8	0	1	13	0	4	2	7	4	0	1	6	1	0	1	0
H2A.F/Z	7972	3815	3248	7320	2202	2231	6349	2362	6602	5677	1501	4519	4679	8356	2432	2786	2026	2363	8471	1752	1708	3681	1097	3892	4598	1262	1505	3007	852
Hbox7	44	17	86	15	2	19	122	14	28	9	5	17	21	113	58	19	10	67	67	22	35	16	47	58	43	5	52	19	4
HCN2	13	19	69	26	9	43	10	109	43	21	61	18	28	232	11	86	17	31	9	9	66	16	14	29	12	8	60	7	17
HDAC1	479	445	299	263	55	129	437	252	353	144	63	116	483	614	240	125	78	132	543	120	91	123	54	291	377	127	79	75	75
Hes	8	7	3	0	0	0	1	7	0	3	2	0	8	12	3	41	4	0	1	3	1	0	0	5	0	4	1	0	1
hh	2	2	0	0	7	0	0	10	3	0	4	0	5	8	0	2	0	5	4	5	8	8	11	4	0	0	4	0	0
Hlf	564	566	737	285	102	249	466	549	397	235	291	252	709	1724	361	517	149	558	1241	304	594	279	152	1147	965	351	1268	393	217
HMG1	3033	2949	3117	963	747	492	3007	1590	1812	741	340	445	2929	5211	2010	832	741	1764	4306	1535	778	674	406	3825	3079	1039	1303	603	410
HMGCR	524	267	400	550	65	153	385	282	460	312	199	456	313	1070	199	241	57	437	639	155	145	145	48	1247	2249	245	388	162	78
HMX	0	2	0	0	1	0	0	0	6	0	0	0	0	0	0	2	0	0	0	0	0	0	1	0	0	0	0	0	0
hnf6	0	0	0	0	0	0	0	0	0	0	0	0	0	0	0	0	0	0	0	0	0	0	1	0	0	0	0	0	0
hox1	4	20	17	1	0	0	9	8	12	9	1	0	11	48	10	25	0	16	15	10	9	1	11	13	4	0	5	4	0
hsp110	1106	608	897	189	87	169	1416	366	330	290	168	157	622	1126	698	297	230	956	2325	974	481	319	89	3778	2017	1090	979	311	158
IrxA	11	11	10	5	0	5	14	8	4	0	8	1	6	16	11	5	0	15	12	15	3	5	14	2	6	4	25	5	0
isg12	350	175	2486	582	221	3761	292	1475	347	415	2132	498	268	5968	152	3449	320	1765	463	150	2117	436	190	2209	546	130	3375	340	155
kap115	50	41	38	25	14	20	32	56	48	28	19	20	71	109	23	49	17	51	45	24	34	18	7	126	72	36	36	5	11
KATNA1	115	131	84	48	15	10	94	51	114	44	18	38	137	180	69	40	22	52	142	47	28	12	17	129	100	87	47	3	12
KIF15	13	13	16	5	11	11	12	17	26	6	4	24	32	70	15	21	16	17	20	14	31	10	9	17	15	10	17	9	5
Klf7	3331	5991	3413	1697	1543	1751	3127	4156	4120	1453	2732	2565	6507	11090	4772	2952	1800	1958	2368	2488	1813	1182	1029	17199	10576	6086	2845	1098	1041
KRP85	17	54	38	10	6	20	11	50	23	10	38	14	67	130	15	52	27	29	14	9	36	6	11	37	14	6	24	3	6
Lim1	0	0	0	0	0	0	0	0	0	1	0	0	1	7	0	2	0	0	2	3	0	1	4	2	1	0	0	0	0
LOC100048987	4	13	2	0	0	0	3	7	0	0	0	0	13	0	10	2	2	2	18	21	2	0	1	1	1	2	0	0	1
LOC100144872	2826	4675	5935	1341	1582	2118	2976	3229	3413	1469	2894	2928	6099	11372	3862	2960	1592	11667	10216	8307	2791	1094	1310	22943	10073	7643	4710	954	1270
LOC100144873	8	3	4	8	3	3	2	13	2	5	11	6	8	29	3	19	3	2	13	7	11	3	7	7	7	1	4	3	0
LOC100147806	28	59	95	7	9	16	221	28	17	18	16	44	90	116	172	17	17	398	1282	1238	106	30	34	4369	7031	4225	1112	84	27
LOC100887827	44	0	5	25	0	0	10	3	37	7	1	9	9	18	1	1	2	5	18	14	4	6	7	2	31	3	1	18	0
LOC100887831	4	15	11	4	0	4	9	5	2	2	5	6	12	10	9	5	5	4	12	6	7	7	3	10	6	5	20	8	9
LOC100887833	1218	790	1645	535	362	454	1526	736	1039	407	306	543	907	2421	736	573	484	1153	1709	600	694	376	268	1632	1127	420	767	275	232
LOC100887834	53	59	33	37	17	9	57	48	69	22	17	21	45	118	35	22	15	35	33	14	21	8	17	27	26	9	16	15	14
LOC100887835	1	1	0	0	0	0	0	1	1	0	1	0	0	2	0	0	0	0	0	0	0	0	0	0	0	2	1	0	0
LOC100887836	21	29	34	14	7	12	21	25	22	0	14	10	47	89	14	23	4	16	35	23	16	8	2	16	4	11	9	0	1
LOC100887838	0	0	5	0	0	0	0	0	0	0	0	0	0	0	0	0	0	0	0	0	0	0	0	0	0	0	1	0	0
LOC100887840	0	0	2	0	0	0	0	0	1	0	0	0	0	0	2	1	0	0	0	0	1	0	0	3	0	3	0	0	0
LOC100887841	1	0	0	0	1	0	0	4	2	1	1	4	1	9	0	1	0	0	1	0	1	0	1	0	2	0	0	1	1
LOC100887842	7	4	3	2	7	3	4	1	6	6	2	3	13	10	9	7	20	4	11	2	9	2	6	0	10	4	0	1	4
LOC100887843	1	0	0	1	2	1	2	0	5	0	2	5	5	3	0	2	0	0	1	3	0	6	2	2	0	0	3	2	2
LOC100887844	3	1	3	0	2	0	0	0	2	0	1	1	3	2	2	2	0	0	3	0	0	4	1	0	0	0	2	0	0
LOC100887845	7	17	6	1	5	8	11	5	4	1	3	3	18	24	14	6	2	8	10	16	2	2	24	11	9	2	2	0	5
LOC100887846	70	125	92	103	39	59	83	76	55	99	48	49	99	229	60	75	30	60	110	37	53	55	17	131	181	59	128	76	9
LOC100887849	44	0	0	41	0	0	11	2	50	21	1	49	1	4	1	1	0	0	28	0	2	30	4	1	22	0	0	17	0
LOC100887851	76	100	131	5	19	6	138	65	64	12	17	17	127	168	76	30	5	64	98	41	32	10	25	53	27	3	17	9	8
LOC100887852	8	20	11	4	2	5	20	19	5	2	15	6	28	35	9	7	2	10	16	1	10	2	9	12	17	4	14	4	2
LOC100887854	4	6	5	3	2	0	3	4	8	3	12	2	5	11	5	4	1	2	7	4	7	9	20	8	4	3	4	1	1
LOC100887856	243	397	142	104	132	111	157	284	297	101	184	211	572	597	202	199	149	88	233	95	110	76	71	381	298	197	194	57	79
LOC100887858	424	193	137	395	223	278	311	422	1011	400	582	1260	392	829	94	440	224	110	166	56	317	220	104	317	274	45	242	90	49
LOC100887859	16	27	32	20	11	14	14	53	28	6	50	24	28	119	37	50	23	38	40	14	68	14	23	66	70	20	46	15	18
LOC100887860	14	34	23	7	6	3	25	9	18	6	3	33	30	51	19	70	8	15	22	25	14	6	7	25	10	20	7	7	13
LOC100887861	3	10	8	1	1	1	2	3	0	0	1	3	5	8	8	14	2	4	5	7	9	1	7	12	3	2	5	0	4
LOC100887863	51	37	51	14	5	26	30	35	34	8	28	17	72	104	39	21	11	21	39	12	30	8	6	52	49	8	33	16	15
LOC100887864	193	446	204	83	103	61	198	177	251	82	73	119	526	498	285	117	122	133	276	168	72	72	45	189	91	52	56	54	60
LOC100887866	323	711	307	125	215	209	268	289	442	145	264	259	821	935	420	312	189	120	128	157	237	85	148	266	173	137	240	72	183
LOC100887867	293	326	136	187	118	111	324	152	196	111	139	176	422	405	196	141	122	100	391	78	317	103	80	232	540	111	355	129	104
LOC100887870	0	0	0	0	0	0	0	0	0	0	0	0	0	1	0	0	0	0	0	0	0	1	0	0	0	0	0	0	0
LOC100887872	34	37	65	8	6	11	59	30	15	3	18	6	58	114	36	28	1	34	51	36	19	21	0	66	38	26	28	23	8
LOC100887873	5	10	1	5	2	10	1	8	1	1	11	1	5	25	1	5	6	0	1	3	1	0	6	4	1	1	4	2	10
LOC100887874	45	36	19	8	9	2	43	29	35	3	28	14	38	65	44	12	26	22	20	18	38	27	13	24	18	8	10	16	10
LOC100887875	0	1	0	0	3	0	0	0	0	0	0	0	6	1	1	0	0	0	2	2	1	0	0	0	0	0	0	0	2
LOC100887876	19	44	33	6	18	18	8	36	21	14	17	35	107	78	31	29	30	20	17	16	13	3	14	27	22	5	14	6	15
LOC100887877	2	0	4	2	0	0	0	0	7	0	0	0	5	1	0	0	0	1	0	0	1	0	0	2	0	0	0	0	0
LOC100887880	59	46	15	17	19	9	25	39	53	9	16	18	23	77	13	11	25	23	14	5	4	9	21	22	30	3	13	10	5
LOC100887881	9	20	67	9	9	58	15	33	15	8	14	6	25	108	22	68	10	127	164	26	129	24	15	67	185	11	131	48	2
LOC100887882	1758	2166	1811	639	439	735	1469	1844	2199	650	1052	1271	2864	4493	1440	1044	534	1165	1052	830	862	519	424	1564	938	522	709	274	359
LOC100887883	5	2	4	1	3	0	0	6	4	2	2	8	3	1	1	68	0	1	6	6	4	1	13	11	3	3	0	0	0
LOC100887884	942	202	962	1285	203	321	927	176	149	1239	109	332	155	1560	142	326	140	1012	4025	422	224	989	119	740	1843	279	189	785	81
LOC100887885	42	14	36	4	13	10	104	10	5	11	9	7	17	36	43	0	11	83	194	101	20	22	30	46	97	9	55	8	19
LOC100887886	299	308	240	195	225	203	173	287	390	194	338	400	448	813	108	272	247	154	221	133	219	137	82	396	249	143	263	67	74
LOC100887887	0	1	4	0	0	1	0	0	0	0	0	0	0	8	0	3	0	0	1	1	0	2	0	0	0	1	2	2	0
LOC100887888	2035	507	479	1180	175	135	724	368	1242	595	222	850	760	1434	239	350	261	279	1233	208	197	344	141	444	485	186	118	214	142
LOC100887890	4	10	5	0	3	4	3	22	18	4	18	3	12	44	4	24	1	6	1	8	21	8	0	8	4	1	12	10	2
LOC100887891	320	37	76	234	231	193	176	45	157	141	162	102	73	192	34	357	15	79	475	23	48	132	73	115	174	80	234	147	73
LOC100887892	238	480	327	159	121	136	284	291	258	119	209	265	573	780	321	231	150	148	155	168	168	109	161	142	79	52	120	53	82
LOC100887893	387	340	549	344	83	309	260	564	291	147	276	183	415	1752	211	387	122	243	164	54	268	63	77	279	156	28	232	88	41
LOC100887894	0	4	11	0	1	0	0	2	0	0	1	0	9	15	5	0	2	9	0	4	0	1	0	5	0	1	2	0	2
LOC100887895	18	83	37	34	46	25	6	86	35	17	20	12	123	178	28	18	33	36	19	16	25	2	19	22	24	10	36	1	5
LOC100887896	3266	8419	10724	810	1194	860	8787	201	322	994	55	128	394	9983	15559	902	1457	4835	3404	6495	2862	559	625	4478	589	825	1721	274	603
LOC100887897	0	2	0	1	0	0	0	0	0	0	0	0	0	1	0	0	0	0	0	0	0	0	0	0	0	0	0	0	0
LOC100887898	1	5	19	1	0	4	2	7	2	0	2	1	4	20	1	15	0	11	2	3	8	2	2	9	4	0	11	0	0
LOC100887899	1	1	0	0	0	0	0	0	0	0	0	1	0	2	0	0	0	2	1	0	3	0	6	2	0	0	1	0	0
LOC100887900	3375	34	26006	3633	47	29613	2822	8723	2641	3034	10618	2179	162	68092	47	27017	100	19012	4310	52	13220	2561	798	17865	3309	39	16222	2330	54
LOC100887904	2	0	1	0	2	0	0	0	5	0	2	0	0	2	0	2	0	1	0	1	4	0	1	0	0	0	0	0	0
LOC100887907	61	425	27	11	63	3	34	35	44	9	11	23	345	61	314	85	96	15	43	300	35	15	54	63	10	64	7	0	32
LOC100887909	11	15	7	0	2	3	16	5	8	0	3	1	17	12	16	2	0	7	10	7	2	2	0	17	16	15	4	0	0
LOC100887910	316	443	308	130	39	91	244	332	255	85	114	153	430	795	269	163	38	153	371	136	130	80	45	138	202	30	92	24	17
LOC100887911	146	223	129	21	27	26	178	78	89	59	39	49	261	284	185	70	58	102	120	113	32	26	54	165	95	90	29	10	7
LOC100887913	414	441	1395	323	383	466	384	768	391	322	428	261	469	2056	411	378	227	1430	430	332	411	129	169	1025	550	429	441	93	139
LOC100887915	53	3	0	15	1	7	23	1	17	27	0	14	17	3	0	5	5	0	64	3	5	7	0	11	32	1	2	1	13
LOC100887916	29	21	12	31	17	36	13	17	46	29	20	30	37	67	13	31	19	5	24	4	21	11	10	26	39	21	26	9	4
LOC100887917	27	5	3	17	2	2	17	5	22	13	3	11	6	9	14	2	0	5	45	2	3	12	1	13	12	4	7	3	1
LOC100887919	0	0	0	0	0	0	0	0	1	0	0	0	0	1	0	2	0	0	0	0	0	0	0	0	0	0	0	0	0
LOC100887920	1267	625	1799	2428	899	1331	865	1041	803	1631	973	1416	575	4991	303	1518	743	1517	2623	581	811	1218	454	2798	3947	1939	1282	1685	348
LOC100887921	58	25	63	88	18	31	55	49	21	39	19	34	23	238	11	52	14	56	202	16	13	40	6	38	58	8	11	32	11
LOC100887923	27	67	55	23	19	20	29	27	46	19	5	28	61	127	29	30	23	11	20	19	38	11	16	24	19	16	43	3	12
LOC100887924	22	72	112	25	1	12	30	48	27	4	11	18	49	94	91	21	5	73	27	53	61	9	1	68	13	5	91	17	1
LOC100887925	69	18	33	30	16	12	75	28	63	21	10	17	38	96	21	18	17	34	65	27	39	15	24	97	247	100	43	11	7
LOC100887926	66	90	86	25	69	22	82	41	41	17	21	27	96	173	73	31	82	95	163	139	36	24	86	186	63	64	272	74	141
LOC100887929	46	110	24	19	52	1	55	15	83	24	10	76	152	67	109	15	96	19	55	76	14	23	52	52	25	59	12	17	24
LOC100887930	18	21	43	19	7	23	16	47	16	8	29	34	47	184	18	34	14	68	40	12	42	7	5	68	48	10	38	7	21
LOC100887933	10	4	1	33	1	4	4	2	6	11	0	18	11	11	1	1	2	6	6	3	3	9	3	4	7	0	2	2	0
LOC100887936	35	61	40	18	3	3	32	21	15	6	7	3	60	74	36	18	5	16	40	19	9	12	7	62	23	24	39	46	20
LOC100887937	1209	1194	813	545	378	425	821	939	1341	404	722	984	1524	2693	731	899	410	1031	1157	683	511	389	276	2003	1386	635	890	252	201
LOC100887938	94	388	317	79	326	221	88	206	83	75	172	55	442	532	305	236	333	206	137	311	186	45	178	371	100	289	319	72	212
LOC100887940	22	10	12	24	1	11	30	13	25	14	7	14	10	20	4	5	3	3	14	3	3	7	4	13	14	2	1	1	0
LOC100887941	4	3	4	5	1	5	5	0	13	6	9	7	6	16	5	8	2	3	6	3	10	2	4	13	12	1	5	5	1
LOC100887942	27	32	54	9	6	22	21	68	20	6	44	43	37	145	17	41	5	29	9	29	35	13	5	48	18	21	15	3	3
LOC100887944	2	89	29	5	42	18	11	29	4	0	21	1	107	156	81	34	70	44	7	34	19	6	41	37	15	23	28	2	18
LOC100887945	169	54	62	101	19	29	91	71	169	52	30	78	77	238	41	42	16	65	135	47	24	46	8	81	39	18	25	12	4
LOC100887948	1	0	0	0	3	0	3	0	1	1	0	4	7	1	2	2	1	1	0	2	0	4	0	0	0	1	0	0	2
LOC100887949	117	178	178	61	121	116	80	96	135	58	107	133	254	366	105	165	118	125	94	93	109	77	118	103	160	88	114	58	83
LOC100887950	2	1	5	2	1	1	2	8	6	5	4	5	0	14	4	7	1	6	6	2	0	0	5	3	0	1	2	3	0
LOC100887952	185	636	935	49	53	249	418	367	181	62	150	72	499	1164	568	287	89	1107	1398	1166	327	137	56	784	158	139	570	104	76
LOC100887959	39	83	42	36	3	11	49	20	30	13	26	21	72	161	30	40	14	23	82	36	37	7	13	49	67	18	34	10	12
LOC100887960	23	14	17	20	14	9	25	12	15	10	7	3	42	33	9	3	6	15	38	12	14	7	1	32	28	12	14	8	1
LOC100887962	0	0	2	0	0	0	0	6	1	0	5	6	0	2	1	4	1	0	2	0	5	5	0	5	3	0	1	0	2
LOC100887966	25	93	33	6	3	5	14	26	18	4	5	5	64	67	54	6	9	11	17	39	13	6	3	37	3	23	10	2	0
LOC100887968	4	10	60	0	7	29	0	113	0	0	67	1	17	210	6	43	7	19	0	3	29	0	11	11	0	8	34	2	0
LOC100887969	13	16	4	3	1	1	6	3	7	2	1	5	9	8	13	5	1	2	3	6	3	3	1	7	1	2	0	5	2
LOC100887974	58	202	94	47	44	40	61	97	92	35	16	50	218	174	141	42	68	73	54	51	48	42	29	157	27	54	55	21	45
LOC100887976	0	3	2	1	4	2	7	4	1	0	4	9	7	6	2	0	0	0	5	2	2	0	2	8	1	1	3	1	3
LOC100887977	4	2	4	0	0	0	1	6	0	1	0	0	2	10	0	1	0	6	2	0	0	6	0	1	0	2	3	0	0
LOC100887979	20	53	15	15	9	6	9	23	32	14	12	22	45	62	64	9	9	6	19	16	6	12	15	26	35	16	9	26	10
LOC100887981	0	0	1	0	0	0	0	1	0	0	1	0	0	0	2	13	2	0	0	1	1	0	5	0	3	0	1	0	0
LOC100887982	50	35	15	9	12	4	20	24	85	4	21	30	79	72	40	39	23	19	32	34	25	47	50	45	27	23	16	8	13
LOC100887983	1413	374	887	1455	231	393	1491	509	1508	1263	426	1169	613	1993	223	631	266	558	1702	216	347	723	147	1124	1837	301	257	704	124
LOC100887984	100	351	31	66	120	42	132	35	130	77	41	79	415	126	232	32	142	23	162	186	32	53	81	114	81	123	231	82	76
LOC100887987	124	185	126	77	49	23	97	170	205	48	132	138	296	443	121	123	77	87	130	93	80	47	43	167	168	49	111	21	48
LOC100887988	135	536	243	20	30	50	104	272	95	17	47	39	427	611	320	125	44	223	504	173	89	41	28	406	111	63	102	11	40
LOC100887991	0	0	0	0	0	0	0	0	0	0	0	0	0	0	0	52	0	1	0	0	11	0	0	0	0	0	0	0	0
LOC100887994	42	37	3	39	18	3	29	15	47	18	7	20	43	22	21	16	19	8	55	16	4	40	19	12	29	15	4	6	12
LOC100887996	3	14	4	2	2	9	0	13	0	3	11	4	1	31	3	12	1	4	0	4	6	1	2	7	5	2	36	8	4
LOC100887997	12	10	22	1	1	2	7	17	10	3	13	16	9	44	2	7	2	18	5	3	23	7	0	11	11	6	15	0	9
LOC100887998	144	100	58	101	33	18	73	81	153	68	38	126	106	184	48	40	31	41	115	25	37	35	36	45	66	14	41	42	27
LOC100887999	97	152	93	36	16	23	37	138	86	34	50	52	143	298	118	70	40	72	84	53	59	30	35	94	84	31	48	14	24
LOC100888004	232	177	154	84	40	34	202	156	222	30	72	130	241	395	107	57	61	102	243	69	39	81	23	157	151	94	26	26	20
LOC100888005	14	0	2	8	0	0	6	0	7	10	0	10	0	11	2	11	0	1	4	5	2	5	4	3	3	2	7	9	1
LOC100888006	1016	1895	3210	126	65	149	1208	1157	491	154	201	136	1636	4885	1745	334	116	2630	1881	1662	284	103	129	2982	1407	722	654	156	97
LOC100888011	0	0	0	0	0	0	2	0	0	0	0	0	0	0	0	0	0	0	0	0	0	0	0	0	0	0	0	0	0
LOC100888012	1	2	0	1	0	2	2	2	3	0	4	3	2	0	1	0	2	0	5	1	0	0	1	2	3	0	1	1	2
LOC100888013	3	11	1	0	2	0	2	4	1	3	4	0	19	10	12	3	1	3	1	12	0	1	5	0	1	12	3	1	3
LOC100888014	184	235	119	57	65	116	165	209	285	111	206	272	328	556	163	236	140	155	182	85	145	61	98	294	131	138	145	46	80
LOC100888019	1789	830	4804	876	247	311	6047	551	921	927	258	758	1174	2344	3478	594	302	6115	20747	6718	1827	1131	286	5488	3480	1506	8466	1822	422
LOC100888020	0	1	0	0	0	1	1	0	0	0	0	0	0	4	0	0	1	0	2	0	1	4	0	1	0	0	1	0	0
LOC100888023	451	69	38	254	21	19	251	33	249	149	37	108	80	342	44	57	55	51	511	21	40	57	25	123	170	24	23	35	49
LOC100888024	117	441	920	68	66	70	468	31	23	75	0	7	70	544	828	53	115	804	1213	1041	403	116	76	849	809	640	432	110	152
LOC100888025	275	115	179	172	73	128	176	241	242	155	160	173	220	603	96	233	88	146	258	50	157	167	53	382	271	69	277	257	53
LOC100888026	0	0	0	0	0	0	0	0	0	0	0	0	4	0	0	0	2	0	0	1	0	0	0	0	0	0	0	0	0
LOC100888027	288	425	800	90	806	423	421	175	102	111	118	93	342	1436	691	621	1096	734	528	601	401	121	563	1919	403	529	1014	180	1021
LOC100888029	0	3	1	1	0	0	0	0	0	0	0	0	0	9	0	3	0	0	2	0	0	0	11	0	0	0	0	0	0
LOC100888030	1	1	0	3	2	0	0	1	0	0	5	0	5	4	0	1	1	6	2	3	4	1	17	1	2	0	0	1	0
LOC100888033	120	274	161	30	23	31	110	171	106	44	42	38	263	448	197	73	71	109	148	97	63	69	52	139	42	29	39	28	39
LOC100888035	24	55	152	38	42	132	28	163	17	17	102	16	44	494	25	126	49	104	8	9	125	15	26	53	1	2	117	4	9
LOC100888036	41	66	49	18	30	20	21	42	47	20	55	41	53	146	38	45	24	45	59	21	37	16	27	56	59	26	80	26	11
LOC100888038	51	47	56	41	2	11	61	59	42	7	18	14	27	142	19	28	1	34	51	15	26	25	1	93	56	9	68	9	4
LOC100888039	0	0	3	4	0	1	1	1	1	0	8	3	5	27	0	19	0	9	0	3	5	4	6	5	1	0	1	0	0
LOC100888041	17	29	32	12	10	5	14	48	34	13	14	4	22	114	26	18	3	21	20	1	21	15	3	35	19	6	15	0	4
LOC100888042	1244	1160	926	482	129	268	1252	790	921	289	242	322	1298	2246	1010	407	160	666	2271	565	365	294	99	1262	2654	410	312	193	66
LOC100888043	1	0	1	1	0	0	0	0	1	1	0	4	2	3	0	47	0	0	6	0	1	1	19	1	0	1	1	0	0
LOC100888046	52	73	96	19	11	4	75	61	75	25	23	52	78	121	52	43	14	103	142	75	57	30	35	107	139	15	60	20	11
LOC100888047	0	24	0	0	6	0	0	0	0	0	0	0	7	0	8	0	4	0	0	6	0	1	2	2	0	1	0	0	6
LOC100888048	1	5	2	0	2	0	1	0	5	3	0	2	10	10	0	9	3	5	3	4	7	12	18	3	4	0	0	0	1
LOC100888049	53	118	38	23	7	9	27	66	99	6	21	19	115	120	45	34	12	11	35	23	37	14	8	37	5	1	10	2	6
LOC100888050	131	215	102	48	26	27	123	61	92	27	13	29	200	142	146	28	31	56	205	115	20	33	19	160	142	81	95	23	13
LOC100888051	186	77	217	147	31	40	127	108	93	79	47	33	68	500	46	78	24	250	593	86	45	91	38	239	326	56	25	53	13
LOC100888053	58	47	119	29	22	23	94	27	35	29	19	16	38	240	46	31	23	67	98	33	19	18	13	61	60	12	45	48	2
LOC100888054	106	99	68	31	52	38	36	112	83	37	55	62	212	241	56	63	117	96	69	32	35	28	61	101	78	24	55	16	140
LOC100888055	31	17	11	17	2	3	23	9	24	12	1	19	16	14	12	18	6	4	24	2	14	7	7	17	44	2	6	15	0
LOC100888059	4	0	5	1	0	3	2	1	0	2	2	1	0	0	0	2	0	1	3	2	1	0	0	1	2	0	3	0	0
LOC100888060	2	1	0	0	0	0	0	0	0	0	0	0	0	0	0	0	0	0	1	0	0	0	4	0	0	0	2	0	0
LOC100888063	197	209	134	94	17	79	111	200	235	67	28	75	210	478	82	119	25	69	140	33	95	55	31	180	104	24	76	34	21
LOC100888066	12	19	8	8	1	2	11	9	27	10	0	11	19	39	6	24	1	9	78	7	5	5	7	38	74	13	22	3	1
LOC100888070	46	87	9	23	2	1	38	1	27	41	0	22	37	23	115	7	9	10	96	43	13	39	0	37	40	25	7	59	21
LOC100888071	437	681	627	131	32	124	477	426	290	112	114	98	483	1299	493	239	41	302	339	153	174	85	49	860	596	84	231	77	26
LOC100888072	5	0	3	1	0	6	4	3	1	3	0	1	0	8	0	1	0	0	2	0	2	1	0	1	2	0	2	2	0
LOC100888073	0	0	0	1	1	0	0	0	1	0	0	0	1	2	0	1	0	2	0	4	0	3	2	0	0	2	3	0	1
LOC100888076	28	52	28	6	12	6	21	26	18	0	2	6	44	64	44	17	16	17	13	14	12	9	4	20	4	9	7	2	4
LOC100888077	105	162	87	42	25	12	74	83	63	26	50	40	246	300	151	64	32	130	142	92	39	42	19	79	65	15	90	19	14
LOC100888078	35	27	29	18	22	19	13	48	32	29	2	24	51	68	12	31	15	17	7	8	18	17	10	24	17	6	6	8	3
LOC100888079	3	1	0	3	0	0	3	3	3	2	0	11	7	0	0	2	1	0	2	1	0	0	5	0	10	0	2	5	0
LOC100888080	0	0	4	0	0	2	0	6	1	0	3	0	1	13	1	2	0	2	2	0	1	1	1	2	1	0	1	0	0
LOC100888082	30	48	10	33	7	6	13	20	22	6	7	7	63	59	12	19	6	5	18	6	10	10	5	30	39	8	16	7	2
LOC100888083	1	0	0	0	0	0	0	0	0	0	0	0	0	0	0	0	0	0	0	0	0	0	0	0	0	0	0	0	0
LOC100888086	0	0	0	0	0	0	0	0	0	0	0	0	0	1	0	1	0	0	1	2	0	0	0	0	2	0	1	0	0
LOC100888087	283	361	158	123	139	92	391	111	330	103	177	268	507	488	443	228	188	311	981	637	162	105	129	530	611	356	237	105	115
LOC100888089	98	104	118	129	71	114	87	147	178	125	212	245	185	596	75	168	87	148	113	92	143	89	38	145	114	72	144	68	76
LOC100888090	47	40	25	37	18	12	19	29	63	16	61	109	78	103	25	56	36	9	34	25	38	24	7	14	9	8	21	6	14
LOC100888091	0	5	0	0	0	0	4	0	3	0	0	0	1	1	0	0	0	0	1	0	0	0	1	0	0	0	1	0	0
LOC100888092	107	136	90	80	115	76	36	268	242	84	202	162	370	587	106	132	180	98	117	40	109	65	70	281	227	227	103	39	93
LOC100888097	0	1	3	0	0	1	2	1	1	3	7	1	0	5	0	8	0	1	1	1	0	4	1	46	2	0	3	0	0
LOC100888099	9	3	1	10	1	0	6	3	9	0	1	4	7	12	3	3	3	5	0	2	2	8	0	5	8	1	7	4	4
LOC100888101	14	13	19	5	2	4	6	9	5	5	6	5	7	47	7	2	0	5	17	0	11	2	1	9	8	1	4	3	0
LOC100888103	0	0	0	0	0	0	0	0	0	0	0	0	0	0	0	0	0	0	0	0	0	2	0	0	0	0	0	0	0
LOC100888104	44	16	29	16	9	19	46	26	51	24	15	13	15	65	9	15	12	21	62	9	32	13	10	24	4	6	22	3	1
LOC100888106	1055	1677	1086	729	876	915	798	1098	1385	746	1272	1783	2143	3223	1138	1504	1228	838	952	625	869	635	606	1542	1470	590	929	423	381
LOC100888107	604	546	1815	79	67	110	978	90	69	47	61	34	100	3496	1080	218	113	833	687	564	253	101	67	700	222	193	226	74	60
LOC100888109	15	19	33	9	3	10	165	8	8	43	11	14	53	45	39	17	9	259	1070	160	52	78	40	659	1421	89	423	102	13
LOC100888112	175	378	156	57	27	75	131	229	188	41	108	60	341	438	180	100	46	99	99	72	86	60	56	193	121	52	138	38	46
LOC100888115	3	3	1	1	0	1	1	0	1	0	0	0	2	7	6	0	5	3	2	3	3	3	3	18	2	0	1	0	0
LOC100888117	40	56	41	19	37	22	34	75	80	21	72	72	185	235	150	107	68	31	73	97	39	16	67	81	52	47	55	22	20
LOC100888119	300	431	1903	84	40	97	687	132	192	90	81	259	294	1306	1251	155	116	3094	2394	3019	487	183	79	3318	2272	788	3383	243	54
LOC100888120	3	0	3	4	2	0	2	0	5	0	0	3	0	2	0	1	0	2	6	0	0	0	0	0	1	0	0	0	0
LOC100888121	2	4	0	1	0	1	2	7	6	2	3	4	2	9	1	0	1	3	3	2	6	1	0	0	0	0	0	0	0
LOC100888123	6	0	1	12	1	0	7	1	10	5	3	2	6	1	0	0	0	0	9	1	0	9	2	3	1	0	1	2	1
LOC100888124	172	280	180	157	108	164	124	172	173	101	111	187	326	515	148	171	129	83	79	70	130	71	66	125	84	51	108	47	38
LOC100888125	0	0	0	2	1	1	0	13	0	0	1	0	1	13	0	2	0	8	0	2	9	4	1	0	0	0	1	0	0
LOC100888129	982	1784	1303	793	1300	1506	841	815	874	639	704	707	1872	2575	1157	1085	1393	542	457	573	679	413	689	1021	555	529	996	338	779
LOC100888135	0	4	0	0	1	0	0	2	1	0	0	2	8	8	1	54	0	2	3	3	5	11	1	7	0	2	2	0	1
LOC100888136	7	15	89	0	5	33	9	47	10	0	28	9	9	101	5	39	1	355	4	115	63	0	12	1265	0	53	745	1	3
LOC100888137	14	0	11	18	1	5	10	4	30	32	4	30	3	31	1	4	1	8	44	1	6	3	4	10	16	2	3	18	1
LOC100888138	41	42	86	19	20	41	37	90	60	26	78	50	20	269	25	42	15	41	22	18	62	19	8	40	13	5	25	1	3
LOC100888139	39	52	37	13	6	11	29	33	32	11	17	24	97	79	31	29	4	18	36	15	26	5	13	32	36	17	12	8	9
LOC100888140	10	75	116	8	9	13	35	44	39	0	17	2	72	157	76	33	4	328	64	55	18	9	4	462	24	12	67	4	11
LOC100888142	6	0	3	0	0	0	0	6	1	0	7	2	6	18	0	2	1	1	3	4	2	0	5	6	6	1	4	0	1
LOC100888144	8	24	13	7	1	4	16	15	17	2	3	0	15	26	20	6	4	9	32	20	9	8	4	7	12	7	32	20	13
LOC100888145	116	135	74	28	10	9	102	67	99	19	23	12	144	160	56	25	8	42	195	51	21	21	19	463	967	390	139	16	4
LOC100888146	11	0	3	11	8	1	10	2	8	6	0	3	18	21	2	8	12	3	16	1	12	8	1	4	17	2	6	5	3
LOC100888147	186	1031	215	77	145	52	148	176	135	68	39	71	967	533	510	84	131	250	188	770	76	78	102	667	478	1761	99	52	111
LOC100888148	1522	265	467	930	154	154	897	263	1170	662	197	853	396	1185	115	262	151	190	1250	148	187	478	175	318	545	89	65	224	72
LOC100888149	117	747	852	58	118	126	169	575	109	77	89	49	653	1237	682	114	107	353	167	344	252	71	45	446	111	159	415	67	51
LOC100888150	421	366	501	121	41	170	365	381	247	75	90	60	293	1037	253	161	48	307	323	138	233	75	15	626	224	85	157	56	16
LOC100888151	61	52	121	48	35	68	34	52	57	23	67	29	81	267	28	148	17	71	32	31	81	23	28	102	10	19	109	12	18
LOC100888152	9	23	10	6	8	4	16	33	32	8	25	12	71	82	24	27	23	25	11	25	25	5	5	28	12	4	19	0	11
LOC100888154	0	0	1	0	0	0	0	0	0	0	0	0	2	2	0	1	0	0	5	1	1	1	1	1	3	0	1	0	2
LOC100888158	1	1	0	0	0	0	0	0	0	1	0	0	1	0	0	0	0	0	0	0	0	0	0	0	2	0	0	0	0
LOC100888159	16	3	7	7	3	7	4	4	7	1	6	9	16	32	0	4	2	1	6	10	17	5	14	6	18	3	0	1	0
LOC100888160	95	36	95	53	2	29	113	24	90	38	22	11	30	160	20	20	0	125	226	28	8	19	16	179	86	5	49	7	10
LOC100888163	27	25	63	18	5	22	17	62	39	10	65	19	27	223	19	52	12	50	54	33	20	23	10	167	40	11	67	2	15
LOC100888165	26	2	2	19	2	5	34	3	44	31	6	38	8	14	6	10	2	6	25	2	7	13	5	3	43	1	3	8	2
LOC100888167	2	26	50	4	3	58	3	133	19	3	159	13	54	354	10	114	45	56	5	13	60	4	38	50	12	15	76	0	114
LOC100888169	122	6	4	50	2	9	32	4	14	33	1	20	8	11	4	4	8	2	108	0	3	28	0	25	86	3	2	11	0
LOC100888170	1033	1614	813	352	273	319	1143	675	1190	401	353	705	1582	2138	1148	497	312	435	932	617	337	309	263	1483	2607	691	274	226	200
LOC100888172	0	0	0	1	0	0	0	0	0	0	0	0	0	1	0	0	0	0	0	0	0	0	0	0	0	0	0	0	0
LOC100888173	232	160	74	66	59	77	119	219	277	149	152	222	282	430	69	115	82	53	65	48	90	67	62	105	79	45	124	48	67
LOC100888175	1	0	0	0	1	0	0	1	0	0	0	1	4	2	0	0	0	0	3	1	0	0	1	0	10	0	0	0	0
LOC100888177	2	0	2	0	1	3	2	5	0	2	0	5	3	9	0	8	0	2	1	0	0	0	0	2	4	0	1	8	0
LOC100888178	64	22	21	48	5	2	28	11	52	42	16	30	50	38	21	3	7	23	225	26	21	16	14	44	56	12	4	12	10
LOC100888179	0	1	0	0	0	0	0	0	0	0	0	0	0	1	0	0	0	0	0	0	0	0	0	0	0	0	0	0	0
LOC100888181	0	0	0	0	0	0	0	1	1	0	0	0	0	3	0	3	0	0	0	0	1	0	6	0	1	0	0	2	0
LOC100888182	1	6	5	0	0	7	1	14	0	0	27	0	12	42	0	18	1	4	4	3	11	0	1	2	1	0	12	5	0
LOC100888183	6	1	1	7	1	1	7	0	2	8	1	2	1	1	3	1	3	1	5	1	6	3	0	5	11	1	6	3	0
LOC100888186	58	8	33	38	1	3	33	11	39	21	2	23	17	72	3	7	7	47	57	9	32	7	14	27	29	5	4	10	4
LOC100888187	0	0	0	0	0	0	0	0	0	0	0	0	1	0	0	0	0	0	0	0	0	0	2	0	0	0	0	0	0
LOC100888193	223	384	268	191	178	228	174	418	457	116	399	436	655	1177	252	464	275	199	214	133	280	115	168	359	186	72	206	52	49
LOC100888194	6	1	0	0	0	0	7	2	8	1	0	8	1	2	2	0	0	0	10	2	6	13	7	2	13	0	0	1	0
LOC100888195	5	15	1	6	0	1	3	7	12	0	4	0	8	8	3	9	1	1	6	5	2	6	2	6	2	0	2	5	2
LOC100888196	105	173	16	35	30	9	74	36	131	39	8	58	358	51	153	18	37	15	44	34	17	21	43	79	16	20	5	35	22
LOC100888198	7	7	16	0	3	10	19	5	19	5	4	4	26	40	9	4	0	24	57	8	12	23	23	81	108	26	36	2	2
LOC100888199	46	135	74	35	32	38	15	106	75	12	98	47	137	255	34	77	60	60	52	188	59	11	27	132	71	289	43	12	20
LOC100888200	168	170	208	67	35	48	111	208	116	70	63	56	182	396	116	44	26	96	174	82	128	47	35	233	182	123	76	40	25
LOC100888201	2	3	3	5	2	1	4	4	6	1	8	8	7	10	0	4	3	12	5	2	8	3	10	7	7	0	2	5	1
LOC100888202	0	1	0	0	4	2	0	0	0	0	0	0	0	3	0	0	0	4	1	5	0	4	20	0	0	1	1	0	2
LOC100888203	2	5	0	0	2	0	3	3	5	5	1	5	2	24	5	4	4	3	4	11	6	5	5	2	6	4	6	0	2
LOC100888204	409	463	632	174	86	116	464	394	428	91	215	235	578	1360	403	227	106	674	828	442	214	151	138	838	811	289	336	98	73
LOC100888205	3	3	2	0	0	0	0	1	3	1	0	1	1	3	2	1	2	1	0	1	0	2	0	0	0	1	2	2	0
LOC100888206	28	0	6	35	0	2	22	8	31	22	3	24	0	12	0	10	0	8	40	0	1	16	0	20	24	0	4	13	0
LOC100888207	23	46	7	0	33	0	18	2	3	8	0	7	68	34	18	4	31	5	1	15	1	5	17	11	7	51	0	0	31
LOC100888208	0	0	0	0	0	0	2	0	0	0	0	0	0	0	0	1	0	0	1	2	0	0	0	0	0	0	0	0	0
LOC100888210	11	8	0	5	4	0	5	0	13	8	0	7	22	8	7	7	4	0	18	15	0	3	9	2	8	2	1	2	0
LOC100888211	24	21	222	19	11	146	26	221	55	21	159	31	48	558	21	183	20	208	27	9	127	24	19	183	14	13	173	16	5
LOC100888212	56	0	238	16	0	30	116	126	53	12	16	7	2	307	1	94	0	132	142	2	72	30	0	205	75	0	110	17	0
LOC100888213	38	9	30	8	8	25	39	16	23	6	12	0	4	74	5	24	1	11	51	1	23	3	2	28	10	5	7	2	1
LOC100888214	0	0	0	0	0	0	0	0	0	0	0	0	2	0	0	0	1	0	0	0	0	0	0	0	0	2	0	0	1
LOC100888215	254	129	247	145	33	57	251	142	265	143	31	117	125	451	82	191	31	146	397	71	69	77	53	203	147	30	60	75	13
LOC100888217	38	15	45	26	8	41	34	22	32	33	41	54	40	128	13	38	19	23	19	6	47	28	15	30	6	2	21	20	4
LOC100888220	3	3	0	0	2	1	0	7	1	0	0	9	3	3	0	5	3	1	0	0	3	6	12	1	1	2	0	1	0
LOC100888221	60	68	19	22	21	9	27	24	52	17	18	23	73	62	65	7	10	35	51	27	7	19	29	35	58	23	33	4	8
LOC100888222	47	66	96	51	18	42	36	65	58	10	58	30	94	194	51	66	27	56	50	47	34	17	34	79	47	25	63	3	23
LOC100888223	91	73	65	48	39	11	153	11	76	50	21	59	85	76	71	20	25	52	184	65	11	37	18	61	103	34	6	26	6
LOC100888225	85	77	33	40	26	24	97	20	31	92	26	27	72	107	64	26	71	39	137	108	62	110	74	88	55	43	45	64	99
LOC100888227	0	0	0	0	0	0	0	0	0	0	1	0	0	0	0	0	0	0	0	0	0	0	0	0	0	0	0	0	0
LOC100888228	0	0	0	0	1	0	1	1	3	0	0	0	6	1	0	0	0	0	1	2	1	1	4	0	0	4	0	0	0
LOC100888229	3	3	5	0	1	0	0	1	6	0	0	1	2	12	6	5	6	0	6	1	4	0	3	3	0	0	5	0	0
LOC100888232	6	4	4	1	0	2	0	1	4	1	2	5	1	9	2	6	1	1	4	5	3	1	8	0	4	0	1	1	0
LOC100888233	0	0	1	0	0	0	0	0	0	1	0	0	0	2	1	0	0	0	0	0	0	0	0	0	0	0	0	0	0
LOC100888236	12	34	23	11	15	7	16	14	31	10	12	10	49	78	3	17	10	9	8	7	6	7	12	11	5	1	4	1	4
LOC100888238	0	3	32	1	2	13	0	11	12	1	47	38	8	66	0	67	0	9	10	0	74	18	4	4	15	3	45	5	0
LOC100888239	0	0	5	0	0	0	0	0	0	0	0	0	2	0	0	0	0	0	0	1	0	2	0	0	0	0	0	0	0
LOC100888240	0	10738	0	0	3464	0	0	56	0	0	2	112	10176	5	7059	226	3593	0	2	4979	151	92	2019	1572	0	3444	8	0	2489
LOC100888241	12	9	4	20	21	9	6	12	31	10	8	21	26	21	3	14	7	4	10	7	12	24	2	4	6	0	27	19	1
LOC100888242	1923	2215	1816	1024	565	499	1713	1232	1704	950	548	1009	2034	3990	1582	818	447	1355	2516	1209	754	821	324	1968	1956	963	702	777	368
LOC100888243	0	0	0	0	1	0	0	0	0	0	0	2	0	0	0	0	0	1	0	0	0	0	0	0	0	0	0	0	0
LOC100888244	0	0	0	0	0	0	0	1	0	0	0	0	0	1	0	0	0	4	0	0	2	0	1	0	0	0	0	0	0
LOC100888247	0	2	0	0	0	0	0	0	0	0	0	0	1	2	0	0	0	0	0	0	2	0	2	0	0	0	0	0	0
LOC100888248	0	0	0	0	0	0	0	0	0	0	0	0	2	0	0	0	0	0	0	0	1	0	3	0	0	0	0	0	0
LOC100888250	23	18	15	44	3	8	19	14	17	10	5	4	17	46	11	7	2	7	42	3	2	13	18	41	59	13	17	14	2
LOC100888251	0	0	0	1	1	2	1	1	0	2	1	4	3	9	0	0	2	8	0	0	1	1	1	4	8	0	0	1	1
LOC100888253	1	0	0	0	0	0	2	2	0	1	1	0	0	1	0	0	0	0	0	0	0	0	0	0	0	0	0	0	0
LOC100888256	267	663	469	115	91	123	467	421	352	93	84	143	826	964	306	172	58	486	2022	504	153	122	56	996	1269	222	340	139	55
LOC100888257	4233	5606	1631	3938	1135	1321	2531	95	437	2317	23	146	858	3564	2979	962	1056	1149	2880	1675	774	1342	561	1546	1100	422	839	1022	299
LOC100888258	16	4	19	6	6	1	2	21	12	4	7	18	28	105	12	30	2	29	14	19	32	5	49	18	17	6	15	9	3
LOC100888259	2	2	0	1	11	2	0	3	0	6	1	0	5	8	2	13	1	3	0	4	2	5	10	5	1	0	0	0	6
LOC100888260	10	2	0	5	3	0	4	6	20	4	2	15	1	10	0	3	0	0	0	0	0	7	2	3	7	0	6	0	0
LOC100888264	12	6	4	9	0	2	7	8	6	4	3	8	8	12	4	0	0	2	24	8	1	6	3	0	7	1	2	7	0
LOC100888266	0	1	0	0	0	0	0	1	0	2	1	1	2	5	4	4	0	1	0	0	3	1	1	0	3	0	0	2	0
LOC100888271	165	36	55	63	3	14	50	20	82	43	22	60	51	139	20	17	7	68	400	59	11	22	15	108	96	40	28	11	5
LOC100888272	242	411	52	82	50	44	124	40	136	35	50	82	348	130	223	41	49	35	89	108	56	43	61	88	96	87	35	9	43
LOC100888274	0	1	0	2	0	0	0	0	1	0	0	0	0	3	0	10	0	0	0	2	0	0	0	5	0	1	1	4	0
LOC100888280	327	139	206	306	129	91	227	154	247	216	45	105	168	506	70	92	177	75	232	29	55	118	159	119	197	19	40	73	163
LOC100888281	0	0	3	0	0	0	0	0	0	0	0	0	0	2	0	0	0	0	0	0	1	0	0	3	0	0	0	0	0
LOC100888283	0	0	0	0	0	0	0	0	0	0	0	0	0	0	1	0	0	0	2	0	0	0	0	0	1	0	0	0	0
LOC100888284	2	28	0	0	8	0	0	1	4	0	1	2	18	3	11	6	4	2	5	11	2	0	14	10	3	3	1	0	2
LOC100888285	170	201	54	41	39	24	204	40	217	83	36	200	289	164	157	63	53	34	177	88	65	42	39	71	63	18	48	52	31
LOC100888287	0	0	0	0	2	2	0	0	2	0	0	0	0	4	1	3	0	0	6	0	0	0	0	0	3	0	2	0	1
LOC100888288	6	1	0	0	0	0	4	0	8	0	0	2	1	0	0	0	0	0	1	0	1	6	5	0	0	0	0	0	0
LOC100888291	40	7	37	17	1	21	55	45	39	15	2	17	12	89	12	13	3	30	85	8	5	11	4	48	45	2	30	8	1
LOC100888294	11	0	0	4	1	0	1	6	7	0	3	5	4	12	0	7	5	4	0	1	2	0	8	8	0	1	5	0	0
LOC100888295	62	50	61	51	11	42	30	52	46	60	44	59	45	151	33	39	19	29	63	19	42	26	29	39	46	5	28	16	12
LOC100888297	1	3	0	0	0	0	0	4	1	1	0	0	0	12	0	2	1	3	2	4	1	0	1	8	0	0	0	0	0
LOC100888299	3	9	1	3	3	1	5	14	2	0	6	2	15	25	17	3	6	7	14	5	4	0	1	6	7	1	1	0	0
LOC100888300	239	263	209	103	81	148	248	142	176	65	126	180	263	576	299	194	161	281	414	188	158	102	100	425	292	142	218	111	204
LOC100888301	9	3	2	6	3	6	3	14	1	5	3	2	2	36	0	3	0	7	7	5	3	2	7	4	3	1	6	5	0
LOC100888304	101	127	68	68	42	33	77	87	137	75	53	86	173	268	93	76	50	97	75	43	32	30	38	82	53	20	43	12	12
LOC100888305	2	15	3	5	4	1	6	7	8	2	2	6	16	42	4	9	9	10	10	16	24	9	40	8	14	1	1	2	2
LOC100888306	0	0	3	0	0	0	2	6	3	0	1	1	0	4	0	0	0	0	0	0	1	0	0	0	2	1	2	0	0
LOC100888307	104	131	140	63	21	240	94	93	56	51	12	11	96	281	93	83	27	188	631	167	90	57	35	630	379	147	156	64	123
LOC100888308	182	163	149	121	76	90	170	103	160	101	112	89	164	281	105	118	95	80	203	97	90	74	65	106	60	28	76	66	41
LOC100888309	241	113	131	178	66	82	164	92	170	125	94	148	100	340	67	107	84	83	139	27	56	99	35	97	90	24	89	39	42
LOC100888310	122	133	186	76	76	56	189	110	220	131	63	159	136	399	89	71	73	125	238	84	78	90	85	171	130	103	110	70	37
LOC100888311	38	56	19	34	14	21	43	11	5	33	6	10	45	63	49	22	35	27	99	36	15	12	13	24	41	12	16	19	20
LOC100888312	0	0	1	1	0	1	1	0	1	0	0	1	0	5	0	1	1	0	0	0	0	0	0	1	1	0	1	0	0
LOC100888314	37	18	21	19	1	2	12	14	27	22	13	14	40	61	9	50	5	10	22	2	15	4	16	7	8	7	4	5	3
LOC100888316	8	5	2	19	1	4	3	0	2	4	4	0	14	12	4	8	0	4	10	3	5	0	3	16	4	3	2	0	0
LOC100888317	0	5	0	0	4	0	0	0	0	0	0	0	9	0	6	0	0	0	0	4	0	0	1	1	0	0	0	0	0
LOC100888318	612	478	911	209	90	314	812	612	485	145	240	215	500	1774	429	391	95	475	729	240	415	120	80	1379	934	296	365	99	58
LOC100888319	33	42	54	12	9	12	37	48	22	15	4	10	77	119	28	17	3	36	41	17	14	1	20	29	26	3	10	0	0
LOC100888321	44	10	29	30	2	6	54	35	76	30	28	36	16	83	2	28	7	31	73	3	22	31	12	42	91	6	18	22	5
LOC100888322	12	7	30	3	2	8	10	33	13	8	0	5	9	97	15	12	2	14	9	2	8	9	4	24	11	3	4	6	3
LOC100888323	6	1	3	0	1	2	2	2	6	2	5	3	1	9	0	5	0	1	2	0	0	2	1	6	1	0	5	4	0
LOC100888326	38	1	11	62	4	5	7	14	16	15	3	16	0	44	3	10	3	12	56	2	4	6	4	4	39	0	1	9	4
LOC100888328	5	0	1	0	0	0	5	0	1	0	0	0	0	0	0	0	0	0	0	0	0	0	4	1	0	0	0	0	0
LOC100888329	451	134	239	115	35	50	349	47	138	135	16	74	78	485	227	48	66	221	337	145	63	110	64	157	250	64	94	135	131
LOC100888331	488	408	89	523	311	99	456	56	385	264	86	279	460	206	291	120	244	64	459	197	104	243	135	153	193	68	69	205	107
LOC100888333	60	76	36	43	30	25	40	68	67	39	63	26	98	159	28	11	35	15	66	29	29	25	26	33	126	57	23	41	27
LOC100888334	238	76	298	57	8	54	387	125	180	63	41	54	62	340	64	50	4	147	474	60	140	86	6	151	93	12	162	94	4
LOC100888336	76	129	44	32	29	31	64	53	101	21	41	42	201	127	85	36	31	50	80	64	36	30	12	141	129	93	67	17	22
LOC100888337	8	27	10	16	28	26	8	41	24	6	29	18	34	38	6	24	47	11	9	15	6	11	17	11	5	5	14	7	38
LOC100888338	114	188	129	80	32	95	88	253	184	90	97	88	185	504	109	118	57	131	95	40	115	63	65	228	186	83	160	140	52
LOC100888339	2	4	0	0	1	0	0	0	1	0	0	2	1	1	0	0	3	2	2	0	0	0	6	0	5	1	0	1	2
LOC100888341	27	13	8	5	0	4	8	16	25	12	18	11	16	30	7	9	12	12	12	8	9	7	8	15	11	3	2	6	7
LOC100888342	0	0	2	0	0	0	0	2	0	0	0	0	0	2	0	0	0	3	1	0	3	0	0	0	5	0	0	0	0
LOC100888346	18	11	33	7	9	6	28	11	13	16	5	15	7	37	5	10	2	12	8	5	18	2	4	4	11	0	9	1	2
LOC100888348	1	0	0	1	0	0	0	1	0	0	0	0	0	2	1	0	1	0	0	0	0	0	1	0	0	0	0	0	0
LOC100888350	23	66	10	31	23	35	13	44	54	27	48	67	68	92	17	54	29	15	8	6	30	10	8	30	51	20	15	13	8
LOC100888352	4	10	3	4	11	5	3	6	12	8	8	3	22	17	13	7	6	8	11	7	13	2	4	2	7	14	8	0	5
LOC100888353	0	0	1	0	3	1	0	0	1	0	0	3	3	3	0	0	0	0	1	0	0	3	0	2	2	0	0	0	0
LOC100888354	57	38	81	34	20	56	28	49	47	29	65	96	80	167	46	73	48	154	192	141	53	29	28	149	208	47	169	36	29
LOC100888356	1	10	0	1	4	0	1	1	7	2	1	4	8	7	6	4	4	10	0	5	3	5	14	5	6	7	5	3	15
LOC100888357	1	6	4	0	1	6	1	15	3	2	2	1	8	12	4	5	0	3	7	1	3	5	4	6	1	0	4	2	1
LOC100888360	37	67	457	3	12	68	48	302	29	5	57	7	81	568	31	67	5	323	27	48	47	4	9	421	29	41	46	7	1
LOC100888361	3	4	2	0	2	3	1	6	0	2	3	0	3	12	0	7	3	2	79	8	15	8	5	44	60	8	11	1	3
LOC100888362	17	144	17	11	54	12	29	16	45	11	22	26	145	45	70	39	107	21	12	53	15	11	48	33	11	24	18	3	49
LOC100888366	3	4	1	0	0	2	0	1	0	0	2	0	2	4	2	7	0	2	3	4	1	1	0	2	13	1	2	0	0
LOC100888367	2	2	12	0	3	0	1	2	11	1	5	3	8	11	1	3	4	14	3	10	2	3	15	112	8	40	3	2	5
LOC100888372	0	1	1	0	0	0	0	1	1	5	0	0	0	3	4	0	0	1	0	0	4	0	0	3	0	0	0	0	0
LOC100888373	16	1	5	5	3	1	2	5	10	5	8	21	0	32	1	10	1	10	19	0	2	3	0	14	23	0	3	4	2
LOC100888374	433	945	461	184	152	166	347	493	608	238	310	344	994	1547	750	291	164	524	593	500	293	166	203	1828	905	697	345	219	168
LOC100888375	48	56	105	23	14	57	85	65	36	30	38	19	43	249	30	73	5	76	83	23	45	22	9	67	67	15	45	18	4
LOC100888376	0	0	0	0	0	0	0	1	3	0	2	2	0	3	0	0	0	0	0	1	5	0	0	0	0	0	2	0	2
LOC100888377	23	49	330	17	21	19	91	13	29	26	6	25	35	84	124	26	25	769	686	724	179	58	48	490	293	766	140	34	26
LOC100888378	8	17	13	3	1	17	3	10	4	7	4	4	14	74	5	35	10	7	13	16	10	9	20	7	3	0	3	5	0
LOC100888379	102	88	45	34	56	37	73	85	135	58	68	101	177	209	76	78	58	39	101	36	34	46	43	49	79	7	23	7	36
LOC100888381	10	1	3	9	0	4	5	3	9	11	3	10	0	7	1	3	1	2	8	1	5	5	4	5	5	0	2	6	0
LOC100888382	0	0	0	1	0	0	1	0	0	0	0	0	0	2	0	0	0	0	0	0	0	0	6	1	0	0	0	1	0
LOC100888385	12	4	51	6	2	11	2	23	31	4	13	11	7	101	1	8	0	48	6	3	13	1	9	76	19	1	27	6	1
LOC100888387	690	1230	1430	365	367	530	495	847	680	285	526	511	1236	2689	852	766	408	1931	958	1550	584	193	298	1761	895	509	1254	125	271
LOC100888388	29	4	6	10	1	2	35	15	24	5	5	5	15	35	11	7	5	12	37	11	2	13	4	19	3	3	7	4	0
LOC100888391	55	67	31	33	9	17	25	74	62	32	47	29	73	144	25	42	15	56	34	15	32	25	13	44	30	2	19	9	5
LOC100888393	232	265	255	80	24	73	289	236	222	32	72	52	286	619	181	90	32	139	194	84	90	58	25	437	154	40	65	38	9
LOC100888394	32	122	69	35	79	28	31	41	39	47	27	63	159	96	92	38	93	27	33	81	23	31	62	55	34	97	13	18	27
LOC100888395	2	5	2	3	3	2	3	5	1	1	7	2	4	18	1	0	0	8	4	1	1	1	6	3	6	0	1	0	0
LOC100888397	34	27	18	44	18	25	12	39	46	21	26	62	41	58	25	26	24	11	7	8	23	22	12	22	15	2	17	33	7
LOC100888399	1	0	0	0	0	1	0	4	2	0	0	3	6	3	0	31	0	2	2	1	4	1	0	0	1	0	1	0	1
LOC100888401	493	1548	546	166	212	279	418	451	373	153	396	212	632	1504	1278	418	253	381	329	1180	243	95	160	527	106	650	282	68	178
LOC100888402	277	321	134	358	228	107	248	126	344	193	97	241	400	453	95	185	245	75	219	48	96	102	101	200	334	68	120	131	49
LOC100888405	56	0	0	45	0	0	11	3	24	19	0	16	0	6	0	0	0	0	34	0	0	12	0	7	23	0	0	5	0
LOC100888408	22	25	15	19	8	31	17	35	21	10	12	15	37	74	8	30	9	10	7	3	11	5	1	31	23	6	24	3	2
LOC100888409	15	0	0	6	0	0	8	0	8	10	0	9	1	0	0	0	0	0	6	0	0	5	0	4	6	0	0	6	0
LOC100888410	1	0	9	2	0	0	1	0	2	0	1	0	2	11	2	0	0	1	3	1	0	0	3	0	0	0	0	1	0
LOC100888411	19	12	14	8	4	3	1	49	37	7	55	22	36	96	18	21	8	16	10	8	8	15	7	18	14	10	16	8	16
LOC100888414	19	28	6	33	34	25	16	17	18	11	12	29	41	44	16	24	34	11	22	13	14	12	25	22	7	7	4	10	8
LOC100888418	32	29	13	19	14	13	7	34	33	8	17	24	60	63	11	10	5	6	18	10	3	4	8	19	6	8	21	10	1
LOC100888421	1073	2271	2381	410	436	484	1511	1337	1149	388	768	975	2143	3829	2276	846	578	3165	2532	3853	863	405	365	4385	2075	1514	1608	414	334
LOC100888422	117	42	68	16	5	15	124	30	83	11	25	39	56	82	64	24	18	64	149	37	23	18	14	138	432	33	66	29	11
LOC100888423	129	134	119	54	39	50	74	107	110	64	41	82	151	296	65	49	47	60	60	36	37	44	15	60	29	11	50	74	42
LOC100888427	33	22	25	4	19	13	15	25	13	7	14	12	24	79	17	19	17	9	37	4	6	6	7	33	13	3	16	4	3
LOC100888428	27	2	38	40	3	29	27	11	25	21	6	11	8	61	0	21	0	10	22	0	6	13	0	32	27	0	21	11	0
LOC100888429	16	16	38	5	3	10	4	62	10	4	13	4	56	115	8	19	12	20	9	4	12	2	2	26	1	3	4	1	0
LOC100888431	163	222	30	76	21	46	138	49	114	61	32	72	251	137	108	40	32	28	149	82	29	38	31	89	150	58	16	28	36
LOC100888432	3	3	6	0	4	0	0	10	2	0	1	10	5	20	1	50	3	6	1	10	4	0	6	8	0	1	5	2	4
LOC100888436	143	123	242	76	16	48	106	114	152	57	76	111	143	455	76	81	24	184	126	65	63	32	32	224	129	40	147	31	30
LOC100888437	104	387	227	83	56	120	116	447	287	75	312	245	631	1170	243	266	157	154	80	84	141	66	110	153	76	51	133	32	58
LOC100888440	1078	2540	3441	336	424	786	1360	2016	1231	345	971	621	2751	6043	1916	1213	510	3641	3558	2243	1071	261	338	4048	1298	963	1373	220	233
LOC100888442	0	3	5	0	0	0	0	4	5	0	3	4	4	14	4	2	1	0	3	2	0	2	6	4	0	0	0	0	0
LOC100888443	0	1	0	1	0	2	0	5	1	0	2	3	2	5	2	4	4	7	0	4	9	1	15	2	0	0	9	0	0
LOC100888444	0	0	0	1	0	0	0	0	0	0	0	0	0	3	0	2	0	0	0	0	0	0	0	0	0	0	2	0	0
LOC100888447	61	153	52	57	80	45	91	71	90	19	47	61	287	237	142	93	107	62	223	213	52	36	73	977	1287	457	67	35	111
LOC100888448	49	111	20	29	8	27	33	27	23	15	23	16	52	72	53	24	10	13	19	19	45	6	10	12	40	24	8	20	9
LOC100888449	3	6	4	0	0	3	6	8	6	3	1	3	11	13	7	11	0	7	5	4	3	0	1	15	10	5	4	5	1
LOC100888450	35	20	20	27	14	6	31	6	28	6	7	7	21	43	1	21	2	7	30	5	11	10	12	9	31	4	2	7	1
LOC100888451	2	50	0	0	51	0	5	0	0	1	0	6	67	2	42	0	66	0	0	19	0	1	34	11	2	47	0	0	34
LOC100888454	0	3	0	0	0	0	0	0	0	0	0	0	0	0	0	0	0	0	0	0	0	2	1	0	0	0	0	0	0
LOC100888455	147	550	942	51	33	225	154	599	135	48	88	73	435	1748	361	146	63	532	341	314	305	43	38	1651	358	283	321	33	12
LOC100888457	3	5	3	0	2	0	2	12	18	1	7	6	18	21	4	18	1	0	7	5	30	4	2	10	8	0	1	2	0
LOC100888459	2	7	0	1	3	2	4	0	8	3	1	6	12	21	7	50	3	1	14	5	0	3	14	10	2	4	2	2	0
LOC100888460	48	94	137	5	11	19	15	139	35	10	23	7	70	357	43	49	11	79	23	27	34	13	9	53	28	9	36	2	15
LOC100888461	0	0	0	0	0	0	0	0	2	0	2	3	4	4	2	0	0	1	1	1	4	0	8	1	5	2	1	1	0
LOC100888462	15	0	1	11	0	0	2	5	9	9	0	9	3	4	0	0	0	3	14	4	3	1	16	0	30	4	1	11	0
LOC100888465	170	161	526	70	16	120	212	93	83	87	77	128	108	514	165	113	12	561	751	131	149	55	47	373	167	49	162	62	20
LOC100888466	85	112	59	22	32	15	31	95	52	23	31	30	73	250	46	42	13	37	70	44	38	20	23	86	91	13	48	15	10
LOC100888467	126	55	53	76	26	26	47	72	130	79	37	60	77	188	34	35	30	96	142	81	34	42	22	103	180	79	54	39	37
LOC100888469	39	9	23	37	3	3	20	19	56	7	11	28	28	43	13	37	7	4	27	11	8	10	1	2	1	13	1	1	0
LOC100888471	9	18	23	29	16	19	7	31	21	16	23	10	25	90	7	39	18	8	14	9	15	9	15	15	34	5	17	10	11
LOC100888472	3	3	4	1	3	0	2	2	5	0	4	8	5	26	2	2	3	8	3	6	17	11	12	13	5	5	1	0	0
LOC100888473	5	2	6	1	0	8	3	23	5	2	7	0	6	45	11	9	5	14	18	2	12	0	13	13	9	2	7	0	1
LOC100888474	30	21	180	20	41	211	36	167	34	9	321	34	58	548	33	276	63	178	18	32	228	1	33	71	5	10	216	10	27
LOC100888475	140	30	49	91	18	56	64	39	120	79	31	97	23	146	10	35	11	20	32	5	41	44	28	25	47	3	32	9	1
LOC100888477	0	1	4	0	4	2	3	14	9	2	9	6	3	18	3	8	7	4	9	6	15	2	8	10	8	2	7	0	6
LOC100888478	629	239	278	404	47	139	371	241	422	291	109	264	254	631	155	99	30	174	497	72	95	187	32	222	159	37	113	152	25
LOC100888479	12	24	49	2	7	17	11	37	29	4	21	7	32	84	14	22	14	31	10	19	23	7	20	62	39	17	61	5	33
LOC100888480	100	210	76	92	65	82	65	66	73	66	60	63	169	169	146	81	106	58	72	75	99	37	72	139	123	68	71	88	55
LOC100888481	3	0	2	0	0	2	0	0	1	3	1	0	0	4	0	0	0	9	8	0	0	2	0	12	7	0	5	1	0
LOC100888482	29	47	8	37	2	13	8	37	43	4	25	27	76	116	18	29	10	13	18	3	23	7	5	22	26	16	29	7	8
LOC100888484	43	25	29	52	16	23	34	40	40	28	15	25	42	101	18	30	23	23	33	26	26	13	5	29	35	7	19	6	1
LOC100888486	38	47	34	17	6	10	35	24	21	4	14	9	42	67	25	14	2	24	23	12	21	5	3	23	13	13	15	8	9
LOC100888488	1	0	4	0	0	1	0	0	2	0	1	3	0	1	0	1	0	3	0	0	0	1	1	0	2	0	0	0	0
LOC100888490	393	411	403	278	132	248	284	260	375	186	200	281	520	965	270	338	162	227	303	119	206	136	113	282	183	87	173	60	95
LOC100888491	25	16	61	16	6	50	39	87	63	9	66	58	63	258	24	106	21	87	74	25	105	22	15	155	78	24	122	13	9
LOC100888492	5	11	3	4	4	8	2	7	6	6	1	0	16	8	3	5	2	0	4	5	0	4	0	5	13	1	4	2	5
LOC100888493	9	7	11	4	10	7	13	0	0	5	1	1	7	22	12	2	11	22	14	19	24	5	19	30	18	8	14	5	18
LOC100888494	25	31	14	18	3	19	27	20	17	15	8	32	29	48	24	17	21	16	18	11	7	10	12	35	21	9	3	12	15
LOC100888495	51	124	13	42	65	40	36	25	44	33	28	36	141	59	77	31	51	7	59	38	42	38	45	31	49	23	31	12	41
LOC100888499	1	1	1	0	0	1	2	0	2	0	0	0	1	4	1	1	1	4	0	0	1	0	1	0	0	0	1	0	2
LOC100888500	141	228	164	170	81	85	145	168	228	191	117	129	303	594	177	166	51	162	234	110	97	131	45	243	293	75	125	109	29
LOC100888501	150	198	137	67	78	83	137	84	115	79	108	105	197	268	140	124	77	103	188	151	126	78	41	182	173	145	77	36	22
LOC100888502	8	9	3	1	5	3	9	8	7	2	4	2	15	16	8	3	6	0	5	1	0	8	3	6	1	0	3	0	0
LOC100888504	27	31	10	13	9	9	5	42	22	14	40	21	78	103	14	35	19	25	29	12	14	9	22	23	14	9	16	7	12
LOC100888505	11	12	49	12	6	14	14	6	9	8	2	20	8	82	17	6	2	44	17	5	37	4	0	19	16	1	17	6	1
LOC100888506	3	0	2	2	0	8	1	1	0	0	1	0	2	7	0	1	0	6	9	4	5	2	2	73	93	18	9	0	0
LOC100888509	0	0	0	1	1	0	1	0	2	0	0	0	2	0	0	0	0	1	0	0	5	1	2	0	0	0	0	0	0
LOC100888511	1	2	10	1	3	9	4	7	1	2	6	6	6	37	10	40	9	10	3	13	21	3	6	15	4	6	8	1	4
LOC100888512	168	56	63	75	12	14	100	18	57	53	3	24	57	133	28	11	4	56	388	34	38	31	24	80	132	35	1	10	2
LOC100888513	1276	1678	4491	146	76	284	4307	225	399	233	85	197	797	1042	4256	237	184	5229	8977	7034	1400	824	144	8241	4431	2698	12114	1035	184
LOC100888517	3	4	8	2	4	2	2	13	1	3	10	5	8	27	3	11	4	4	8	9	12	0	5	5	2	1	14	0	7
LOC100888519	0	0	0	0	0	0	0	0	1	0	0	0	0	4	0	1	0	0	0	0	0	0	0	0	0	0	0	0	0
LOC100888520	21	22	9	7	12	14	11	38	17	14	23	16	44	68	13	18	18	5	7	10	20	6	14	21	24	3	10	3	20
LOC100888524	0	0	0	0	0	0	0	1	0	0	0	0	0	0	0	1	0	0	1	0	3	0	8	0	0	1	0	0	0
LOC100888525	341	400	304	175	24	69	445	267	293	73	34	57	454	574	324	73	19	163	449	151	97	57	28	368	270	104	185	51	21
LOC100888526	1	0	0	4	0	0	0	0	0	0	0	3	0	2	0	1	0	0	0	1	0	0	0	0	0	0	0	0	0
LOC100888527	612	562	679	313	210	175	670	360	858	339	290	568	790	1345	476	347	258	811	1383	817	261	230	199	1278	1406	822	420	187	139
LOC100888528	0	0	0	0	0	0	0	0	0	0	0	3	0	0	0	0	0	0	0	1	0	0	0	0	0	0	0	0	0
LOC100888529	1	2	2	0	1	1	0	0	0	0	0	0	2	6	0	1	3	0	1	2	0	2	6	0	0	1	0	0	3
LOC100888531	149	107	121	143	62	114	144	96	195	137	100	200	157	326	99	114	86	99	172	46	113	103	62	124	158	49	164	111	64
LOC100888532	1	0	1	0	0	0	3	0	0	1	0	0	1	0	1	1	0	1	0	2	0	2	0	1	0	2	0	0	0
LOC100888533	0	1	0	0	0	0	0	0	0	0	0	0	0	0	0	0	0	0	0	0	0	3	0	0	0	0	0	0	0
LOC100888534	305	248	347	129	71	28	367	128	288	76	21	176	208	527	165	54	72	231	440	293	105	110	47	174	195	34	131	62	45
LOC100888535	5	3	4	2	3	1	1	5	2	11	10	4	16	10	5	7	13	6	4	6	3	11	10	4	6	7	6	1	4
LOC100888536	20	23	4	7	2	1	7	10	8	8	9	10	8	32	10	10	2	9	2	14	1	2	4	6	23	8	3	3	1
LOC100888537	95	135	121	18	16	25	51	83	60	28	40	48	140	209	67	45	22	77	96	75	28	13	27	65	19	8	23	19	12
LOC100888538	6538	6805	6671	801	598	847	14201	808	1316	1169	505	956	2277	7504	8120	953	799	4019	9599	4251	1580	907	500	3613	2236	1035	3026	891	366
LOC100888542	0	0	0	0	0	0	0	1	0	0	0	0	0	0	0	0	0	0	0	0	0	0	0	0	0	0	0	0	0
LOC100888543	35	50	22	7	20	27	26	42	84	19	49	37	84	106	22	31	24	22	12	25	54	24	15	43	14	13	26	6	38
LOC100888544	0	0	7	0	0	2	4	3	0	0	3	1	1	3	1	1	0	12	0	3	8	0	0	56	0	5	6	0	0
LOC100888546	51	48	14	23	6	6	25	19	37	16	6	28	56	42	31	11	11	18	40	8	10	5	19	13	48	15	13	12	6
LOC100888548	6	3	2	3	0	0	3	5	3	1	1	5	1	15	9	1	4	1	2	5	7	1	6	2	2	1	3	4	0
LOC100888549	36	71	44	14	5	17	54	25	34	15	9	10	98	88	63	17	2	63	106	73	20	22	11	49	63	21	25	12	14
LOC100888550	809	1022	980	596	287	365	666	450	421	633	238	301	705	2240	439	540	377	401	954	142	258	399	180	480	507	195	386	394	261
LOC100888551	85	15	79	58	10	49	31	79	45	40	52	63	8	348	8	87	23	90	175	9	25	13	8	53	50	20	11	19	0
LOC100888552	4	2	5	3	0	0	10	4	13	3	4	0	0	3	0	0	4	1	12	4	0	0	5	3	3	1	0	0	1
LOC100888553	0	1	0	0	0	0	0	0	1	0	1	10	2	5	1	0	4	2	1	0	3	0	0	2	1	0	0	0	0
LOC100888554	66	146	285	7	6	65	73	212	47	13	46	7	168	543	101	57	18	156	80	44	122	14	11	226	48	31	557	76	4
LOC100888556	1	0	1	0	0	0	1	0	0	0	1	0	0	3	0	0	0	1	2	0	0	0	0	1	0	0	0	0	0
LOC100888558	858	80	319	607	62	120	653	216	591	510	95	478	184	885	88	166	39	252	959	66	87	309	50	343	865	72	97	296	25
LOC100888559	1054	1248	1669	607	539	746	1010	1173	1176	703	576	810	1637	3330	814	1095	553	1208	1191	654	861	514	437	1649	1674	692	1248	545	523
LOC100888565	455	504	422	121	61	154	399	303	306	113	86	155	401	821	381	239	59	243	401	239	150	67	63	352	510	195	81	51	27
LOC100888566	2	5	6	0	0	0	0	3	0	1	0	0	7	16	0	1	0	1	1	3	2	2	4	1	1	0	0	0	0
LOC100888568	32	18	19	17	4	12	27	34	50	28	17	23	37	49	10	19	5	19	44	15	11	14	14	21	46	6	19	6	5
LOC100888569	398	998	607	180	273	265	289	596	678	195	566	563	1457	1732	826	586	471	499	382	483	376	213	312	1052	673	608	408	119	269
LOC100888570	0	0	2	0	0	0	0	0	2	0	0	0	0	3	0	1	0	0	3	1	0	2	1	0	2	0	1	1	0
LOC100888572	0	0	0	0	0	0	1	0	1	0	0	1	0	2	0	4	0	3	4	0	7	2	0	1	1	0	0	0	0
LOC100888573	51	237	112	24	44	11	141	8	3	32	2	6	68	137	272	29	41	124	350	464	68	43	30	610	438	569	589	74	19
LOC100888574	0	2	2	4	1	7	0	4	3	8	0	3	3	17	0	10	0	8	4	0	18	5	4	4	0	3	1	0	0
LOC100888575	2	16	1	1	2	0	5	9	6	0	4	9	12	17	33	3	2	11	20	101	1	3	1	10	4	10	1	0	3
LOC100888576	718	1379	546	211	425	329	600	706	690	236	394	444	1679	1873	804	611	457	441	708	453	367	289	383	1450	978	1159	1671	290	606
LOC100888578	63	21	33	54	12	27	76	24	34	68	25	17	30	112	28	28	17	46	166	17	24	71	43	80	87	9	93	88	65
LOC100888582	385	378	213	164	97	84	387	168	382	152	82	149	413	546	274	135	102	143	436	182	115	109	58	240	208	67	145	80	45
LOC100888583	1	3	0	1	0	0	0	0	0	0	0	0	1	7	0	1	0	2	1	0	2	0	0	1	5	1	3	0	0
LOC100888586	1253	1040	1278	1133	780	1035	973	831	1194	909	781	1032	1252	2811	618	1144	847	800	1218	493	842	700	492	1791	1246	548	988	667	518
LOC100888587	0	0	0	1	0	0	0	0	0	0	0	0	0	2	0	0	0	0	1	0	0	0	4	0	0	0	0	0	0
LOC100888588	2	6	2	1	2	0	1	3	2	2	1	3	3	7	3	0	1	0	0	1	0	0	0	3	2	13	1	0	0
LOC100888590	0	0	0	0	0	0	0	0	0	0	0	0	2	5	0	0	0	2	0	2	4	1	2	0	0	0	1	0	1
LOC100888592	4	2	0	4	0	0	10	0	5	0	0	8	9	1	0	4	2	1	2	0	3	0	0	1	5	1	0	3	1
LOC100888596	222	319	63	120	132	64	117	211	333	90	116	140	497	470	96	115	141	37	147	23	73	55	70	122	272	71	101	41	68
LOC100888598	0	0	3	0	0	0	0	2	0	0	0	0	1	3	0	1	0	3	1	1	3	0	0	1	0	0	0	0	1
LOC100888599	442	578	251	146	82	87	352	87	205	185	47	79	386	655	394	99	104	218	393	336	113	112	99	383	469	244	107	115	94
LOC100888600	44	193	187	46	77	180	68	283	59	45	219	84	197	657	78	220	82	150	102	49	161	22	52	120	95	33	152	41	40
LOC100888602	13	2	31	2	2	2	33	7	13	0	8	5	14	43	2	13	1	25	95	7	5	5	7	8	17	0	11	0	0
LOC100888603	32	50	26	18	40	28	28	106	71	16	110	45	72	222	12	66	34	36	66	18	27	28	23	101	66	28	43	17	23
LOC100888606	9	19	10	6	4	26	12	27	25	5	47	30	15	66	4	26	15	15	5	4	8	4	8	403	65	55	26	9	8
LOC100888607	16	4	7	11	2	1	9	3	8	13	0	9	4	7	0	3	1	2	25	1	4	6	0	7	22	0	2	10	5
LOC100888608	0	0	1	2	1	1	0	2	0	0	3	1	1	0	0	1	0	0	0	0	1	0	0	2	0	1	2	0	0
LOC100888614	13	4	7	7	2	3	4	9	9	7	7	6	3	13	2	6	2	3	6	2	2	2	2	7	21	0	5	2	2
LOC100888615	81	108	15	79	27	5	93	27	59	27	11	90	128	57	89	4	36	5	50	60	12	38	31	30	22	9	22	10	48
LOC100888616	27	56	33	25	20	16	39	66	41	27	94	31	121	161	53	59	19	76	55	64	34	25	26	98	50	32	58	18	15
LOC100888618	511	768	617	177	84	116	504	354	400	153	98	192	631	1263	505	202	48	359	739	448	119	109	64	967	1064	697	159	90	27
LOC100888619	114	260	66	187	298	205	49	191	156	130	229	235	282	480	92	218	230	63	64	80	131	78	65	153	81	97	111	40	39
LOC100888621	13435	14629	10927	23061	15264	14920	12322	9326	18387	18743	12493	21194	21718	29609	10382	17283	17257	9432	19402	9351	10550	14638	8722	20693	26178	10685	13193	14766	9157
LOC100888622	668	1582	3143	263	335	328	1212	650	790	271	340	379	1836	2074	1776	497	349	2485	1569	2120	402	188	353	2155	753	791	399	73	223
LOC100888623	0	4	1	0	0	7	2	3	0	0	0	0	4	8	4	0	0	0	0	1	2	0	0	1	0	1	0	0	0
LOC100888624	302	275	279	199	77	125	190	225	287	145	130	254	302	642	152	143	47	259	334	136	105	75	55	666	452	170	168	81	17
LOC100888626	64	272	87	37	63	44	56	73	33	37	32	58	278	232	229	65	80	94	75	146	43	23	37	139	85	84	71	22	47
LOC100888627	19	32	18	7	9	11	16	28	31	11	24	25	63	61	26	39	16	36	24	22	29	22	39	40	21	20	16	11	13
LOC100888628	180	126	161	258	207	217	129	200	217	248	141	305	161	494	55	199	145	135	49	71	89	113	77	806	185	309	148	86	44
LOC100888629	0	8	2	0	0	0	0	2	0	0	1	0	12	1	5	0	0	0	1	3	0	0	2	1	0	3	0	1	3
LOC100888630	0	0	0	0	0	1	0	0	0	0	0	0	0	2	0	2	0	3	0	0	0	0	2	0	0	0	0	0	0
LOC100888632	1	1	0	0	0	0	0	0	2	0	0	0	3	2	0	0	0	0	2	1	0	0	0	0	0	0	0	0	0
LOC100888634	35	54	551	12	4	112	36	286	51	17	90	22	83	1103	32	152	26	299	31	23	126	30	36	234	49	10	95	26	25
LOC100888636	86	44	95	64	19	36	48	106	111	62	66	44	77	325	29	87	40	96	65	53	62	25	25	90	99	48	47	16	15
LOC100888638	293	374	448	248	101	200	285	143	245	210	89	160	417	647	412	209	211	295	593	483	185	240	103	746	731	259	486	242	137
LOC100888640	52	33	19	23	7	12	29	82	39	7	26	12	55	229	18	45	5	13	32	2	9	5	11	13	29	2	8	5	4
LOC100888641	28	2	13	6	4	6	32	11	14	9	4	10	8	54	10	4	1	12	23	3	15	15	2	10	23	2	20	14	2
LOC100888643	794	254	229	609	47	103	453	180	559	473	206	610	456	551	170	179	212	215	362	96	144	492	119	444	426	263	187	268	289
LOC100888644	505	1065	439	143	228	214	480	423	491	144	373	287	1368	1062	865	332	401	355	859	938	406	152	252	394	159	176	338	63	142
LOC100888650	29	18	10	40	1	7	21	32	39	32	18	22	17	106	6	52	7	19	32	7	20	24	8	18	22	5	14	17	2
LOC100888651	147	57	42	96	13	10	90	25	124	64	8	62	94	90	63	43	16	30	91	40	34	40	14	68	93	18	20	15	13
LOC100888652	5	0	3	1	2	3	3	5	6	0	2	5	6	19	1	5	1	4	7	3	7	0	5	7	2	2	18	1	0
LOC100888653	0	0	0	2	0	0	0	0	0	0	0	0	0	0	1	0	0	0	0	0	4	0	0	0	0	0	0	0	0
LOC100888657	570	1089	756	289	258	120	742	330	569	266	140	461	1078	1046	822	239	406	484	722	581	225	237	275	649	266	135	237	159	232
LOC100888659	4	4	0	0	0	1	0	1	3	0	0	0	0	4	0	1	0	3	2	1	4	2	4	0	0	0	0	0	0
LOC100888663	2	31	29	2	13	29	4	41	2	3	12	10	37	103	23	20	14	15	4	19	32	3	0	20	5	4	12	0	12
LOC100888664	119	166	134	32	21	71	88	135	210	29	50	35	286	392	97	74	30	72	68	67	54	37	20	128	95	23	59	10	3
LOC100888665	6	4	11	2	0	3	6	1	0	4	0	2	5	16	7	2	4	4	3	4	9	0	0	1	8	1	7	0	0
LOC100888667	98	251	175	21	60	88	128	110	91	43	57	36	235	482	228	104	76	135	120	122	89	74	75	284	306	154	322	44	80
LOC100888669	38	56	165	25	20	58	56	76	37	34	20	16	57	228	66	59	48	119	135	39	59	20	18	317	167	60	158	56	54
LOC100888670	0	2	0	1	0	0	0	0	0	0	0	1	0	1	0	0	0	1	0	0	0	0	1	0	0	0	1	0	0
LOC100888671	0	1	0	1	1	1	0	1	2	0	3	6	2	1	0	2	1	2	1	2	8	2	5	1	0	0	0	1	1
LOC100888673	1814	2483	9268	1084	850	2063	3267	2702	1924	1067	1426	1210	3159	6704	3614	1803	811	15183	17477	17233	3102	979	499	10674	7793	3870	9933	1414	604
LOC100888674	112	199	93	26	41	59	73	193	224	33	137	170	297	571	159	87	59	73	51	109	103	58	64	204	97	114	176	11	26
LOC100888677	2	0	0	0	0	0	0	0	0	0	0	0	2	1	0	0	0	0	1	0	0	3	1	0	0	0	0	0	0
LOC100888678	39	56	121	36	42	140	54	54	36	32	49	13	63	261	46	88	37	104	59	26	59	22	38	141	34	26	40	39	31
LOC100888679	1	1	6	0	0	8	3	5	3	1	0	0	2	4	2	0	0	1	3	0	11	0	0	0	2	0	0	2	1
LOC100888680	11	7	1	2	0	0	1	5	15	0	0	4	4	8	4	9	0	2	6	2	6	4	1	1	3	0	0	3	1
LOC100888682	2	6	7	0	1	5	0	25	2	0	5	6	2	29	1	14	0	7	3	0	8	0	7	5	0	0	5	1	0
LOC100888685	4	1	20	0	3	5	0	21	7	1	11	5	11	38	0	12	6	7	3	0	6	3	7	19	2	1	21	1	1
LOC100888686	4	0	2	0	0	0	0	2	3	2	0	2	0	4	0	1	0	0	9	0	0	0	0	5	17	0	4	5	0
LOC100888687	1	0	0	0	2	0	0	0	2	0	1	1	2	2	0	0	0	1	1	1	4	0	3	0	4	0	0	0	1
LOC100888688	54	52	29	28	14	21	59	71	96	24	55	24	110	217	55	55	30	48	59	27	28	58	22	142	121	35	60	29	19
LOC100888690	0	6	0	0	0	0	0	0	0	0	0	0	2	0	1	0	1	0	0	2	0	0	8	0	0	1	0	0	0
LOC100888691	5	6	5	0	16	0	3	9	3	11	9	6	18	12	4	35	2	2	1	3	0	10	4	13	2	1	1	0	0
LOC100888692	0	1	0	2	0	0	0	1	3	0	0	1	2	0	0	2	0	3	1	1	9	4	4	2	0	0	3	0	0
LOC100888693	7	1	14	0	3	1	12	5	4	6	1	7	22	53	13	5	16	11	7	7	12	5	21	7	9	7	13	2	9
LOC100888694	146	128	204	59	45	57	139	122	115	54	111	77	227	375	154	131	58	382	398	273	122	121	51	382	375	191	272	98	84
LOC100888695	169	315	370	221	215	154	97	152	181	106	136	197	409	693	159	242	176	252	152	106	138	69	117	161	93	51	96	62	81
LOC100888698	0	0	2	2	0	0	0	0	0	0	0	4	0	2	0	0	0	0	1	0	0	0	1	0	10	0	0	2	1
LOC100888699	121	173	69	86	63	133	55	264	263	66	236	244	408	589	103	206	124	59	28	37	144	62	57	145	94	50	385	57	55
LOC100888700	17	4	2	14	10	0	16	4	9	13	5	24	6	8	5	7	4	6	57	11	9	18	2	21	45	65	3	7	7
LOC100888701	1	2	1	1	1	0	0	0	0	0	0	0	3	15	4	2	0	2	0	0	7	0	10	1	1	2	1	0	1
LOC100888702	51	37	11	16	6	9	32	22	39	16	15	22	26	83	18	76	5	14	38	26	24	25	31	115	298	87	9	10	4
LOC100888703	19	47	36	9	10	11	17	16	14	1	9	2	49	86	26	19	15	21	17	30	15	11	14	30	10	30	20	6	12
LOC100888704	82	20	17	29	9	3	23	6	48	21	2	36	28	62	7	8	5	5	24	6	30	7	14	15	23	2	6	1	1
LOC100888705	271	213	183	149	76	122	213	262	440	166	233	268	338	715	120	193	69	128	164	72	166	99	46	195	166	49	400	77	61
LOC100888709	0	2	0	1	0	0	0	0	0	0	0	0	0	2	0	16	0	0	0	0	4	1	0	6	0	0	2	0	0
LOC100888710	3	7	3	0	0	1	0	1	6	0	1	0	3	4	2	4	1	8	7	5	6	2	14	2	3	2	0	0	0
LOC100888711	0	4	0	8	0	0	0	1	0	18	0	1	1	0	0	0	0	0	4	0	0	0	4	0	1	0	0	0	0
LOC100888712	45	93	32	52	65	18	43	31	48	50	23	66	85	91	43	24	60	15	39	29	41	17	5	26	42	15	14	1	21
LOC100888713	6	4	4	1	2	1	2	6	25	0	12	0	4	30	3	13	0	2	6	3	11	1	3	2	5	4	5	0	0
LOC100888716	6	3	2	0	4	5	7	13	9	2	0	6	20	26	2	6	5	2	10	2	2	0	3	6	3	0	3	3	3
LOC100888717	0	0	0	0	0	0	0	0	0	0	0	0	0	0	0	2	0	0	0	3	0	0	3	0	0	0	0	0	0
LOC100888719	0	0	0	0	0	0	0	0	0	0	4	0	0	0	0	0	0	0	1	0	3	0	2	5	1	0	3	0	0
LOC100888721	201	446	163	58	64	31	180	150	259	49	22	73	649	300	374	40	83	73	208	140	40	64	50	145	75	54	33	42	40
LOC100888723	23	35	13	11	5	6	10	2	12	7	1	11	14	6	40	0	2	2	18	28	4	4	11	17	6	9	5	1	1
LOC100888724	99	162	128	53	27	45	24	152	126	28	93	67	162	316	71	104	25	78	54	32	64	21	29	104	76	23	81	18	20
LOC100888725	0	3	0	1	0	0	0	0	0	1	0	0	1	2	3	2	5	4	2	1	2	0	1	1	5	3	0	0	0
LOC100888726	0	0	0	0	0	2	0	0	0	0	0	0	0	5	0	0	1	0	4	0	0	0	1	2	0	0	0	0	0
LOC100888728	17	37	9	6	11	6	20	11	9	7	14	13	38	14	16	8	33	2	23	19	18	12	16	7	6	7	7	6	22
LOC100888731	0	0	0	0	1	0	0	0	0	0	0	0	1	3	0	0	0	0	0	1	0	1	0	0	0	0	0	0	0
LOC100888732	0	3	0	0	0	0	0	1	0	2	2	1	4	1	3	2	0	0	1	1	3	3	0	4	0	0	2	3	0
LOC100888734	26	9	10	26	0	0	28	8	56	13	4	13	8	23	6	3	1	3	65	9	6	10	2	33	63	6	6	3	0
LOC100888738	544	1241	628	149	166	135	617	672	442	101	110	129	1614	1361	937	209	149	521	625	457	254	140	83	445	124	60	203	93	83
LOC100888739	52	150	173	19	16	27	67	136	68	11	36	26	97	318	120	27	7	116	72	52	74	20	12	77	28	29	89	13	3
LOC100888741	0	0	0	0	0	0	0	0	0	0	0	0	2	2	0	0	0	4	0	0	0	3	3	1	0	0	1	0	0
LOC100888742	0	0	0	0	0	0	0	2	0	0	0	2	3	3	1	3	0	1	0	0	3	0	7	0	0	0	0	0	0
LOC100888743	0	0	0	0	0	0	0	3	0	0	0	0	0	1	2	0	0	0	0	1	4	0	0	0	0	0	0	0	0
LOC100888744	34	139	40	25	17	23	32	52	87	25	10	41	116	159	102	46	36	53	44	15	22	31	36	64	35	18	14	3	20
LOC100888746	0	0	0	1	0	1	0	1	0	1	0	4	3	3	0	0	1	0	0	0	2	0	2	0	4	1	0	0	0
LOC100888747	0	0	1	0	0	0	0	0	0	0	0	0	1	1	1	0	0	0	0	1	1	2	0	0	2	0	1	0	0
LOC100888750	985	1606	1100	463	327	386	876	982	1161	412	395	662	1917	3044	1027	591	287	658	728	486	481	292	224	803	589	296	351	181	167
LOC100888754	140	61	153	107	20	54	185	104	187	97	51	97	85	348	105	95	51	102	312	142	128	98	46	257	325	84	143	86	30
LOC100888756	2	1	0	0	0	0	1	1	1	0	0	0	3	0	0	0	0	0	0	1	0	0	0	2	0	0	2	1	3
LOC100888758	27	9	31	11	4	6	23	40	20	9	11	15	15	117	11	26	12	20	15	7	11	8	8	62	16	10	29	3	4
LOC100888760	0	14	5	0	1	6	1	14	4	0	0	1	13	18	8	4	1	2	3	7	3	2	5	9	7	4	12	0	6
LOC100888762	256	188	243	256	181	173	175	146	312	243	138	332	336	637	159	225	281	205	255	193	134	206	167	244	355	191	103	160	136
LOC100888763	5	7	2	2	6	4	7	18	6	2	15	8	9	23	5	8	11	6	4	8	18	4	16	17	5	6	3	6	9
LOC100888767	0	0	4	1	0	0	3	0	5	0	2	3	4	9	0	1	0	0	2	12	7	0	12	3	0	1	0	3	1
LOC100888768	80	118	24	46	56	19	56	27	176	47	22	138	155	82	45	35	60	82	108	33	42	62	43	37	102	14	44	33	41
LOC100888770	471	340	235	223	107	128	258	262	402	174	102	233	440	736	155	227	94	104	125	62	140	88	106	118	100	58	109	60	73
LOC100888771	40	105	88	20	17	15	128	27	30	43	13	20	112	108	141	30	30	124	376	189	59	61	27	205	310	122	369	161	53
LOC100888772	0	2	8	1	1	7	4	2	8	0	3	0	3	11	2	8	5	9	6	3	6	0	8	27	8	0	23	12	28
LOC100888773	18	33	17	55	29	6	5	23	8	27	4	17	21	62	10	19	6	19	61	16	4	8	10	20	228	83	6	18	0
LOC100888775	23	4	1	9	0	1	10	0	11	11	0	0	2	9	0	14	4	2	20	4	3	11	0	3	17	0	2	1	0
LOC100888777	1	0	0	0	0	0	0	2	2	2	0	2	0	1	0	1	0	0	3	0	0	1	0	7	12	0	2	0	0
LOC100888779	0	4	0	0	0	0	0	0	0	0	0	0	7	0	1	4	0	0	0	1	0	0	2	0	0	3	1	0	0
LOC100888781	0	0	0	0	0	0	0	0	0	0	0	0	0	0	0	0	0	0	0	3	0	0	0	0	0	0	0	0	0
LOC100888782	42	106	94	10	22	20	33	108	67	1	24	30	149	291	76	38	52	49	55	40	35	10	9	124	72	34	54	5	27
LOC100888783	25	6	11	16	0	0	20	3	12	6	0	4	7	12	4	48	0	6	42	0	1	1	0	15	1	1	3	1	0
LOC100888785	6	1	1	5	0	0	0	3	1	4	1	3	6	6	1	5	0	4	4	6	1	3	6	3	7	0	1	5	0
LOC100888786	837	785	1419	776	350	1154	831	997	852	776	567	808	875	3051	545	1051	401	1031	842	262	975	781	258	1921	1092	337	1870	1014	254
LOC100888789	0	0	3	0	0	2	0	7	2	0	1	0	0	14	1	2	3	2	0	1	1	1	0	4	3	0	0	0	0
LOC100888790	198	21	58	138	13	6	63	27	109	37	14	100	30	140	8	19	6	41	112	16	16	22	20	68	134	82	31	18	4
LOC100888791	5	7	8	1	3	2	3	5	9	7	8	7	20	12	2	8	9	7	6	6	3	0	14	6	6	3	4	0	7
LOC100888792	1889	3814	2805	970	1502	1002	1901	1435	2038	818	1050	1590	4350	4257	2781	1604	1810	3928	4599	4608	1378	838	1136	8622	2507	4542	2683	387	955
LOC100888793	15	2	6	3	3	0	10	13	10	3	6	11	7	13	1	7	1	3	11	7	4	9	0	13	13	9	10	12	2
LOC100888794	60	10	2	18	12	3	107	7	35	23	3	19	16	25	4	20	3	9	113	12	14	36	6	32	53	0	15	39	8
LOC100888795	1	8	0	1	1	2	15	10	18	2	1	8	12	5	10	4	3	1	12	5	2	4	2	17	33	4	5	6	2
LOC100888796	0	0	0	0	0	0	3	0	0	0	0	0	0	0	0	0	0	0	2	0	0	0	14	0	0	0	3	0	2
LOC100888797	498	94	171	293	26	68	268	248	433	230	158	313	151	611	56	154	59	158	264	36	102	110	50	227	250	44	157	106	30
LOC100888799	11	12	6	4	7	11	4	29	24	1	2	8	25	39	11	7	4	19	7	4	5	7	1	31	14	7	13	4	6
LOC100888800	1	4	7	0	2	8	1	10	4	3	8	7	2	28	1	3	9	2	6	3	3	2	4	4	6	11	5	0	2
LOC100888804	16	36	2	11	4	4	13	9	14	7	7	15	38	29	6	10	16	3	5	8	4	9	3	8	11	7	1	6	2
LOC100888805	1	0	1	0	0	3	1	1	1	0	0	6	6	2	1	0	1	1	2	3	1	2	1	0	2	1	0	0	1
LOC100888808	26	43	13	14	15	13	22	30	44	8	18	20	63	61	31	42	26	23	22	28	22	15	22	24	26	2	7	3	9
LOC100888814	218	39	35	99	20	20	123	36	132	48	24	124	39	116	20	49	35	24	172	25	35	51	25	46	20	23	17	22	11
LOC100888815	0	0	0	2	0	0	0	0	0	0	0	0	0	2	0	1	0	0	0	0	0	0	1	0	0	0	0	0	0
LOC100888816	1	3	0	2	3	0	0	4	3	3	2	8	2	5	1	2	4	8	1	2	11	2	22	7	1	2	2	0	2
LOC100888817	170	133	57	119	81	67	97	113	196	90	67	108	214	281	48	74	54	24	57	24	59	81	39	71	65	12	34	47	34
LOC100888818	0	0	0	0	0	0	0	0	0	0	0	2	0	0	0	0	0	0	0	0	0	0	0	0	0	0	0	0	0
LOC100888821	17	1	5	22	5	5	38	4	20	13	1	9	11	19	2	0	0	11	68	14	8	16	5	21	35	0	7	10	4
LOC100888822	139	63	102	63	16	35	140	95	185	78	43	117	100	281	48	56	21	76	242	33	49	52	34	116	321	32	26	48	22
LOC100888824	0	0	0	0	0	0	0	0	0	0	0	0	0	0	0	0	1	0	0	0	0	0	0	0	0	0	0	0	0
LOC100888825	2	23	0	0	1	0	2	2	11	0	1	0	24	6	18	1	7	1	1	8	0	0	3	1	1	10	2	0	5
LOC100888826	10	10	1	15	3	3	11	7	11	3	8	6	8	51	3	14	7	3	14	6	1	5	6	14	20	8	7	7	2
LOC100888828	1	1	0	1	2	1	2	2	6	2	2	4	0	2	4	2	2	0	3	2	1	1	4	1	6	1	0	0	3
LOC100888832	9	2	2	0	1	1	2	10	3	0	6	7	1	25	1	14	0	3	6	4	4	1	1	1	0	0	1	7	2
LOC100888834	807	436	328	472	212	390	647	409	961	404	307	563	572	1176	179	434	296	115	377	34	303	244	131	226	395	97	383	208	150
LOC100888835	23	5	8	8	4	5	33	26	38	1	4	17	23	42	2	5	7	12	18	9	5	12	2	17	11	17	13	6	9
LOC100888836	33	13	36	5	5	13	39	17	11	4	11	4	31	48	2	16	1	101	220	25	25	14	15	115	54	130	18	9	4
LOC100888840	5	3	8	0	0	2	3	3	0	2	0	0	9	28	2	5	1	1	2	2	4	0	1	1	2	0	1	0	2
LOC100888843	89	194	171	34	106	68	115	69	60	78	24	33	83	303	397	133	265	101	107	253	167	94	192	190	109	56	226	74	263
LOC100888844	1	0	0	0	0	0	0	1	1	0	0	0	0	3	0	0	0	0	0	0	0	0	0	0	0	0	0	0	0
LOC100888845	8252	5908	9869	3361	2017	3197	11743	5109	10268	3543	4546	8458	8053	15076	7694	4670	2220	8930	18702	16119	4005	2936	1636	16525	25673	10121	7366	2209	1228
LOC100888848	101	94	127	32	53	70	148	119	136	34	73	64	159	249	83	87	61	148	177	81	46	30	65	184	172	46	177	59	42
LOC100888849	32	0	58	5	8	23	26	58	20	16	18	6	5	147	0	45	10	50	46	4	42	8	9	109	25	9	24	6	6
LOC100888852	3	1	1	1	0	1	0	1	1	0	1	0	0	4	0	0	0	0	1	0	4	0	0	1	3	0	0	0	0
LOC100888854	35	10	53	19	2	33	33	37	28	13	8	29	30	117	20	13	10	29	42	9	33	13	13	25	22	8	15	8	4
LOC100888856	2	0	0	0	0	0	0	1	0	0	0	0	1	0	0	0	0	1	1	0	0	0	1	0	1	1	4	0	0
LOC100888858	6	0	6	2	0	2	3	1	2	0	1	4	7	8	4	0	1	4	1	0	6	2	2	4	4	0	3	0	0
LOC100888861	1	0	0	0	0	0	5	0	1	0	0	1	0	2	0	0	0	0	0	0	0	0	0	1	0	0	1	0	0
LOC100888862	101	29	47	56	7	16	83	48	100	54	20	50	32	156	9	15	10	39	66	12	13	37	12	36	38	14	17	37	25
LOC100888863	0	3	1	0	0	0	0	0	0	0	0	0	0	2	1	0	0	0	0	4	0	0	1	0	0	0	0	1	0
LOC100888865	188	98	110	47	36	21	221	97	153	40	38	45	150	245	81	73	21	65	151	27	52	26	26	99	78	12	27	26	24
LOC100888867	12	24	13	4	13	2	2	20	18	3	9	7	49	30	15	3	8	15	10	10	8	2	20	11	12	5	3	5	6
LOC100888868	50	43	25	44	50	38	31	40	65	35	31	60	103	118	26	71	88	45	85	48	67	51	51	59	79	42	69	103	80
LOC100888872	0	0	0	1	1	0	0	0	0	0	0	4	0	2	0	1	2	0	2	0	14	0	5	1	1	0	0	0	8
LOC100888873	754	1189	793	290	253	307	660	532	767	232	401	412	1166	1780	728	508	362	498	579	457	400	249	273	576	524	92	863	214	198
LOC100888874	0	1	0	0	0	0	0	0	0	0	0	0	1	0	0	0	0	0	0	1	0	0	0	0	0	0	0	0	0
LOC100888875	12	127	67	1	29	22	9	60	3	2	7	5	101	154	65	24	15	27	19	58	24	1	7	43	0	24	68	0	17
LOC100888877	13	8	4	22	9	2	9	3	11	5	3	6	6	16	0	12	2	1	5	5	0	6	7	3	7	0	1	0	1
LOC100888879	1	1	1	0	3	0	2	2	2	0	2	3	0	11	1	2	0	4	7	3	1	1	7	4	4	1	0	0	2
LOC100888880	0	0	0	0	0	0	0	0	0	0	0	0	0	0	0	0	0	1	0	0	4	0	1	0	0	0	0	0	0
LOC100888882	31	35	64	15	6	45	30	30	8	13	5	21	74	39	40	29	33	33	47	37	24	30	14	53	30	14	90	63	38
LOC100888883	78	54	26	36	11	5	25	76	77	29	58	47	131	167	29	41	31	30	42	8	9	36	21	40	31	20	28	6	4
LOC100888884	403	471	1291	153	81	123	1646	240	321	135	158	275	405	926	746	222	143	1026	1514	1331	204	120	81	465	552	247	172	92	83
LOC100888885	54	30	6	18	18	3	38	2	30	16	1	6	47	18	22	3	2	1	30	17	4	11	4	18	40	16	0	4	2
LOC100888888	86	117	71	68	45	34	82	48	120	72	47	77	157	134	66	39	70	24	38	37	57	42	24	33	29	18	30	37	36
LOC100888889	12	53	16	11	4	17	7	22	30	2	29	15	74	67	3	30	12	5	5	8	6	4	8	14	3	4	10	1	1
LOC100888890	9	0	6	11	0	2	5	7	9	4	6	8	2	30	0	49	0	6	10	5	3	1	0	12	8	1	1	5	1
LOC100888892	30	21	1	38	5	0	21	3	34	25	8	37	14	14	6	7	5	5	14	11	2	26	1	25	46	4	4	8	4
LOC100888893	23	0	0	14	1	8	12	0	17	7	3	8	1	12	0	8	0	1	8	3	1	8	0	2	9	1	1	8	1
LOC100888895	1	1	0	2	0	2	2	0	1	0	1	5	2	15	0	1	0	4	1	1	4	2	5	2	2	2	0	9	0
LOC100888896	56	69	47	28	17	8	34	52	39	16	6	14	74	117	37	21	1	18	26	25	8	10	7	26	15	10	2	9	0
LOC100888897	11	2	2	6	3	2	2	3	16	8	0	7	5	14	0	1	3	2	5	0	4	2	1	1	8	0	5	2	1
LOC100888898	0	2	0	0	0	0	0	0	3	0	0	0	1	6	0	1	0	0	0	0	2	0	1	2	0	0	0	0	0
LOC100888900	10	2	0	4	0	2	30	4	20	7	1	10	11	9	1	19	8	0	45	1	3	4	1	6	48	1	5	11	0
LOC100888901	47	45	19	20	10	11	27	50	59	15	22	22	67	83	16	35	25	30	58	17	22	11	19	31	48	5	28	23	15
LOC100888902	610	1567	2579	74	72	129	1400	93	94	119	27	52	206	2045	1915	126	115	1845	1273	1615	468	171	75	1325	366	347	555	157	104
LOC100888903	53	21	31	35	3	19	42	7	38	25	1	28	14	47	3	92	0	16	59	3	8	13	7	22	14	0	27	13	1
LOC100888904	53	66	35	19	32	15	22	24	46	22	27	23	67	75	46	22	25	51	43	17	19	4	14	19	35	5	19	8	6
LOC100888905	0	0	0	1	0	1	12	6	6	4	0	3	0	5	0	4	0	0	4	0	11	0	0	2	0	0	1	5	0
LOC100888908	49	43	14	26	21	40	39	14	31	27	18	28	71	63	30	28	23	26	76	25	31	26	26	37	34	15	31	32	22
LOC100888909	10	2	0	4	0	0	2	1	4	3	1	11	0	2	0	1	0	1	1	2	0	7	0	3	0	0	1	4	0
LOC100888910	1	28	4	5	9	7	6	4	26	7	7	28	61	20	20	10	36	3	17	17	1	10	15	8	16	5	2	2	21
LOC100888911	23	13	9	11	15	5	24	22	61	26	12	61	35	31	10	27	11	22	47	29	18	21	40	21	27	13	7	23	6
LOC100888912	0	4	1	2	0	1	0	0	0	1	1	0	0	8	0	0	0	0	0	0	0	0	0	0	0	0	5	0	2
LOC100888914	59	117	69	38	28	37	31	99	110	31	79	63	177	268	86	63	55	57	74	47	62	23	12	104	65	41	51	29	27
LOC100888915	12	7	7	7	1	3	6	9	18	4	0	3	2	15	6	5	4	7	13	0	2	7	1	5	12	1	10	4	1
LOC100888916	4	2	1	10	1	1	10	0	17	4	19	23	16	25	4	3	3	2	25	1	0	10	0	9	15	4	7	12	1
LOC100888917	0	0	0	0	0	0	1	1	0	0	0	2	0	2	0	0	0	1	3	0	0	0	0	2	1	0	0	0	0
LOC100888918	77	81	25	51	39	44	48	48	107	53	42	63	123	180	30	39	48	20	35	18	35	15	33	49	62	15	33	33	12
LOC100888919	2124	2433	2553	857	819	1059	2192	2026	2627	1145	1689	1923	3057	5977	2334	1774	1071	2293	2614	2387	1649	884	911	4154	3187	1957	1610	520	908
LOC100888923	35	43	32	30	3	13	23	36	53	14	10	29	54	93	23	28	7	22	35	11	24	21	5	51	83	21	29	7	5
LOC100888924	4	59	6	2	3	2	12	0	6	5	1	0	47	29	67	5	19	11	6	36	8	2	6	26	9	18	3	6	3
LOC100888927	32	26	13	24	17	9	12	16	35	12	14	17	38	48	18	21	10	8	10	9	15	13	17	20	17	7	14	12	12
LOC100888929	98	162	266	25	21	18	109	101	59	32	13	18	129	308	132	34	22	181	183	111	81	11	25	198	124	50	158	32	32
LOC100888931	90	111	38	63	43	29	32	114	121	27	54	41	178	234	36	82	25	27	41	13	23	21	22	105	67	17	17	11	17
LOC100888935	9	20	10	10	12	20	9	18	33	17	53	58	40	62	35	49	50	26	50	17	50	28	47	51	104	29	74	18	29
LOC100888937	0	0	0	0	0	0	0	0	0	0	0	0	1	0	2	0	0	0	0	0	0	0	0	0	0	0	0	0	0
LOC100888941	8	0	6	8	3	2	11	3	4	2	11	3	5	15	3	22	3	4	9	1	5	1	4	3	24	7	0	6	1
LOC100888944	1	2	6	0	0	2	1	3	2	0	4	0	6	16	0	9	1	6	10	14	9	6	18	6	2	1	2	2	1
LOC100888945	31	37	23	5	0	4	4	26	40	2	8	11	49	84	16	13	5	10	14	3	3	12	3	6	5	13	3	6	0
LOC100888946	9	2	1	3	0	0	2	1	2	6	1	2	2	6	0	0	0	1	0	1	0	1	0	3	3	1	0	1	0
LOC100888947	0	1	2	1	1	0	0	5	0	0	1	0	2	2	3	0	6	1	1	3	1	0	0	2	0	0	0	0	0
LOC100888948	0	5	5	2	1	0	1	3	12	0	3	3	6	0	1	0	0	1	0	0	0	0	3	2	0	0	0	0	0
LOC100888951	175	109	166	61	56	60	155	158	225	99	106	107	237	307	116	101	91	236	493	102	123	111	48	396	440	127	232	163	76
LOC100888952	1061	737	596	1550	709	805	1055	609	1056	1042	498	907	914	1637	462	931	639	392	1265	300	607	1050	276	1112	1755	450	670	761	295
LOC100888953	0	8	0	0	0	0	0	0	1	0	0	1	1	5	2	0	0	2	2	4	5	0	2	0	0	0	0	0	0
LOC100888955	14	12	24	15	6	0	21	7	12	12	8	2	21	37	9	10	11	16	140	17	26	20	7	48	88	34	5	2	7
LOC100888956	0	0	0	0	0	0	0	0	0	0	0	0	0	0	0	0	0	1	0	0	0	0	3	0	0	0	0	0	0
LOC100888957	0	0	1	0	0	2	1	2	0	0	1	0	1	1	0	2	0	2	0	0	0	0	0	1	0	0	0	0	1
LOC100888959	0	0	0	0	0	2	4	2	1	2	2	2	1	5	0	5	0	3	3	2	4	0	2	4	0	1	5	0	3
LOC100888960	105	233	437	40	23	126	333	56	71	174	15	45	96	269	236	104	73	275	553	218	544	305	72	239	172	64	1494	388	209
LOC100888963	186	42	142	75	2	18	123	98	131	77	29	40	52	297	30	30	5	104	88	17	43	51	8	45	70	6	28	28	4
LOC100888965	15	36	171	6	4	24	13	146	18	1	23	11	61	281	54	29	3	120	6	32	45	15	2	263	4	2	138	3	3
LOC100888966	0	1	1	3	1	0	0	1	4	0	5	8	7	3	5	3	12	1	4	4	0	0	10	6	0	8	0	1	10
LOC100888967	30	29	52	5	7	33	32	39	19	1	16	3	14	160	38	26	5	28	14	27	15	6	1	30	4	10	26	5	6
LOC100888971	0	1	0	0	0	1	0	0	0	0	0	1	1	3	1	0	2	2	2	0	3	5	1	1	0	0	0	0	0
LOC100888972	10	13	15	1	2	11	7	9	6	7	2	17	20	51	19	160	4	12	10	10	9	1	7	32	1	16	5	0	1
LOC100888973	16	21	35	19	2	0	20	42	21	2	2	0	21	65	8	9	1	25	23	10	2	6	7	29	22	6	6	3	2
LOC100888975	570	1016	1046	263	171	347	618	612	588	247	326	270	993	2042	746	477	298	887	463	497	424	259	191	1308	409	378	985	176	214
LOC100888977	3	2	0	0	0	0	0	0	0	0	1	2	0	2	2	0	0	2	2	1	10	1	1	1	8	2	0	0	0
LOC100888979	3	1	0	0	7	1	3	3	0	1	2	2	3	19	3	0	1	1	4	4	2	2	11	4	1	1	3	0	0
LOC100888980	0	9	5	0	6	3	0	12	5	0	3	0	6	31	3	0	1	6	0	4	2	0	1	17	0	2	0	0	5
LOC100888981	101	52	46	87	9	22	91	32	69	58	20	48	65	115	20	40	8	23	83	16	16	32	5	22	62	7	18	43	5
LOC100888984	2	1	2	0	0	0	0	1	0	0	2	1	1	2	1	1	0	1	1	1	1	0	9	0	1	2	1	0	0
LOC100888986	0	1	0	0	0	0	0	2	0	0	0	0	7	8	0	0	1	4	0	3	6	5	2	2	4	0	0	0	0
LOC100888988	27	52	33	24	32	34	44	32	40	22	20	18	115	112	74	46	17	32	52	64	15	6	36	79	51	73	47	21	27
LOC100888989	18	15	14	3	12	1	19	19	15	9	2	6	11	20	1	22	6	2	5	3	0	27	6	4	7	4	1	3	1
LOC100888991	2	216	2	0	231	3	0	3	0	0	1	4	204	0	142	18	130	2	0	44	0	4	77	38	3	68	21	0	74
LOC100888993	0	0	0	0	0	0	0	0	2	0	0	0	0	0	2	2	0	0	0	0	0	0	0	0	1	0	0	0	0
LOC100888995	4	9	2	3	0	3	9	2	6	1	1	5	10	11	4	92	0	4	3	15	0	3	1	10	5	2	0	0	2
LOC100888996	0	0	0	0	1	0	0	1	0	0	0	6	2	1	0	0	5	3	2	0	6	0	2	2	2	1	0	1	0
LOC100888997	282	353	470	100	44	116	354	323	271	112	114	145	372	873	290	167	56	343	370	253	192	93	52	581	360	169	118	40	28
LOC100888998	5	8	1	0	4	0	1	1	4	0	0	0	7	2	5	0	2	1	6	0	1	0	2	2	2	3	0	0	5
LOC100888999	359	591	330	201	146	131	240	330	397	188	221	276	542	890	338	267	208	144	302	142	156	147	94	286	256	86	153	77	104
LOC100889000	207	74	333	90	44	192	126	492	361	118	391	272	209	1327	83	368	23	360	200	44	302	150	43	248	146	13	330	127	43
LOC100889002	4	2	0	0	1	0	1	0	1	1	0	0	8	0	1	0	0	0	3	4	0	0	0	3	0	0	0	0	1
LOC100889003	57	48	34	41	17	18	45	50	70	13	28	32	65	90	18	11	7	23	51	15	16	9	0	31	25	7	20	16	6
LOC100889005	65	185	240	80	38	102	51	372	101	33	203	57	331	599	127	183	57	204	94	109	175	56	85	240	130	134	149	59	47
LOC100889008	0	1	2	0	4	0	0	0	1	0	0	3	3	3	1	0	2	0	1	1	13	0	11	0	0	0	1	0	1
LOC100889009	31	22	12	9	4	18	20	53	32	1	21	20	35	158	19	23	15	27	19	11	18	20	27	11	11	8	49	12	19
LOC100889010	152	173	54	94	43	19	99	89	177	64	69	147	178	255	108	59	78	39	82	61	97	108	72	82	166	58	43	52	31
LOC100889012	39	39	38	33	44	72	62	38	38	43	26	52	77	132	11	34	53	22	52	38	45	24	17	139	66	40	109	44	23
LOC100889014	27	4	42	17	7	12	20	27	12	6	10	11	6	107	4	17	7	20	25	11	10	1	9	12	11	1	1	5	2
LOC100889015	2	1	0	0	0	0	0	2	2	2	0	1	3	3	1	2	0	6	2	5	4	1	2	1	2	0	2	0	0
LOC100889016	1058	1564	1277	743	556	652	807	1040	1592	611	960	1550	2245	3484	1156	1061	734	1001	1058	732	643	380	456	2368	1617	1033	719	204	395
LOC100889018	31	83	7	21	21	16	21	60	62	10	35	33	135	111	33	31	23	16	42	26	21	8	13	71	42	24	18	14	17
LOC100889019	51	61	40	27	11	31	30	49	77	18	51	48	62	185	48	34	13	37	49	17	36	20	19	40	40	6	38	13	16
LOC100889020	75	99	111	24	19	20	69	68	70	21	6	14	111	272	94	62	9	63	97	161	45	20	15	92	53	51	38	7	14
LOC100889021	1	2	2	5	0	1	5	1	3	1	4	3	10	18	6	0	1	2	4	7	13	0	7	1	0	6	6	0	6
LOC100889022	0	0	0	0	2	0	0	1	2	0	2	3	3	8	0	0	0	3	0	5	1	0	1	0	0	0	0	0	1
LOC100889024	22	27	33	31	39	70	11	56	33	23	83	24	37	174	23	89	67	37	19	18	87	22	24	73	56	30	110	27	8
LOC100889027	107	11	26	55	6	13	88	34	51	56	8	26	27	73	9	14	3	18	100	7	12	43	10	28	38	16	18	17	0
LOC100889028	36	68	88	8	7	4	17	61	43	9	10	4	119	91	48	35	13	62	82	31	33	9	8	38	11	21	24	5	4
LOC100889029	123	36	114	62	7	21	106	57	70	56	16	24	51	158	26	34	7	67	238	18	58	69	8	73	77	9	139	249	14
LOC100889030	1	4	3	1	5	2	0	1	3	3	1	5	8	13	2	3	4	1	4	6	1	3	10	3	11	9	1	3	1
LOC100889031	545	439	298	799	342	283	522	250	435	426	186	566	542	671	340	320	476	200	754	250	304	432	236	632	1033	468	423	312	184
LOC100889034	12	14	7	7	1	2	14	6	11	5	2	15	20	10	7	7	6	4	44	5	1	3	8	4	40	7	9	8	7
LOC100889035	50	69	28	38	29	30	40	33	44	23	40	15	111	91	69	47	66	17	15	51	43	13	33	42	4	39	55	10	77
LOC100889037	0	0	0	0	0	0	3	0	3	1	0	0	3	2	0	0	0	0	1	2	0	0	0	1	0	0	0	1	0
LOC100889038	3	8	4	5	2	1	7	7	3	1	9	0	14	28	12	2	4	9	11	18	6	0	8	2	7	6	9	1	0
LOC100889040	107	4	0	84	9	3	109	2	83	78	6	39	16	13	3	3	0	7	122	7	4	42	8	22	50	5	2	9	2
LOC100889044	27	15	1	12	1	4	38	1	31	4	0	13	18	6	8	0	0	0	23	12	4	4	2	13	28	0	0	12	1
LOC100889045	155	69	59	85	35	16	182	46	118	53	20	31	63	65	43	35	35	20	174	35	29	58	24	89	495	12	32	61	23
LOC100889046	3	5	4	1	6	2	2	7	10	2	19	1	13	44	5	13	7	9	5	7	10	11	30	9	1	3	8	0	7
LOC100889047	17	11	24	17	7	0	8	30	10	3	5	4	31	61	9	10	0	16	21	4	13	7	2	13	12	0	6	4	1
LOC100889048	20	25	8	13	2	2	22	13	13	10	0	2	14	16	14	2	2	5	16	11	11	4	2	17	23	2	5	1	3
LOC100889050	49	39	17	19	17	8	13	31	36	29	30	60	46	68	19	28	24	6	35	11	16	10	9	19	37	24	7	9	3
LOC100889051	9	45	48	13	7	43	11	60	25	6	64	15	30	134	20	39	18	23	20	25	25	4	8	8	9	0	63	14	4
LOC100889052	20	12	12	22	5	3	8	17	18	14	7	5	16	58	8	36	1	6	19	4	8	7	6	8	37	2	2	8	2
LOC100889053	46	40	28	21	17	13	20	36	42	19	18	26	52	104	28	15	15	13	114	27	17	8	4	34	71	4	34	29	12
LOC100889054	0	0	0	0	0	0	0	0	0	0	0	0	3	6	1	0	0	0	0	0	1	0	7	0	0	2	0	0	1
LOC100889057	22	3	11	11	6	15	6	18	15	5	16	21	4	43	4	20	8	9	2	1	1	5	7	6	3	3	5	5	3
LOC100889059	925	193	1170	674	99	259	1068	402	365	406	219	304	182	1794	335	277	99	1385	2675	688	323	267	105	858	1128	216	946	196	54
LOC100889062	188	224	399	99	86	211	285	429	265	80	253	157	396	877	181	398	143	622	1169	502	267	121	133	2472	4232	1053	686	75	51
LOC100889064	130	116	82	93	47	44	86	48	137	59	27	101	141	193	52	61	46	23	130	20	22	53	26	32	125	35	4	21	16
LOC100889065	11	9	46	35	7	45	20	33	32	25	43	27	1	139	3	75	7	39	10	6	34	19	6	46	19	0	51	8	0
LOC100889066	54	36	57	15	12	19	27	88	72	34	37	35	52	212	29	135	3	37	52	28	50	34	27	53	62	13	50	12	16
LOC100889067	2	21	45	16	11	10	7	35	9	0	16	5	20	93	23	24	4	20	9	13	17	6	10	12	5	0	25	2	2
LOC100889068	1046	3047	898	589	1081	381	989	768	950	523	409	656	3675	2054	2138	572	1318	607	1241	1704	488	567	784	1546	1305	1747	562	377	891
LOC100889069	1	13	1	0	0	0	0	4	6	0	2	0	11	7	9	0	0	1	0	9	0	0	1	5	1	0	0	1	5
LOC100889073	40	76	57	23	17	23	23	44	46	12	15	29	105	92	49	34	20	19	26	31	30	9	9	58	35	33	34	14	25
LOC100889074	229	195	154	135	94	86	187	169	230	91	103	183	283	382	83	158	114	133	305	95	101	75	64	155	209	47	95	77	32
LOC100889076	0	0	0	0	0	0	0	0	0	0	0	0	0	1	0	16	0	0	1	1	2	0	0	4	1	0	0	0	0
LOC100889077	15	1	0	4	2	0	5	1	21	9	0	33	10	3	0	0	0	1	10	3	4	13	15	3	44	0	0	6	0
LOC100889078	22	48	48	10	29	9	43	1	11	6	3	6	41	13	188	10	50	44	26	115	5	12	10	50	24	19	12	9	43
LOC100889081	249	54	411	472	80	305	191	341	202	287	261	229	65	1296	22	367	67	363	484	31	110	135	30	193	419	83	92	99	13
LOC100889083	117	91	126	40	32	75	147	137	104	48	134	75	146	332	121	78	56	162	202	114	28	35	41	297	170	50	122	32	36
LOC100889085	9	8	36	1	2	10	21	42	13	7	3	3	16	64	7	11	0	18	9	5	15	2	7	21	13	3	13	5	0
LOC100889086	16	28	5	20	18	9	9	8	43	22	15	55	36	45	27	23	40	3	6	8	16	12	36	21	20	24	16	11	9
LOC100889087	19	25	15	7	9	9	12	11	22	12	13	26	41	40	23	11	9	8	39	11	22	16	3	20	29	4	12	10	6
LOC100889091	65	19	29	24	11	22	54	45	39	25	21	23	33	96	5	22	8	26	69	15	24	22	3	89	104	12	19	26	4
LOC100889092	69	63	40	34	9	12	35	22	71	29	6	49	76	90	56	27	18	18	50	26	26	11	9	51	48	27	14	14	16
LOC100889093	2	10	4	2	0	0	2	6	0	0	0	0	6	13	0	3	0	1	46	7	6	0	0	9	12	13	9	0	8
LOC100889094	78	9	21	56	8	4	27	17	46	42	6	27	14	69	0	21	14	21	49	4	7	33	3	21	38	6	5	23	7
LOC100889095	12	0	0	9	0	0	13	0	19	10	0	10	1	8	0	7	1	3	4	0	3	1	0	5	2	0	0	4	2
LOC100889097	2	0	0	0	0	0	4	2	0	0	0	0	0	0	0	0	0	0	3	1	0	0	6	0	0	0	2	0	0
LOC100889098	0	2	0	0	0	0	0	0	0	0	0	1	3	1	1	1	0	0	0	1	0	0	3	0	0	0	0	0	0
LOC100889099	69	129	180	49	46	56	94	69	46	26	51	61	137	201	93	71	60	92	98	129	64	8	38	44	11	14	30	9	28
LOC100889100	1454	3191	4880	457	391	1395	1747	2599	1323	380	911	449	2725	8259	2213	2256	401	3598	1720	1369	1307	296	248	15177	3412	4840	2182	357	304
LOC100889101	939	443	874	557	260	463	972	300	596	480	231	397	515	1839	384	380	318	930	1610	393	328	334	197	2186	3859	668	610	341	203
LOC100889102	0	0	0	0	0	0	0	0	0	0	0	0	0	1	0	0	0	0	0	0	0	0	0	0	0	1	0	0	0
LOC100889105	253	388	263	126	74	119	285	192	183	122	76	51	428	510	277	130	92	217	408	193	135	95	47	504	416	126	222	55	82
LOC100889106	427	175	295	188	56	184	363	210	510	179	104	216	232	630	138	221	86	226	319	96	183	124	37	257	140	16	153	62	23
LOC100889107	123	91	93	44	17	39	74	111	104	69	49	41	86	214	46	58	32	131	85	37	69	34	9	126	124	65	60	17	10
LOC100889110	116	147	128	174	45	54	134	63	87	111	19	42	103	228	104	89	45	109	274	83	80	118	36	156	232	42	89	159	36
LOC100889111	86	82	45	11	5	15	89	32	22	13	8	13	51	78	66	24	12	42	162	70	33	13	11	68	81	51	38	14	6
LOC100889113	388	2808	379	349	3904	726	505	967	597	247	2105	686	6451	2191	3635	1729	11508	806	908	3315	1859	547	8923	2441	631	9062	2631	419	8999
LOC100889115	119	51	70	59	17	32	123	29	178	47	31	104	96	204	28	67	21	43	83	10	27	55	6	82	109	34	54	62	3
LOC100889118	6	54	93	2	12	12	37	8	14	4	9	11	79	28	24	8	7	389	728	163	50	8	9	164	89	24	37	4	4
LOC100889119	58	29	40	46	10	32	45	64	45	32	33	36	30	194	28	28	17	41	68	10	60	13	20	75	77	16	68	26	4
LOC100889120	6	11	2	4	3	3	5	8	10	1	2	3	11	25	10	2	4	1	11	2	6	9	4	6	17	2	6	7	4
LOC100889124	232	112	515	138	60	83	186	152	197	113	152	148	219	847	105	146	113	370	336	71	127	149	70	450	355	93	226	166	78
LOC100889126	5	32	0	0	1	0	16	0	4	4	0	8	37	0	25	0	5	0	10	33	0	0	2	4	1	4	0	0	2
LOC100889127	283	284	325	120	29	75	227	248	187	102	51	65	374	524	184	134	43	195	446	158	102	107	79	705	620	276	499	168	79
LOC100889128	13	22	5	10	8	1	0	14	6	2	0	1	8	35	10	5	4	3	1	3	10	1	8	11	2	0	0	2	6
LOC100889129	1	1	5	3	2	3	1	7	0	0	0	1	1	10	0	3	0	6	3	3	7	0	2	11	2	0	5	0	2
LOC100889130	1	1	1	0	0	0	1	0	2	1	0	3	0	5	2	2	0	5	1	4	2	0	1	1	2	0	1	0	1
LOC100889132	0	5	0	1	0	0	0	9	3	1	3	1	0	6	0	2	0	0	5	2	3	0	5	2	0	2	0	0	1
LOC100889133	1084	443	167	360	190	63	772	213	954	345	105	493	515	633	330	135	104	115	601	152	120	258	123	225	173	48	59	143	70
LOC100889134	0	0	0	0	0	0	0	1	0	0	1	0	2	0	0	1	0	0	0	2	0	0	3	0	0	0	0	0	0
LOC100889137	21	18	6	18	7	2	7	12	19	12	4	10	9	40	12	10	0	9	6	3	2	4	13	7	8	0	0	4	2
LOC100889139	31	17	0	2	1	0	23	0	16	11	0	3	39	0	12	0	4	0	6	8	0	5	0	4	28	3	0	1	0
LOC100889142	0	2	0	0	0	0	0	1	0	0	0	0	2	1	1	0	0	1	0	1	8	0	7	0	0	0	0	0	0
LOC100889143	0	0	0	0	2	3	0	1	0	0	5	0	0	4	0	2	0	5	1	0	0	0	1	6	0	0	0	0	0
LOC100889145	1	0	0	0	0	0	1	0	1	0	0	0	1	0	0	0	0	5	0	0	1	0	0	0	0	0	0	0	0
LOC100889146	291	521	142	205	129	69	275	110	250	134	34	94	515	346	262	89	124	89	165	144	68	101	52	218	242	129	85	69	19
LOC100889147	0	5	6	2	0	0	0	14	6	5	0	0	7	20	1	29	2	10	0	6	8	1	3	4	3	1	1	0	2
LOC100889148	19	42	35	11	7	3	45	30	9	5	8	12	36	91	21	22	8	83	175	101	17	24	9	113	91	41	99	26	14
LOC100889149	3	2	19	1	0	4	1	8	5	0	2	0	3	35	1	6	0	14	1	1	5	5	7	9	0	0	3	0	0
LOC100889150	78	48	7	15	30	8	71	37	155	53	36	120	110	46	23	16	41	12	73	18	21	41	39	26	80	17	21	16	20
LOC100889151	2	12	2	3	0	0	1	2	0	2	1	0	23	2	20	3	4	0	1	9	0	0	2	4	1	7	1	1	0
LOC100889152	31	88	12	15	34	14	6	22	34	12	33	20	100	63	31	21	29	8	9	33	14	10	22	22	23	46	19	9	18
LOC100889153	0	0	1	0	0	2	0	4	1	0	0	7	2	4	1	3	0	1	1	1	1	7	3	2	0	0	6	0	0
LOC100889158	3	4	30	0	0	39	2	19	3	4	23	3	6	87	2	79	0	30	1	3	45	0	21	14	0	3	37	0	0
LOC100889159	1	4	4	3	2	4	0	9	8	0	10	0	4	30	1	35	0	13	4	2	1	3	8	5	2	3	17	0	2
LOC100889160	12	15	9	7	1	1	7	18	11	10	23	2	47	30	27	5	18	17	42	11	6	3	4	30	16	9	31	5	5
LOC100889162	2	21	16	0	2	2	21	1	1	0	0	2	10	2	67	0	0	10	8	61	2	0	7	17	2	8	9	1	3
LOC100889163	45	30	17	32	8	25	23	16	38	34	8	32	52	77	28	13	24	13	18	18	21	22	3	22	26	17	17	12	9
LOC100889165	3	12	6	2	7	1	0	7	6	0	11	0	8	31	7	3	7	1	3	4	9	2	12	7	3	3	1	1	3
LOC100889166	85	50	56	31	11	13	57	58	77	22	9	28	61	116	24	24	3	11	89	12	25	22	2	67	101	4	18	26	20
LOC100889167	13	5	18	9	4	5	4	4	12	16	4	4	5	21	4	9	3	12	40	7	11	10	3	13	19	10	11	4	0
LOC100889168	14	8	10	5	2	2	8	5	20	5	3	8	5	25	4	2	3	1	7	3	11	0	5	5	1	0	3	4	2
LOC100889171	60	43	47	16	8	26	50	86	57	3	16	14	58	121	12	8	6	36	31	14	16	9	16	82	23	9	14	1	14
LOC100889172	22	18	8	15	9	1	7	6	16	3	9	20	17	15	3	5	9	10	10	13	1	3	4	5	15	3	6	8	7
LOC100889173	1021	1355	949	459	492	871	386	1673	1271	314	981	745	1657	5352	502	1157	516	555	209	160	674	211	331	1013	592	190	777	188	298
LOC100889175	4	0	3	0	1	0	0	6	0	0	0	0	2	2	0	2	0	0	0	1	2	0	1	1	0	1	0	0	0
LOC100889177	0	0	0	0	0	0	0	0	0	0	0	0	0	1	0	0	0	0	0	0	0	0	0	0	0	0	0	0	0
LOC100889178	0	1	0	0	1	3	1	1	1	0	1	0	3	12	1	3	0	2	3	1	2	9	13	1	0	0	4	0	0
LOC100889179	20	28	16	18	2	10	16	41	48	13	23	39	69	76	12	21	1	12	17	7	18	7	11	17	35	12	13	7	0
LOC100889181	41	64	76	9	4	3	59	42	40	4	15	5	30	90	38	20	9	38	52	18	29	5	6	67	24	2	20	3	3
LOC100889182	259	257	220	80	39	53	255	175	183	59	48	47	258	393	171	79	78	119	237	103	90	67	65	223	72	17	120	108	146
LOC100889183	107	117	95	33	18	69	68	119	135	35	87	59	86	347	57	63	27	51	51	24	76	17	27	40	7	4	43	12	5
LOC100889186	83	18	79	67	8	82	57	85	39	36	56	21	59	212	24	50	2	56	60	13	35	33	12	78	38	15	50	13	1
LOC100889187	0	32	0	0	2	0	0	0	0	0	0	1	36	1	27	8	6	0	0	16	0	0	6	4	0	4	3	0	0
LOC100889189	504	140	135	635	145	152	347	114	326	465	74	463	157	369	126	185	116	61	390	133	109	240	46	277	755	240	333	285	61
LOC100889190	43	20	14	25	15	17	29	37	45	37	46	41	55	100	13	40	15	33	24	29	42	46	25	45	49	24	34	25	11
LOC100889191	9	28	12	2	6	1	0	4	2	0	0	0	7	18	8	0	0	10	4	6	1	0	0	7	2	1	0	0	1
LOC100889195	53	0	1	1	0	1	15	4	15	8	4	10	0	16	0	6	0	2	16	0	13	1	0	5	22	0	2	2	0
LOC100889196	31	39	37	14	7	5	33	15	17	7	18	9	57	83	53	20	7	25	37	16	8	22	21	58	64	9	29	7	5
LOC100889197	533	1039	580	424	628	203	565	204	249	426	112	185	418	1677	533	356	798	503	666	332	222	325	384	504	304	114	322	388	760
LOC100889198	160	136	105	172	114	62	122	51	161	180	45	218	174	256	76	104	111	125	282	131	46	112	57	126	483	203	35	95	41
LOC100889199	4	1	2	3	0	0	0	3	9	1	6	10	7	8	4	5	0	1	10	3	1	5	14	7	5	6	3	3	1
LOC100889201	0	1	2	0	1	3	0	1	1	0	2	0	0	8	0	5	0	0	4	1	9	0	1	3	0	0	0	0	0
LOC100889202	53	60	38	20	22	19	71	46	49	14	17	26	86	95	38	20	17	44	55	26	28	28	14	38	16	10	11	14	12
LOC100889203	142	85	37	89	24	16	103	46	188	94	29	79	96	145	26	32	46	21	106	32	51	69	47	193	255	70	50	38	29
LOC100889205	13	4	1	11	0	2	3	5	7	2	0	0	1	1	4	0	1	0	5	0	1	4	1	0	11	1	1	1	4
LOC100889207	133	138	95	126	50	87	68	220	199	107	144	160	205	400	86	116	53	35	45	40	79	73	78	153	117	87	119	56	50
LOC100889208	3	2	0	0	2	0	0	3	2	0	3	0	3	2	0	4	2	2	4	3	0	2	3	4	8	6	0	0	1
LOC100889209	7	8	6	2	0	1	3	4	8	3	6	9	16	30	4	6	3	13	11	3	6	4	8	7	3	3	6	0	0
LOC100889210	8	15	3	10	6	1	4	4	7	6	3	4	11	11	3	8	1	1	13	4	0	0	8	5	10	1	8	0	0
LOC100889211	0	226	800	0	16	133	1	620	8	0	254	1	189	2171	219	295	32	418	5	98	261	5	55	254	1	41	373	0	25
LOC100889214	3	1	0	0	0	0	4	0	2	2	0	4	5	8	0	2	0	7	0	3	5	2	8	4	6	0	2	3	1
LOC100889216	1	7	1	0	1	0	0	2	0	0	4	3	7	10	2	3	3	5	0	4	0	1	2	4	0	4	2	0	0
LOC100889217	0	0	0	0	0	1	0	1	0	0	0	0	0	2	0	0	0	2	0	0	0	0	6	0	0	0	0	0	0
LOC100889219	1316	2713	7855	158	61	361	5202	139	159	372	8	121	298	3787	7959	229	121	4991	9079	10127	1914	558	56	17713	11194	29718	2014	182	22
LOC100889220	79	20	75	45	6	20	78	43	79	19	4	21	21	139	13	15	2	63	102	6	41	35	3	112	198	32	144	62	11
LOC100889221	914	718	563	1364	763	696	830	430	756	983	577	863	809	1557	472	842	695	363	937	322	545	650	334	1088	1350	440	615	608	295
LOC100889222	288	254	395	178	80	166	231	494	541	100	275	424	311	1359	193	429	149	357	135	58	216	120	61	295	98	20	274	78	41
LOC100889224	0	0	0	0	0	0	0	2	0	0	0	0	0	4	0	0	0	1	0	1	8	0	0	4	0	0	0	0	0
LOC100889225	26	0	13	27	0	0	16	3	15	17	0	29	0	10	1	12	0	2	27	1	2	14	1	5	20	2	0	12	0
LOC100889226	129	7	29	111	4	15	110	32	118	72	15	94	10	101	5	43	7	35	107	1	16	43	9	100	175	9	14	63	4
LOC100889227	0	0	1	0	0	0	0	0	4	0	0	0	0	1	0	0	0	0	2	0	0	0	0	0	1	2	0	0	0
LOC100889229	0	1	2	0	0	1	1	1	0	0	0	0	1	6	3	4	0	5	0	0	1	0	0	0	0	0	0	0	0
LOC100889230	1	0	1	1	0	0	0	2	1	0	0	2	6	2	1	0	0	0	1	3	0	0	2	1	1	1	1	1	1
LOC100889236	0	0	0	0	1	0	0	0	0	0	0	3	5	1	0	0	0	4	2	0	8	0	4	1	0	2	0	0	0
LOC100889240	79	39	18	94	9	24	81	45	37	39	11	21	59	85	36	33	13	11	72	23	7	17	7	70	56	33	11	11	4
LOC100889243	47	62	39	16	10	45	60	24	28	11	20	4	44	77	31	23	19	21	34	10	15	12	9	35	21	6	38	3	5
LOC100889244	0	0	0	0	0	0	0	0	0	0	0	0	0	0	0	0	0	0	0	0	1	0	4	0	0	0	0	0	0
LOC100889245	5325	6698	8009	2027	1300	1196	6421	3448	4637	1694	1604	2481	6352	11275	7247	2199	1468	5652	7182	13426	1597	1277	1171	13811	10665	4714	1792	977	856
LOC100889246	80	53	49	50	17	9	99	36	68	68	17	67	58	93	51	40	7	57	161	40	31	69	20	72	162	30	33	89	10
LOC100889247	1497	833	1402	986	347	883	940	1155	1583	745	907	1341	1126	3354	612	971	321	754	1152	423	599	373	126	1267	742	230	560	227	140
LOC100889249	1	26	14	0	4	3	0	17	7	4	3	0	29	32	4	5	3	3	7	5	7	2	6	2	4	6	13	1	2
LOC100889251	0	1	6	0	1	0	1	5	8	0	1	2	0	15	0	1	1	4	3	5	4	2	4	3	1	2	2	1	2
LOC100889252	32	9	6	4	1	1	17	3	33	14	4	14	16	19	0	21	1	12	32	9	8	19	1	27	22	3	2	8	1
LOC100889253	1130	1611	936	540	246	400	980	776	1344	452	540	675	1695	2497	788	647	292	744	1357	537	497	230	283	2414	2877	1129	846	312	229
LOC100889254	696	1021	1006	87	80	171	1073	136	177	144	142	147	278	1603	1138	255	145	603	523	936	444	188	72	1054	565	453	804	151	174
LOC100889255	0	1	10	0	0	4	0	13	2	0	6	1	0	30	0	2	0	8	0	0	2	0	0	71	2	0	12	0	0
LOC100889258	6	0	0	8	0	1	0	0	0	0	0	0	2	6	0	5	0	2	0	0	0	0	0	5	0	0	0	0	0
LOC100889259	0	3	0	2	1	0	0	0	0	0	0	0	2	9	3	3	0	1	0	4	0	0	0	0	1	0	0	0	1
LOC100889261	1191	949	950	440	222	386	1377	303	519	539	197	372	615	2015	972	390	262	644	1241	534	584	456	213	1527	1247	567	980	581	265
LOC100889265	7	1	4	1	0	0	1	0	7	2	1	1	0	4	0	4	0	2	5	0	0	1	0	0	0	0	0	2	0
LOC100889266	9	17	26	10	37	42	13	46	16	7	13	6	93	84	13	49	32	11	11	13	38	5	26	43	23	40	58	9	28
LOC100889268	1142	1107	2040	713	150	376	1057	1326	608	371	346	422	1320	3784	762	657	185	1564	2201	548	553	312	114	4446	3436	650	1448	332	80
LOC100889269	0	0	0	0	0	0	0	0	0	0	0	0	0	0	0	0	0	2	0	0	5	1	0	0	0	0	0	0	0
LOC100889271	0	0	2	0	0	0	1	0	0	0	0	0	0	0	0	0	0	2	0	0	0	0	1	4	0	0	0	0	0
LOC100889274	76	46	39	36	28	46	54	98	79	30	39	25	70	190	13	71	30	23	130	16	49	32	18	68	101	29	49	1	33
LOC100889276	0	0	0	0	0	0	0	0	0	0	1	0	0	0	0	0	0	0	0	0	0	0	2	0	3	0	0	0	0
LOC100889278	2	3	0	0	0	0	0	0	1	0	0	0	3	10	4	15	7	0	0	4	3	1	2	2	1	0	0	0	0
LOC100889280	1	0	0	0	0	0	0	0	0	0	0	0	0	1	0	0	0	0	0	0	0	0	0	0	0	0	0	0	0
LOC100889281	231	232	136	200	95	104	177	141	178	137	129	119	259	391	103	118	85	62	133	51	81	54	44	100	40	28	62	22	12
LOC100889283	5	1	12	2	3	7	11	2	6	8	1	10	4	20	2	8	1	6	1	3	9	4	0	5	1	0	13	0	1
LOC100889284	261	40	142	452	17	93	131	92	146	190	72	205	38	447	24	81	24	60	310	25	49	64	13	82	284	26	11	46	3
LOC100889285	124	88	469	15	43	157	65	362	74	16	203	18	85	1374	82	206	22	355	51	54	219	42	35	234	59	47	174	17	21
LOC100889286	0	7	6	0	0	3	0	5	0	0	2	0	1	15	5	4	2	5	1	0	1	0	0	1	3	0	3	3	4
LOC100889288	6	1	15	11	0	6	4	10	19	2	14	4	5	79	4	9	5	12	13	4	12	4	2	17	20	2	7	6	1
LOC100889289	1	1	1	0	0	0	0	4	0	0	2	0	0	7	1	1	0	6	0	0	0	2	0	0	0	0	1	0	0
LOC100889290	260	260	187	134	49	47	350	168	244	85	61	72	316	372	137	85	37	135	448	108	56	68	27	200	192	46	75	40	13
LOC100889291	233	150	152	131	148	94	243	144	282	147	161	148	220	338	162	152	111	141	280	88	126	130	73	152	110	60	133	123	65
LOC100889292	25	9	4	15	1	6	16	39	32	2	22	27	5	57	5	18	7	10	10	1	11	3	7	24	19	1	22	13	6
LOC100889294	0	2	0	0	0	0	0	0	0	0	0	0	0	1	0	0	1	0	0	0	0	0	0	0	0	0	0	0	0
LOC100889296	0	0	0	0	0	0	1	0	0	0	0	1	0	1	0	0	0	0	1	1	1	0	0	0	1	0	0	0	0
LOC100889297	9	3	8	1	1	2	15	5	4	4	0	3	1	20	0	6	0	7	13	2	7	5	0	16	10	0	7	2	0
LOC100889298	111	101	113	37	36	60	154	87	117	69	36	66	177	215	75	51	23	70	170	77	63	39	45	109	93	42	57	33	46
LOC100889303	0	0	0	0	0	0	0	0	0	0	1	0	0	1	0	0	0	3	0	0	0	2	5	0	0	0	0	0	0
LOC100889305	42	150	112	8	34	16	48	59	11	7	21	14	150	281	109	19	20	88	23	74	21	7	22	131	19	46	27	2	0
LOC100889306	4	2	1	4	0	0	3	1	5	0	1	7	2	8	2	4	0	2	5	0	3	0	4	2	3	4	0	4	1
LOC100889307	69	97	90	34	75	43	56	117	83	41	93	81	185	320	93	125	82	64	59	38	86	31	73	88	73	74	87	49	65
LOC100889310	67	46	61	21	12	19	78	66	87	50	43	51	54	177	23	73	27	36	74	16	30	15	10	52	49	12	34	11	8
LOC100889312	38	87	18	31	31	32	26	56	42	21	47	39	160	168	44	48	32	31	38	19	42	37	48	44	62	15	20	7	23
LOC100889313	0	6	0	5	3	0	1	1	2	0	2	5	8	10	2	1	1	5	7	8	3	1	14	5	13	0	2	0	0
LOC100889315	19	24	5	9	30	2	3	9	21	4	6	42	69	16	4	9	32	7	9	7	7	14	8	7	7	12	9	5	12
LOC100889316	10	13	2	4	1	5	7	2	10	3	2	6	14	15	2	4	6	5	14	25	4	10	17	9	5	11	14	0	0
LOC100889317	36	52	9	14	0	7	43	15	33	15	4	13	47	56	45	14	1	11	108	26	7	25	6	52	100	26	12	12	3
LOC100889318	1918	1882	2560	664	509	827	1603	1672	1687	610	755	991	2120	5457	1211	1048	555	1523	1630	723	1159	508	345	2333	1489	411	982	421	314
LOC100889319	2	0	9	1	3	0	0	0	0	0	0	0	8	7	0	3	5	3	0	2	7	1	2	4	1	0	1	0	0
LOC100889320	1	0	0	0	0	1	0	0	0	0	0	0	0	3	0	0	0	0	0	0	2	0	0	0	4	0	0	0	0
LOC100889321	209	329	104	66	41	33	264	75	196	26	44	90	361	217	240	49	26	55	127	84	47	29	51	90	45	19	30	20	26
LOC100889322	2	2	3	6	1	2	18	12	5	2	11	4	17	31	5	5	5	4	26	11	5	7	1	85	63	230	5	1	7
LOC100889323	6	19	8	11	10	26	19	27	30	12	42	51	10	59	3	22	13	8	10	6	21	9	0	30	39	3	11	7	9
LOC100889324	78	40	28	43	15	3	45	7	51	33	7	29	47	45	35	18	15	7	69	15	4	19	2	37	46	12	15	59	1
LOC100889326	139	315	84	55	55	26	107	85	158	40	57	101	370	244	187	77	71	66	87	84	56	35	44	134	135	90	64	21	43
LOC100889327	0	35	0	0	14	2	5	2	0	1	0	0	40	19	39	7	12	5	5	15	0	2	14	16	7	37	5	0	17
LOC100889328	0	0	2	0	1	0	1	0	3	6	0	0	0	5	0	2	1	0	0	2	1	2	13	0	0	2	0	0	0
LOC100889329	570	780	782	188	156	184	601	809	799	172	437	434	1069	2393	627	471	245	475	416	388	367	135	167	529	326	152	347	112	188
LOC100889330	1	9	56	5	0	16	1	44	3	5	30	1	6	170	10	51	0	53	4	5	36	0	4	35	0	0	28	0	3
LOC100889331	0	0	0	0	0	0	0	0	1	0	0	2	1	1	0	0	0	0	1	2	3	0	0	0	0	0	0	0	0
LOC100889332	139	157	46	89	40	32	86	57	121	97	62	147	178	183	79	63	58	47	158	88	53	62	32	133	198	89	62	53	33
LOC100889334	0	0	0	1	0	0	1	0	0	1	0	0	0	1	0	0	0	0	0	0	0	0	2	0	0	0	0	0	0
LOC100889336	27	19	30	36	12	9	39	10	31	33	19	34	53	48	20	49	13	15	34	13	17	22	14	30	14	18	5	1	10
LOC100889338	0	1	6	0	2	2	0	3	1	0	4	1	4	11	1	12	0	10	25	1	9	0	4	5	12	0	10	1	0
LOC100889340	6	4	4	0	2	3	1	3	0	0	0	14	9	33	0	7	8	1	4	2	15	3	9	2	0	0	3	0	0
LOC100889342	1	0	10	0	1	2	0	10	0	0	2	4	4	27	4	5	0	7	6	9	1	4	7	44	3	2	32	0	1
LOC100889343	2	6	8	2	1	0	1	2	9	5	2	5	2	26	2	20	0	5	2	1	3	5	0	1	2	2	7	0	1
LOC100889344	148	256	103	141	132	97	86	361	380	115	320	255	446	575	91	246	213	64	130	42	141	106	105	173	163	79	149	59	53
LOC100889345	9	18	17	1	3	2	69	1	16	9	1	11	41	2	33	3	0	41	519	185	11	23	7	54	22	19	24	17	6
LOC100889350	1	0	0	1	0	0	0	0	1	1	1	0	0	2	4	0	2	0	0	3	4	3	0	0	0	0	0	0	3
LOC100889351	20	6	14	13	0	6	11	24	19	4	3	11	20	50	0	7	6	10	18	11	11	8	6	31	16	0	15	2	1
LOC100889352	2329	2218	1359	1330	719	979	1516	2436	2440	1183	1555	1687	2373	6319	1191	1616	841	1113	1840	813	1317	931	788	2124	2049	896	1487	904	773
LOC100889355	2	1	5	12	0	0	2	3	1	1	2	4	6	6	6	7	1	9	2	1	5	2	3	12	1	1	1	0	1
LOC100889357	37	45	42	33	22	15	38	28	41	19	14	23	50	87	24	16	4	36	53	37	15	9	11	78	65	29	21	9	7
LOC100889358	0	0	0	0	0	0	0	1	3	0	4	0	0	9	0	2	0	10	0	0	0	0	0	0	3	2	1	0	1
LOC100889360	0	55	24	0	6	38	0	22	0	0	5	0	89	83	39	10	6	12	0	19	20	0	11	30	0	8	22	0	18
LOC100889361	0	0	0	0	0	0	0	3	0	0	0	0	0	6	0	1	0	3	0	2	0	0	0	3	0	0	1	0	1
LOC100889363	2	27	1	3	12	3	2	1	1	0	1	5	68	5	16	8	4	3	4	21	4	3	7	2	1	9	0	0	2
LOC100889364	106	159	72	54	42	14	69	64	59	40	30	46	142	156	81	29	38	44	68	24	37	31	25	229	168	123	36	28	22
LOC100889366	1	5	9	0	1	6	1	4	1	0	1	0	17	20	6	8	3	0	3	5	3	0	3	4	0	1	9	0	6
LOC100889368	18	36	21	12	6	19	7	33	18	6	19	7	44	91	30	23	8	19	10	13	31	7	10	43	6	7	21	1	1
LOC100889370	88	85	295	63	41	220	58	225	80	29	197	28	121	668	47	245	43	182	90	35	152	25	24	719	124	170	233	13	16
LOC100889374	0	0	0	0	0	0	0	0	0	0	0	0	0	0	0	2	0	2	0	0	0	0	0	0	0	1	0	0	0
LOC100889375	6	2	10	2	14	10	4	12	5	10	12	12	2	22	2	10	6	4	7	1	9	1	3	5	14	10	15	1	2
LOC100889376	115	140	143	30	2	25	120	94	60	27	13	22	101	259	108	41	4	86	96	39	54	32	7	58	36	5	51	94	25
LOC100889377	70	22	100	47	3	52	66	35	90	51	89	89	32	203	9	74	11	67	107	12	45	35	27	65	41	3	33	10	7
LOC100889380	1	1	0	4	0	0	0	0	5	2	0	8	5	0	0	0	1	0	0	0	0	1	0	2	0	0	0	0	4
LOC100889384	8	9	14	7	4	4	10	15	19	12	2	7	20	34	7	11	0	14	11	5	10	9	9	17	24	1	10	0	2
LOC100889386	26	40	10	15	2	9	16	23	15	10	3	9	37	36	14	15	7	7	18	10	9	2	5	11	23	3	9	5	7
LOC100889387	218	210	119	78	89	80	155	124	170	70	53	87	240	395	188	109	82	70	115	35	64	77	40	109	70	39	45	15	30
LOC100889388	0	3	10	2	0	1	3	3	0	13	7	1	5	13	3	608	0	5	9	3	2	3	15	48	3	4	6	0	1
LOC100889389	128	425	247	49	40	87	74	296	112	31	111	76	485	637	201	130	52	201	82	105	105	19	51	345	121	101	107	19	31
LOC100889390	4	0	0	4	0	0	2	0	2	6	0	1	1	6	0	2	0	0	5	1	0	5	1	3	6	0	0	0	0
LOC100889391	115	269	317	49	93	43	414	19	13	76	6	22	39	108	831	37	251	278	889	1141	207	136	155	378	256	246	503	154	250
LOC100889392	669	546	2014	352	190	797	1067	178	101	395	67	67	125	3446	376	684	166	1691	1558	409	996	359	92	682	215	49	516	229	89
LOC100889393	47	65	52	25	3	11	67	29	38	20	5	12	53	101	46	27	5	9	50	23	11	8	3	40	24	8	14	5	12
LOC100889396	104	277	201	48	32	50	177	145	97	44	39	32	341	389	200	78	41	308	353	184	78	39	31	553	125	87	50	18	18
LOC100889398	147	10	151	87	14	110	154	140	98	60	81	55	19	354	8	96	27	95	122	4	76	59	9	111	31	2	140	68	1
LOC100889399	24	14	9	3	5	2	3	18	10	3	19	2	23	33	9	8	0	7	2	8	0	0	4	5	3	0	4	0	0
LOC100889400	11	10	5	1	3	3	5	10	10	1	8	5	2	17	5	9	4	6	10	7	16	5	0	9	20	5	2	5	3
LOC100889401	9	7	14	2	0	9	4	15	5	1	11	1	12	63	8	11	0	18	11	8	11	9	2	9	4	1	5	0	1
LOC100889402	1	3	0	0	0	0	3	3	4	0	0	5	1	16	0	4	0	2	1	2	8	2	9	0	4	3	2	6	0
LOC100889403	8	4	4	3	6	0	4	3	2	4	1	1	17	10	11	4	2	5	6	13	9	2	10	5	9	2	2	1	0
LOC100889410	201	314	137	161	125	16	205	88	153	74	44	46	360	225	179	78	91	96	269	146	71	63	35	188	155	78	67	54	63
LOC100889411	199	119	74	123	31	40	167	126	282	124	73	127	166	230	94	86	47	73	306	79	90	121	40	303	616	172	127	139	46
LOC100889412	29	68	74	51	102	136	8	35	21	58	51	13	62	182	50	153	107	42	17	26	87	60	83	49	7	18	101	37	96
LOC100889413	657	129	98	242	40	20	168	31	46	143	9	51	32	349	52	24	37	69	448	23	13	59	12	86	117	37	8	7	8
LOC100889414	0	1	17	8	0	4	5	11	2	8	5	12	1	26	0	12	0	9	15	0	16	4	0	14	34	3	22	10	0
LOC100889415	1184	923	1704	913	322	994	1374	1112	917	624	479	398	1047	3349	734	1445	463	981	2081	556	936	682	357	2594	2483	534	1682	667	630
LOC100889416	2	0	3	3	0	3	1	4	7	1	1	8	7	9	0	2	3	1	3	0	3	0	0	5	3	0	6	2	0
LOC100889419	46	207	274	13	37	55	93	135	48	13	32	17	130	372	190	55	30	156	192	198	120	33	52	454	134	245	218	50	36
LOC100889420	0	4	0	0	0	0	0	0	0	0	0	0	0	2	0	2	0	0	0	2	2	0	0	0	3	0	0	0	0
LOC100889421	1	0	0	0	0	0	0	0	1	0	0	0	0	0	0	2	0	1	0	0	1	5	3	0	0	0	0	0	0
LOC100889422	16	25	20	33	14	27	10	117	31	16	122	60	56	193	7	71	42	11	31	3	45	10	11	40	10	24	35	7	12
LOC100889424	245	75	205	241	32	215	184	210	226	194	151	171	88	579	47	226	60	102	110	9	119	144	33	246	242	24	133	99	72
LOC100889425	27	17	47	56	36	74	49	110	97	56	120	194	92	255	31	126	98	62	61	25	76	68	47	59	40	10	136	61	40
LOC100889426	362	51	241	367	20	71	308	59	280	245	51	305	80	378	131	140	36	1047	2111	883	143	265	38	375	309	32	144	105	41
LOC100889428	0	1	0	0	1	1	2	2	3	0	1	8	0	6	0	0	0	1	5	0	3	6	2	3	3	0	3	0	3
LOC100889429	513	165	542	313	46	219	711	279	346	254	157	222	172	1146	135	293	87	422	996	133	208	242	42	648	1325	150	310	250	41
LOC100889431	1	2	1	0	0	4	3	5	0	0	0	3	0	9	1	3	3	3	1	1	2	1	0	2	4	1	1	0	0
LOC100889433	0	0	0	0	0	0	0	0	0	0	0	0	0	0	2	0	0	0	0	0	0	0	3	0	0	0	2	0	0
LOC100889434	61	130	50	22	15	22	44	61	47	14	48	33	117	165	71	25	21	23	22	19	31	11	32	24	9	15	39	10	16
LOC100889435	5	13	2	5	6	4	5	3	12	0	3	4	8	14	9	10	3	3	14	5	9	3	9	9	8	3	5	4	1
LOC100889439	10	15	10	5	15	3	9	7	19	1	4	8	19	56	1	20	4	17	25	14	20	6	13	16	10	5	19	2	2
LOC100889440	3	2	9	0	2	3	3	10	5	5	5	4	8	41	0	40	3	5	7	7	6	8	13	9	5	2	18	16	1
LOC100889445	0	0	0	0	0	0	0	0	0	0	0	0	0	0	0	2	0	3	1	0	2	0	2	4	0	1	0	0	0
LOC100889446	0	0	0	0	0	0	0	0	0	0	0	0	0	0	0	0	0	0	0	0	0	0	0	0	0	2	0	0	0
LOC100889451	9	3	1	0	5	3	3	11	2	1	3	2	2	26	4	6	0	10	4	4	1	1	3	6	1	1	7	1	0
LOC100889453	15	46	13	13	20	0	22	21	18	6	1	5	43	34	26	15	6	20	26	21	19	5	12	16	22	9	6	2	6
LOC100889454	16	2	0	9	4	0	16	0	22	4	1	4	1	18	1	1	1	4	1	7	6	4	1	6	17	2	3	4	0
LOC100889455	38	123	59	19	8	16	47	36	47	12	4	20	123	123	115	14	21	26	47	70	15	14	10	40	24	11	13	1	12
LOC100889459	0	1	0	0	1	0	1	0	2	0	0	2	2	0	0	0	4	0	1	0	3	0	1	0	2	0	0	1	0
LOC100889460	1	8	2	4	0	0	0	2	1	2	0	0	7	3	7	1	1	1	3	9	1	0	8	5	1	3	4	2	0
LOC100889461	123	150	96	39	66	59	78	121	171	41	96	90	245	427	110	86	58	57	49	51	89	27	43	88	72	15	53	8	29
LOC100889463	0	0	0	0	0	0	0	1	0	0	0	0	0	0	0	0	0	1	1	0	1	0	1	4	2	0	2	0	0
LOC100889464	112	105	74	27	40	37	122	102	97	42	51	76	168	274	75	75	16	76	147	76	59	32	34	181	246	66	48	33	34
LOC100889465	32	57	18	25	17	11	38	74	66	23	61	35	100	121	45	28	28	21	7	42	30	17	23	54	41	22	33	8	12
LOC100889466	3	10	11	7	7	5	6	2	11	6	9	21	15	13	2	1	3	2	10	10	8	7	0	12	17	6	6	0	3
LOC100889467	28	14	4	14	10	1	21	1	28	7	5	13	16	10	13	4	16	3	50	13	3	11	10	9	69	16	9	6	3
LOC100889469	722	208	527	660	292	568	430	191	738	596	106	267	263	1851	108	539	307	725	675	155	276	404	195	717	1091	333	639	353	132
LOC100889470	0	4	3	0	0	0	1	2	1	0	2	0	6	3	3	0	2	6	1	3	14	0	2	2	0	0	2	0	1
LOC100889471	64	45	43	34	24	32	66	43	56	39	29	22	52	139	18	139	6	36	124	28	72	55	21	80	72	25	125	37	8
LOC100889472	33	22	19	19	3	6	29	18	36	10	6	16	28	74	17	13	4	17	41	13	6	12	0	199	99	107	48	43	9
LOC100889473	20	28	28	8	6	11	8	18	18	4	13	20	15	70	15	24	14	23	11	12	22	7	2	13	5	4	12	9	7
LOC100889474	0	0	1	0	0	0	4	1	0	0	2	1	0	5	1	2	0	4	1	0	1	1	7	5	2	0	3	0	0
LOC100889475	878	418	314	717	174	200	713	301	790	540	216	523	479	855	271	332	223	215	804	191	203	408	135	356	390	56	205	267	114
LOC100889477	5	99	92	0	38	44	7	69	2	2	52	3	79	183	80	287	21	53	4	88	53	4	38	65	13	53	50	0	22
LOC100889478	0	0	0	0	0	0	0	0	0	0	0	0	0	0	0	0	0	0	1	0	0	0	0	0	0	0	0	0	0
LOC100889480	1390	1604	2316	632	300	707	1638	1421	1286	590	745	698	1800	4420	1683	986	298	1715	2245	1305	712	448	244	3790	2135	951	1216	284	201
LOC100889483	1305	438	2140	1004	169	537	1120	471	368	758	247	377	218	3940	479	641	225	1172	1265	538	342	454	71	1266	1026	472	603	514	70
LOC100889485	2	4	0	4	12	3	5	5	4	2	9	3	10	31	2	3	2	3	6	2	9	16	20	7	8	3	5	0	0
LOC100889488	4	0	0	0	0	0	0	4	0	0	0	0	3	12	1	2	0	2	0	2	1	0	2	1	0	0	1	0	0
LOC100889492	39	138	47	28	49	32	54	72	76	10	31	70	160	130	99	30	61	23	71	562	25	37	36	114	463	145	28	8	43
LOC100889493	499	508	713	162	68	70	1097	237	184	119	70	90	509	766	969	124	44	967	3860	2763	243	121	33	1728	1747	623	630	117	43
LOC100889495	10	7	3	0	12	0	13	2	4	2	2	3	5	9	3	14	5	7	14	9	9	2	6	1	8	2	1	8	1
LOC100889497	10	40	77	4	16	87	4	114	11	5	62	13	46	400	15	106	23	36	6	2	72	1	16	66	4	7	52	5	12
LOC100889500	75	140	43	64	72	49	54	115	115	51	60	70	222	245	68	48	95	32	31	26	65	67	56	82	86	17	55	31	41
LOC100889501	2	4	7	3	4	1	7	1	6	2	8	19	19	46	6	9	8	13	13	23	20	3	12	22	9	1	42	1	7
LOC100889502	0	9	128	0	4	79	0	71	2	0	52	1	3	243	4	133	2	95	0	0	69	0	0	91	0	2	96	0	0
LOC100889503	2	2	3	0	0	0	3	2	0	0	2	0	8	8	8	0	0	5	36	23	18	0	3	7	15	16	10	0	0
LOC100889505	298	347	270	108	38	66	246	295	178	112	121	87	337	742	234	145	68	244	404	166	145	98	80	205	140	63	132	39	78
LOC100889506	2	38	79	6	15	34	9	56	9	5	24	8	34	97	26	62	13	72	48	24	50	4	10	117	62	12	1482	176	187
LOC100889507	44	85	68	15	13	4	28	56	23	8	8	17	80	107	37	28	10	39	31	16	10	21	14	29	11	19	16	4	5
LOC100889508	0	1	0	0	0	0	0	0	3	0	0	1	0	2	0	2	2	0	1	1	0	0	0	0	1	0	0	0	1
LOC100889509	12160	15028	14896	29888	27343	30686	10487	10876	13549	22068	19227	17051	19509	33948	8839	28381	23996	10686	13619	7185	16171	14020	11491	20523	16263	9197	19772	15374	13356
LOC100889510	117	129	1411	30	53	66	277	83	60	21	52	32	80	973	283	108	41	1834	856	856	192	61	27	695	244	179	372	67	18
LOC100889512	13	4	7	11	6	0	41	3	5	6	3	9	4	11	8	72	0	6	49	6	9	5	10	15	31	8	3	3	0
LOC100889513	0	0	1	0	0	0	0	0	1	0	0	3	4	2	7	2	2	0	2	2	1	1	1	2	1	0	1	0	1
LOC100889514	0	6	1	4	0	0	0	0	0	0	0	2	0	1	0	0	2	1	6	0	4	1	7	0	1	0	1	0	4
LOC100889515	2	1	7	2	0	1	0	0	3	1	1	0	1	36	1	8	2	14	6	3	4	2	3	7	2	1	7	2	0
LOC100889516	413	1452	2011	117	177	260	758	350	281	109	77	102	888	1463	1814	185	149	1926	7310	4938	508	178	93	6690	6957	3060	981	66	44
LOC100889519	19	0	10	12	0	23	4	37	40	10	21	13	0	82	0	29	0	10	3	0	11	23	1	28	8	0	26	17	0
LOC100889520	7	22	24	2	5	11	8	7	6	4	12	4	26	46	7	25	3	17	8	9	19	2	29	20	6	1	22	0	10
LOC100889521	0	5	2	3	0	2	6	3	0	2	0	2	9	17	8	12	7	11	5	6	17	8	13	0	6	13	4	0	2
LOC100889522	20	23	9	1	27	2	24	13	6	12	2	3	41	39	15	3	23	7	27	19	4	4	27	16	2	3	7	10	15
LOC100889523	195	189	113	219	109	122	117	152	209	203	91	125	274	380	75	104	75	86	172	69	65	116	29	277	282	76	133	105	63
LOC100889525	0	0	0	0	0	0	0	0	3	0	0	1	5	2	0	0	0	6	3	0	0	0	0	0	0	0	0	1	0
LOC100889526	108	47	232	276	57	129	89	158	52	125	76	93	53	809	11	200	39	157	233	24	76	114	58	69	60	8	19	72	10
LOC100889527	221	74	254	257	51	116	264	247	189	193	114	145	92	533	67	185	57	166	489	60	145	139	42	299	447	33	152	84	52
LOC100889528	8	10	21	8	2	7	5	6	6	3	9	7	13	46	9	5	2	17	24	8	9	4	5	20	11	4	12	6	2
LOC100889530	23	26	14	16	28	19	16	31	23	22	24	17	40	59	9	40	32	14	15	6	10	1	26	38	26	12	14	3	16
LOC100889533	53	94	29	52	48	25	23	58	106	36	43	71	111	153	39	73	42	16	29	18	32	47	29	71	71	28	36	33	43
LOC100889534	123	75	19	66	45	13	102	25	108	25	18	57	93	123	51	25	37	11	138	15	15	33	23	43	122	9	8	35	22
LOC100889535	867	371	319	465	155	165	688	273	650	367	169	487	573	890	293	255	190	251	1224	212	171	274	122	702	1128	145	215	298	77
LOC100889538	0	1	2	0	3	4	0	1	2	5	0	0	3	10	4	7	0	0	0	2	3	4	8	0	0	0	8	0	0
LOC100889540	17	7	0	2	1	0	5	4	10	3	2	8	8	9	5	2	0	2	8	2	0	1	1	5	10	0	6	6	2
LOC100889543	159	169	133	76	94	67	171	146	224	103	96	182	244	394	166	89	126	271	480	332	61	58	92	392	381	230	134	58	85
LOC100889544	42	9	9	11	3	1	28	1	23	11	3	11	7	19	8	8	6	1	37	4	12	12	15	7	1	2	1	0	2
LOC100889546	107	225	416	26	24	99	159	95	59	27	42	46	170	435	369	69	46	363	243	454	109	84	18	677	238	291	244	63	44
LOC100889549	5	10	5	4	1	1	10	4	1	1	14	9	9	25	6	9	0	9	39	13	7	4	4	17	42	12	4	5	0
LOC100889551	953	1683	1153	392	157	231	954	743	645	203	102	244	1356	2125	1199	371	210	697	1091	834	470	277	131	1798	905	480	851	204	77
LOC100889553	91	168	81	53	54	58	75	79	93	46	49	114	200	251	104	128	87	87	101	81	63	38	41	236	138	102	156	56	50
LOC100889554	1412	1502	1300	850	607	558	1329	917	1470	640	654	1239	1711	3130	900	796	479	939	1192	678	494	319	317	5795	4493	2830	506	243	206
LOC100889555	0	5	1	0	0	1	4	4	0	0	2	0	7	1	2	7	1	0	1	1	11	0	2	8	4	0	1	0	3
LOC100889556	3	1	7	3	4	7	0	9	4	1	12	2	4	33	2	4	2	9	0	2	6	1	0	3	2	3	6	4	3
LOC100889558	223	173	135	54	31	24	239	117	227	61	59	168	167	260	115	46	38	91	238	61	57	85	26	151	46	12	54	55	15
LOC100889559	17	33	8	12	16	8	15	21	27	48	24	20	52	84	16	45	4	15	14	9	18	21	14	18	3	6	2	12	6
LOC100889560	21	11	30	4	3	29	26	33	32	20	9	20	22	107	18	22	8	27	67	11	23	22	10	81	48	12	84	60	5
LOC100889561	260	654	124	198	212	70	214	77	259	139	42	149	852	277	319	151	233	86	160	190	52	116	117	300	129	275	200	91	125
LOC100889562	0	2	0	0	0	2	0	0	2	0	7	2	0	8	0	14	0	3	2	1	2	0	4	5	0	0	1	5	0
LOC100889564	302	225	153	163	97	70	213	181	242	104	37	222	311	340	149	113	77	163	245	78	113	66	66	1944	227	115	128	54	53
LOC100889565	30	0	100	19	5	29	18	106	12	4	12	7	0	195	1	22	4	126	31	1	21	10	3	179	40	1	10	6	0
LOC100889566	6	10	0	19	7	3	13	16	10	17	9	11	6	22	9	8	17	1	13	2	8	4	2	4	2	0	1	7	5
LOC100889568	2	10	3	0	0	0	2	3	1	0	1	0	13	2	10	0	0	3	1	1	6	2	0	7	2	9	6	0	0
LOC100889569	4	4	6	5	3	4	6	11	3	5	6	8	13	36	4	18	9	8	4	13	25	17	27	5	3	0	4	0	1
LOC100889570	163	135	52	126	86	61	120	53	138	84	31	104	144	129	54	42	65	32	96	40	28	65	20	42	57	24	33	61	20
LOC100889571	0	0	0	0	4	0	0	4	0	0	5	0	3	2	1	1	0	3	3	1	0	8	9	1	0	1	4	0	1
LOC100889572	362	257	339	131	69	77	408	236	342	89	78	102	312	617	214	114	79	592	566	171	171	65	91	411	366	154	105	68	95
LOC100889573	7	0	2	1	0	0	9	3	11	3	0	3	4	18	1	5	1	2	1	4	0	5	0	2	5	0	1	0	0
LOC100889574	114	57	58	81	32	39	95	47	66	59	37	21	72	141	42	55	13	34	147	17	28	40	5	100	97	14	89	33	4
LOC100889575	136	183	49	85	49	52	188	11	94	52	14	36	81	163	164	41	83	39	403	150	58	82	113	178	359	171	117	126	188
LOC100889576	173	232	140	64	52	37	127	314	202	69	119	93	421	621	188	166	73	162	355	184	122	26	93	333	225	95	101	78	74
LOC100889580	65	29	194	54	10	66	106	59	50	36	24	22	21	253	40	79	15	107	144	41	74	24	16	137	86	12	121	34	12
LOC100889582	0	0	0	0	0	0	0	1	0	0	0	0	0	0	0	0	0	0	0	0	0	1	0	0	0	0	0	0	0
LOC100889583	266	501	361	131	74	103	249	385	291	87	206	242	571	807	454	215	82	202	359	198	165	71	105	330	237	103	149	56	76
LOC100889584	0	1	5	0	0	0	0	4	5	2	0	2	2	18	0	4	1	3	2	1	2	1	2	1	7	0	7	0	4
LOC100889585	1	5	2	1	3	4	1	3	1	0	0	3	7	8	5	2	9	6	2	7	0	3	9	5	0	3	1	0	9
LOC100889587	43	45	11	50	17	17	15	12	35	23	9	12	43	42	11	13	6	4	19	4	10	6	6	14	25	3	5	8	2
LOC100889589	383	281	1040	350	129	132	611	37	116	377	18	109	103	824	334	165	206	2285	2438	1252	299	320	145	1692	372	321	435	379	190
LOC100889590	375	477	994	186	177	513	567	851	356	209	293	201	694	1584	420	445	230	850	1386	390	407	243	142	2210	1934	433	1019	196	217
LOC100889591	10	59	24	14	48	8	5	18	7	13	7	13	28	79	23	20	32	21	23	35	7	10	42	18	23	76	7	3	16
LOC100889592	5	18	2	4	4	4	3	2	4	7	3	5	15	16	11	8	4	2	4	13	10	5	12	6	10	7	5	8	0
LOC100889593	99	1	10	125	5	5	74	20	103	93	18	56	16	69	7	17	4	17	119	2	10	40	6	38	85	0	12	20	0
LOC100889594	1787	2130	3333	724	481	829	1804	1961	1903	620	1055	1114	2174	6217	1546	1547	446	2311	1996	1068	1014	472	363	10605	4699	3500	1400	470	307
LOC100889596	85	55	56	72	22	32	40	66	70	46	50	80	72	119	18	48	13	50	63	23	28	38	10	137	57	25	47	18	7
LOC100889597	0	1	0	0	0	0	0	0	1	0	0	1	0	1	0	2	0	0	2	4	1	10	2	5	0	0	1	0	1
LOC100889598	0	0	0	0	1	0	0	0	0	0	0	0	2	0	0	0	0	0	0	0	0	0	0	1	0	0	0	0	0
LOC100889602	0	1	0	0	0	0	0	0	0	1	1	0	0	3	0	0	1	1	1	2	2	0	15	0	3	0	0	0	0
LOC100889603	10	6	2	5	1	0	6	0	11	9	4	7	16	12	5	2	13	4	19	9	0	5	17	8	6	4	0	3	3
LOC100889604	112	232	126	61	60	92	71	189	176	66	104	107	280	460	88	117	80	72	58	32	62	54	33	171	93	49	82	27	36
LOC100889605	16	109	38	8	9	35	22	45	23	12	26	34	95	159	86	26	22	29	32	30	33	0	5	42	26	18	33	12	18
LOC100889608	70	105	104	47	81	90	108	35	42	45	21	42	97	151	113	65	265	108	430	181	159	168	286	201	306	130	587	189	573
LOC100889610	1	2	1	2	5	2	5	2	3	0	0	0	1	2	0	3	2	2	3	0	9	1	1	2	2	3	1	0	0
LOC100889611	17	20	9	0	15	1	13	13	17	7	2	3	26	25	21	6	6	6	12	25	18	8	20	12	12	5	8	1	14
LOC100889613	145	214	478	121	137	295	203	300	153	133	181	103	272	966	195	470	186	366	315	144	268	110	93	560	234	126	137	66	89
LOC100889616	0	1	1	1	10	1	3	1	1	3	4	4	4	10	4	2	1	2	9	4	3	6	11	4	3	1	4	0	1
LOC100889618	29	5	15	11	9	2	45	40	10	7	16	7	9	97	11	31	5	12	24	6	28	9	15	11	15	5	23	6	0
LOC100889620	107	186	599	29	47	56	58	148	79	51	42	53	166	621	190	68	40	320	65	143	63	25	25	320	79	39	159	17	35
LOC100889626	22	33	15	23	12	1	25	25	25	17	14	15	82	42	18	11	15	16	27	16	10	7	12	33	39	30	19	15	25
LOC100889628	19	9	16	12	1	4	16	22	17	14	11	24	10	66	10	9	0	42	26	17	6	6	4	44	14	6	18	6	2
LOC100889629	0	2	2	3	0	0	5	2	3	1	1	0	3	2	3	0	7	1	1	3	1	1	0	4	0	0	0	0	1
LOC100889630	14	6	15	11	3	12	9	35	42	18	34	34	26	52	14	29	8	24	32	17	45	11	18	33	56	21	36	20	11
LOC100889632	7	2	2	8	0	0	0	2	1	12	0	14	0	5	0	0	0	0	18	1	3	1	0	2	12	0	0	1	0
LOC100889633	92	180	101	41	50	72	74	142	139	25	125	135	248	320	127	117	99	107	161	191	107	47	33	228	187	119	231	54	42
LOC100889634	13	22	96	2	8	83	27	88	5	6	78	4	18	237	19	112	3	33	11	33	42	7	3	67	7	6	35	1	3
LOC100889635	743	712	451	488	405	266	500	406	1041	434	262	797	1068	1246	432	487	409	312	593	372	334	337	294	490	313	222	320	240	367
LOC100889636	4	2	0	1	0	2	3	0	4	1	0	6	11	16	3	3	1	4	4	5	15	10	38	3	3	11	0	0	6
LOC100889640	0	0	0	0	0	0	0	0	0	0	0	0	0	1	0	0	0	0	0	0	0	0	3	0	0	0	0	0	0
LOC100889641	12	36	4	9	7	2	10	6	1	1	0	0	41	11	15	12	1	2	12	0	0	1	8	8	21	21	7	7	0
LOC100889642	0	1	0	0	0	0	0	2	0	0	3	0	0	3	0	0	0	0	0	0	2	0	0	0	3	0	0	0	0
LOC100889644	5	11	11	6	12	1	15	3	20	4	0	0	12	24	1	3	0	7	21	2	4	4	6	11	4	6	0	2	1
LOC100889645	1750	1653	1421	717	319	307	2339	938	1985	692	483	1124	2278	2547	1499	521	402	1625	2435	1646	378	399	310	2442	2146	1008	578	342	283
LOC100889646	189	203	131	50	33	31	143	66	118	96	30	67	152	250	162	54	36	164	348	258	72	66	29	536	424	341	353	159	30
LOC100889647	13	27	9	8	0	8	10	14	23	16	16	5	13	53	20	11	4	18	11	5	15	5	14	10	8	5	10	4	2
LOC100889648	4	1	0	0	0	2	2	3	1	3	0	5	4	7	2	0	1	6	2	2	2	0	9	4	2	0	2	0	1
LOC100889649	1136	2075	1757	400	774	622	1443	1490	1198	468	892	752	2582	3582	1811	1000	1294	1481	1886	1371	1173	510	922	3095	1895	1183	1659	545	1432
LOC100889650	91	72	109	33	7	26	231	72	44	41	21	22	50	117	136	41	17	40	122	65	62	31	10	52	31	4	21	7	9
LOC100889652	2	4	0	2	0	0	0	5	1	1	2	0	2	7	0	4	4	2	0	3	4	2	2	8	0	0	0	0	2
LOC100889653	92	38	44	85	31	28	119	29	84	46	17	33	46	102	31	40	9	44	214	44	27	43	17	84	107	33	15	10	10
LOC100889654	2	0	0	2	0	0	0	0	0	0	0	1	3	7	0	2	0	3	8	4	6	3	10	1	4	0	1	0	0
LOC100889659	81	64	38	22	15	35	49	25	58	16	23	62	59	112	41	55	23	37	60	26	41	35	35	78	43	22	31	22	21
LOC100889660	49	41	11	40	29	2	34	10	32	13	9	20	69	35	23	10	12	26	72	19	13	11	26	33	50	21	2	7	10
LOC100889662	0	3	5	0	0	1	5	11	0	0	5	0	1	39	1	8	1	15	1	1	8	3	0	7	3	4	8	0	1
LOC100889664	0	0	0	0	0	0	0	0	0	0	0	0	0	1	2	1	1	0	1	3	0	0	0	0	2	0	0	0	0
LOC100889665	33	24	33	19	30	55	10	43	44	49	71	88	66	128	13	57	62	25	21	10	95	35	59	101	43	19	102	27	53
LOC100889666	0	0	0	0	0	0	0	0	0	0	0	0	0	0	0	0	0	0	0	5	0	0	3	0	0	1	0	0	0
LOC100889667	1	0	1	2	0	0	0	0	0	1	0	0	0	8	0	3	0	2	1	0	4	0	1	3	1	0	2	0	0
LOC100889670	0	0	0	0	0	0	0	0	2	0	0	0	0	1	0	10	0	0	0	0	4	0	1	0	0	0	0	0	0
LOC100889671	3	3	0	6	2	0	3	1	1	1	0	0	8	5	8	2	2	4	2	2	1	1	9	1	0	1	1	1	4
LOC100889672	0	0	0	0	0	0	0	0	0	0	0	0	0	0	0	0	0	0	0	0	1	0	0	0	0	0	0	0	0
LOC100889673	38	17	13	19	16	8	52	29	63	25	11	32	32	46	18	29	8	31	211	38	11	36	17	66	92	28	44	21	10
LOC100889675	1	0	2	0	0	0	0	0	2	0	4	2	1	2	1	1	0	1	3	3	2	0	7	1	0	0	0	0	0
LOC100889676	299	368	472	174	196	285	216	566	323	159	322	192	469	1493	247	398	138	344	263	122	200	107	129	655	438	162	274	112	77
LOC100889680	123	70	124	88	39	64	95	70	120	116	69	139	89	311	91	109	41	73	136	49	39	64	54	102	116	14	66	34	58
LOC100889682	0	0	0	0	0	0	0	0	0	0	0	0	0	0	0	0	0	0	0	0	0	0	1	0	0	0	0	0	0
LOC100889683	79	10	120	78	16	49	67	54	51	36	59	57	27	446	13	91	28	107	120	17	47	55	12	42	35	6	47	43	26
LOC100889686	3	84	16	19	18	7	6	21	9	4	14	16	94	74	35	22	15	12	14	18	20	4	21	16	11	6	10	2	19
LOC100889687	0	0	0	0	0	0	0	0	0	0	0	0	0	0	0	0	0	0	0	1	0	0	0	0	0	0	0	0	0
LOC100889688	5	31	4	4	6	9	9	9	7	1	12	7	15	54	27	16	4	6	6	21	20	2	24	9	6	3	13	3	2
LOC100889690	21	21	5	23	8	4	13	14	60	22	22	48	21	51	15	21	22	2	11	11	5	19	2	10	22	10	4	3	10
LOC100889691	0	0	0	0	0	0	0	0	1	0	0	0	0	0	1	0	0	0	0	0	0	3	0	0	1	1	0	0	0
LOC100889692	45	26	31	17	14	14	17	41	35	12	36	31	27	99	10	25	26	7	22	8	11	7	10	29	31	18	19	9	4
LOC100889693	0	0	0	0	0	0	0	0	0	0	0	0	0	2	0	0	0	1	0	0	0	2	0	0	0	0	2	0	0
LOC100889695	2	4	0	0	1	0	0	0	0	0	1	0	10	2	2	3	3	0	1	5	0	0	3	0	1	0	2	1	1
LOC100889696	45	63	13	23	11	9	13	18	60	22	6	29	68	40	30	8	8	3	34	11	14	14	2	39	7	17	9	12	4
LOC100889698	144	93	274	83	2	124	145	196	153	60	123	54	68	577	95	151	13	202	197	54	76	83	5	171	142	27	131	31	21
LOC100889699	341	166	200	242	123	220	333	415	703	233	246	280	325	651	84	377	157	129	288	76	269	184	113	191	103	56	339	139	135
LOC100889700	0	4	1	0	0	0	0	0	4	1	0	0	1	3	1	0	0	0	3	6	0	1	15	0	0	1	0	0	1
LOC100889702	5	17	6	0	0	1	11	5	5	3	2	4	26	26	14	6	6	8	60	27	7	52	1	41	64	28	1323	603	13
LOC100889703	21	2	0	0	2	1	9	0	6	1	3	0	4	15	0	1	0	0	6	5	1	4	1	2	0	0	0	0	0
LOC100889704	2	3	1	0	1	0	0	0	2	1	3	5	11	12	3	3	3	0	6	5	16	1	12	0	2	0	2	0	0
LOC100889706	5	8	2	0	6	4	1	1	1	0	0	0	28	10	5	5	0	2	4	2	2	0	4	5	2	4	1	0	0
LOC100889708	42	205	42	18	117	27	22	48	28	8	71	16	229	128	174	64	141	38	14	98	88	12	105	55	13	12	44	9	75
LOC100889709	0	0	0	0	0	0	0	2	0	0	0	0	0	0	0	0	0	0	0	0	0	0	0	1	0	0	0	0	0
LOC100889710	0	2	0	1	0	2	0	0	1	0	0	0	1	1	3	0	1	1	1	2	0	3	3	1	2	0	0	0	0
LOC100889712	26	49	21	22	13	2	19	38	22	6	13	22	55	54	17	35	6	9	34	31	16	9	1	36	18	29	5	10	5
LOC100889714	55	25	29	18	21	21	63	27	35	21	28	47	50	96	31	20	4	37	73	44	32	12	16	43	61	21	12	4	6
LOC100889715	0	0	0	0	0	0	0	0	0	0	4	0	2	10	0	0	0	0	0	0	1	0	0	0	0	0	0	0	0
LOC100889718	1	5	0	0	0	2	0	3	1	0	1	0	3	5	10	1	1	0	2	5	0	0	0	2	0	3	1	4	0
LOC100889720	456	802	742	229	316	322	435	398	496	250	340	407	1070	1589	634	491	412	531	550	485	394	192	240	1155	671	533	419	133	246
LOC100889722	2	0	0	0	0	0	0	0	0	3	0	0	0	0	0	5	0	0	4	0	0	0	0	0	0	0	0	0	1
LOC100889723	37	46	49	45	20	29	20	84	68	23	40	38	89	121	40	34	19	21	34	34	38	17	28	83	107	51	18	21	30
LOC100889724	367	15	20	478	20	19	154	30	150	220	10	144	26	124	9	32	11	17	298	8	12	103	5	44	122	3	1	107	4
LOC100889727	19	36	11	17	15	10	14	29	42	20	4	11	57	34	30	19	22	16	35	49	6	18	21	29	62	40	12	27	14
LOC100889729	68	83	76	40	19	34	56	113	145	40	69	102	131	287	57	43	52	34	59	28	52	31	13	151	118	18	74	58	15
LOC100889733	14	6	13	12	6	3	24	5	13	16	1	13	9	38	11	5	5	13	77	5	4	9	7	31	36	12	21	7	3
LOC100889734	271	223	329	192	81	164	229	561	450	168	344	262	567	1408	283	385	159	646	782	369	245	202	127	830	944	259	340	181	106
LOC100889735	27	36	39	11	9	61	30	0	2	34	3	0	8	62	44	10	11	29	31	5	32	14	37	12	2	0	14	22	19
LOC100889737	11	27	72	0	4	61	3	112	7	3	34	11	47	246	14	171	12	52	4	19	73	0	15	48	50	9	112	11	4
LOC100889738	55	145	86	48	33	47	30	99	87	47	76	67	152	302	76	98	70	54	17	25	92	53	20	92	76	40	72	35	26
LOC100889740	0	0	0	0	0	0	0	0	0	0	0	0	0	0	0	0	0	0	1	0	0	0	0	0	0	0	1	0	0
LOC100889741	1	4	307	8	6	145	4	179	12	2	74	11	2	588	6	135	0	214	5	4	158	0	16	280	3	5	209	0	1
LOC100889743	27	23	50	9	9	10	26	48	67	17	17	45	58	250	9	28	8	41	10	12	28	11	13	36	21	12	34	3	10
LOC100889746	1	1	0	1	0	0	2	1	1	0	0	0	2	5	1	10	0	3	0	5	6	4	12	0	1	0	0	0	0
LOC100889749	0	4	6	1	0	1	2	2	0	0	3	2	0	11	1	9	0	4	3	3	3	0	1	4	0	2	5	0	3
LOC100889751	0	0	1	5	0	0	0	2	0	0	0	0	0	0	0	0	0	0	0	0	0	0	2	2	0	0	0	0	0
LOC100889752	29	41	52	10	17	1	16	64	38	17	17	21	40	101	20	32	15	37	70	36	11	16	26	52	25	40	24	5	5
LOC100889756	44	51	73	10	7	13	61	24	25	10	6	14	37	90	89	6	5	50	65	34	693	33	9	56	47	8	16	18	15
LOC100889758	52	115	116	30	25	30	35	25	15	19	33	14	60	222	29	41	18	43	27	15	31	1	5	26	42	24	44	6	14
LOC100889759	0	0	0	2	0	0	0	2	0	0	0	0	1	0	0	0	0	0	0	0	1	0	0	0	0	0	0	0	0
LOC100889760	12	9	70	1	5	2	0	5	10	7	5	5	15	44	4	5	0	103	8	4	31	9	8	56	11	6	66	3	2
LOC100889761	20	26	9	25	32	7	14	11	69	20	12	70	48	55	10	20	37	3	13	4	14	6	15	15	29	7	17	20	11
LOC100889762	7	4	3	3	0	1	6	3	1	6	2	4	8	4	2	10	0	0	3	0	0	6	3	7	0	2	1	1	1
LOC100889763	0	0	0	0	0	0	0	0	0	0	0	0	0	3	0	0	0	0	0	0	0	0	0	0	0	0	0	0	0
LOC100889765	1	0	12	0	0	0	4	5	2	2	3	0	0	5	0	1	0	2	2	1	5	3	7	11	1	0	1	0	0
LOC100889766	0	0	1	3	0	0	0	0	0	0	2	2	5	3	0	0	0	0	1	1	1	1	0	2	0	0	0	0	0
LOC100889770	69	53	13	25	22	19	23	81	97	15	91	66	83	186	37	70	21	27	47	32	33	33	45	87	69	34	17	20	21
LOC100889771	950	451	759	1202	370	687	890	563	886	875	447	696	591	1523	314	731	445	361	985	198	529	513	264	809	644	142	735	636	197
LOC100889772	4	3	5	3	1	4	0	2	0	1	4	1	9	16	6	1	9	2	0	4	8	3	14	13	1	0	1	1	0
LOC100889773	46	2	0	31	0	0	36	4	43	21	5	26	7	5	1	7	1	0	22	5	3	8	0	4	21	1	0	7	0
LOC100889775	251	691	218	126	118	109	230	318	347	77	148	187	737	918	214	278	131	291	971	690	121	74	93	406	391	108	101	77	32
LOC100889776	0	0	2	3	0	0	0	1	1	0	0	2	0	0	0	0	0	0	0	0	0	0	0	1	0	0	3	0	0
LOC100889781	0	0	0	0	0	0	0	0	0	0	0	0	1	0	0	1	0	0	0	0	0	0	0	0	0	0	0	0	0
LOC100889782	1	0	0	0	0	0	1	3	2	3	1	3	2	6	1	11	0	10	0	1	3	0	3	3	0	2	0	1	0
LOC100889783	5	14	2	1	1	0	12	0	0	1	1	5	16	2	50	3	10	10	16	73	1	3	5	36	66	44	10	0	3
LOC100889787	4	10	24	6	11	13	3	34	6	8	31	7	19	71	13	33	10	30	4	10	35	0	10	59	8	7	24	2	3
LOC100889789	441	932	746	145	120	152	424	730	553	125	268	344	829	1640	644	313	138	364	635	293	272	150	169	291	159	65	279	153	115
LOC100889790	346	380	488	261	148	162	326	245	183	151	85	153	341	548	315	153	116	403	739	306	158	78	71	548	458	220	119	69	41
LOC100889791	0	1	2	0	1	1	0	1	1	0	2	0	2	9	0	3	2	3	2	4	1	0	3	5	2	3	4	1	3
LOC100889792	4	2	3	2	1	3	0	2	1	0	0	5	0	0	2	1	0	2	0	1	0	2	0	6	3	0	0	2	0
LOC100889793	6	11	4	2	1	6	5	11	10	2	12	3	25	54	9	15	2	16	12	9	13	10	17	12	4	0	19	3	0
LOC100889794	48	37	2	11	1	2	23	12	31	4	4	17	22	20	23	9	10	0	5	4	14	15	24	15	8	1	8	1	7
LOC100889796	17	14	0	7	1	0	29	1	15	6	0	5	34	0	28	9	7	0	44	6	0	24	6	8	21	10	0	21	3
LOC100889799	1	1	3	1	0	0	2	0	0	1	2	0	2	4	10	0	0	1	5	25	3	0	1	2	0	4	0	0	0
LOC100889802	3	1	0	0	2	0	0	1	4	0	4	1	1	10	1	0	6	0	2	1	0	9	7	2	4	0	0	0	0
LOC100889803	31	30	23	43	70	34	13	57	92	23	117	125	62	110	15	78	84	7	12	10	55	26	21	14	47	19	65	15	23
LOC100889805	8	57	1	0	12	2	10	5	22	2	0	9	65	1	38	2	34	2	5	20	1	12	12	8	2	3	0	6	6
LOC100889806	2	3	4	0	0	0	2	0	1	3	0	0	6	3	7	0	0	4	0	5	0	4	0	1	3	2	0	1	0
LOC100889809	7	7	3	1	0	5	7	13	1	0	11	6	13	19	2	7	0	5	0	0	0	4	1	10	1	1	3	4	1
LOC100889812	3	2	3	0	0	3	2	0	0	0	0	0	0	4	1	16	0	1	0	1	2	0	1	2	1	9	0	0	0
LOC100889813	14	53	12	13	3	11	7	54	20	1	12	18	87	127	21	22	4	12	8	1	12	3	1	24	16	9	13	6	2
LOC100889814	234	1953	689	178	927	386	196	467	196	119	206	124	2226	1382	1031	333	853	378	240	642	308	121	393	890	180	422	502	105	323
LOC100889816	0	0	0	0	0	0	0	0	0	0	0	0	0	1	0	0	0	0	0	0	0	1	0	0	0	1	0	0	0
LOC100889817	2	0	2	2	0	0	0	0	1	1	1	2	2	4	1	0	0	0	0	0	1	4	0	0	3	1	0	0	0
LOC100889819	19	16	49	14	0	20	23	7	10	3	3	1	8	45	25	10	6	49	48	3	7	10	7	33	14	3	8	8	0
LOC100889820	3897	1080	1516	2220	520	360	3365	331	750	2153	178	878	547	2800	726	488	352	1481	9237	1322	318	1557	401	2065	8639	1505	421	1084	174
LOC100889821	9	8	7	3	18	5	5	4	2	12	8	2	17	29	7	32	6	11	7	16	7	5	23	10	7	6	4	2	7
LOC100889823	2	1	20	0	0	2	1	3	0	1	3	0	0	14	0	1	0	26	3	0	5	3	1	18	9	0	19	0	0
LOC100889825	7	0	2	1	0	0	0	0	3	0	0	0	0	3	0	1	0	0	1	0	2	0	0	4	0	0	0	4	0
LOC100889826	10	9	1	12	7	1	4	4	6	5	12	11	8	32	1	15	0	0	2	0	2	1	0	11	0	2	1	0	0
LOC100889828	42	53	38	78	223	390	42	78	48	74	44	42	86	232	30	372	534	48	36	24	229	117	470	86	81	42	293	144	663
LOC100889829	61	19	11	70	4	2	39	7	91	16	4	47	51	36	9	45	7	11	121	23	16	16	9	21	73	11	3	10	4
LOC100889831	0	3	1	0	1	0	0	0	1	0	0	3	0	0	1	0	0	0	0	0	0	2	0	2	0	1	0	0	0
LOC100889832	39	147	88	18	44	57	28	66	17	10	35	18	147	276	114	46	17	73	62	73	30	8	40	75	19	26	44	1	1
LOC100889833	121	158	144	60	84	78	115	122	137	77	113	137	179	367	118	169	69	102	81	105	98	53	50	101	25	20	138	41	41
LOC100889834	228	1562	181	45	154	56	292	142	94	45	59	56	803	462	1165	92	201	204	230	773	55	38	98	699	230	1013	252	52	117
LOC100889835	33	19	20	16	3	19	7	42	26	12	11	22	38	90	19	30	1	33	37	19	29	16	20	208	225	97	91	22	18
LOC100889837	34	1	17	28	1	14	14	6	16	14	18	3	0	97	2	14	1	14	26	1	6	2	15	11	14	1	1	1	0
LOC100889838	3	5	22	0	2	15	0	3	0	0	3	0	4	31	0	10	0	6	0	5	7	0	7	2	2	2	14	0	2
LOC100889839	0	20	3	3	5	4	0	7	2	0	0	4	22	11	10	1	9	3	8	2	3	1	15	7	1	2	8	1	13
LOC100889840	111	50	44	51	15	19	113	68	158	27	46	98	85	156	50	34	33	48	83	25	44	69	17	60	104	31	44	38	37
LOC100889841	0	5	4	1	4	0	2	4	9	0	2	3	11	25	3	15	14	3	3	4	23	7	20	9	3	2	14	2	2
LOC100889842	286	457	405	52	73	62	399	219	194	72	79	53	433	607	524	156	56	489	940	552	152	68	78	1480	1183	711	339	92	36
LOC100889844	2	2	4	2	2	0	2	4	1	1	0	0	8	7	4	3	0	7	2	5	0	0	0	29	3	1	5	0	0
LOC100889845	324	514	275	262	139	106	271	246	342	148	109	194	574	694	291	174	118	140	243	124	151	125	130	272	209	71	181	85	80
LOC100889846	0	1	1	0	0	0	0	0	5	0	0	3	8	7	1	3	2	3	2	5	1	3	7	2	1	3	0	0	0
LOC100889847	56	49	26	56	17	25	51	19	54	58	16	50	46	101	37	45	16	26	65	17	28	18	14	12	35	4	15	24	7
LOC100889848	46	97	109	34	54	48	72	136	69	35	48	41	128	253	91	88	41	105	63	89	38	32	32	270	262	203	111	37	43
LOC100889849	0	2	0	0	0	0	0	0	1	3	1	0	1	3	2	0	0	0	0	0	8	0	0	1	0	0	3	0	0
LOC100889851	0	0	0	0	0	0	0	0	1	0	0	0	0	0	0	0	0	1	0	0	0	0	0	2	0	0	0	0	0
LOC100889852	0	2	3	3	1	1	0	0	2	4	1	0	0	3	3	0	4	1	2	0	1	5	3	1	0	2	1	0	0
LOC100889853	1	1	2	0	0	0	0	0	3	0	0	1	0	8	0	0	0	1	2	0	2	0	0	11	7	2	2	0	0
LOC100889855	0	0	2	0	0	2	0	4	1	0	2	1	1	41	0	2	1	7	0	1	3	0	1	8	0	0	0	0	0
LOC100889856	0	0	0	0	0	0	0	3	0	3	2	0	0	2	0	4	0	1	2	1	0	5	8	0	0	0	0	2	0
LOC100889857	22	4	6	7	0	1	6	8	4	1	1	1	4	21	3	10	7	1	14	0	1	0	1	5	9	0	0	2	2
LOC100889859	51	90	91	41	24	23	24	123	104	38	83	47	102	263	44	58	37	52	42	23	63	29	42	63	60	28	37	17	22
LOC100889860	0	1	0	0	3	0	0	0	1	5	6	0	2	4	2	3	1	33	25	18	4	1	3	300	42	97	216	2	1
LOC100889861	0	1	0	1	0	2	0	0	0	0	0	0	0	2	0	0	0	0	0	1	0	3	0	0	0	0	1	0	2
LOC100889864	3	1	3	0	4	0	7	0	4	4	2	4	1	5	6	22	1	4	33	9	6	1	4	4	12	16	0	7	1
LOC100889865	0	1	0	0	0	0	1	0	0	2	1	5	2	6	1	1	0	3	5	5	4	0	2	1	1	1	1	3	0
LOC100889866	4	20	72	9	15	26	10	45	23	7	23	34	31	173	17	47	9	51	13	14	53	7	44	79	20	17	14	9	5
LOC100889870	39	11	2	31	12	1	10	6	25	23	2	15	28	15	5	3	7	2	46	13	6	11	13	17	14	1	3	0	10
LOC100889871	4	11	23	5	12	49	4	25	12	2	11	9	16	71	5	43	16	22	14	18	25	4	10	50	26	39	38	10	55
LOC100889872	5	23	10	1	4	7	0	6	1	0	2	0	5	27	5	6	5	13	5	13	7	4	2	4	0	1	2	0	0
LOC100889873	0	0	20	0	0	9	0	24	1	1	25	4	6	65	1	18	1	18	2	3	24	0	1	6	0	0	17	1	0
LOC100889874	0	1	18	1	4	3	0	3	8	3	0	7	7	15	6	14	5	9	7	9	16	7	13	2	1	2	3	0	0
LOC100889875	0	1	0	0	3	1	0	22	2	0	9	1	14	5	0	4	14	0	0	0	2	0	7	5	0	8	7	0	6
LOC100889877	0	0	0	0	0	0	0	0	0	0	0	1	0	0	0	0	0	0	0	0	0	0	0	0	0	0	0	0	0
LOC100889879	4	5	9	2	3	12	1	12	6	0	2	2	2	39	2	8	3	14	7	1	19	2	6	62	3	3	32	3	0
LOC100889880	1628	1884	2053	1127	626	1480	1947	1880	2172	994	1070	1296	2326	4426	1304	1374	662	1326	2225	892	1304	844	385	1816	1240	464	1631	738	413
LOC100889883	0	2	2	2	1	1	0	0	0	0	0	5	2	2	1	0	0	1	5	0	0	0	0	1	5	2	1	0	0
LOC100889884	0	1	0	0	0	0	0	0	0	0	0	0	9	0	4	0	0	0	0	8	0	0	0	1	0	2	0	0	1
LOC100889886	43	55	20	12	9	29	22	46	60	15	26	33	95	83	41	24	7	24	40	18	23	18	8	40	53	18	38	9	9
LOC100889887	12	39	95	20	24	20	18	25	7	10	12	6	18	145	56	7	20	80	73	54	56	17	5	45	31	10	45	2	5
LOC100889889	19	11	16	17	8	11	17	33	37	5	20	49	33	82	16	25	23	23	54	9	19	14	4	34	44	18	94	40	10
LOC100889890	25	13	5	24	13	8	8	28	51	4	11	36	27	37	18	13	18	6	22	7	5	11	24	28	26	10	13	6	11
LOC100889891	71	89	77	53	45	38	77	114	146	72	50	111	117	252	73	92	53	69	131	60	69	98	66	109	211	65	68	71	54
LOC100889892	43	39	55	38	27	56	14	82	65	23	76	52	63	212	23	80	28	36	22	19	60	19	10	81	18	3	61	16	14
LOC100889897	0	0	0	0	0	0	0	0	0	0	2	0	0	0	0	0	0	0	0	0	0	0	0	0	0	2	0	0	0
LOC100889898	13	17	6	19	4	2	9	3	32	6	1	10	31	20	11	8	2	6	12	11	5	1	6	8	7	5	3	0	2
LOC100889901	55	57	343	26	9	23	126	41	28	22	18	24	82	159	105	36	6	366	266	144	52	18	7	316	196	40	305	27	8
LOC100889906	2	1	3	1	0	0	0	2	1	0	2	0	1	5	0	10	3	1	0	2	2	0	1	0	0	0	0	0	0
LOC100889908	118	107	62	61	35	69	99	218	164	48	158	213	229	488	110	112	38	125	104	46	84	80	35	170	192	51	84	40	33
LOC100889910	10	14	15	7	2	1	5	9	9	4	12	7	17	20	8	12	2	10	18	7	3	2	4	12	15	2	20	12	1
LOC100889912	422	655	479	158	91	149	657	441	492	121	279	258	606	1123	415	276	130	235	1109	340	311	116	130	505	597	262	325	75	98
LOC100889913	1	0	0	0	0	0	0	0	0	0	2	0	0	0	0	0	0	0	0	0	0	0	0	0	3	0	0	0	0
LOC100889918	0	5	7	0	1	2	1	5	3	1	1	0	10	11	1	15	0	6	7	1	1	2	0	2	0	0	5	0	0
LOC100889919	59	87	84	25	21	61	31	106	140	22	66	90	166	370	69	68	17	59	115	29	52	46	21	105	56	26	61	23	23
LOC100889922	171	157	2114	56	34	85	931	129	181	80	92	152	198	506	505	170	32	3870	3782	1731	374	165	56	839	229	139	142	66	37
LOC100889923	0	0	0	0	0	0	0	0	1	1	0	0	3	7	0	0	0	0	0	0	0	1	2	1	0	0	2	0	0
LOC100889924	13	0	0	6	0	0	12	0	10	2	0	8	2	0	0	0	0	0	8	0	0	3	1	0	2	1	0	3	0
LOC100889926	2	5	6	4	0	2	11	12	2	0	3	2	2	36	0	6	2	10	7	4	8	0	6	3	3	1	6	1	0
LOC100889927	0	5	15	0	0	1	0	13	1	0	0	0	12	14	8	1	1	9	0	1	3	0	1	6	0	0	0	0	0
LOC100889933	660	874	760	311	295	332	761	561	573	287	360	385	942	1682	688	436	353	428	756	421	449	248	306	557	426	234	387	211	326
LOC100889934	25	128	38	22	17	24	13	20	1	1	11	2	23	214	99	64	12	18	17	39	27	5	11	19	1	2	27	3	2
LOC100889935	5151	5317	3889	3166	3283	2098	5327	2860	6912	3380	2451	5413	8222	8537	4463	3092	4137	4396	8977	5259	2681	3137	2631	15380	21165	9498	4965	3091	3388
LOC100889936	4	46	6	6	10	1	11	9	4	6	0	13	60	17	40	9	22	1	6	13	14	7	21	19	16	5	0	1	10
LOC100889937	66	42	39	22	8	10	25	74	71	17	16	32	49	73	15	35	21	19	36	7	17	14	16	27	21	9	21	21	18
LOC100889939	32	2	18	46	2	21	24	20	44	16	8	40	4	113	3	22	0	22	12	2	9	13	9	28	55	9	29	15	3
LOC100889941	8	13	23	8	9	13	12	53	16	11	21	21	9	125	8	39	3	28	23	1	18	15	20	48	22	4	13	3	0
LOC100889942	796	1526	1112	303	128	202	875	747	982	252	369	445	1495	2154	1330	425	188	658	732	1179	396	184	204	1671	886	754	695	147	139
LOC100889943	3	1	2	0	1	0	3	0	8	1	0	0	0	19	2	3	0	7	6	6	9	1	9	6	5	0	7	0	3
LOC100889946	796	733	504	324	385	224	562	362	855	322	337	570	995	1059	509	463	455	407	418	333	308	223	289	473	231	207	348	148	337
LOC100889949	40	82	176	21	38	135	32	87	37	26	103	27	87	394	68	157	38	169	96	35	138	18	16	206	59	9	142	10	22
LOC100889951	4755	2269	4396	2380	783	489	2898	1108	2777	1345	532	1982	2446	7513	3110	945	902	3884	6083	4839	862	956	558	3398	2408	1366	1016	415	422
LOC100889952	43	30	27	38	7	35	39	26	42	38	9	21	56	108	12	16	10	23	44	4	30	13	12	19	75	18	13	3	0
LOC100889954	0	0	0	2	0	0	1	1	0	0	0	4	5	2	2	0	2	4	0	0	2	0	10	0	0	0	0	0	1
LOC100889955	5	3	4	0	0	1	2	1	7	3	0	3	1	14	0	1	0	4	5	9	0	1	0	10	8	1	2	14	1
LOC100889956	174	178	99	52	21	23	159	116	143	39	52	53	190	242	99	49	30	57	165	76	23	71	41	114	66	44	49	16	32
LOC100889957	2	0	1	0	2	0	0	0	1	0	4	4	3	13	1	2	3	0	0	4	16	5	3	8	0	2	1	0	4
LOC100889959	29	17	17	8	3	9	7	34	13	4	6	11	31	58	13	15	5	14	10	9	1	9	10	25	10	3	6	5	1
LOC100889961	3	8	3	5	1	2	14	9	11	0	7	0	0	17	1	9	0	3	5	1	0	13	0	13	1	0	0	0	0
LOC100889962	1	0	0	4	0	0	3	3	0	0	0	0	1	7	0	4	1	0	5	0	4	4	2	1	0	0	0	0	0
LOC100889965	1	8	5	2	4	2	3	9	4	5	8	10	14	13	16	12	11	5	10	8	9	5	16	4	6	0	12	3	0
LOC100889966	16	21	7	21	11	2	28	4	28	12	0	8	39	10	15	4	0	8	13	12	5	6	3	12	13	0	9	5	2
LOC100889969	9	1	4	11	1	0	0	4	2	1	1	2	10	16	13	5	4	3	8	2	5	4	3	9	2	3	0	2	0
LOC100889970	237	321	83	168	84	40	149	176	249	113	63	138	399	441	131	107	129	74	109	41	64	79	66	91	128	22	43	42	39
LOC100889973	80	126	14	58	70	19	66	32	90	60	16	78	131	87	116	684	132	17	107	91	27	59	55	148	121	70	31	26	50
LOC100889974	57	27	6	37	12	8	15	17	43	14	11	35	88	32	29	16	25	3	33	6	15	5	11	19	38	10	9	21	3
LOC100889976	18	35	5	5	7	15	12	19	25	12	12	17	29	64	13	17	6	18	7	12	13	6	3	20	32	1	21	2	5
LOC100889979	0	0	0	0	0	0	0	0	0	0	0	0	1	0	0	1	0	0	0	2	0	0	0	0	0	2	0	0	0
LOC100889982	0	0	0	0	0	0	0	0	1	0	0	0	0	0	0	0	0	0	3	6	0	0	0	0	0	0	0	0	0
LOC100889983	19	59	11	8	14	1	15	38	16	3	24	3	78	91	42	28	34	17	17	21	30	6	13	24	4	4	27	0	2
LOC100889984	1	3	1	1	4	0	0	0	4	0	1	3	2	6	1	0	0	1	3	3	0	0	4	1	1	4	2	0	1
LOC100889988	215	288	264	100	132	109	291	129	256	64	143	159	281	399	324	153	117	258	455	343	120	44	76	216	153	36	51	55	75
LOC100889991	2506	2495	8972	692	291	2217	5064	1808	1087	940	852	704	1529	8792	2576	1757	717	8209	9394	3005	4004	1243	506	19679	11192	2664	8847	929	469
LOC100889992	0	0	0	0	0	1	0	0	1	0	0	3	0	2	2	0	1	3	1	0	0	0	1	1	0	0	0	1	0
LOC100889993	2	0	0	1	0	0	0	0	1	0	2	0	3	9	0	5	0	2	3	3	2	6	3	2	2	0	1	0	4
LOC100889994	124	26	20	102	17	5	67	8	119	75	0	138	47	40	13	11	19	6	154	23	9	23	7	45	104	29	0	20	2
LOC100889995	126	95	52	79	27	22	128	50	130	61	20	77	94	114	55	19	39	33	101	28	31	45	18	64	205	36	14	66	8
LOC100889996	0	0	0	0	0	0	1	0	0	0	0	0	0	3	0	0	0	0	0	2	0	0	8	1	0	0	1	0	1
LOC100889997	0	1	0	0	1	4	0	1	2	0	4	3	3	6	2	24	1	5	3	7	1	2	17	12	10	4	0	6	3
LOC100889998	40	30	7	27	10	9	14	7	48	21	5	33	26	44	12	32	12	11	15	17	20	17	18	26	52	4	5	2	13
LOC100889999	0	0	0	0	0	0	0	0	0	0	0	1	2	3	0	0	0	1	1	0	0	0	0	0	0	0	0	0	0
LOC100890001	9	2	16	0	1	10	20	11	9	3	2	7	6	20	1	8	1	4	11	4	7	2	23	4	5	0	2	11	2
LOC100890002	2	5	2	0	1	0	0	0	1	0	0	0	6	0	2	2	0	2	0	2	1	0	7	2	1	1	1	0	0
LOC100890003	1	3	0	5	1	7	2	9	4	2	0	3	6	18	6	146	5	3	6	3	1	2	8	7	5	1	1	1	2
LOC100890009	26	46	14	7	6	1	17	33	43	13	8	4	59	50	14	16	11	8	15	14	20	7	9	16	16	13	9	3	3
LOC100890010	6	0	10	6	0	4	3	8	9	0	0	2	2	8	5	9	0	11	5	1	2	4	1	9	5	0	20	26	0
LOC100890011	4	2	9	13	8	25	2	18	5	6	33	17	9	40	4	40	1	5	0	1	11	1	0	24	7	2	38	0	0
LOC100890012	4648	4133	59597	2195	988	21496	4526	37534	7141	2196	19555	3896	5924	129671	3642	24268	1578	31201	5193	2365	24033	2133	1767	28220	4227	1611	32106	1943	755
LOC100890015	3	5	5	0	0	2	5	2	1	2	0	0	1	18	2	0	5	7	1	19	0	0	3	0	0	6	5	0	1
LOC100890016	0	0	0	0	0	0	0	1	0	0	2	0	0	7	0	2	0	0	1	0	3	2	0	3	1	0	0	0	0
LOC100890018	112	232	106	53	48	24	80	118	83	35	18	60	279	285	104	34	19	66	76	34	58	15	31	115	47	23	47	39	22
LOC100890020	1	2	4	0	0	0	0	0	6	0	0	0	1	1	3	33	0	2	2	4	0	1	8	0	0	0	0	0	0
LOC100890021	0	4	0	0	0	0	0	0	0	0	0	0	0	3	0	6	0	0	0	3	0	0	0	1	0	0	0	0	0
LOC100890022	906	860	1167	369	233	410	948	207	289	482	165	259	387	1983	722	337	348	539	662	270	337	253	258	559	283	124	304	192	314
LOC100890023	0	2	0	0	0	0	0	0	1	1	0	3	1	5	1	1	6	5	5	4	1	2	7	0	2	1	3	9	1
LOC100890024	4	0	3	0	2	0	0	2	1	0	0	0	1	4	0	1	0	0	3	0	0	0	0	3	0	1	0	0	0
LOC100890026	687	415	1030	202	143	306	994	505	642	171	265	258	507	1619	348	473	214	1100	1568	387	460	210	141	4961	5355	589	2215	217	114
LOC100890027	1	1	9	0	0	2	0	7	3	0	1	0	0	34	1	5	2	7	1	3	5	0	0	13	0	1	2	0	0
LOC100890028	1	21	3	1	7	3	4	14	9	1	15	2	38	32	27	4	5	22	27	38	14	6	6	7	3	4	7	1	0
LOC100890029	231	70	433	293	40	96	252	138	239	167	91	196	142	392	107	125	46	378	644	218	223	133	49	559	1520	278	434	170	39
LOC100890030	0	0	0	0	0	0	0	0	0	0	0	0	4	2	0	0	0	1	0	0	0	2	0	0	0	0	0	0	0
LOC100890031	2	0	1	3	1	5	2	13	1	1	5	1	2	37	0	8	0	6	3	4	10	1	0	5	11	0	2	2	0
LOC100890032	0	0	0	0	0	1	0	0	0	0	0	0	2	1	0	1	0	0	0	0	4	0	0	2	0	0	0	1	0
LOC100890033	185	218	180	61	64	48	345	86	263	51	59	91	237	336	107	84	69	171	338	128	63	88	37	399	204	79	121	48	55
LOC100890038	1	1	2	2	3	0	1	1	0	1	2	1	4	13	3	0	0	9	5	2	1	1	0	2	6	2	2	0	0
LOC100890040	1656	443	1121	2123	447	1193	952	1089	1846	1386	1342	2524	989	3211	368	1316	670	961	2102	357	869	1315	314	2077	2864	303	1623	1203	415
LOC100890042	8	7	366	22	8	1035	14	422	35	34	973	79	9	1342	2	1419	15	227	29	6	772	48	32	261	140	3	548	40	5
LOC100890044	2856	3878	5834	436	355	516	4440	858	869	423	426	473	1480	6149	5106	848	441	4700	4732	3950	892	580	439	5829	1125	1607	938	336	225
LOC100890046	61	92	144	20	17	49	65	90	52	6	16	18	74	244	73	41	17	71	104	50	55	18	23	90	28	21	49	7	3
LOC100890048	36	35	22	21	16	9	24	34	44	21	17	38	44	72	24	27	17	19	23	20	27	14	26	44	29	16	16	17	20
LOC100890049	70	24	19	31	4	5	20	7	71	13	8	32	28	52	6	5	4	25	59	29	19	7	19	17	86	17	8	10	7
LOC100890050	26	17	2	19	2	20	33	27	36	5	16	35	36	40	15	21	14	2	6	6	26	15	20	12	23	5	14	9	16
LOC100890051	1	1	0	1	2	2	0	2	0	0	2	1	8	14	0	10	1	4	3	5	9	6	2	0	0	8	4	2	10
LOC100890054	0	0	3	0	2	1	0	0	2	0	0	1	0	2	5	4	0	1	1	6	5	5	11	1	1	0	1	0	0
LOC100890055	30	29	46	35	73	81	34	79	87	36	231	179	98	266	34	210	106	77	65	34	193	84	82	177	153	93	230	54	51
LOC100890056	0	4	0	0	3	0	0	0	1	0	0	0	5	3	0	0	0	3	2	0	0	6	2	1	1	0	1	0	0
LOC100890057	9	34	69	12	4	11	13	79	16	2	27	25	30	214	39	30	9	66	24	28	40	14	15	48	16	18	37	4	0
LOC100890058	8	5	2	2	0	2	5	8	11	5	4	6	11	12	1	3	3	0	10	1	8	0	0	8	1	0	12	1	1
LOC100890059	102	1817	984	69	996	203	188	389	150	100	210	224	1980	1036	2360	348	1233	1065	471	3536	352	136	844	3813	727	6016	497	96	821
LOC100890060	123	100	82	39	9	11	227	14	72	100	8	16	49	107	153	24	10	58	430	163	25	65	9	195	258	88	51	49	15
LOC100890063	0	0	13	0	2	7	1	17	2	3	6	2	2	55	0	18	1	7	1	0	10	0	1	9	3	4	10	4	1
LOC100890064	28	65	34	22	8	10	22	59	32	8	13	20	62	87	30	19	13	23	25	18	13	20	15	48	59	19	12	21	12
LOC100890065	239	81	254	273	39	168	183	158	187	226	148	174	124	672	62	235	64	197	521	59	97	100	50	150	357	32	72	83	32
LOC100890071	2	3	3	3	1	2	0	8	0	2	3	6	0	11	0	0	1	3	4	12	7	9	12	10	0	2	1	0	1
LOC100890072	15	2	4	5	1	2	6	4	7	3	0	4	1	3	2	2	2	1	15	0	0	2	0	3	7	0	1	1	3
LOC100890076	9	7	6	16	5	4	7	3	8	4	3	7	15	4	8	5	9	5	6	3	0	9	6	9	4	0	2	4	3
LOC100890077	0	2	0	0	0	0	0	1	5	5	0	1	4	6	0	6	1	1	1	2	12	4	2	0	0	0	3	0	1
LOC100890078	317	384	397	126	122	198	228	336	284	106	203	188	371	1086	184	362	121	154	148	78	181	85	143	299	192	84	183	97	74
LOC100890079	4	8	7	3	1	2	0	0	5	1	0	8	5	24	2	3	6	6	16	4	14	10	1	5	4	3	1	5	1
LOC100890081	0	3	2	4	2	0	0	1	1	0	5	0	7	16	2	85	1	8	0	2	6	3	8	28	3	1	0	0	3
LOC100890082	31	11	30	23	4	1	64	17	38	18	7	15	21	40	23	6	4	22	102	12	17	28	5	51	55	4	17	11	1
LOC100890084	6	31	113	0	12	45	15	98	4	5	64	1	55	303	27	60	14	64	5	21	74	3	39	28	2	7	53	1	2
LOC100890087	91	100	119	46	27	38	76	84	70	33	65	47	93	291	85	63	17	73	73	45	32	22	23	132	21	32	107	12	18
LOC100890088	80	7	10	84	2	0	39	11	69	29	15	38	18	22	6	9	0	4	73	1	13	23	4	23	91	0	2	14	0
LOC100890089	16	14	14	1	8	8	16	11	26	4	12	10	28	67	16	212	8	24	8	17	23	14	25	18	11	5	9	2	7
LOC100890091	6	0	2	6	6	6	0	2	3	2	1	3	5	15	1	8	4	3	14	5	11	11	24	5	12	0	2	3	1
LOC100890097	20	57	26	4	7	11	28	10	12	7	8	5	38	74	44	9	4	30	43	24	16	2	6	44	44	18	47	3	22
LOC100890098	141	103	55	93	62	41	88	119	335	77	71	182	250	404	165	110	99	123	226	105	52	40	39	198	175	71	50	57	22
LOC100890099	1	3	1	0	5	1	2	5	0	3	1	4	5	4	0	4	0	5	2	1	1	0	7	1	3	1	11	0	0
LOC100890100	0	0	0	0	0	0	0	0	0	0	0	0	3	0	1	0	0	0	0	0	0	1	0	0	0	1	0	0	0
LOC100890101	64	121	134	43	83	251	56	287	58	33	285	71	192	482	79	253	109	102	30	50	137	35	22	101	49	25	124	12	24
LOC100890104	660	1597	1005	288	529	266	623	462	783	303	317	503	1854	1872	1190	447	534	1177	2354	2915	366	277	343	2510	2638	3015	1044	290	322
LOC100890105	1	1	0	0	0	0	2	0	3	0	0	0	0	2	1	0	0	0	11	0	2	4	0	1	0	1	0	0	0
LOC100890106	117	171	132	96	164	46	125	104	108	49	41	50	206	301	90	81	195	53	158	60	57	58	78	109	92	30	62	22	88
LOC100890108	9	26	96	4	5	4	6	10	4	1	8	17	13	87	18	11	0	102	20	25	24	9	9	70	10	15	10	3	2
LOC100890111	3	0	31	11	0	38	6	23	9	9	33	4	6	84	0	33	0	24	5	0	25	7	4	24	0	0	37	6	0
LOC100890112	3	4	8	3	0	5	0	3	2	1	9	3	7	24	4	5	5	4	4	4	8	1	1	8	6	1	6	1	0
LOC100890113	5	11	4	5	5	9	15	3	19	11	0	3	17	16	8	19	1	6	63	5	3	10	8	8	17	2	3	7	1
LOC100890115	11	141	21	5	8	2	10	19	7	3	5	5	135	51	114	7	7	23	13	116	2	6	19	35	17	41	5	3	7
LOC100890116	0	1	0	0	0	0	2	3	0	0	0	0	2	0	1	1	0	0	2	0	4	0	1	0	0	0	0	0	0
LOC100890117	0	1	0	0	0	0	0	0	0	0	0	0	0	4	0	0	0	0	0	0	0	0	0	0	0	0	0	0	0
LOC100890119	746	535	716	363	426	484	647	556	771	420	545	573	965	1850	455	727	436	665	789	455	460	404	310	1047	888	514	555	233	338
LOC100890121	3	0	2	0	0	0	1	4	4	6	2	0	0	7	0	11	0	6	4	1	2	4	0	0	0	0	0	0	0
LOC100890122	200	418	164	135	166	106	133	184	332	165	196	277	619	589	279	309	246	111	126	100	195	119	163	230	94	55	182	57	123
LOC100890123	593	339	275	155	28	41	659	196	488	187	36	170	304	436	177	101	58	184	687	164	58	112	56	775	655	124	232	117	27
LOC100890124	0	2	0	0	4	0	0	1	3	1	2	2	3	6	2	3	2	0	2	4	4	0	9	0	1	0	3	0	1
LOC100890128	8	0	1	14	2	11	3	9	8	1	5	0	3	9	1	1	3	2	13	0	2	3	2	3	5	0	6	3	0
LOC100890130	26	52	81	22	28	20	40	79	47	23	44	38	82	197	50	33	52	175	92	97	57	44	50	100	72	15	67	36	51
LOC100890134	0	0	0	2	1	0	2	2	0	0	0	1	1	3	0	8	2	2	1	13	2	0	6	0	1	0	0	2	0
LOC100890135	773	50	153	316	11	8	1371	11	75	512	3	65	79	135	68	43	30	103	4744	90	77	650	26	640	992	295	13	193	19
LOC100890136	9	53	0	20	63	2	12	2	32	23	1	11	89	5	16	0	32	0	3	11	0	11	17	30	5	22	0	1	29
LOC100890140	0	1	0	0	0	1	0	0	0	0	0	0	1	4	3	1	0	1	0	0	1	0	0	3	0	0	0	0	0
LOC100890142	60	142	25	10	5	17	104	41	121	18	11	28	128	99	67	528	17	11	65	30	26	25	11	112	32	12	77	23	6
LOC100890145	0	23	2	0	9	0	0	19	0	0	9	42	51	43	15	7	16	2	0	8	26	3	0	10	1	6	10	0	0
LOC100890146	3726	1053	9582	794	121	983	8672	599	752	1534	395	519	467	6261	2165	1065	221	8323	9242	1992	2948	1595	190	7991	7875	1970	7594	1637	181
LOC100890147	32	48	117	17	25	59	39	122	72	21	112	68	97	356	41	112	39	119	54	20	83	40	45	86	44	23	112	11	37
LOC100890148	2	3	0	0	6	0	0	0	0	3	3	4	5	2	2	0	0	0	1	4	3	0	15	0	2	0	3	0	1
LOC100890149	41	23	33	10	10	64	52	32	22	23	10	0	33	159	14	69	4	15	30	8	73	7	5	37	1	11	129	9	18
LOC100890150	29	12	40	14	1	10	19	28	38	19	9	23	18	62	18	23	4	39	38	12	7	17	5	33	25	13	18	11	20
LOC100890152	21	31	4	8	6	1	57	5	11	2	1	3	12	24	231	9	11	3	132	603	16	14	6	69	411	992	41	13	2
LOC100890153	0	29	0	0	1	0	2	1	0	2	1	0	27	2	13	0	0	0	2	0	0	1	0	1	0	1	0	0	0
LOC100890154	4	2	63	0	0	24	4	52	2	2	9	0	3	146	1	11	0	52	2	3	16	0	0	24	8	1	21	3	1
LOC100890155	22	13	25	31	1	26	14	24	55	18	23	10	28	70	1	51	5	7	3	2	21	6	2	24	9	0	9	2	7
LOC100890157	131	59	14	104	32	14	104	13	124	104	29	141	73	33	22	21	35	3	75	6	22	50	24	38	84	7	23	27	13
LOC100890158	0	0	0	0	0	0	0	0	2	0	0	0	1	0	0	0	0	0	0	0	0	0	0	0	0	0	0	2	0
LOC100890159	0	0	0	0	1	0	0	2	0	0	4	0	1	8	0	0	3	3	0	0	1	0	5	0	0	0	0	0	0
LOC100890161	1	3	0	0	3	1	0	3	1	2	1	0	2	0	1	0	5	6	2	1	3	4	3	1	1	0	1	0	2
LOC100890162	2	1	14	1	2	2	0	3	0	2	0	1	1	14	0	1	2	2	2	4	1	3	0	9	0	17	16	1	3
LOC100890163	473	148	180	214	44	93	546	116	294	142	94	150	116	306	148	99	32	152	549	45	91	134	47	324	411	37	110	90	14
LOC100890165	358	129	341	323	58	109	211	272	340	273	136	317	137	1018	70	194	46	298	544	74	190	148	32	207	804	124	113	111	16
LOC100890166	2	0	0	0	0	0	3	0	4	0	0	0	2	0	0	5	0	2	0	2	0	1	2	0	0	0	1	0	0
LOC100890167	187	243	70	159	98	82	74	336	351	100	189	207	407	658	69	165	139	46	72	21	136	56	78	109	129	74	110	42	56
LOC100890170	37	5	1	25	0	0	14	4	31	14	1	15	0	6	3	9	2	6	39	1	3	11	3	19	8	0	2	4	4
LOC100890171	5	2	9	0	0	0	1	0	5	0	1	0	7	11	2	1	0	4	5	0	2	0	0	3	0	0	3	1	0
LOC100890172	0	1	0	2	0	0	6	4	10	0	2	2	0	7	1	0	0	5	0	0	0	0	1	9	1	0	0	0	0
LOC100890175	1729	2718	2853	1168	949	1990	1609	3152	2275	1000	3111	2398	3575	8288	2374	3163	1615	1877	1550	1441	2291	800	915	1794	889	300	1872	357	676
LOC100890176	6	8	4	10	5	0	12	2	5	1	0	4	14	6	4	1	8	7	10	8	2	0	4	4	1	2	0	8	15
LOC100890177	17	121	39	4	12	5	28	9	9	19	4	40	60	139	93	12	25	28	13	7	15	4	19	35	10	6	7	2	11
LOC100890181	0	0	0	0	0	0	0	0	0	0	0	0	0	0	0	1	0	0	0	2	0	0	0	0	0	0	0	0	0
LOC100890184	3	22	34	2	18	61	4	48	9	1	45	0	32	102	9	36	29	22	5	3	32	4	31	6	5	7	47	0	1
LOC100890186	2547	1498	2832	1455	391	1065	2905	1080	1643	1178	493	878	1372	4064	1343	926	398	2083	4105	992	1414	1319	327	3551	3044	634	3232	1473	317
LOC100890188	62	63	60	67	34	55	64	59	110	40	27	54	115	154	60	43	27	32	118	25	66	54	19	47	33	6	38	40	13
LOC100890190	92	95	67	97	17	28	51	83	120	66	57	50	142	199	46	47	10	39	85	28	28	29	16	68	99	44	46	17	10
LOC100890193	214	217	221	85	8	17	372	135	228	82	54	110	174	322	195	75	39	114	363	254	35	76	38	159	100	31	75	63	20
LOC100890194	11	4	3	4	4	0	3	3	11	4	5	4	3	14	6	8	0	1	7	0	1	4	2	9	18	0	1	3	1
LOC100890195	17	20	19	14	10	16	19	31	24	23	20	3	34	53	17	20	11	10	21	5	16	6	4	86	68	4	24	18	4
LOC100890197	92	155	118	84	64	58	122	50	155	96	73	234	176	206	230	92	75	123	183	185	99	120	52	315	416	208	252	72	80
LOC100890200	888	1213	3275	2067	18937	15338	2111	12295	4579	6978	67448	23137	27946	36276	8933	48193	61840	19523	7402	9278	49646	15376	49911	14351	16793	45655	17747	4105	19319
LOC100890202	61	124	77	29	12	19	21	74	80	34	24	48	86	233	49	39	19	54	89	53	54	33	30	83	67	43	49	29	10
LOC100890203	91	24	161	99	17	40	56	100	68	45	47	63	39	243	12	190	13	85	141	18	48	52	17	127	47	10	62	31	0
LOC100890205	129	130	112	69	14	40	180	153	118	33	87	38	104	249	48	55	15	83	269	37	55	55	28	110	349	31	54	69	15
LOC100890209	0	0	0	0	0	0	0	0	0	0	0	0	0	0	0	0	0	0	0	0	0	0	0	0	0	0	1	0	0
LOC100890210	0	5	0	0	0	0	0	1	0	0	1	4	1	1	0	3	0	3	3	2	2	4	7	1	1	1	0	2	0
LOC100890211	0	0	0	0	0	0	0	0	0	0	0	0	4	0	0	0	0	0	0	1	0	0	2	3	0	0	0	0	0
LOC100890212	26	11	5	23	4	3	8	10	25	10	3	15	16	32	1	9	9	14	8	4	4	2	2	6	21	3	2	4	4
LOC100890213	0	0	0	0	0	0	0	0	0	0	0	0	1	0	0	0	0	0	1	0	0	1	1	1	0	0	0	0	0
LOC100890214	7	196	213	9	27	81	14	123	17	14	22	12	119	384	126	101	39	128	21	115	97	10	9	336	39	81	358	21	14
LOC100890215	2	5	2	2	1	1	1	0	1	0	1	2	4	1	6	1	1	4	4	8	0	0	0	3	4	0	0	0	0
LOC100890216	118	102	155	133	130	167	87	160	240	145	394	356	193	471	106	351	232	202	201	122	317	191	206	396	377	235	411	97	160
LOC100890218	0	1	0	0	0	0	0	0	0	3	0	0	5	3	0	0	0	0	0	2	0	0	3	0	0	5	0	0	2
LOC100890219	139	89	187	32	39	81	109	72	118	114	42	53	147	248	66	103	35	227	114	48	107	81	38	98	47	50	152	57	55
LOC100890221	0	0	1	0	0	0	0	0	0	0	0	0	6	1	0	0	0	0	1	2	0	0	3	0	4	0	0	1	0
LOC100890222	13	35	17	18	39	18	25	22	28	13	27	28	67	88	18	39	48	16	13	9	21	5	22	39	42	20	20	8	23
LOC100890223	0	0	2	0	0	0	0	0	0	0	0	0	0	3	0	1	0	0	0	0	0	0	0	0	0	0	0	0	0
LOC100890225	18	45	9	11	3	0	22	16	8	15	12	11	48	60	47	13	11	10	17	27	13	1	5	44	8	4	42	6	6
LOC100890227	63	83	58	72	63	85	36	96	73	17	68	69	132	286	69	98	57	29	70	30	55	39	42	111	94	31	61	33	22
LOC100890229	1	1	0	0	0	0	0	0	3	0	0	0	0	0	0	0	0	0	4	1	4	0	0	0	2	0	0	0	0
LOC100890230	1	1	0	0	0	0	0	0	0	0	0	1	3	0	6	0	0	0	0	0	0	0	0	0	0	0	0	0	0
LOC100890231	20	14	10	20	2	4	11	11	20	9	7	4	10	39	4	9	9	11	7	8	8	19	0	7	6	1	2	10	3
LOC100890232	19	12	0	14	6	0	12	1	17	7	0	3	23	11	11	2	7	0	11	1	1	11	7	4	0	3	1	0	7
LOC100890233	0	0	0	0	0	0	0	0	0	1	0	2	0	0	0	0	0	0	0	0	0	0	0	0	0	0	0	0	0
LOC100890235	134	58	89	111	27	64	133	74	140	89	30	64	83	219	25	69	25	28	104	18	37	60	14	109	106	24	29	61	5
LOC100890236	8	3	7	3	1	0	10	1	6	8	0	4	8	3	3	3	5	6	19	2	5	6	19	1	6	1	4	0	1
LOC100890239	0	0	0	0	0	0	0	0	0	0	3	0	0	1	0	1	0	0	0	0	2	0	0	2	2	0	3	0	0
LOC100890241	1	4	0	1	1	0	0	5	3	0	5	2	8	13	3	42	4	3	6	2	4	3	25	2	0	2	2	4	0
LOC100890242	32	1	1	8	0	0	16	0	26	10	0	23	8	2	0	3	0	0	13	3	7	7	12	1	11	0	0	3	1
LOC100890243	14	8	5	5	1	4	4	3	2	7	2	6	8	6	4	12	2	0	6	1	2	6	1	3	7	2	1	0	2
LOC100890245	138	73	19	103	33	4	116	7	85	65	3	32	65	24	43	8	38	13	171	36	13	71	13	51	99	55	0	30	9
LOC100890246	0	2	1	0	3	3	0	0	2	1	0	4	3	4	3	1	0	5	0	5	1	0	1	4	1	3	1	0	0
LOC100890248	56	34	15	40	1	5	23	9	39	25	14	25	35	79	26	52	11	20	45	5	8	17	1	36	18	13	4	5	4
LOC100890249	6	3	2	2	2	0	5	1	0	0	3	1	3	11	2	0	1	5	26	5	2	2	1	12	30	3	3	0	0
LOC100890252	30	26	27	15	9	13	25	39	39	10	20	23	42	75	2	18	12	18	31	8	9	12	8	17	27	8	19	3	13
LOC100890253	4	25	30	9	4	12	12	45	9	4	14	4	37	79	32	27	20	22	11	19	9	5	20	13	3	1	32	7	18
LOC100890255	2	2	3	0	0	1	3	0	1	1	0	0	0	7	0	1	0	1	0	0	2	0	2	3	3	0	0	2	3
LOC100890256	31	36	14	13	20	10	22	25	37	3	38	43	35	101	17	32	7	36	29	20	15	9	10	28	32	3	42	14	9
LOC100890259	709	1339	1508	357	189	448	533	1544	1020	344	835	832	1613	3558	991	982	525	945	537	577	720	346	254	1210	536	428	786	313	215
LOC100890260	116	112	47	35	16	16	70	58	108	55	18	86	109	137	68	22	48	45	86	30	38	59	20	50	93	13	34	69	52
LOC100890261	62	240	105	25	16	25	169	30	41	24	13	14	116	91	299	32	34	66	210	401	65	35	14	106	118	151	125	1	14
LOC100890263	126	49	572	28	32	192	106	254	123	36	125	114	117	986	49	203	14	280	59	36	240	45	24	324	84	37	294	43	16
LOC100890264	60	29	88	15	15	11	49	72	44	6	12	31	36	106	19	34	4	27	49	7	20	20	13	39	24	11	16	4	4
LOC100890266	0	4	2	0	3	0	0	6	1	3	1	0	1	8	0	7	0	5	0	0	5	0	4	0	0	0	3	0	0
LOC100890267	12	6	2	18	7	0	11	0	3	6	0	6	7	2	6	1	7	1	3	2	2	8	8	1	8	0	2	4	3
LOC100890273	83	264	381	42	23	106	96	220	85	25	77	28	250	553	208	119	41	401	144	163	110	47	22	1213	245	314	260	68	27
LOC100890274	107	42	54	74	23	10	50	32	69	26	29	34	67	141	25	31	42	44	63	22	6	14	21	25	36	28	4	6	5
LOC100890275	2643	6590	6464	302	280	536	3581	4261	2201	260	847	513	6294	8583	4290	1080	460	3986	3222	2668	1312	446	355	8260	2768	2033	1551	214	226
LOC100890276	0	0	0	0	0	0	0	0	0	0	0	0	0	2	0	0	0	2	0	0	0	0	4	0	0	0	0	0	0
LOC100890280	7	11	5	2	7	0	5	11	15	10	3	19	14	51	3	32	8	12	8	21	26	12	50	13	14	44	3	4	10
LOC100890281	11	9	3	4	0	0	7	9	19	2	0	5	6	16	1	1	0	1	7	4	4	1	4	7	4	0	4	2	0
LOC100890282	27	8	17	17	2	2	29	9	37	12	3	8	18	86	3	8	0	16	49	3	14	3	10	47	14	0	22	0	1
LOC100890283	4	5	0	1	2	1	2	1	1	3	0	1	9	10	6	4	1	3	4	1	2	0	1	0	3	3	0	0	0
LOC100890285	369	670	326	104	161	117	276	424	327	67	120	178	793	849	418	159	238	258	353	246	157	92	197	403	217	173	324	144	561
LOC100890286	5	0	0	2	0	0	4	0	15	2	0	7	0	8	0	0	0	0	9	7	0	0	2	3	8	0	1	5	0
LOC100890288	76	55	57	40	4	11	83	45	89	28	13	23	83	109	35	13	9	61	73	29	6	33	14	125	93	27	62	27	2
LOC100890289	3	0	0	0	0	0	1	2	0	0	3	0	3	4	0	5	1	3	0	0	6	0	0	6	2	1	0	0	0
LOC100890290	22	48	16	13	17	1	70	7	31	25	11	4	56	35	71	5	6	33	183	206	8	10	4	71	44	35	16	17	5
LOC100890291	1737	7712	1468	616	1548	747	1626	751	1411	549	740	805	4716	3275	4064	871	1629	664	910	2121	982	472	964	1265	289	417	617	331	824
LOC100890292	67	37	55	29	17	22	39	50	22	38	24	11	56	154	24	24	18	41	28	13	42	13	11	40	55	10	9	14	5
LOC100890294	11	4	0	9	0	3	4	2	1	0	0	0	2	8	1	5	0	1	5	4	0	0	0	2	2	1	0	0	0
LOC100890296	42	7	13	15	2	19	31	7	12	30	13	46	20	44	3	14	7	16	29	6	3	15	11	12	25	8	27	20	5
LOC100890297	0	0	0	0	0	0	0	0	1	0	1	5	2	2	0	1	0	3	0	6	9	1	1	1	1	0	1	0	0
LOC100890298	0	0	0	0	0	0	0	0	1	1	0	0	0	0	0	0	0	0	0	0	4	1	0	0	0	1	0	0	0
LOC100890300	526	220	273	492	117	180	374	220	359	300	173	377	311	827	134	254	108	188	571	75	145	220	86	168	380	34	129	156	54
LOC100890302	141	63	104	112	68	28	148	59	92	83	32	46	79	179	72	51	110	105	243	71	49	82	87	196	226	105	96	71	86
LOC100890303	1	0	0	0	0	0	0	1	0	0	0	0	0	4	3	0	0	0	0	3	0	0	0	2	0	1	0	0	0
LOC100890308	6	6	8	4	5	0	5	14	3	1	12	6	8	24	7	23	4	13	19	1	6	4	5	9	3	0	0	1	2
LOC100890311	2	1	7	0	0	1	1	2	6	2	3	2	4	19	4	3	1	0	1	2	1	1	0	18	3	0	5	2	0
LOC100890316	1	1	0	0	0	0	0	0	1	0	0	1	0	0	0	4	0	2	0	2	3	0	0	0	0	0	0	0	0
LOC100890317	0	2	0	0	4	0	0	1	0	0	0	0	0	5	0	3	1	3	0	6	6	5	0	1	1	0	2	0	0
LOC100890319	84	18	40	46	16	30	67	34	55	45	19	46	36	137	17	35	8	38	76	9	34	44	8	31	53	8	20	9	0
LOC100890321	1	11	0	2	3	0	4	0	6	2	0	0	10	5	2	1	1	0	6	4	4	0	3	1	9	3	2	0	0
LOC100890323	163	25	17	38	6	16	255	15	156	33	2	41	34	39	22	7	10	18	457	27	6	40	10	121	174	10	33	67	18
LOC100890324	8	12	6	14	1	8	22	5	21	4	7	5	8	24	15	8	6	6	14	6	1	6	1	11	14	5	16	7	0
LOC100890325	2	5	3	1	2	1	1	6	3	0	0	0	0	16	4	3	0	6	0	3	16	0	2	6	0	0	1	1	0
LOC100890328	0	15	42	0	1	15	0	15	1	0	4	6	10	47	5	7	0	42	0	12	18	1	0	38	5	1	15	0	0
LOC100890329	1018	887	782	753	284	305	1011	621	1048	501	365	765	1010	1916	661	440	223	930	2084	637	307	433	153	1299	1659	617	559	368	166
LOC100890333	4	3	5	4	0	1	3	13	8	3	10	12	2	28	3	7	1	0	7	5	0	0	7	1	3	1	3	1	3
LOC100890334	20	6	7	17	3	6	7	11	37	27	10	7	9	35	2	8	5	7	8	2	15	16	0	20	4	7	20	17	6
LOC100890335	1	0	1	0	0	1	0	1	3	0	4	0	3	3	0	1	0	4	2	0	7	2	1	3	1	0	2	0	0
LOC100890336	446	144	301	296	157	235	638	172	398	204	122	180	200	560	122	174	196	242	644	89	167	151	167	356	210	60	143	110	137
LOC100890337	0	0	0	0	2	0	0	0	0	0	1	3	0	0	1	1	0	0	0	0	0	0	0	0	0	1	1	0	0
LOC100890338	130	147	122	39	16	22	81	103	122	59	33	79	138	356	112	45	27	105	133	73	61	47	31	139	153	31	33	21	13
LOC100890339	0	0	1	0	0	2	0	0	0	0	0	1	2	2	0	0	0	1	1	0	0	0	0	2	2	0	1	0	0
LOC100890340	68	67	72	28	13	11	42	75	48	13	11	17	52	171	48	34	6	62	63	47	25	32	6	33	27	10	20	9	5
LOC100890343	6	2	0	0	0	2	0	4	1	1	0	0	3	4	1	3	0	1	7	4	9	0	7	1	3	0	3	0	2
LOC100890344	0	0	0	1	0	0	3	0	3	1	4	6	0	3	0	1	0	0	2	0	1	4	6	2	1	0	2	2	0
LOC100890345	7	19	15	2	1	4	4	25	14	4	7	8	21	54	20	15	3	27	8	19	17	4	12	29	16	18	5	2	4
LOC100890349	278	366	106	113	57	29	343	50	169	58	16	53	253	257	238	59	28	69	516	124	31	95	19	190	194	30	45	53	28
LOC100890351	355	223	294	294	384	469	277	43	39	373	37	46	50	924	188	337	522	281	262	103	345	274	401	573	345	67	932	379	1009
LOC100890352	52	23	32	58	8	12	30	55	54	51	29	61	30	145	12	96	17	30	29	25	48	44	21	49	96	24	56	40	6
LOC100890353	0	0	0	0	0	0	0	0	1	0	2	0	0	1	1	0	0	0	0	0	0	0	0	0	0	0	0	0	0
LOC100890356	40	18	7	25	9	4	12	21	60	16	10	38	49	32	19	40	15	5	31	24	13	7	6	6	39	12	3	11	2
LOC100890358	43	119	48	15	17	20	67	38	31	32	39	19	118	121	35	28	12	33	71	35	6	11	10	29	29	18	14	15	5
LOC100890359	39	15	29	13	4	7	23	18	57	15	22	24	15	67	7	17	8	23	45	5	8	13	7	64	71	23	24	4	5
LOC100890361	1650	1619	6057	591	589	740	5081	1397	1457	661	1000	1132	1801	6001	4809	1199	674	4620	4862	2950	965	601	543	4545	2260	1623	1189	422	472
LOC100890362	23	105	40	29	42	27	22	28	46	23	27	33	133	103	21	39	37	8	12	11	8	24	17	53	14	36	16	14	19
LOC100890363	4	3	1	3	0	2	4	3	13	0	1	2	6	7	0	2	0	1	13	3	0	4	0	13	14	1	5	2	0
LOC100890364	120	200	106	83	116	108	64	167	233	73	172	222	414	322	105	224	265	41	43	63	86	62	119	68	29	38	113	42	68
LOC100890365	36	13	14	36	4	14	38	28	76	38	16	84	27	65	8	25	8	22	49	18	35	40	32	37	91	14	20	22	14
LOC100890367	14	4	4	14	4	7	4	24	16	7	8	2	3	37	1	12	1	1	6	1	3	3	0	21	7	0	12	16	5
LOC100890368	4	3	0	2	0	0	0	0	3	0	0	0	1	2	1	0	0	2	1	1	2	0	0	0	0	0	0	2	0
LOC100890369	23	3	2	15	5	3	17	1	11	9	2	4	9	13	3	2	6	5	8	4	3	5	9	9	25	2	1	12	2
LOC100890370	1	7	307	0	9	126	1	269	2	0	76	0	11	766	1	190	2	149	0	4	107	3	5	75	4	0	77	0	0
LOC100890372	35	28	51	29	10	25	15	21	37	28	37	28	23	100	2	27	33	14	26	7	20	19	20	22	21	12	44	10	13
LOC100890373	45	26	1	5	12	4	33	8	79	23	6	53	63	7	10	9	16	1	25	3	9	8	11	14	24	6	3	11	8
LOC100890376	0	0	0	0	1	2	0	0	0	0	0	0	0	0	0	1	0	0	0	0	3	0	0	0	0	0	0	0	0
LOC100890378	31	36	49	14	16	4	26	10	33	9	13	15	41	68	19	11	15	62	112	69	21	7	14	372	267	63	101	19	8
LOC100890379	1	8	4	0	0	0	0	3	0	0	0	0	6	5	2	0	0	10	0	4	0	1	4	6	1	2	0	0	0
LOC100890380	4	39	1	2	4	0	19	5	6	2	2	5	85	6	86	2	24	0	20	22	1	14	10	28	23	17	2	3	13
LOC100890382	3	2	0	2	0	0	0	0	5	0	0	1	5	15	0	1	0	2	0	2	10	1	12	3	3	1	0	0	0
LOC100890383	171	346	275	76	40	33	327	65	86	97	10	52	91	320	475	44	48	187	541	526	98	60	13	279	133	126	41	73	25
LOC100890384	5	42	18	9	2	47	3	25	4	2	10	2	55	30	19	26	9	17	8	11	41	14	11	35	4	10	60	8	30
LOC100890385	336	505	332	127	143	107	278	242	449	152	222	277	691	873	386	246	128	349	434	318	152	95	98	536	466	269	241	101	103
LOC100890386	5098	7128	8159	2783	3125	5842	7064	6678	7301	2987	7614	7844	9582	23862	4976	8085	3717	6185	7172	2744	6370	2884	2863	5321	3283	1424	5759	1853	2227
LOC100890387	2	2	4	0	2	2	1	1	3	0	9	1	2	24	0	9	0	3	2	1	3	0	1	1	5	0	2	2	0
LOC100890388	46	149	80	24	10	6	63	51	63	12	7	35	107	129	106	29	10	61	62	68	12	16	22	96	30	29	60	16	2
LOC100890390	11	10	149	0	0	26	7	65	11	7	9	2	19	202	1	7	3	70	19	11	45	1	4	137	19	4	83	1	3
LOC100890391	6	22	7	2	1	4	3	32	14	3	26	5	48	64	9	24	1	14	13	8	12	19	11	16	4	19	10	14	16
LOC100890393	14	13	13	56	24	32	19	47	96	45	39	54	29	79	9	48	25	10	21	7	17	30	26	36	86	49	32	27	24
LOC100890394	652	450	430	316	82	107	524	288	616	302	130	357	617	852	327	211	156	318	831	207	131	242	119	691	1009	127	138	183	67
LOC100890395	330	80	99	189	38	17	157	71	138	124	21	77	133	239	60	22	55	96	812	60	81	72	31	295	459	80	42	65	13
LOC100890397	13	38	5	20	0	5	11	8	17	6	5	11	21	38	11	1	0	9	7	4	4	9	5	12	6	2	2	13	0
LOC100890398	38	88	41	12	8	27	41	48	34	10	33	30	39	171	50	38	9	23	37	14	42	22	8	26	13	2	71	13	6
LOC100890399	323	656	358	66	26	46	325	435	294	59	126	64	521	840	379	272	38	127	142	71	104	54	39	233	114	59	132	31	44
LOC100890400	82	26	39	97	11	12	109	48	63	27	17	39	26	95	13	27	5	17	74	15	13	27	5	38	155	3	16	15	1
LOC100890401	6	14	13	13	5	1	54	2	16	7	0	9	15	11	47	3	3	21	82	84	19	15	6	28	70	56	1	9	19
LOC100890403	243	446	275	136	69	52	693	75	157	110	16	117	455	197	570	65	91	565	5097	2059	136	269	77	739	943	219	203	135	62
LOC100890405	0	1	0	0	0	0	0	0	0	0	0	1	0	0	0	0	1	0	0	0	0	0	2	0	0	0	0	0	0
LOC100890406	0	3	4	2	4	3	0	3	6	0	6	5	7	16	4	10	4	11	2	13	6	10	19	6	3	4	6	4	1
LOC100890407	440	447	445	309	166	201	331	345	430	210	265	364	591	1221	278	380	224	222	237	158	225	174	151	741	866	248	587	245	297
LOC100890408	3	11	2	3	14	6	4	5	6	1	1	4	12	23	3	2	2	0	4	5	2	3	1	12	19	17	57	21	2
LOC100890411	6	6	3	5	0	1	0	7	2	1	3	5	3	13	0	20	0	1	3	3	2	1	2	2	3	2	2	0	0
LOC100890413	9	14	1	10	7	1	16	5	9	0	0	4	25	11	14	13	14	3	2	11	5	2	1	9	1	6	4	1	11
LOC100890414	0	2	1	0	0	1	0	0	1	0	0	1	3	3	0	1	0	2	0	6	0	4	8	0	1	1	2	2	0
LOC100890415	0	1	3	0	0	2	2	4	2	0	4	0	15	11	6	3	0	1	0	4	0	0	0	5	0	0	1	0	0
LOC100890416	2	2	1	0	1	0	3	0	7	0	0	1	6	3	1	0	0	3	6	0	0	0	0	0	1	0	0	0	0
LOC100890417	8	8	12	34	24	22	2	28	44	8	40	41	36	37	5	30	9	17	21	0	11	16	16	39	24	11	20	15	6
LOC100890420	0	0	0	0	0	0	0	0	0	0	0	0	1	4	0	0	0	0	1	1	0	3	0	3	2	0	0	0	0
LOC100890421	72	25	20	32	3	13	18	19	43	10	4	42	38	64	12	84	13	14	28	10	2	13	14	17	17	1	11	0	6
LOC100890423	30	48	50	22	12	24	42	52	32	12	11	26	85	124	53	26	30	33	75	50	10	9	12	177	123	20	107	23	13
LOC100890425	134	104	58	69	33	44	95	72	129	67	51	93	114	173	70	86	60	60	97	48	66	78	36	100	93	39	137	91	50
LOC100890426	10	26	8	7	4	18	6	10	14	4	9	10	21	42	8	14	8	18	27	12	16	13	33	30	17	19	17	4	14
LOC100890427	3	4	2	2	0	2	5	3	3	5	5	0	5	20	10	1	3	6	11	1	7	6	6	3	7	4	2	2	0
LOC100890428	3	6	0	2	5	0	1	4	3	0	0	1	8	1	1	12	0	0	5	0	0	0	17	1	0	0	0	0	0
LOC100890430	0	0	0	0	0	0	0	0	0	0	0	0	0	1	0	0	0	0	0	0	0	0	0	0	0	0	0	0	0
LOC100890432	56	18	14	41	11	6	48	24	47	23	4	43	35	49	16	22	3	12	82	17	8	35	7	29	44	6	13	6	14
LOC100890434	4	1	27	0	1	10	1	21	9	0	13	8	0	86	0	21	0	24	4	1	25	4	0	36	5	1	29	1	0
LOC100890436	48	68	38	19	18	37	23	60	48	10	40	37	84	176	28	35	17	20	36	18	27	9	26	22	11	2	34	19	10
LOC100890437	18	34	44	11	15	22	6	38	7	11	14	7	32	81	17	39	11	35	3	12	13	5	14	21	12	6	28	9	9
LOC100890439	9	19	5	12	4	2	6	5	5	0	1	11	12	21	5	19	8	5	5	14	6	6	7	2	0	2	3	0	0
LOC100890440	18	40	47	5	33	22	14	26	12	4	22	4	70	86	36	47	31	23	6	28	28	6	11	35	7	46	36	2	33
LOC100890441	0	0	0	0	0	0	0	0	0	0	0	0	0	0	0	0	0	0	0	0	0	2	2	0	0	0	3	0	0
LOC100890442	0	0	0	0	0	0	0	0	0	0	0	0	0	0	0	0	0	0	0	1	1	0	0	0	0	0	0	0	0
LOC100890444	29	95	12	4	77	6	20	16	25	8	5	13	82	29	70	29	62	18	21	54	11	13	42	37	10	78	19	3	23
LOC100890445	0	0	0	0	0	0	0	0	1	0	0	0	0	0	1	0	0	0	0	0	0	0	0	0	0	0	0	0	0
LOC100890446	43	170	154	53	231	219	36	139	34	36	85	39	219	334	172	99	180	77	43	92	124	29	70	191	56	72	175	39	55
LOC100890448	10	29	40	12	6	7	3	25	14	6	8	7	30	68	24	16	9	17	6	11	13	5	1	7	13	7	30	0	5
LOC100890449	0	1	4	0	0	3	0	4	0	0	4	0	1	11	1	12	0	0	0	0	10	0	2	4	0	1	2	0	1
LOC100890451	1	41	9	9	5	2	11	6	13	5	0	8	39	12	23	7	0	1	14	16	3	0	4	10	7	25	13	4	0
LOC100890452	120	144	63	75	65	68	59	109	132	56	85	94	139	287	89	115	49	42	63	25	75	83	29	59	43	6	88	41	28
LOC100890453	0	2	3	3	0	0	0	0	1	0	1	3	3	10	0	3	2	0	4	2	0	5	15	0	0	1	0	0	0
LOC100890455	9	1	47	8	1	18	5	40	2	0	20	5	0	151	0	34	0	19	14	3	10	0	6	22	45	4	7	0	2
LOC100890456	0	0	2	0	0	3	0	2	0	0	3	0	0	15	0	4	0	3	0	0	0	0	1	9	0	0	1	0	0
LOC100890458	3	35	9	6	17	6	10	30	32	11	5	22	41	68	35	19	15	10	9	6	25	8	18	16	11	10	5	6	7
LOC100890462	272	676	888	59	191	311	256	712	254	77	423	172	808	2507	412	513	219	707	354	270	382	95	229	1468	382	608	493	68	177
LOC100890465	113	107	1166	36	9	275	344	160	43	35	89	34	71	777	149	166	11	1685	1823	99	487	85	22	898	939	48	496	48	15
LOC100890467	0	2	2	0	1	0	3	1	3	0	1	2	6	16	2	4	1	10	3	3	6	3	4	11	1	5	15	4	0
LOC100890468	9	4	0	2	0	1	1	0	4	0	1	3	5	3	3	1	3	2	0	4	1	0	0	0	2	0	0	0	0
LOC100890469	0	0	1	0	0	0	0	4	1	2	0	2	1	14	2	1	0	1	4	2	0	0	0	3	0	1	0	0	0
LOC100890470	367	635	515	124	149	378	376	593	347	128	304	230	537	1995	368	421	136	233	213	157	322	79	130	1798	331	896	708	71	58
LOC100890471	0	56	1	17	28	1	2	1	13	7	0	5	16	3	6	0	1	3	4	2	4	0	3	1	17	7	4	0	10
LOC100890472	8	17	17	16	3	2	3	17	21	6	3	14	25	31	8	17	15	19	14	12	12	18	2	34	26	17	9	10	3
LOC100890476	97	1	0	11	3	5	35	17	100	8	20	21	6	15	0	24	0	2	15	2	17	23	10	9	35	0	19	2	0
LOC100890478	20	19	15	18	2	4	14	18	58	14	13	30	31	82	14	35	10	23	28	9	11	13	23	10	6	5	16	7	5
LOC100890479	8	43	11	35	11	14	14	23	16	4	4	9	61	38	33	5	21	10	36	9	17	38	12	37	18	11	6	18	8
LOC100890480	0	1	0	0	0	2	1	3	5	0	0	4	1	16	3	6	0	3	6	7	7	4	14	5	14	8	15	8	1
LOC100890481	0	0	0	0	0	0	0	0	0	0	0	0	0	0	0	0	0	0	1	0	0	0	0	0	0	0	0	0	0
LOC100890483	442	736	212	164	139	142	275	456	813	139	478	569	1180	1153	507	347	330	234	326	304	215	134	146	684	346	245	315	93	98
LOC100890484	112	81	12	70	8	6	84	16	114	46	14	39	96	85	36	23	23	12	55	16	20	36	14	37	35	7	11	17	11
LOC100890485	15	28	22	2	11	7	22	49	34	10	24	14	26	58	17	15	19	21	18	11	15	5	9	36	23	7	11	9	7
LOC100890487	8	0	0	14	3	0	5	1	7	4	7	2	1	7	5	0	2	3	27	4	1	6	9	0	3	0	1	0	1
LOC100890490	0	0	1	0	0	0	0	0	0	0	0	0	0	3	0	0	1	0	0	1	0	0	2	0	0	0	1	0	0
LOC100890493	19	4	16	1	1	3	24	12	11	1	1	5	8	17	5	2	0	5	27	0	2	2	0	5	3	2	4	7	0
LOC100890496	1015	450	1941	164	72	171	2077	171	173	231	139	138	329	2118	1270	219	148	1549	2555	865	381	173	133	728	330	189	477	128	53
LOC100890498	77	13	0	40	2	3	29	3	85	25	1	33	21	14	8	1	5	1	68	12	2	13	17	15	22	6	1	0	6
LOC100890500	563	274	359	509	297	441	691	263	663	458	324	736	393	654	216	817	337	242	1339	190	581	475	189	470	1730	94	1237	417	178
LOC100890501	3385	1103	1865	1931	199	875	3103	1957	2526	1301	609	935	1480	5176	952	1331	490	1289	4451	657	1038	1554	271	1909	1875	313	1947	1713	282
LOC100890502	38	45	3	4	1	0	27	8	5	5	0	0	37	18	15	1	3	23	34	70	17	2	1	20	28	45	0	1	4
LOC100890503	51	248	16	17	77	25	10	105	125	12	61	69	552	217	39	86	101	15	6	21	28	12	34	36	14	5	31	4	33
LOC100890504	21	27	10	21	9	7	18	4	22	17	7	38	57	33	6	16	4	4	10	12	7	8	12	22	15	19	0	8	0
LOC100890505	0	0	0	0	0	1	0	0	1	0	1	0	2	1	1	0	0	0	2	2	0	0	1	0	1	2	2	0	0
LOC100890508	117	248	127	74	73	22	78	95	103	33	9	37	318	310	172	71	37	72	93	98	58	31	27	187	100	73	30	15	31
LOC100890509	0	0	0	0	0	0	0	0	0	0	0	0	0	0	0	0	0	0	2	0	0	0	0	0	0	0	0	0	0
LOC100890510	0	0	1	0	0	0	0	0	0	0	0	0	0	0	0	0	0	0	0	0	0	0	0	0	0	0	0	0	0
LOC100890511	4	0	0	2	0	0	0	0	1	0	0	1	0	0	0	0	0	0	0	0	0	2	0	2	0	0	0	0	0
LOC100890512	841	131	337	728	43	108	383	89	196	469	45	131	122	952	92	1082	42	279	692	86	153	214	32	266	138	30	51	83	5
LOC100890518	10	5	3	11	10	11	7	18	13	9	16	10	29	32	6	11	10	7	10	12	13	3	4	12	5	3	13	6	4
LOC100890520	41	180	52	10	69	30	25	76	33	42	28	19	167	129	173	24	77	32	18	136	50	28	74	101	21	66	140	38	125
LOC100890521	36	26	15	27	7	19	12	13	40	10	15	42	38	38	5	7	5	8	25	6	8	5	13	7	46	18	3	9	11
LOC100890522	2	3	4	4	1	2	1	4	8	3	0	2	3	11	3	2	4	2	6	8	3	4	3	8	6	1	0	1	3
LOC100890523	339	349	1122	376	103	266	266	189	229	241	151	191	278	1380	351	293	130	956	481	418	259	144	76	1476	467	387	826	230	71
LOC100890524	19	42	16	27	10	19	20	30	18	12	6	6	50	58	21	20	6	13	10	7	9	7	12	45	32	13	12	12	6
LOC100890525	0	2	1	4	7	0	1	1	0	4	0	2	15	6	4	3	7	5	2	10	2	7	8	8	1	2	6	1	4
LOC100890526	71	3	15	35	2	4	17	4	18	20	4	19	14	66	5	17	3	3	20	8	7	11	5	12	0	0	0	4	1
LOC100890527	169	133	24	128	108	4	144	21	163	136	7	183	218	51	92	21	131	35	232	83	26	132	54	81	181	104	8	68	54
LOC100890528	12	11	7	2	2	4	11	13	10	8	2	8	22	29	4	9	11	11	44	6	4	7	2	23	17	9	10	11	0
LOC100890529	609	273	760	745	223	1494	1568	19	13	1854	3	28	48	637	288	474	575	392	1590	313	1656	1946	406	491	125	88	2793	1182	386
LOC100890530	0	0	0	0	0	0	0	0	0	0	0	0	1	0	0	0	0	0	1	1	3	0	0	0	0	0	0	0	0
LOC100890531	2693	2215	14127	925	816	3188	9259	2922	2269	1087	2201	1835	3364	11234	4440	3241	932	19208	80149	20987	5482	2519	630	21797	21673	1321	4477	773	460
LOC100890533	2	0	0	0	0	0	0	0	0	0	0	0	0	0	0	0	0	1	1	0	1	0	0	0	1	0	0	0	0
LOC100890536	21	20	12	10	8	2	8	23	20	9	6	7	22	34	3	13	2	10	11	2	4	11	12	13	14	0	6	1	2
LOC100890537	13	23	33	6	5	7	16	24	31	13	10	30	49	36	6	8	14	30	9	13	10	9	9	9	5	15	22	13	11
LOC100890539	74	23	7	52	7	1	21	9	44	26	3	32	20	23	8	7	7	10	157	10	15	12	32	33	69	24	3	9	6
LOC100890540	31	37	22	14	8	8	30	22	26	17	19	35	48	50	20	74	10	12	23	5	6	11	18	24	2	3	2	7	2
LOC100890541	2	3	0	0	0	0	0	0	0	2	2	0	3	17	4	104	7	3	0	2	4	5	35	23	3	3	3	2	0
LOC100890542	0	0	0	0	0	0	0	0	0	0	0	0	0	0	0	0	0	0	0	0	0	0	0	0	0	0	0	0	2
LOC100890543	0	0	0	1	0	3	0	1	0	0	0	0	5	6	2	1	0	0	0	0	0	0	1	0	0	0	0	0	0
LOC100890545	22	130	101	12	42	47	39	54	29	10	39	24	214	222	104	40	47	52	20	53	43	14	64	64	29	31	30	8	20
LOC100890548	2	5	0	0	1	2	1	3	9	1	1	2	8	5	0	9	0	7	3	15	5	1	4	4	2	4	5	0	3
LOC100890551	47	118	138	27	13	11	56	46	47	8	16	25	98	147	113	25	23	210	159	247	45	15	21	177	97	80	64	16	22
LOC100890552	79	88	61	34	13	13	46	98	62	23	30	67	115	198	57	50	30	59	68	47	42	30	25	59	48	21	39	23	12
LOC100890554	31	28	22	9	7	3	38	38	18	10	19	44	25	92	17	93	13	22	22	14	10	5	12	12	17	1	2	0	10
LOC100890557	4	19	5	3	11	1	11	4	4	1	1	7	15	24	36	2	6	6	10	6	1	9	2	15	8	11	14	2	6
LOC100890558	0	2	0	0	0	0	0	0	2	0	0	0	1	1	0	12	0	4	2	1	1	2	7	0	0	0	1	0	1
LOC100890559	8	6	7	4	2	5	14	17	11	7	3	9	3	26	3	9	4	4	33	6	0	23	1	3	27	5	16	25	3
LOC100890560	1	0	1	0	3	5	4	0	0	0	0	0	0	2	1	1	1	1	2	0	0	0	1	4	2	0	0	0	0
LOC100890563	440	777	308	410	76	103	262	298	471	258	67	369	700	789	357	113	69	147	240	205	160	170	32	452	295	161	121	82	24
LOC100890564	0	0	0	0	4	0	0	0	0	0	0	0	2	0	2	1	0	1	1	0	3	8	3	1	0	0	0	0	0
LOC100890565	82	147	101	81	36	32	63	97	113	73	55	87	165	303	80	88	51	58	63	30	62	38	32	110	93	29	47	10	44
LOC100890567	19	7	3	17	10	18	6	53	53	15	84	68	23	65	1	38	22	0	13	5	25	14	12	34	23	1	71	23	20
LOC100890568	0	0	0	0	0	0	0	0	0	0	0	0	0	0	0	4	0	0	0	0	0	0	4	0	0	0	0	0	0
LOC100890569	0	1	1	1	1	9	1	0	6	0	0	4	3	8	1	2	0	4	3	6	0	0	8	0	1	1	8	0	0
LOC100890571	18	65	19	19	14	26	10	36	34	10	20	21	70	91	34	27	25	11	15	6	6	2	11	33	4	13	17	0	7
LOC100890572	319	510	1200	85	86	200	341	468	234	74	212	54	349	1976	418	292	82	776	344	402	410	49	71	677	90	246	462	15	68
LOC100890574	2	5	0	0	1	4	5	0	12	1	3	9	7	16	0	8	0	7	12	4	3	8	5	3	5	1	1	1	0
LOC100890576	134	35	63	80	24	29	94	53	119	61	23	148	63	157	21	46	36	35	99	16	17	100	15	49	74	13	14	45	12
LOC100890577	237	334	221	168	246	175	121	239	311	130	309	381	542	808	248	331	246	168	189	167	242	142	200	308	214	181	235	46	125
LOC100890578	904	372	321	850	144	230	633	53	110	493	20	42	81	607	272	201	168	197	606	139	250	396	105	310	363	67	326	428	205
LOC100890580	1	0	0	0	0	0	0	2	0	3	0	2	0	9	0	3	2	4	1	1	3	0	7	2	0	0	1	0	1
LOC100890581	0	11	12	3	5	1	3	4	1	1	4	0	12	11	4	0	0	4	9	7	5	3	0	5	1	4	1	3	5
LOC100890582	58	29	40	11	2	9	49	24	50	46	19	10	38	119	18	39	10	34	54	24	23	29	38	20	19	5	10	5	8
LOC100890583	0	0	0	0	0	1	0	2	2	0	2	0	1	4	0	1	0	1	1	0	0	0	0	1	2	2	1	0	1
LOC100890585	0	0	0	1	0	0	1	1	1	0	0	0	0	1	0	0	0	0	1	0	0	0	0	0	0	0	0	0	0
LOC100890586	2	0	6	0	12	2	2	0	0	0	2	3	4	38	5	7	1	0	4	4	13	4	15	2	1	4	2	1	0
LOC100890591	0	0	1	0	0	0	0	0	0	0	0	0	0	0	0	0	0	0	0	0	0	0	0	0	0	0	0	0	0
LOC100890592	21	82	11	4	19	19	16	78	26	2	29	29	83	137	25	45	30	19	7	18	16	14	36	23	14	19	26	3	22
LOC100890593	940	1309	1156	360	326	333	1271	647	937	363	437	581	1560	2188	1505	518	547	1952	3429	2754	561	400	414	1157	609	247	627	275	526
LOC100890594	27	17	9	6	6	3	5	14	11	5	4	13	32	17	9	14	4	6	2	6	8	2	5	11	6	2	8	0	2
LOC100890596	109	53	27	156	55	76	64	38	101	113	33	113	98	160	26	86	64	21	74	11	48	53	35	74	196	26	46	39	25
LOC100890597	1603	1496	1140	177	50	58	4253	98	148	268	28	171	287	710	3515	120	75	803	4118	4158	294	214	70	1764	3777	1210	626	121	50
LOC100890598	2233	304	283	2716	614	280	1131	356	2188	1972	583	3714	620	1272	227	633	748	452	2978	327	354	1182	342	1069	3270	598	264	1024	290
LOC100890599	21	23	4	2	19	7	3	18	17	1	13	10	25	48	8	22	16	8	13	8	8	11	5	4	7	1	1	1	10
LOC100890600	1333	1028	666	820	823	807	1332	520	1507	1006	497	1362	1422	1595	785	773	1144	547	1460	666	607	770	765	1116	1564	431	810	689	800
LOC100890602	643	650	755	549	394	394	738	519	719	481	384	537	823	1594	603	538	423	1012	2300	701	418	305	229	1731	2020	787	559	349	168
LOC100890603	6	6	3	2	2	1	3	5	4	2	4	9	4	21	4	8	10	8	6	10	10	10	8	101	6	2	26	13	5
LOC100890604	0	2	2	2	2	0	0	0	0	0	1	3	9	5	4	2	5	2	1	5	0	2	11	0	0	1	0	0	1
LOC100890605	0	79	19	0	6	0	0	29	0	0	7	0	78	53	49	4	3	24	1	20	11	3	8	25	1	35	5	0	17
LOC100890606	23	58	32	9	17	33	17	20	50	7	5	15	53	118	28	35	12	29	12	24	14	12	17	23	25	17	30	21	8
LOC100890607	0	0	0	0	0	0	0	0	0	1	0	2	0	0	0	0	0	0	0	0	0	0	0	3	0	0	0	0	0
LOC100890608	5	12	4	1	9	4	9	4	11	3	5	0	16	20	12	4	2	0	1	9	7	9	10	5	10	11	3	1	4
LOC100890609	0	2	1	0	0	2	1	3	0	2	0	0	1	18	0	7	5	8	2	1	0	0	8	1	3	1	1	0	2
LOC100890613	7	14	15	4	1	3	13	9	6	3	10	9	14	18	7	5	4	5	15	7	1	10	4	17	6	4	8	1	10
LOC100890615	142	114	61	92	34	107	105	98	197	83	84	154	167	212	50	146	74	78	93	48	89	85	71	141	71	47	77	59	41
LOC100890616	0	1	0	0	0	2	0	0	0	0	1	1	2	3	2	5	0	1	2	2	8	0	2	2	2	0	2	0	0
LOC100890617	0	0	1	0	2	0	0	0	0	0	0	0	0	1	0	0	1	1	0	1	6	0	1	0	0	0	0	0	2
LOC100890619	2	1	2	0	1	0	0	1	2	0	8	2	7	9	3	5	0	1	6	2	1	2	0	2	11	1	4	1	0
LOC100890621	336	330	278	121	25	46	420	311	266	90	40	72	351	570	236	101	34	163	509	141	93	96	40	340	162	81	145	79	22
LOC100890625	1	2	2	0	2	0	0	1	1	0	1	1	2	6	0	0	0	5	0	0	2	4	2	2	0	0	2	0	1
LOC100890628	1082	223	277	580	53	19	593	99	397	231	44	220	313	731	156	87	47	227	1610	165	56	180	23	341	630	163	16	50	20
LOC100890629	28	29	17	14	7	4	1	11	15	11	11	9	53	55	11	16	6	11	16	11	19	12	32	14	9	6	26	4	8
LOC100890631	0	32	4	1	3	15	2	35	10	4	44	2	37	43	10	31	4	5	2	2	10	8	7	9	0	0	22	1	4
LOC100890634	17	9	15	11	0	13	6	20	33	7	17	17	13	65	11	29	4	17	19	18	45	14	19	97	12	8	15	5	2
LOC100890640	44	133	71	18	22	93	31	83	41	26	47	20	98	249	56	54	48	42	6	21	64	5	18	63	18	3	25	7	11
LOC100890641	0	0	0	0	0	0	0	0	0	0	0	0	1	0	0	0	0	0	0	0	0	1	0	0	2	0	0	0	0
LOC100890642	0	2	0	0	0	0	0	0	3	0	0	0	0	1	0	0	0	0	0	0	0	0	1	0	0	0	0	0	0
LOC100890644	1	1	235	0	0	145	0	196	1	0	198	6	0	542	0	233	0	175	0	2	141	0	6	413	4	3	264	0	0
LOC100890645	12	42	31	5	22	17	9	46	12	10	8	19	63	74	28	33	17	24	16	37	33	13	15	109	28	37	25	2	22
LOC100890646	15	9	3	2	6	0	3	2	6	2	1	2	8	21	3	40	8	7	32	10	5	2	5	9	9	1	4	0	0
LOC100890651	492	55	241	352	36	109	460	37	193	357	34	122	101	496	35	115	28	423	985	44	81	305	32	506	1148	74	128	211	25
LOC100890653	178	170	103	57	57	23	99	77	83	23	21	29	194	176	145	32	36	64	186	79	45	37	26	169	168	114	56	20	21
LOC100890654	1	3	0	1	1	0	1	1	2	0	4	5	3	11	2	4	0	2	6	3	1	0	10	9	2	0	0	0	2
LOC100890655	3	76	10	1	87	0	2	15	8	1	10	2	132	27	63	9	134	23	5	102	6	4	50	42	5	43	4	1	22
LOC100890656	37	19	36	44	28	16	21	30	12	13	17	10	15	122	7	23	5	16	22	2	3	11	1	10	1	0	5	6	0
LOC100890657	104	86	92	75	14	53	113	33	72	26	25	33	86	123	59	26	17	43	383	66	27	75	23	143	304	58	47	39	63
LOC100890658	0	31	1	0	43	0	0	0	2	2	0	0	48	5	24	13	57	1	1	15	5	0	21	35	0	22	0	0	22
LOC100890659	43	23	0	8	0	0	23	0	49	7	0	15	33	0	15	0	2	0	24	4	8	10	4	10	13	5	0	0	2
LOC100890661	8	4	7	9	6	5	8	3	14	7	4	1	1	16	0	7	6	0	6	0	5	2	0	5	8	1	1	3	8
LOC100890665	5	1	3	0	0	0	2	0	8	0	3	3	2	12	1	1	0	3	3	10	8	1	8	3	0	2	1	0	2
LOC100890666	583	792	1346	124	78	268	730	759	376	77	252	107	637	2541	708	307	142	1041	1150	379	397	111	132	1269	399	163	422	89	111
LOC100890667	31	19	26	9	0	10	21	34	17	3	8	3	23	87	12	15	2	8	25	9	7	9	4	13	24	3	9	6	1
LOC100890668	331	369	396	160	79	172	328	520	388	125	301	219	449	1438	278	262	85	485	593	257	303	140	119	631	568	287	424	186	131
LOC100890669	57	15	18	34	21	14	22	8	42	19	35	54	43	39	9	20	25	13	21	7	19	29	7	56	72	22	32	28	10
LOC100890672	22	1	9	10	1	0	13	4	12	26	3	6	5	20	3	2	1	8	11	5	6	3	13	17	17	27	30	2	3
LOC100890673	266	193	38	125	105	21	134	75	270	86	31	190	248	127	80	41	70	13	158	41	18	53	50	109	167	62	61	61	19
LOC100890675	31	104	89	11	160	93	29	122	41	16	67	74	252	265	113	131	271	73	33	66	92	29	279	263	21	46	156	47	415
LOC100890677	392	417	333	197	111	121	342	300	396	207	194	233	523	1039	272	208	148	208	225	164	187	126	137	211	329	43	142	98	84
LOC100890678	65	66	18	19	17	10	28	52	64	6	20	31	107	78	35	15	2	10	21	18	7	18	13	44	13	0	6	3	6
LOC100890679	254	21	115	241	16	69	216	64	144	245	42	145	30	282	21	105	8	178	739	13	86	176	38	114	244	2	52	72	8
LOC100890682	34	10	17	8	0	4	8	11	18	3	6	6	12	21	11	2	1	10	6	0	13	6	6	5	3	3	0	1	0
LOC100890683	33	60	56	13	12	19	29	64	33	8	25	28	120	182	46	47	27	26	21	17	16	12	38	86	30	30	38	9	19
LOC100890685	0	1	0	1	0	0	0	0	0	0	0	0	1	1	0	0	0	1	0	0	0	0	0	0	0	0	0	0	0
LOC100890687	0	0	0	0	0	0	0	1	0	0	0	6	0	1	0	0	0	0	0	0	0	0	0	0	0	0	0	0	0
LOC100890688	1	2	2	0	1	0	1	1	0	0	0	0	2	0	3	1	0	0	1	0	7	1	1	1	0	0	2	0	4
LOC100890689	4	4	2	1	0	0	0	4	2	2	0	0	1	1	0	3	2	0	0	1	0	0	1	3	0	0	2	1	1
LOC100890691	48	25	203	33	15	144	31	140	46	20	86	31	55	750	43	146	19	137	49	20	55	31	17	69	38	19	36	5	4
LOC100890693	26	2	9	23	1	3	17	14	25	37	18	11	3	35	9	10	4	1	32	6	3	20	5	7	26	3	4	16	5
LOC100890694	447	253	161	212	39	13	601	73	199	300	21	171	149	308	202	57	56	139	1385	258	56	317	63	226	416	78	30	248	24
LOC100890697	38	2	8	24	6	0	20	10	21	4	2	17	11	10	2	8	4	98	29	15	24	6	21	8	28	12	30	2	1
LOC100890698	15	6	14	14	5	10	35	10	44	11	15	24	19	27	10	10	5	11	29	15	6	26	7	20	36	6	1	12	5
LOC100890699	67	74	87	40	23	19	69	110	84	39	26	43	117	276	78	55	49	68	135	69	29	34	29	119	74	65	20	22	14
LOC100890700	51	1	0	72	4	8	42	7	53	39	0	29	14	8	2	1	3	1	27	0	0	21	2	2	13	2	1	6	0
LOC100890702	7	3	6	0	1	0	1	7	1	0	0	0	13	9	5	7	1	7	2	6	0	1	4	5	2	0	0	0	0
LOC100890706	0	1	0	0	2	4	0	4	1	0	1	1	9	2	0	1	0	1	0	0	3	0	1	1	3	0	0	0	1
LOC100890707	36	10	21	48	7	10	25	20	30	20	13	9	20	60	3	13	3	13	20	3	24	17	1	25	15	0	55	8	1
LOC100890708	0	0	1	1	0	2	0	0	0	0	0	0	2	16	1	27	0	1	0	2	5	0	0	1	0	0	3	3	0
LOC100890709	53	37	42	21	7	23	43	53	29	13	25	39	48	132	24	27	9	18	62	9	10	11	29	39	29	15	18	3	5
LOC100890710	124	72	170	51	48	30	107	97	178	65	46	125	118	255	73	46	49	429	686	287	79	70	44	278	340	139	143	96	56
LOC100890711	266	281	138	105	63	83	176	168	351	116	131	238	358	409	188	127	72	85	210	100	101	130	68	174	184	87	114	59	57
LOC100890712	53	79	45	28	50	50	37	62	95	41	54	65	103	284	61	64	22	71	46	74	68	35	52	106	57	20	56	23	36
LOC100890713	0	1	1	0	2	0	0	1	0	0	0	0	0	4	0	2	0	1	0	2	0	1	0	5	0	0	0	0	0
LOC100890714	0	0	0	1	0	0	0	0	0	0	0	0	0	1	0	1	0	0	0	0	0	0	2	0	0	0	0	0	0
LOC100890715	134	688	711	26	167	300	88	556	137	34	317	68	827	1809	466	472	208	1079	86	392	459	81	248	666	83	174	541	48	233
LOC100890718	0	0	1	0	0	0	0	0	0	0	1	0	0	0	0	0	0	0	0	0	0	2	1	0	0	0	0	0	0
LOC100890719	4	91	1	0	67	0	0	2	0	0	4	1	173	3	65	10	93	1	0	24	1	0	33	16	0	14	0	0	45
LOC100890721	0	0	0	0	0	1	0	0	0	1	0	0	0	5	0	2	0	0	0	0	5	5	0	2	0	0	0	0	0
LOC100890724	1	0	5	0	0	0	9	0	0	0	0	0	0	0	0	0	0	6	23	0	15	2	0	1	8	0	11	0	0
LOC100890725	0	0	0	0	0	0	1	0	2	0	0	0	3	0	0	0	0	1	2	0	0	0	1	0	0	0	1	0	0
LOC100890726	217	94	190	158	10	221	140	242	208	111	109	105	96	648	52	248	21	185	268	36	112	83	24	117	84	8	135	59	5
LOC100890727	36	29	35	29	14	9	27	78	80	22	22	21	85	81	19	29	11	17	30	30	20	17	35	21	25	11	25	22	17
LOC100890729	5	40	18	0	3	6	7	28	2	1	3	0	36	58	37	5	4	8	5	9	5	0	0	19	3	13	11	3	5
LOC100890735	15	10	12	3	7	16	5	9	15	19	10	15	26	40	12	12	3	21	8	16	11	8	27	15	26	6	11	1	3
LOC100890739	36	6	8	25	1	7	21	3	42	16	1	23	18	14	2	3	3	3	12	2	0	3	3	13	9	0	4	4	0
LOC100890740	1088	976	177	992	427	95	1005	187	907	599	67	660	1115	533	666	256	470	121	1464	536	192	613	250	510	1411	607	143	426	188
LOC100890742	154	148	184	103	40	76	154	164	105	56	54	39	192	404	119	93	33	133	208	60	63	43	31	331	439	110	125	39	19
LOC100890743	0	0	0	0	0	0	0	0	0	0	0	0	3	0	1	0	0	0	0	0	2	0	0	0	0	0	0	0	0
LOC100890744	0	4	0	0	0	0	0	0	2	4	0	0	2	1	4	0	1	1	0	6	4	0	5	0	0	3	1	0	0
LOC100890745	2	109	1	1	29	1	3	8	3	0	0	0	129	13	50	8	36	4	4	46	0	0	21	27	136	34	2	0	31
LOC100890746	62	14	9	33	13	4	27	17	42	44	6	35	25	26	8	7	13	12	25	3	24	29	7	32	26	6	11	6	3
LOC100890748	28	27	13	6	22	10	17	25	9	1	8	7	77	43	27	8	15	10	17	14	9	7	23	17	3	7	2	6	17
LOC100890751	721	442	229	299	330	35	627	195	477	205	23	139	1007	417	378	82	449	134	1018	203	95	149	163	329	482	335	52	89	167
LOC100890753	314	1042	883	56	132	173	525	668	383	90	303	194	853	1614	816	347	128	742	700	550	389	81	123	1923	577	366	460	73	106
LOC100890755	32	83	7	14	21	14	26	6	28	11	0	8	51	45	19	9	7	12	21	12	12	3	16	19	13	3	2	12	0
LOC100890756	112	245	60	118	139	108	52	154	132	92	141	105	370	356	91	159	138	75	67	54	69	65	126	78	81	84	111	79	169
LOC100890759	315	198	467	287	69	190	358	340	262	188	186	208	230	1164	95	339	83	397	327	98	161	138	63	433	483	92	214	94	36
LOC100890761	41	32	5	27	3	2	12	6	30	5	4	12	19	25	26	15	7	4	22	10	1	22	5	13	18	22	5	7	0
LOC100890762	141	126	62	66	39	20	126	66	106	63	22	73	175	132	71	27	19	27	122	33	7	33	9	63	109	14	36	36	5
LOC100890763	105	177	236	34	29	47	116	128	93	34	49	39	196	304	137	46	31	278	439	154	98	40	28	507	397	78	330	31	23
LOC100890768	51	63	57	12	5	16	53	17	22	7	4	8	33	79	32	12	10	55	87	30	24	12	4	145	197	99	52	3	2
LOC100890770	65	71	138	23	13	29	38	131	47	17	40	52	74	375	35	37	21	71	59	9	35	17	27	51	31	10	28	9	8
LOC100890772	23	14	35	6	2	16	15	29	22	8	10	4	28	52	19	22	9	16	17	13	19	5	12	44	13	3	12	7	3
LOC100890773	6136	5578	5542	5131	3012	4482	5206	5151	7249	4888	5183	7051	8186	16172	3943	5529	3354	5337	7167	3629	3958	2921	2127	10864	10149	3771	4392	2549	2029
LOC100890774	136	333	286	38	32	51	260	131	142	14	66	29	256	396	327	62	20	139	207	258	122	43	18	361	218	65	80	25	13
LOC100890776	65	5	5	28	7	4	35	12	60	25	8	61	40	27	1	13	4	16	76	4	19	19	11	11	107	5	4	34	12
LOC100890777	0	1	0	0	4	0	0	1	1	7	4	1	3	2	3	2	0	3	2	5	2	2	1	7	0	1	3	1	0
LOC100890778	1	4	8	5	4	0	1	3	3	3	7	4	17	14	1	2	2	7	1	9	4	0	5	6	3	4	5	1	9
LOC100890779	72	17	23	53	4	14	35	40	63	19	13	23	12	140	13	21	14	34	33	25	29	29	18	19	28	8	23	20	5
LOC100890780	157	95	188	22	24	232	77	524	95	33	245	57	80	1947	35	365	27	160	43	19	212	46	48	228	32	24	386	21	27
LOC100890782	0	13	2	0	3	1	2	3	3	2	0	2	8	16	2	4	3	4	11	1	9	5	19	8	2	2	2	1	0
LOC100890783	54	100	41	55	80	36	26	50	94	31	42	72	150	177	34	86	92	16	23	25	54	36	47	45	21	16	59	7	29
LOC100890784	1	4	0	0	1	1	4	0	2	0	2	7	5	11	0	46	2	3	4	4	3	8	16	14	0	1	0	0	0
LOC100890786	0	0	2	0	1	0	0	0	0	0	0	0	1	2	1	0	0	1	2	0	0	1	4	0	0	1	1	0	0
LOC100890787	11	12	13	3	0	1	20	26	13	1	35	7	11	46	3	16	0	11	23	29	16	3	6	38	8	13	18	0	1
LOC100890788	0	0	0	0	0	0	0	0	0	0	0	0	0	0	0	0	0	0	1	0	0	1	0	0	0	0	0	0	0
LOC100890789	10	12	91	11	5	17	20	78	20	14	29	13	15	182	5	41	4	65	26	17	68	21	3	64	15	16	31	2	2
LOC100890790	203	202	1081	59	74	431	290	210	76	131	138	63	121	1572	291	460	131	751	415	247	969	308	70	510	293	130	3576	443	248
LOC100890791	7	10	4	2	1	2	10	11	14	3	3	2	24	24	6	4	3	10	5	0	0	0	1	1	6	3	4	2	6
LOC100890792	81	47	49	25	13	9	37	91	101	17	19	74	94	257	25	53	22	93	115	81	49	51	71	112	86	62	47	36	29
LOC100890793	7	8	9	7	0	1	6	3	9	1	7	12	13	32	3	3	9	9	8	6	1	2	6	10	1	4	0	1	1
LOC100890795	204	190	145	154	99	111	165	174	292	125	179	208	297	413	127	243	110	80	66	60	142	72	80	141	92	39	125	71	88
LOC100890797	0	0	0	0	0	0	0	0	1	0	0	2	0	0	0	0	0	0	0	0	0	0	0	0	0	0	0	0	0
LOC100890799	17	29	14	8	24	9	12	9	16	8	5	18	49	21	18	15	12	25	30	45	14	5	7	21	13	8	12	7	9
LOC100890802	184	81	163	162	90	185	96	217	233	193	387	340	175	626	38	290	103	206	257	62	227	137	102	142	276	57	193	63	108
LOC100890803	280	559	575	61	26	128	285	389	260	56	134	108	555	1032	363	127	64	424	414	147	192	55	47	322	217	58	197	62	30
LOC100890804	125	135	162	50	45	43	109	176	119	72	87	75	129	496	90	108	65	117	159	53	85	37	63	127	62	76	44	21	25
LOC100890807	3	2	0	0	0	0	0	1	0	0	0	0	0	5	0	0	0	0	0	0	0	0	0	2	1	0	0	0	0
LOC100890808	0	0	0	0	1	0	0	0	0	0	0	1	1	0	0	0	0	0	1	0	0	0	0	0	0	1	0	0	0
LOC100890809	0	0	0	0	0	0	0	1	0	0	0	0	0	1	0	0	0	2	0	0	0	0	0	0	0	0	0	0	0
LOC100890811	18	25	39	44	14	14	15	56	46	12	16	20	29	130	12	32	11	20	24	1	31	12	1	35	9	1	7	8	9
LOC100890812	3	0	0	0	0	0	3	0	0	1	0	0	8	2	0	0	0	1	0	0	0	0	0	0	1	0	0	0	0
LOC100890814	93	249	134	13	16	23	245	21	26	26	29	18	81	165	303	59	30	102	130	102	53	16	27	78	15	2	11	22	100
LOC100890816	192	113	28	75	8	11	197	15	99	47	10	53	55	55	90	28	5	19	168	69	6	39	8	74	50	10	15	8	8
LOC100890820	519	98	279	204	48	85	370	138	327	175	146	290	147	995	133	162	81	180	331	57	103	114	93	157	245	63	122	83	51
LOC100890821	0	6	5	3	2	5	8	5	1	1	4	2	17	17	8	9	6	10	10	6	14	3	6	13	10	3	5	0	0
LOC100890822	0	0	4	0	0	0	0	0	0	0	0	0	0	0	0	0	0	0	0	0	4	0	0	0	0	0	0	0	0
LOC100890824	8678	5337	4380	3522	1313	1098	5382	2916	6800	2677	1285	3426	6156	10231	3470	1885	1282	3083	8179	3031	1608	1600	1064	5487	7038	2474	1147	930	943
LOC100890825	16	83	14	30	49	12	6	21	15	20	10	13	76	113	23	34	66	2	4	2	5	8	14	16	25	20	38	5	21
LOC100890826	6	1	4	0	0	0	0	16	2	0	2	0	0	17	1	2	0	1	3	0	2	0	0	6	0	0	0	0	1
LOC100890827	205	286	252	35	58	60	159	109	158	62	41	53	267	454	177	86	74	230	161	125	56	37	55	284	134	80	55	41	30
LOC100890830	138	109	167	159	70	128	160	154	102	107	100	126	114	419	90	109	56	118	190	65	107	68	18	268	298	78	81	73	15
LOC100890832	4	12	2	4	0	0	3	8	8	4	2	3	13	4	0	1	0	2	1	0	0	6	2	6	7	1	0	0	1
LOC100890834	0	0	0	0	0	0	0	0	0	1	0	0	0	0	0	0	2	1	4	1	0	2	0	0	0	0	0	0	2
LOC100890836	1	0	0	0	0	0	0	0	0	0	0	0	2	0	2	0	0	0	1	0	0	1	0	0	0	0	0	0	0
LOC100890838	0	0	0	0	0	0	0	1	0	0	0	0	0	0	0	0	0	1	0	1	1	0	0	0	0	0	0	0	0
LOC100890842	3	11	5	0	0	0	5	2	2	2	3	4	11	7	6	0	3	6	4	3	2	1	5	9	3	10	4	0	5
LOC100890843	36	95	22	17	6	21	31	13	31	9	14	10	108	61	64	14	10	25	45	43	23	5	3	56	18	22	7	2	1
LOC100890844	13	43	9	11	5	5	9	6	13	2	4	7	50	57	19	9	4	4	3	24	0	0	1	17	2	12	14	9	1
LOC100890845	60	72	21	50	40	21	9	73	65	17	19	28	109	225	33	40	30	22	24	21	22	8	13	40	12	16	27	4	7
LOC100890846	113	139	87	50	37	61	82	112	126	57	49	59	129	363	74	58	38	91	113	61	45	34	15	152	133	37	76	31	28
LOC100890847	154	117	75	63	27	43	153	84	155	55	59	64	124	157	119	48	42	114	247	83	60	86	36	158	190	41	94	52	37
LOC100890848	79	86	64	89	53	62	45	184	124	75	83	50	171	462	41	92	56	66	66	29	64	29	26	148	115	58	105	54	36
LOC100890850	0	2	0	3	3	0	3	0	4	1	0	3	3	3	1	2	0	0	0	1	9	2	5	0	3	0	2	1	0
LOC100890851	112	74	125	89	47	129	91	72	91	105	49	16	78	273	69	128	61	39	102	43	39	57	41	67	40	11	63	42	22
LOC100890852	244	73	90	162	53	53	224	90	225	103	38	109	165	264	39	99	43	45	256	29	36	89	52	127	200	19	30	23	35
LOC100890853	0	0	0	0	0	0	0	1	0	0	0	0	0	5	0	18	1	0	1	1	2	1	0	0	0	0	0	0	0
LOC100890854	0	0	0	0	0	0	0	0	0	0	2	0	0	0	0	0	0	1	0	0	0	1	0	0	0	0	0	0	0
LOC100890855	1	0	0	1	0	0	0	0	3	1	0	4	6	6	0	2	0	2	3	1	3	0	17	0	1	0	0	0	2
LOC100890858	14	11	2	8	9	2	23	7	25	8	3	14	37	36	20	42	12	3	20	6	13	3	17	11	11	9	15	3	21
LOC100890860	1	8	0	11	0	0	2	0	2	4	1	9	12	12	9	108	0	0	7	9	4	2	13	20	5	7	4	8	1
LOC100890862	0	13	11	0	3	2	1	4	2	0	0	0	17	17	10	4	0	6	0	9	0	2	1	17	10	19	6	0	1
LOC100890863	2	0	0	0	0	0	0	0	0	0	0	0	0	0	0	0	0	0	0	0	0	0	2	0	0	0	0	0	0
LOC100890864	9	1	0	0	1	0	1	4	2	0	0	7	2	3	0	6	2	1	3	1	6	1	3	1	0	0	0	0	1
LOC100890866	0	6	2	0	0	1	0	0	6	0	0	0	3	1	2	0	0	0	3	0	0	1	0	1	0	0	0	2	1
LOC100890867	96	95	73	25	12	26	67	70	71	19	26	24	122	128	49	58	18	60	132	76	19	17	14	106	69	60	61	21	13
LOC100890869	11	2	19	6	6	2	38	3	13	3	2	10	23	8	10	1	5	16	67	22	29	8	4	7	24	7	28	4	2
LOC100890870	349	81	117	305	29	53	266	52	285	206	51	293	131	213	96	68	47	58	430	52	44	197	16	135	215	22	65	107	24
LOC100890871	74	73	81	30	16	13	76	137	80	28	35	60	149	368	102	93	15	133	158	58	45	35	11	204	209	40	36	69	0
LOC100890873	141	199	67	46	52	12	37	97	121	30	45	66	240	284	87	43	61	35	55	22	34	32	22	55	30	14	48	17	16
LOC100890874	122	39	213	102	15	82	43	220	77	40	57	84	50	735	30	145	25	114	117	22	93	64	36	109	68	20	80	42	11
LOC100890877	0	0	0	4	3	0	0	0	0	0	0	5	1	0	0	5	0	0	2	2	2	2	0	3	1	0	4	1	2
LOC100890880	8	12	13	2	2	3	13	15	10	1	0	7	4	16	12	9	1	11	46	16	10	5	17	23	14	28	3	4	4
LOC100890885	6	2	0	5	0	0	1	2	6	2	2	2	1	4	0	0	0	0	0	0	4	5	3	1	3	0	0	0	0
[truncated: 27,214 more rows]

## Sheet: mat_DEG2_centered
	Control_0hr_A	Control_0hr_B	Control_0hr_C	Zap_0hr_A	Zap_0hr_B	Zap_0hr_C	Control_1hr_A	Control_1hr_B	Control_1hr_C	Zap_1hr_A	Zap_1hr_B	Zap_1hr_C	Control_3hr_A	Control_3hr_B	Control_3hr_C	Zap_3hr_B	Zap_3hr_C	Control_6hr_A	Control_6hr_B	Control_6hr_C	Zap_6hr_A	Zap_6hr_B	Zap_6hr_C	Control_24hr_A	Control_24hr_B	Control_24hr_C	Zap_24hr_A	Zap_24hr_B	Zap_24hr_C
ABCB1	-0.572131	0.137913	-1.30757	-0.145673	-0.315491	-0.949373	-0.323547	-0.833065	-0.392439	-0.602017	-0.723553	-0.102538	-0.119977	-1.04516	0.544252	1.4088	0.440562	0.0422537	-0.0912977	0.377443	0.333134	-0.40594	1.26249	-0.300295	-0.00426707	-0.293092	0.0677769	1.82359	2.08922
ago1	-0.247115	0.073424	0.298543	-0.865844	-0.704168	-0.984216	0.359246	-0.312622	-0.2254	-0.474314	-0.720675	-0.182878	-0.128057	-0.42381	0.365814	-0.5092	-0.905912	0.408383	0.989262	1.03838	-0.503635	-0.436481	-0.389732	1.54832	1.48749	1.97249	0.547088	-0.149052	-0.92534
arc2	-0.467385	0.639917	-0.553768	-0.194151	1.66693	0.445396	-0.38237	-0.309977	-0.268949	-0.026888	0.0400941	-0.0870323	0.91457	-0.501226	0.647564	0.123074	1.74958	-1.01228	-0.864284	0.159854	0.00439137	0.0519403	1.28269	-0.986852	-2.51353	-0.76237	-0.362478	-0.0278091	1.59535
c3	0.30335	1.15463	1.04565	-0.602169	-0.364594	-0.218013	1.07565	0.364131	0.10654	-0.689447	-0.486455	-0.755651	0.545464	0.209062	1.39144	-0.504837	-0.394847	0.26025	0.242956	0.964733	0.115988	-0.432512	-0.617358	-0.00847806	-1.27865	-0.40927	-0.00479707	-0.45074	-0.562021
cdk4	-0.31771	-0.754204	-0.610017	-0.332162	-0.282102	-1.1005	0.492828	-1.02326	-0.966583	-0.491555	-1.25651	-0.432755	-0.398594	-1.09941	0.117413	-0.72313	-0.791443	1.0077	1.88813	2.20305	-0.172373	-0.463637	0.148633	0.468963	0.0293671	0.901795	1.08985	0.909285	1.95892
Chk1	0.0527025	0.704691	0.0750064	0.277961	0.417213	0.284864	0.529346	-0.146921	0.329685	0.59649	0.539318	0.430606	-0.0016043	-0.322363	0.0190742	-0.4074	0.0463525	-0.730064	-0.349366	-0.593242	-0.203215	0.0645173	0.53711	-0.932294	-1.53782	-1.01847	0.0500418	-0.0100988	1.29788
Coel1	0.425043	0.621039	0.692466	-0.347367	-0.905361	-0.836083	0.791515	0.315827	0.16097	-0.276468	-0.649141	-0.24342	0.300002	0.0732005	0.631067	-0.699868	-0.675408	0.27362	0.443717	0.569575	-0.269446	-0.139585	-0.992712	0.737405	0.425044	0.531876	-0.13837	-0.00285191	-0.816285
COLP1alpha	0.492864	0.956897	-1.98032	-0.650804	-0.245605	-1.77973	-0.0937339	-1.82363	-0.390716	-0.179866	-1.8592	-0.418372	-0.43306	-1.95196	0.761587	-2.48157	0.0563491	-1.97955	1.16766	2.18738	-1.46536	-0.512107	-0.588876	3.51406	4.60017	5.70234	0.66465	-0.837003	-0.432486
COLP2alpha	0.622451	0.170633	-1.33185	0.599117	0.206908	-1.02365	0.72121	-1.98011	-0.0681493	0.360005	-1.42107	0.171336	-0.911565	-1.82457	0.437989	-1.39038	-0.0736531	-0.943285	0.728868	0.632759	-1.06615	0.156792	-0.16743	1.20504	3.54267	3.72467	-0.76819	-0.177495	-0.132901
COLP3alpha	0.160492	-0.0522171	0.198318	-0.0100364	0.0159109	-0.922392	-0.680479	-0.624376	-0.507892	-0.65575	-0.27611	-0.920031	-0.300565	-0.0607013	0.240104	-0.189455	-0.903712	0.750514	0.445555	1.64696	0.133921	0.10212	0.614437	1.00849	1.80158	1.52379	0.618313	-2.67792	-0.478876
COLP4alpha	-0.230171	-0.37253	-0.401098	0.512985	-1.53141	-0.30737	-1.02062	0.278675	0.249851	-1.31661	0.236147	0.297993	-0.0590419	0.656824	-0.721588	-0.2742	-0.0393189	0.947079	0.1549	0.848409	-0.98279	-0.608034	0.363991	0.936568	1.58892	1.88563	0.360487	-1.10808	-0.345606
COX2	-0.719983	-1.45465	-1.02828	0.352637	0.722477	0.599518	-1.00909	-0.0841529	0.233411	0.764762	0.98728	1.09895	-0.520032	-0.586321	-1.32302	0.34868	0.743847	-0.410353	-0.944691	-0.8651	0.417484	0.813871	0.794352	-0.160907	-0.215716	0.29292	0.0733564	0.184813	0.893942
CyI	0.646172	-0.891691	0.640883	0.989336	-0.450323	0.372846	0.925132	-1.01345	0.109157	0.975348	-0.269487	0.63012	-1.74302	-0.270998	-0.41345	-0.192342	-0.891994	0.598469	0.967576	0.187339	0.125507	0.590342	-1.42025	1.2163	1.52688	0.576602	-0.449876	-0.0490617	-3.02206
cyp51	-0.0635521	-0.437225	0.0374225	0.472363	-0.466547	0.311086	-0.015775	-0.146454	-0.527315	0.445015	-0.456998	0.608207	-0.949374	-0.24657	-0.751949	-0.0388726	-0.512653	0.263865	0.129479	-1.04347	-0.145498	0.433602	-1.71143	2.3145	1.93789	0.577026	0.679934	0.523297	-1.22
ebr1	-0.201922	0.834666	-0.211942	-0.657603	-0.101133	0.469644	-0.694426	-0.431915	-0.39802	-1.3374	-0.348015	0.065605	0.460749	0.592157	0.405043	-0.309635	-0.101161	-0.578926	-0.57044	0.434508	0.840775	0.369449	1.62385	-0.393458	-0.784976	-1.04392	0.347526	-0.0592671	1.7802
Ecr/Fxr	0.356953	-0.0529553	-0.0541565	0.350335	-0.424145	-0.611663	0.531253	-0.138413	0.23263	0.373504	0.246563	0.400534	0.0126043	-0.0569416	0.121594	-0.00511111	-0.752762	0.0522637	0.328923	-0.0462301	-0.56517	-0.532844	-0.810076	1.15897	1.03052	0.863784	-1.22632	-0.548467	-0.235177
eef1Bb	-0.554832	0.0684941	-0.413562	0.783562	1.15564	0.75302	-0.321842	-0.609701	-0.298054	0.352207	-0.305904	-0.353743	-0.0359094	-0.719444	0.0394264	0.0126356	0.773434	-0.72956	-0.337457	-0.0283196	-0.254077	0.371136	0.230739	-0.309368	-0.292148	-0.157031	-0.141733	0.874327	0.448059
EH1	0.360015	1.10325	0.421137	-0.0114245	0.161541	-0.489944	0.210145	0.31538	-0.591139	-0.320531	-0.482618	-0.893984	0.762847	0.417784	1.40915	-0.098924	-0.464822	0.0785504	0.687217	0.863837	0.546721	-0.00934232	0.114311	0.141476	0.18929	0.136959	-0.819506	-0.559332	-3.17804
Elk	1.06797	1.39946	2.21629	-1.0494	-0.583697	-0.774465	2.25352	-1.1647	-1.48901	-0.322522	-1.58594	-1.69546	-0.803002	0.759098	2.61815	-0.931596	-0.918691	1.692	1.22364	1.71815	-0.118145	-0.851813	-1.03885	0.750202	-0.225041	0.24548	-0.562513	-0.80896	-1.02016
erg	0.733393	0.589795	0.744922	-0.861995	-0.172463	0.313298	0.860429	0.929774	0.230243	-1.3154	-0.309995	-1.25333	0.252769	0.790888	1.22603	-0.515461	-0.978709	0.709414	0.512398	0.540627	0.00475335	-0.979946	-0.583128	0.469451	-0.0739261	0.294864	-0.397101	-1.07656	-0.68503
etg	1.20482	1.10067	1.36714	0.340634	-1.04977	-0.153723	1.43923	0.758856	0.330458	-0.385663	-0.453235	-0.957872	0.554861	0.990773	1.24833	-0.471739	-1.11333	0.781559	1.10683	0.722996	0.0141125	-0.383518	-1.04472	0.0738427	-0.301183	-0.286763	-1.46288	-1.97271	-1.99801
ets1	0.186684	0.669873	1.5856	-1.52811	-0.674557	-0.752093	1.30806	-0.757609	-0.640714	-1.1676	-0.724253	-0.886919	-0.310019	-0.0306656	1.90446	-1.12589	-0.780347	1.7439	1.20467	2.52395	-0.0460807	-0.96257	-0.9026	1.08174	0.420961	1.51853	-0.0400052	-1.50396	-1.31443
FRK	-0.393498	-1.25214	-0.377994	0.16241	-0.895011	0.943551	-0.455718	-1.04197	-0.621529	1.31741	-0.380798	-0.760815	-1.53953	-0.52029	-0.879758	0.243582	-0.95497	-0.433417	0.351221	-0.746759	0.639657	1.44232	0.239955	-0.671768	0.622835	0.00146797	1.64783	2.78928	1.52446
FSCN1	0.62742	1.65648	1.03743	-0.654295	-0.555948	-0.651595	0.90679	0.781798	0.0733776	-0.820913	-1.31825	-1.58088	1.38118	0.49214	1.62821	-0.923618	-1.07866	0.818209	0.719402	1.27207	-0.00693337	-0.548985	-1.04718	0.659429	-0.586811	0.445606	-0.376651	-0.919835	-1.42898
gnaq	0.554643	0.811924	1.09098	-0.346145	-1.09468	-0.586332	1.0465	0.396125	0.0980393	-0.574203	-0.759063	-0.893846	0.300202	0.418108	1.03879	-0.505592	-1.53956	0.974843	0.903068	1.1664	-0.281901	-0.622031	-1.27019	1.07756	0.260954	0.629871	-0.0206437	-0.70792	-1.56589
Gp96	1.20549	0.400488	0.220464	1.0062	-0.441606	-0.787781	1.22581	0.0971284	0.383771	0.252381	-1.40392	-0.0911455	0.223525	-0.417578	0.329057	-0.763991	-0.782502	-0.206332	1.20236	0.262497	-0.63804	0.215557	-1.07559	0.820869	1.012	0.271769	-0.891267	-0.234926	-1.39469
HMG1	0.648603	0.472592	0.786373	-0.133107	0.171667	-0.721681	0.844763	0.0217224	-0.0501095	-0.255104	-1.36251	-1.43816	0.163577	0.131768	0.423678	-0.690889	-0.101483	0.308879	0.873678	0.41653	-0.436667	-0.272383	-0.568065	0.547534	0.465974	0.0945105	-0.0317569	-0.0694407	-0.240488
Klf7	-0.380643	0.328106	-0.247144	-0.483695	0.0503932	-0.0641996	-0.262939	0.238794	-0.0339071	-0.452512	0.460857	-0.0939561	0.147052	0.0533456	0.503467	-0.037596	0.00967804	-0.70524	-1.14923	-0.0531132	-0.386611	-0.630316	-0.397907	1.54787	1.07793	1.47429	-0.0738056	-0.372749	-0.0662192
LOC100144872	-0.891907	-0.303826	0.274226	-1.09692	-0.188627	-0.065299	-0.609058	-0.399344	-0.579658	-0.711711	0.26887	-0.178439	-0.221084	-0.18546	-0.0760979	-0.308645	-0.441934	1.5897	0.678511	1.40855	-0.0408709	-1.01641	-0.325587	1.68833	0.73278	1.52771	0.376985	-0.849775	-0.0550123
LOC100147806	-2.11527	-1.37039	-0.564679	-2.87676	-2.1853	-1.77916	0.676983	-1.88573	-2.59206	-1.73984	-1.86986	-1.04797	-1.10772	-1.52683	0.482837	-2.26271	-1.68212	1.72501	2.67762	3.64894	0.298199	-1.02447	-0.477471	4.27979	5.19495	5.65345	3.28217	0.680959	-0.49256
LOC100887831	-0.541733	0.338729	0.211517	-0.159693	-1.72054	0.0349802	0.10894	-0.277132	-0.863963	-0.49251	0.149895	0.0373405	-0.0171022	-0.533203	0.199479	-0.174093	0.236837	-0.359683	0.067815	0.0839852	0.283042	0.516044	0.0443217	-0.151678	-0.386202	0.070931	1.08053	0.898166	1.31499
LOC100887851	0.614346	0.844561	1.4143	-1.59847	0.220684	-1.22908	1.58717	0.68155	0.434368	-0.633159	-0.247214	-0.602118	0.884148	0.478672	0.941525	-0.0809854	-1.36764	0.784823	0.690987	0.491415	0.289301	-0.737121	0.678877	-0.188112	-0.748712	-1.90454	-0.69639	-0.582258	-0.420935
LOC100887858	0.227751	-0.9928	-1.23559	0.979669	0.83028	0.850637	-0.00350718	0.515951	1.50026	1.24923	1.7893	2.43393	-0.305234	-0.0953384	-1.48941	0.787322	0.578423	-1.2121	-1.32991	-1.82129	0.669728	0.518378	-0.112205	-0.598423	-0.57856	-1.88939	-0.0382826	-0.37933	-0.849514
LOC100887892	-0.170395	0.675836	0.366002	0.105556	0.375102	0.250491	0.275981	0.399728	-0.0195509	-0.0509259	0.740538	0.620985	0.631832	0.226055	0.601245	0.286703	0.420562	-0.403231	-1.0149	0.0664488	0.184099	-0.057934	0.907953	-1.27348	-1.81935	-1.29541	-0.59965	-0.698455	0.268157
LOC100887911	0.483095	0.929388	0.409038	-1.19652	-0.326825	-0.632297	0.948637	-0.0686667	-0.131919	0.314161	-0.222699	-0.342787	0.859634	0.169397	1.15255	-0.0142984	0.434402	0.411904	-0.0327899	0.839407	-0.695378	-0.633202	0.709881	0.243035	-0.267311	0.755535	-1.09147	-1.45312	-1.55078
LOC100887925	0.459583	-1.13306	-0.338281	0.175785	-0.0185543	-0.577312	0.749342	-0.36474	0.381679	-0.0393577	-0.851251	-0.635232	-0.591509	-0.226599	-0.62933	-0.681977	-0.161129	-0.0302864	0.147384	-0.0497667	0.501717	-0.332209	0.593898	0.507597	1.95559	1.8507	0.33291	-0.396372	-0.599211
LOC100887926	-0.503527	-0.231448	-0.0805622	-0.950018	0.960369	-0.792032	-0.0431508	-0.829641	-1.04321	-1.19179	-0.943007	-1.0264	-0.413634	-0.425347	-0.0514806	-0.983346	0.947053	0.361006	0.414925	1.1672	-0.506012	-0.687449	1.39255	0.446406	-0.735406	0.341041	1.89458	1.11952	2.39281
LOC100887952	-0.987182	0.60138	1.3807	-1.95146	-1.23219	0.629337	0.34672	0.253865	-0.978159	-1.41016	-0.196095	-1.63499	-0.0337341	0.315728	0.936356	0.119075	-0.775102	1.96083	1.58033	2.34198	0.648523	-0.211881	-1.03116	0.603188	-1.39191	-0.437752	1.10655	-0.243503	-0.30928
LOC100887988	-0.127975	1.6439	0.765592	-1.75829	-0.698348	-0.300883	-0.281941	1.118	-0.553598	-1.74194	-0.4874	-1.1348	1.0328	0.699861	1.4095	0.25247	-0.437876	0.975261	1.41718	0.919822	0.123932	-0.561949	-0.666824	0.963226	-0.57305	-0.230026	-0.00645481	-1.85415	0.0939491
LOC100888006	0.345702	1.10228	2.093	-1.74355	-2.01132	-1.14936	0.800362	0.830532	-0.646429	-1.21984	-0.841741	-1.83387	0.593607	1.30343	1.48502	-0.723298	-1.46512	2.14721	0.949085	1.79509	-0.606638	-1.6635	-0.931482	1.45433	0.607695	0.83719	0.246606	-0.730774	-1.02422
LOC100888019	-0.270117	-1.50196	1.24789	-0.429648	-1.5708	-1.53626	1.68945	-1.65255	-1.17889	-0.0948698	-1.91472	-0.840015	-1.3051	-1.17234	1.05124	-1.33245	-1.54425	1.93669	2.97767	2.3806	0.627576	0.309441	-1.22918	0.90576	0.481048	0.466744	2.49995	1.35909	-0.36
LOC100888033	0.046921	1.0378	0.532747	-0.950552	-0.703508	-0.587627	0.123887	0.806877	-0.079033	-0.246205	-0.302075	-0.835351	0.695282	0.60583	1.06454	-0.134291	0.532206	0.326102	0.0678556	0.457328	-0.00620523	0.460368	0.483975	-0.157303	-1.43017	-0.891071	-0.913243	-0.396327	0.391244
LOC100888042	0.686053	0.451315	0.362293	0.193062	-1.01146	-0.271094	0.902741	0.336489	0.297482	-0.28244	-0.528844	-0.580768	0.314365	0.243161	0.752548	-0.392887	-0.965187	0.230269	1.27029	0.300892	-0.20025	-0.140773	-1.25071	0.274923	1.56818	0.0805324	-0.751559	-0.378932	-1.50969
LOC100888046	-0.272191	0.0277753	0.585678	-0.742651	-0.831786	-1.98691	0.365042	0.183527	0.216243	-0.215062	-0.311491	0.300152	-0.147641	-0.339944	0.0403218	-0.0658979	-0.766466	0.992221	0.755157	0.854586	0.604398	0.112214	0.697306	0.24739	0.795359	-0.912373	0.368702	-0.0775906	-0.476063
LOC100888089	-0.795496	-0.840894	-0.461254	0.383552	0.204036	0.572534	-0.761664	0.023628	0.0380075	0.584552	1.32797	1.07818	-0.356853	0.420267	-0.811865	0.412107	0.232643	0.164125	-0.862272	-0.190822	0.527787	0.230243	-0.5129	-0.678746	-0.783679	-0.297192	0.216344	0.208018	0.729642
LOC100888119	-0.927623	-0.553295	1.79142	-1.8465	-2.21392	-1.29574	0.444328	-1.76754	-1.50398	-1.51288	-1.65181	-0.489064	-1.37413	-0.128156	1.45718	-1.344	-1.01565	2.83041	1.74424	3.10309	0.60807	-0.41264	-1.16565	2.05709	1.74346	1.41191	3.05324	0.346148	-1.38799
LOC100888124	-0.0800055	0.458267	0.0750542	0.622593	0.751063	1.04694	-0.325653	0.205408	-0.0334714	0.25758	0.3922	0.668142	0.380542	0.186677	0.0622587	0.403793	0.744556	-0.645886	-1.34925	-0.588305	0.363404	-0.110432	0.199337	-0.904704	-1.20769	-0.786127	-0.207549	-0.325535	-0.253196
LOC100888140	-1.31939	0.686961	1.46028	-0.996463	-0.423152	-0.249255	0.0572894	0.404249	0.0476494	-3.11698	-0.0391687	-2.06178	0.380556	0.60244	1.14957	0.239209	-1.34278	3.21433	0.369817	1.07337	-0.175966	-0.636313	-1.11433	2.8423	-0.66002	-0.523465	1.13673	-1.15509	0.149396
LOC100888144	-0.457683	0.420869	-0.00719117	-0.0816772	-1.0708	-0.328517	0.256702	0.25639	0.203024	-0.856008	-0.598134	-2.08404	-0.20305	-0.242593	0.59312	-0.404225	-0.309838	-0.121166	0.615505	0.880037	0.146075	0.280147	-0.0813883	-0.753458	-0.254165	-0.00903854	1.24963	1.58081	1.38067
LOC100888145	0.521788	0.597549	0.0276659	-0.514178	-1.15833	-1.48341	0.543487	0.0804243	0.351215	-0.763124	-0.533866	-1.59698	0.407971	-0.221912	-0.0891964	-0.930138	-1.57672	-0.38314	0.956548	0.128284	-0.850019	-0.547788	-0.304754	1.99749	3.26374	3.14931	1.26435	-0.570501	-1.76577
LOC100888147	-0.530888	1.7367	-0.238627	-0.908071	0.606178	-1.08422	-0.644333	-0.320285	-0.925167	-0.837487	-1.56417	-1.20446	1.34894	-0.323441	1.23239	-1.11632	0.20876	0.299346	-0.779126	2.19654	-0.923678	-0.539978	0.244475	0.823772	0.580238	3.62157	-0.881773	-0.746788	0.669884
LOC100888170	0.187337	0.690316	-0.0564282	-0.486904	-0.185365	-0.257004	0.539181	-0.120883	0.430115	-0.0502073	-0.226857	0.299581	0.363595	-0.0602611	0.70261	-0.342836	-0.254791	-0.608068	-0.235483	0.193269	-0.546631	-0.303312	-0.105433	0.271945	1.30932	0.592338	-1.16732	-0.388377	-0.183443
LOC100888173	0.553963	-0.0800274	-0.876544	-0.331154	0.143873	0.225607	-0.155835	0.763387	0.838518	1.02097	1.05349	1.13231	0.406132	0.165558	-0.727524	0.0863043	0.343795	-0.998997	-1.3635	-0.853457	0.0859334	0.0360885	0.338672	-0.903168	-1.05981	-0.723463	0.204422	-0.0723771	0.746836
LOC100888241	-0.154992	-0.459042	-0.885054	0.954928	1.56548	0.378701	-0.578675	0.0286735	0.802855	0.400778	0.185094	0.850152	0.274649	-0.428625	-0.942089	0.316949	0.156918	-0.741842	-0.454688	-0.171477	0.40766	1.47561	-0.63435	-1.08225	-0.76836	-2.1027	1.03297	1.49918	-0.926457
LOC100888256	-0.508836	0.634484	0.37539	-0.839013	-0.518802	-0.3867	0.477443	0.421666	-0.0842656	-0.887503	-1.02181	-0.734895	0.650667	0.0248887	0.0367366	-0.620105	-1.38178	0.761106	2.08266	1.11696	-0.443223	-0.399062	-1.05692	0.916865	1.49022	0.190849	0.348401	0.136835	-0.782253
LOC100888271	1.4675	-0.555133	0.131483	0.986248	-1.79763	-0.540657	0.108497	-0.860757	0.582255	0.718311	-0.112277	0.736622	-0.397786	0.0796041	-0.813001	-0.873747	-1.23054	0.697811	2.41931	0.791258	-1.06687	-0.0173126	-0.116246	0.511503	0.565616	0.504578	-0.312602	-0.528396	-1.07763
LOC100888308	0.24676	-0.0299904	0.0684785	0.512733	0.514666	0.463843	0.351518	-0.237611	0.110633	0.507587	0.654584	-0.0971546	-0.299855	-0.378831	-0.151227	0.146256	0.570768	-0.444262	0.131797	0.0978721	0.111026	0.19569	0.428421	-0.866039	-1.37253	-1.2933	-0.425549	0.384429	0.0992907
LOC100888337	-0.983187	0.0161536	-0.756624	0.200765	1.41965	1.06786	-0.873441	0.826579	0.021464	-0.587379	1.10386	0.174523	0.0392367	-0.439539	-1.00721	0.379231	1.85517	-0.469798	-1.03849	0.0434164	-0.736276	0.0777788	0.914634	-0.971274	-1.3847	-0.81807	-0.178259	-0.127276	2.2312
LOC100888397	0.0590791	-0.291711	-0.536553	1.09332	0.562862	0.711746	-0.843678	0.459003	0.440353	0.401371	0.661766	1.35195	-0.0685605	-0.335252	0.000610469	0.161709	0.690818	-0.777663	-1.5179	-0.871105	0.302331	0.55544	0.196153	-0.699113	-0.900045	-1.74288	-0.288775	1.3832	-0.158482
LOC100888421	-0.650065	0.288181	0.589969	-1.162	-0.409127	-0.554423	0.0472467	-0.0360599	-0.511629	-0.98877	-0.00831253	-0.128273	-0.0937716	-0.119381	0.792931	-0.476358	-0.266669	1.33991	0.301498	1.93116	-0.0975152	-0.809819	-0.529572	0.934597	0.0902437	0.825889	0.460725	-0.417273	-0.343329
LOC100888423	0.476274	0.401432	0.460085	0.123401	0.308055	0.363956	-0.0608284	0.505946	0.303063	0.581317	0.000222795	0.486322	0.284008	0.382695	-0.0862598	-0.312052	0.313633	-0.123866	-0.741759	-0.496051	-0.357172	0.194923	-0.777162	-0.870146	-1.50064	-1.64645	-0.271894	1.2342	0.824744
LOC100888440	-0.596533	0.495744	1.16616	-1.39758	-0.402137	0.18658	-0.0567267	0.600017	-0.366192	-1.10898	0.37493	-0.726238	0.311185	0.581992	0.592462	0.0863504	-0.398812	1.58843	0.836936	1.19931	0.258913	-1.3876	-0.592448	0.866542	-0.534309	0.223119	0.280875	-1.2713	-0.810702
LOC100888447	-1.20853	-0.144165	-1.32006	-0.528226	0.555941	-0.496844	-0.514976	-0.75365	-0.680994	-1.67153	-0.544702	-0.624988	0.426027	-0.630865	0.226592	-0.203136	0.705652	-0.804093	0.23007	1.15257	-0.645921	-0.787117	0.558582	2.14217	2.763	2.46659	-0.619508	-0.495715	1.44784
LOC100888512	1.58522	0.0490258	0.392824	1.31107	-0.389259	-0.447325	1.08533	-0.875734	0.219529	1.08496	-1.91092	-0.293426	-0.176365	0.119339	-0.352077	-1.20779	-1.62263	0.542687	2.47015	0.188142	0.430431	0.499092	0.555206	0.22953	1.07272	0.429305	-2.67493	-0.540251	-1.77385
LOC100888525	0.756913	0.848063	0.692225	0.667084	-1.3663	-0.254648	1.33468	0.707532	0.585111	-0.291245	-1.28811	-1.04003	0.733757	0.229144	1.04239	-0.850299	-1.87331	0.157183	0.870535	0.346746	-0.143991	-0.512355	-1.05139	0.4422	0.235642	0.0620124	0.422316	-0.322286	-1.13956
LOC100888527	-0.182373	-0.436421	0.0622268	-0.278366	-0.182985	-0.731083	0.152047	-0.636194	0.338157	0.0856946	-0.131112	0.366189	-0.249629	-0.343215	-0.17732	-0.476624	-0.149685	0.652921	0.701963	0.969398	-0.532972	-0.346943	-0.126748	0.434537	0.799503	1.21578	-0.19007	-0.281975	-0.324703
LOC100888531	-0.184474	-0.747383	-0.371259	0.582447	0.0756549	0.629146	-0.0348656	-0.491547	0.21906	0.76845	0.337889	0.85105	-0.518173	-0.342593	-0.390287	-0.0610737	0.273409	-0.322865	-0.252046	-1.04315	0.260174	0.487808	0.203104	-0.825737	-0.296381	-0.748852	0.451699	0.942915	0.547878
LOC100888537	0.517742	0.854759	0.925729	-0.768156	-0.36802	-0.078448	-0.084698	0.614301	-0.0281791	-0.0417056	0.41191	0.233172	0.628328	0.372579	0.396068	0.0251801	-0.20522	0.641996	0.282153	0.889421	-0.255274	-0.840683	0.394708	-0.33211	-1.47662	-1.51141	-0.753221	-0.105718	-0.338588
LOC100888549	-0.124416	0.570535	0.187384	-0.497257	-1.04782	0.00441088	0.528124	-0.297307	-0.156729	-0.231677	-0.76333	-0.970508	0.712922	-0.132606	0.859746	-0.548721	-1.87358	0.924494	0.951328	1.39603	-0.105907	0.307713	-0.150288	-0.117667	0.365224	0.04341	-0.117178	-0.105558	0.389232
LOC100888550	0.269994	0.468408	0.640934	0.693616	0.316784	0.365648	0.199644	-0.26528	-0.6142	1.03263	-0.354621	-0.478137	-0.354467	0.437115	-0.235766	0.20607	0.44556	-0.292219	0.228677	-1.44457	-0.493154	0.491513	-0.212768	-0.894256	-0.592751	-0.772382	-0.253446	0.834553	0.626876
LOC100888565	0.689357	0.700452	0.679816	-0.315951	-0.614471	0.380108	0.708672	0.412246	0.173424	-0.166483	-0.536493	-0.170587	0.0886512	0.253457	0.798414	0.29019	-0.905609	0.238253	0.240338	0.514573	-0.0174216	-0.767503	-0.443044	-0.0914923	0.649901	0.461969	-1.1703	-0.794418	-1.28605
LOC100888575	-0.665865	0.606252	-0.888447	-0.70224	-0.104436	-1.51067	-0.109549	0.371343	-0.0662303	-1.51067	0.183009	0.587976	0.192772	0.0101014	1.72276	-0.291242	-0.219118	0.629077	0.719877	3.48582	-0.701684	0.0303089	-0.450973	0.058196	-0.408904	0.898831	-0.788768	-1.51067	0.433143
LOC100888578	0.0403136	-1.2919	-0.644341	0.610281	-0.656627	0.0598791	0.460307	-0.840877	-0.65579	1.14949	-0.132734	-0.941292	-1.14436	-0.353374	-0.619445	-0.500205	-0.467189	0.0291922	1.04085	-0.87829	-0.394778	1.31931	1.04859	-0.0378379	0.266349	-1.35708	1.02157	1.96028	1.90971
LOC100888606	-0.933132	-0.37218	-0.795243	-0.776057	-0.725301	1.02924	-0.574433	0.304621	0.0255737	-0.780498	1.68035	0.715193	-0.767173	0.0691401	-1.31907	0.430954	0.405422	-0.213459	-1.45292	-1.14566	-0.526375	-0.893215	0.0200652	3.12066	0.920187	1.75844	0.444337	0.0946016	0.255924
LOC100888618	0.389649	0.832879	0.753396	-0.252563	-0.639548	-0.478129	0.575195	0.167264	0.0848769	-0.209011	-0.821225	-0.337188	0.260101	0.39502	0.733616	-0.407521	-1.6435	0.322558	0.637162	0.939305	-0.800265	-0.565349	-0.884854	0.864796	1.22875	1.80668	-0.722335	-0.480354	-1.74941
LOC100888619	-0.676204	0.310036	-1.29199	0.820253	2.13743	1.31483	-1.56588	0.303501	-0.219527	0.560289	1.35805	0.941106	0.135282	0.0444656	-0.62279	0.694625	1.51087	-1.05024	-1.65308	-0.456922	0.328033	-0.0286797	0.132478	-0.686864	-1.29935	0.0273666	-0.21651	-0.586421	-0.264155
LOC100888621	-0.693727	-0.707071	-0.892799	0.954457	1.03208	0.701955	-0.609291	-0.918281	-0.200295	0.910614	0.330443	0.62777	-0.43787	-0.853515	-0.697919	0.187422	0.946074	-0.763286	-0.443462	-0.467213	-0.171261	0.673377	0.359767	-0.506902	0.0630629	-0.0356462	-0.185009	1.0507	0.745825
LOC100888622	-0.541431	0.553324	1.77231	-1.00739	-0.00216193	-0.325768	0.514726	-0.282913	-0.262597	-0.715078	-0.388521	-0.691845	0.468178	-0.21186	1.21993	-0.451159	-0.203675	1.77529	0.399137	1.85461	-0.40469	-1.11455	0.205977	0.698197	-0.573162	0.677517	-0.745888	-2.07969	-0.136799
LOC100888624	0.258836	-0.00191714	0.243951	0.517882	-0.152657	0.232384	-0.18141	0.140662	0.227596	0.322835	0.175622	0.66078	-0.160034	0.0549732	-0.336624	-0.277314	-1.06451	0.470725	0.129382	-0.126294	-0.364831	-0.47137	-0.484734	0.943608	0.623679	0.413361	-0.0396966	-0.0193873	-1.7355
LOC100888628	-0.35192	-0.956423	-0.410362	0.984241	1.33213	1.10739	-0.606234	0.0792977	-0.0573663	1.17815	0.390199	1.01986	-0.907936	-0.203959	-1.57462	0.280088	0.574108	-0.327685	-2.25619	-0.903202	-0.487734	0.19293	0.0777791	1.31491	-0.507412	1.35608	-0.11247	0.165055	-0.388695
LOC100888673	-1.17019	-0.85523	1.27441	-1.04419	-0.723699	0.254931	-0.116785	-0.297504	-1.04491	-0.812971	-0.391471	-1.09027	-0.808726	-0.587296	0.186477	-0.663277	-1.05285	2.32758	1.81043	2.81882	0.469328	-0.817802	-1.35364	0.943589	0.721186	0.905059	1.81033	0.074228	-0.76557
LOC100888699	-0.450486	-0.098767	-1.08903	-0.101216	0.109149	0.855092	-1.2769	0.899385	0.642734	-0.21925	1.54756	1.14078	0.792472	0.47231	-0.325822	0.76284	0.790594	-0.987078	-2.43236	-1.30406	0.605771	-0.192159	0.10017	-0.610407	-0.963985	-0.710854	1.65699	0.0357573	0.350766
LOC100888702	0.358933	-0.122471	-1.15591	-0.277662	-0.801615	-0.606569	-0.0163559	-0.358201	0.0766564	-0.0824887	-0.150774	-0.0831136	-0.71062	-0.121074	-0.520329	1.31498	-1.13059	-0.721104	-0.203102	0.176077	0.181448	0.540283	1.19295	0.993922	2.48437	1.93124	-1.06855	-0.231392	-0.888931
LOC100888705	0.19589	-0.265371	-0.250202	0.202205	-0.0831634	0.286081	0.0634085	0.439883	0.913118	0.599193	1.08061	0.823606	0.0826144	0.29177	-0.569931	0.223427	-0.4638	-0.414217	-0.752906	-0.898871	0.354227	-0.00397481	-0.638608	-0.666323	-0.667428	-1.18602	1.26216	-0.00177676	0.0444026
LOC100888738	0.391777	1.43018	0.692193	-0.578284	0.22551	-0.353488	0.775759	0.988475	0.139015	-0.870731	-0.748595	-0.972642	1.50791	0.414334	1.52776	-0.446438	-0.182489	0.763443	0.313927	0.881308	0.169547	-0.303781	-0.613137	-0.315313	-1.83489	-1.701	-0.470599	-0.521135	-0.308619
LOC100888770	0.967838	0.378812	0.0924031	0.763923	0.389224	0.351779	0.327967	0.438826	0.78504	0.664054	-0.0731295	0.626192	0.447709	0.330955	-0.223511	0.448073	-0.0426818	-0.695224	-1.11269	-1.0967	0.116843	-0.166857	0.506525	-1.32787	-1.33471	-0.966332	-0.543998	-0.344492	0.292027
LOC100888817	0.637603	0.182115	-0.694934	0.973299	1.0858	0.545628	0.081554	0.369403	0.870173	0.83308	0.43784	0.647058	0.53941	0.104626	-0.677035	0.00751407	0.288196	-1.43161	-1.01217	-1.18948	0.0315226	0.802158	0.222267	-0.87926	-0.792123	-1.76696	-0.954776	0.407928	0.331184
LOC100888834	0.778392	-0.225725	-0.396215	0.872888	0.398477	0.971956	0.670418	0.11168	1.0678	0.903311	0.517715	0.921623	-0.137109	0.0352634	-0.978214	0.407767	0.613303	-1.51236	-0.568137	-2.81007	0.245732	0.304665	-0.149011	-1.4208	-0.430863	-1.22781	0.247439	0.436787	0.351101
LOC100888836	0.157323	-0.850353	0.332747	-1.05935	-0.668587	0.0818163	0.514534	-0.322385	-0.887393	-1.09479	-0.181503	-1.32356	-0.232669	-0.39404	-1.83009	-0.231967	-1.85792	1.92253	2.29895	0.432382	0.531504	0.162781	0.588009	1.29599	0.559662	2.78375	-0.0973619	-0.0431415	-0.586867
LOC100888843	-0.864492	0.0436293	0.0935517	-1.31839	0.813426	-0.0794325	-0.337999	-0.922653	-1.32611	-0.00669774	-1.52344	-1.52818	-1.33448	-0.440806	1.52354	0.147312	1.8458	-0.297102	-0.876999	1.26161	0.798809	0.360935	1.78004	-0.264905	-0.786251	-0.575259	0.89559	0.379743	2.5392
LOC100888845	-0.117483	-0.734689	0.239091	-0.543102	-0.606696	-0.240147	0.599991	-0.506665	0.238518	-0.212319	0.151698	0.581896	-0.588775	-0.547327	0.14889	-0.419995	-0.731175	0.436543	0.782225	1.59658	-0.288586	-0.363879	-0.773523	0.447536	1.31364	1.16482	0.253509	-0.409391	-0.871187
LOC100888868	-0.611443	-0.899033	-1.31858	-0.0238811	0.754975	0.121956	-0.998955	-0.628032	-0.255912	-0.0898407	-0.238268	0.19217	-0.093725	-0.662023	-1.07306	0.279283	1.2749	-0.368343	-0.198557	-0.019048	0.52504	0.505644	0.907571	-0.773377	-0.225406	0.0223715	0.257357	1.80854	1.82767
LOC100888873	0.132562	0.647032	0.301783	-0.367463	0.100143	0.0821862	0.149477	-0.0654991	0.197372	-0.432729	0.348275	-0.0715178	0.322004	0.0727441	0.445457	0.0819417	0.350412	-0.0226691	-0.515943	0.15929	0.0902268	-0.215843	0.341388	-0.675885	-0.583633	-1.84914	0.854198	-0.07211	0.195941
LOC100888882	-0.382775	-0.353131	0.55232	-0.516077	-0.970652	1.11937	-0.258253	-0.18576	-1.60955	-0.479842	-1.38657	-0.304154	0.273692	-1.06306	0.204235	-0.0524249	0.749177	0.0356625	-0.133538	0.431796	0.012411	0.597643	0.0353445	-0.120097	-0.570957	-0.501373	1.38504	1.9078	1.58373
LOC100888884	-0.162052	-0.0756223	1.58843	-0.672695	-0.907127	-0.614216	2.04613	-0.593888	-0.440625	-0.600807	-0.376811	-0.0517779	-0.57833	-0.259006	1.07115	-0.493565	-0.371126	1.59879	1.44098	2.27863	-0.269575	-0.649534	-0.778048	-0.385076	0.0805738	0.113659	-0.83139	-0.667291	-0.439769
LOC100888888	0.119134	0.395947	-0.0378733	0.599602	0.670883	0.036141	0.244787	-0.350519	0.591298	0.912801	0.350689	0.576018	0.50859	-0.452585	0.106549	-0.420909	1.01962	-1.04897	-1.09296	-0.289023	0.369008	0.307479	-0.0257917	-1.35968	-1.32739	-0.945767	-0.720057	0.472661	0.790303
LOC100888902	0.380655	1.59054	2.53889	-1.70544	-1.11101	-0.589986	1.77207	-1.92427	-2.14684	-0.81778	-2.77008	-2.35282	-1.54687	0.818952	2.37898	-1.31619	-0.716642	2.3982	1.15128	2.51436	0.862409	-0.196921	-0.926363	1.0537	-0.537642	0.552731	0.773312	0.0387229	-0.165937
LOC100888908	0.0971159	-0.166337	-1.15837	0.0602345	0.366269	0.920963	-0.00147615	-1.02756	-0.396361	0.319287	-0.158762	-0.0200046	0.178739	-0.633747	-0.178632	-0.137925	0.254372	-0.283669	0.394791	-0.083629	0.273605	0.374583	0.752033	-0.563327	-0.481966	-0.471853	-0.00568961	0.958643	0.818672
LOC100888927	0.298812	-0.023734	-0.533497	0.657421	0.801325	-0.128944	-0.536616	-0.206961	0.430728	0.081517	0.250849	0.112559	0.156281	-0.218479	-0.0427043	0.23091	0.00287409	-0.746091	-0.962333	-0.458449	0.13209	0.256573	0.913832	-0.479672	-0.481784	-0.535344	-0.179061	0.449231	0.758669
LOC100888929	0.0364376	0.576404	1.47759	-0.913522	-0.561082	-0.99342	0.366959	0.351013	-0.570558	-0.397417	-1.44848	-1.4452	0.000147761	0.357174	0.771362	-0.83759	-0.726886	1.27266	0.606488	0.895502	0.583648	-1.54195	-0.225369	0.566653	0.158085	0.052742	1.17569	0.0312914	0.381622
LOC100888935	-1.58979	-0.979808	-1.4519	-0.975973	-0.297248	0.0549653	-1.47533	-0.783723	-0.329859	-0.23084	1.18142	0.878089	-0.482837	-0.653423	-0.00247297	0.534209	1.24163	-0.286569	-0.110056	-0.51891	0.871729	0.463537	1.52724	-0.211915	0.853768	0.288585	1.07857	0.23119	1.17572
LOC100888952	-0.0646825	-0.717768	-0.787878	1.34218	0.888863	0.775378	0.134424	-0.557436	-0.0307595	1.02593	-0.0266246	0.369651	-0.708051	-0.730024	-0.884665	0.261987	0.478416	-1.04547	-0.0904436	-1.12098	0.000571583	1.15567	-0.326919	-0.42872	0.451682	-0.310327	-0.191165	1.05659	0.0805803
LOC100888960	-1.0436	-0.100108	1.00234	-1.50934	-1.61832	0.3734	0.72789	-1.58093	-1.5099	0.707585	-2.46209	-1.53993	-1.54715	-0.99159	0.400302	-0.579525	-0.344899	0.684553	0.964309	0.658975	2.07301	1.61684	0.0135219	-0.349205	-0.577283	-0.792479	3.18546	2.3203	1.81785
LOC100888997	0.0832256	0.264306	0.894672	-0.513621	-0.990808	0.0482371	0.603377	0.564872	0.0675394	-0.115746	-0.0866547	-0.199509	0.047422	0.402279	0.477723	-0.144531	-0.912429	0.784661	0.191207	0.657543	0.38937	-0.257831	-0.641158	0.670924	0.225131	0.324735	-0.603494	-1.05615	-1.17529
LOC100889009	0.0985228	-0.357744	-0.769199	-0.546914	-0.852848	0.460139	-0.212653	0.973969	0.164979	-1.89466	0.547047	0.123127	-0.0965076	0.951579	-0.152213	0.165606	0.277876	0.285178	-0.59281	-0.435194	0.165302	0.583202	1.3266	-1.13744	-1.0152	-0.579517	1.07807	0.283867	1.15784
LOC100889010	0.300063	0.347234	-0.947684	0.465074	0.0413899	-1.24769	-0.0779593	-0.133572	0.544681	0.185532	0.29098	0.882096	0.106021	-0.209175	0.183493	-0.472365	0.597682	-1.05514	-0.755762	-0.221987	0.509627	1.01102	0.865944	-0.890166	0.227468	-0.0703787	-0.855816	0.35752	0.0218759
LOC100889012	-0.612498	-0.719843	-0.563505	-0.0939999	0.874438	1.25909	0.12113	-0.398777	-0.609619	0.464111	-0.165187	0.298228	-0.165321	-0.237327	-1.65028	-0.352683	0.879426	-0.911022	-0.504003	-0.022563	0.296842	-0.166046	-0.220183	0.582809	-0.157389	0.250378	1.15446	0.935821	0.433515
LOC100889024	-1.06402	-0.950704	-0.556545	-0.00259816	0.882731	1.38889	-1.57897	0.241959	-0.601443	-0.149492	1.51137	-0.472998	-0.838304	0.271249	-0.749763	1.03514	1.36177	-0.147972	-1.3935	-0.72853	1.33275	-0.103553	0.375634	-0.0616286	-0.187636	0.0585253	1.33474	0.465195	-0.672314
LOC100889029	0.757369	-0.8717	0.747469	0.648596	-1.37048	-0.388826	0.752472	0.0338104	0.0647936	0.747854	-0.797459	-0.703325	-0.714353	-0.0794396	-0.845175	-0.41505	-1.54711	0.362108	1.38532	-0.958857	0.562865	1.13811	-1.1385	-0.291956	-0.0295367	-1.49961	1.42244	3.28052	-0.252361
LOC100889031	-0.1189	-0.556578	-0.870612	1.28418	0.738085	0.175355	0.0253333	-0.91921	-0.396731	0.638392	-0.530368	0.58872	-0.553249	-1.09014	-0.424878	-0.363249	0.949745	-1.09552	0.0660857	-0.485136	-0.0900837	0.7763	0.342895	-0.336564	0.587067	0.638184	0.0475694	0.672868	0.300436
LOC100889051	-1.03941	0.433544	0.701942	-0.16372	-0.318192	1.56249	-0.757003	1.15064	-0.0807019	-0.732274	1.98247	-0.162673	-0.234598	0.770803	-0.0772786	0.802479	0.509148	0.12748	-0.523893	0.463849	0.562971	-0.999491	-0.0862104	-1.33854	-1.14595	-2.75444	1.41955	0.482414	-0.5554
LOC100889062	-1.19674	-1.08638	-0.0580068	-1.24928	-0.802674	0.163806	-0.422147	0.242545	-0.685494	-1.29842	0.307123	-0.811862	-0.587769	-0.313312	-0.89946	0.348608	-0.349319	0.906056	1.09351	0.905588	0.13056	-0.616203	-0.0642623	2.00956	3.01186	2.20238	1.13904	-0.927846	-1.09147
LOC100889086	-0.513404	-0.0530076	-1.3646	0.340924	0.763565	-0.235303	-0.887223	-0.930168	0.561496	0.657171	0.220491	1.39776	-0.00774097	-0.387594	0.287066	0.22461	1.53698	-1.52791	-1.41429	-0.670403	0.0951301	0.0633294	1.76014	-0.541487	-0.437354	0.648659	-0.150727	0.245059	0.318822
LOC100889100	-0.499866	0.492357	1.33777	-1.29187	-0.849063	0.679306	-0.0288693	0.633877	-0.594229	-1.30267	-0.04772	-1.51901	-0.0335714	0.699783	0.468353	0.646085	-1.0733	1.2402	-0.536944	0.158619	0.213585	-1.54023	-1.36487	2.43802	0.519978	2.21457	0.615035	-0.91318	-0.762146
LOC100889118	-1.67602	0.300778	1.18516	-1.97229	-0.0939832	-0.320728	0.137212	-1.31502	-0.994221	-1.41044	-0.699748	-0.817495	0.508826	-1.19908	-0.228473	-1.19273	-0.841933	3.47026	3.65034	2.55154	1.07499	-0.737365	-0.307905	1.44313	0.857785	0.263812	0.405761	-1.13966	-0.902513
LOC100889148	-0.78542	-0.0435458	-0.0656854	-0.730273	-0.715926	-1.61068	0.318638	-0.080926	-1.41513	-1.28451	-0.864378	-0.784339	-0.443209	-0.0816922	-0.423367	-0.259988	-0.764079	1.29588	1.62355	1.84432	-0.27425	0.426142	-0.358526	0.907252	0.835387	0.874027	1.61723	0.841308	0.402193
LOC100889182	0.610778	0.469759	0.480046	-0.169821	-0.505028	-0.37193	0.79036	0.358905	0.172779	-0.340296	-0.608124	-1.05001	0.189405	-0.0513771	0.389791	-0.510317	0.180385	-0.0353296	0.222141	0.0589192	-0.00920391	-0.0590488	0.308191	-0.008	-1.2703	-1.99624	0.0647491	0.945094	1.74372
LOC100889197	-0.154928	0.658807	0.0616067	0.37523	1.60291	-0.299203	0.132963	-1.20585	-1.18021	0.633829	-1.24157	-0.992954	-0.921044	0.192288	0.206073	-0.217493	1.68496	0.195691	-0.114138	-0.089728	-0.537674	0.366308	1.03245	-0.659084	-1.14016	-1.35159	-0.342481	0.979503	2.32549
LOC100889207	-0.128362	-0.204869	-0.481942	0.615959	-0.00680031	0.464922	-0.814111	0.842334	0.455043	0.634508	1.05072	0.749493	0.0456048	0.140241	-0.368215	0.170652	-0.172601	-1.43421	-1.72254	-1.01081	-0.017036	0.224768	0.726791	-0.34338	-0.485025	0.22282	0.221168	0.208228	0.416648
LOC100889219	0.105976	1.00777	2.77187	-2.03992	-2.70713	-0.50835	2.28851	-2.75643	-2.81919	-0.584402	-5.47748	-2.60316	-2.41441	0.329129	3.05936	-1.86214	-2.01587	2.45995	2.60243	3.78806	1.51031	0.112226	-2.69631	3.40928	2.97873	5.57994	1.24842	-1.1225	-3.64468
LOC100889221	-0.139499	-0.616914	-0.730688	1.29644	1.13211	0.704712	-0.0701516	-0.912808	-0.369142	1.08017	0.32168	0.436387	-0.743138	-0.663172	-0.716431	0.256211	0.736677	-1.01607	-0.380163	-0.883118	-0.0153146	0.605707	0.0830043	-0.321863	0.214257	-0.204435	-0.175355	0.872424	0.218486
LOC100889245	0.100562	0.294934	0.787088	-0.42198	-0.389946	-0.806132	0.578977	-0.223779	-0.0575782	-0.425634	-0.499299	-0.335647	-0.0814368	-0.116636	0.911561	-0.654913	-0.477414	0.626346	0.25211	2.18189	-0.762752	-0.713009	-0.405798	1.03789	0.89622	0.912348	-0.932135	-0.734385	-0.541447
LOC100889253	0.068182	0.440352	-0.102899	-0.125486	-0.580699	-0.182153	0.0719398	-0.169524	0.356876	-0.126859	0.131932	-0.00981415	0.214911	-0.0862868	-0.0825701	-0.214833	-0.596222	-0.0923298	0.0526855	-0.25207	-0.24178	-0.969111	-0.248341	0.721868	1.20352	1.04875	0.184774	-0.176857	-0.237945
LOC100889291	0.120338	-0.605992	-0.369235	0.157391	0.977568	0.0589105	0.378996	-0.251768	0.423819	0.562579	0.694313	0.129728	-0.371348	-0.598322	-0.0288038	0.0270128	0.321115	-0.149422	0.106353	-0.497994	0.105719	0.506585	0.123229	-0.864193	-1.07745	-0.787319	-0.139687	0.782535	0.26534
LOC100889312	-0.440299	0.44868	-1.16158	0.0313692	0.617357	0.394528	-0.701903	0.275926	-0.29178	-0.223655	0.786082	0.138687	0.968977	0.261261	0.0342409	0.270763	0.424626	-0.322867	-0.657565	-0.635248	0.410966	0.57885	1.31795	-0.615453	-0.0314583	-0.71237	-0.741364	-1.06017	0.635442
LOC100889322	-1.12752	-1.16546	-0.910368	-0.100217	-0.959086	-0.695088	0.484149	0.159052	-0.645253	-0.744291	0.63208	-0.509977	0.0143001	0.0164526	-0.498214	-0.425873	-0.0149434	-0.611464	0.512966	0.368192	-0.24468	0.264263	-0.912628	1.7287	1.55804	4.39424	-0.417547	-0.936426	0.786603
LOC100889344	-0.531594	0.085888	-0.922352	0.22489	0.782833	0.0680308	-1.05818	0.988126	0.806196	0.1877	1.62897	0.852854	0.566761	0.0893615	-0.84002	0.660494	1.19957	-1.23282	-0.961219	-1.49602	0.226841	0.189381	0.593443	-0.727085	-0.592771	-0.453913	-0.0183082	-0.267199	-0.0498572
LOC100889345	-0.773762	-0.26372	-0.163403	-1.68036	-0.796267	-1.21156	1.51205	-1.82197	-0.25895	-0.0903022	-1.6063	-0.204735	0.360054	-1.94589	0.744631	-1.26937	-2.48879	1.06352	3.78552	3.34024	-0.0654976	1.03777	0.0413924	0.669615	-0.117695	0.604592	0.513159	0.978133	0.107893
LOC100889364	0.329436	0.741923	-0.0809834	0.235818	0.518384	-1.08916	-0.037812	-0.0518178	-0.37995	0.0765191	-0.283184	-0.151646	0.315815	-0.327156	0.310974	-0.834077	0.148564	-0.400034	-0.478399	-0.867667	-0.244755	-0.142739	-0.034761	0.953441	0.751737	1.45453	-0.564417	0.0494866	0.0819291
LOC100889376	0.750799	0.886254	1.13261	-0.19046	-2.31815	-0.0952275	0.999995	0.760861	-0.0449585	-0.103178	-0.94359	-0.719525	0.191705	0.633659	1.00597	-0.106397	-1.95018	0.770475	0.265374	0.0296653	0.551931	0.211651	-1.1942	-0.48312	-0.842044	-1.93291	0.179764	1.99158	0.561629
LOC100889388	-1.47046	-0.4884	0.382461	-0.3412	-1.47046	-0.553067	-0.368949	-0.334733	-1.47046	1.30671	0.692593	-0.7162	-0.3354	-0.1272	-0.309847	5.81137	-1.47046	0.0383579	0.100599	-0.155623	-0.340442	0.070519	1.90346	1.55373	-0.51074	0.150256	0.218265	-1.47046	-0.294215
LOC100889396	-0.383706	0.810434	0.593122	-0.604762	-0.526076	-0.211847	0.523745	0.339325	-0.437457	-0.488612	-0.639878	-1.28651	0.809702	0.172096	0.843036	-0.289803	-0.441079	1.51595	1.00852	1.09461	0.0353924	-0.537721	-0.445958	1.48425	-0.328992	0.292329	-0.847697	-1.19087	-0.861534
LOC100889412	-1.13781	-0.25721	0.0530333	0.260876	1.82599	1.9396	-2.20334	-0.69059	-1.44528	0.661693	0.496119	-1.49277	-0.620472	-0.0352152	-0.205482	1.40514	1.63942	-0.357773	-1.85739	-0.675398	0.969704	0.81728	1.66967	-0.891977	-2.50597	-0.907386	0.856785	0.511043	2.17771
LOC100889425	-1.46462	-2.01751	-0.758509	0.132241	0.164428	0.850988	-0.615637	0.504282	0.0997952	0.364953	1.40425	1.62358	-0.390807	0.14806	-1.02866	0.88959	1.2679	-0.120505	-0.760541	-0.971341	0.537864	0.735484	0.642425	-0.928393	-1.19033	-1.78013	1.00971	0.931199	0.720236
LOC100889493	0.143244	0.0353602	0.745906	-0.588744	-1.14266	-1.38354	1.46954	-0.606814	-1.20447	-0.771207	-1.49163	-1.5871	-0.254658	-0.51946	1.44918	-1.29137	-1.9708	1.51861	2.78788	3.33314	-0.0193809	-0.633451	-1.98631	1.47955	1.72444	1.43328	1.00038	-0.327748	-1.34114
LOC100889500	-0.303828	0.384197	-0.90112	0.27075	1.05796	0.261913	-0.533179	0.526925	0.286344	0.204693	0.424286	0.201616	0.723018	0.0590692	-0.103729	-0.413242	1.18826	-0.969847	-1.56035	-0.962391	0.293098	0.678673	0.842526	-0.569741	-0.310508	-1.25851	-0.226584	-0.00707796	0.716782
LOC100889506	-2.58409	-0.433575	0.647057	-1.55679	-0.165273	0.585073	-1.59941	0.389465	-1.69185	-1.56123	0.0531987	-1.43393	-0.780114	-0.285458	-0.467342	0.709303	-0.535106	0.833167	-0.281258	-0.257902	0.747651	-1.67395	-0.520259	0.675118	0.0820806	-0.835383	5.14428	3.16648	3.63004
LOC100889509	-0.982403	-0.813232	-0.591094	1.18353	1.72801	1.5971	-0.986676	-0.841616	-0.785437	1.00121	0.807296	0.169138	-0.737457	-0.801348	-1.07479	0.757784	1.27663	-0.728301	-1.09856	-0.991983	0.29966	0.466215	0.612449	-0.663745	-0.768211	-0.396824	0.253442	0.963949	1.14527
LOC100889510	-0.765982	-0.761705	2.80515	-1.72999	-0.395975	-0.378096	0.605819	-0.942009	-1.58449	-1.94513	-0.802788	-1.82354	-1.63812	0.899896	0.789201	-0.393366	-0.978111	3.52111	1.71768	2.7353	0.735065	-0.48503	-1.1616	1.26906	0.0330497	0.750769	1.33738	-0.0149777	-1.39857
LOC100889516	-0.909794	0.741331	1.4415	-1.82505	-0.597268	-0.344872	0.1552	-0.848304	-1.40811	-1.67915	-2.14963	-2.20539	-0.256414	-0.396719	1.56103	-1.52904	-1.0958	1.71976	2.92001	3.38257	0.239107	-0.880712	-1.36858	2.63631	2.92328	2.93234	0.846244	-1.9072	-2.09667
LOC100889533	-0.305523	0.291231	-0.922501	0.426734	0.936147	-0.16958	-1.08996	0.0636439	0.606706	0.181781	0.414103	0.647979	0.237275	-0.11124	-0.367878	0.551448	0.518477	-1.29945	-1.20212	-0.950864	-0.18441	0.633754	0.395661	-0.317521	-0.122141	-0.248104	-0.324491	0.501874	1.20897
LOC100889543	-0.45744	-0.502478	-0.60543	-0.639439	0.286976	-0.458944	-0.161585	-0.289498	0.0488433	0.0134194	-0.0785727	0.359366	-0.287458	-0.448832	-0.0518365	-0.7535	0.440679	0.698272	0.799554	1.28531	-0.929266	-0.653688	0.386904	0.365311	0.548744	1.00152	-0.185939	-0.312814	0.581826
LOC100889551	0.34737	1.02528	0.717206	-0.0591398	-0.693717	-0.439623	0.555853	0.290845	-0.167388	-0.739579	-1.69324	-0.92928	0.418518	0.206071	1.03987	-0.482052	-0.540723	0.336917	0.263741	0.899019	0.200966	-0.183495	-0.816894	0.822259	0.0713394	0.34687	0.715516	-0.258618	-1.25389
LOC100889554	0.0367862	-0.00988012	0.0165676	0.173095	0.359025	-0.0566596	0.157724	-0.281207	0.135196	0.0201253	0.0559208	0.509567	-0.121616	-0.113494	-0.242773	-0.269041	-0.240964	-0.109782	-0.482319	-0.269373	-0.600369	-0.855307	-0.436526	1.62998	1.49433	2.02018	-0.897905	-0.882625	-0.738645
LOC100889564	0.470183	-0.0665627	-0.369672	0.45078	0.377732	-0.352577	0.187295	0.0514934	0.202594	0.0738802	-1.29819	0.683461	0.0917049	-0.599738	-0.152491	-0.386264	-0.190914	0.039792	-0.0861994	-0.668679	-0.0531082	-0.433046	-0.024599	2.67904	-0.119754	0.0826388	-0.201229	-0.362501	-0.0250688
LOC100889569	-0.564755	-0.616444	-0.272199	-0.0170119	-0.0510383	0.0119583	-0.219538	0.309975	-0.701778	0.124101	0.281544	0.251397	0.0219798	0.377201	-0.414475	0.932595	0.761761	0.12069	-0.668701	0.762159	1.57385	1.42513	2.35875	-0.608256	-0.783846	-1.74357	-0.340591	-1.74357	-0.56732
LOC100889594	-0.18422	-0.0678035	0.809371	-0.614967	-0.532638	-0.0479524	0.0374054	0.24937	-0.0531817	-0.583705	0.183098	-0.201334	-0.337227	0.311836	-0.0264478	0.124305	-0.901321	0.623589	-0.30361	-0.177396	-0.130447	-0.855365	-0.801452	1.94171	1.00042	1.76777	-0.002111	-0.499797	-0.727901
LOC100889608	-1.25541	-0.858442	-0.658147	-0.996083	0.355116	0.216617	-0.507165	-1.8423	-1.8405	-0.823698	-1.7684	-1.31814	-1.226	-1.4199	-0.300154	-0.891969	1.76019	-0.292959	0.919348	0.707447	0.644918	1.08249	2.26078	-0.275037	0.517846	0.478503	2.15736	1.605	3.5687
LOC100889635	0.161671	-0.0328492	-0.448199	0.421149	0.820749	-0.0712494	-0.194377	-0.397933	0.682686	0.506167	-0.206109	0.91855	0.247052	-0.382403	-0.245804	0.0719791	0.57442	-0.6333	-0.432259	-0.0828562	-0.115621	0.263692	0.496987	-0.852711	-1.25393	-0.577536	-0.505443	0.140661	1.12682
LOC100889645	0.354958	0.138012	0.154744	-0.059694	-0.550108	-0.897985	0.979488	-0.238089	0.57651	0.142725	-0.366585	0.380648	0.298899	-0.397186	0.498438	-0.862323	-0.480372	0.68687	0.550594	1.01265	-0.970288	-0.525959	-0.457612	0.399211	0.443626	0.546874	-0.697922	-0.38508	-0.275048
LOC100889665	-0.741472	-1.17979	-0.664845	-0.684915	0.432866	0.956782	-1.76843	-0.19128	-0.379479	0.693919	1.19161	1.04695	-0.291583	-0.214797	-1.43726	0.3457	1.1489	-0.710433	-1.40817	-1.43513	1.3435	0.365331	1.4553	0.231969	-0.603687	-0.591316	1.12476	0.356895	1.6081
LOC100889699	0.133657	-0.985279	-0.510578	0.497934	0.202854	0.730626	0.303437	0.703544	1.19404	0.693869	0.775313	0.503233	-0.353496	-0.220275	-1.42647	0.779809	0.28927	-0.785634	-0.37001	-1.20911	0.64894	0.477721	0.215011	-1.07608	-1.67761	-1.39346	0.646392	0.43898	0.77336
LOC100889702	-1.15721	-0.294594	-0.995344	-2.46671	-2.46671	-1.54932	-0.469274	-1.0233	-1.13964	-0.983106	-1.23672	-1.00436	-0.0893594	-0.625262	-0.148811	-0.786894	-0.349417	-0.602455	0.942608	0.84166	-0.463124	2.09927	-1.40701	0.382642	1.08277	1.08392	5.94364	5.88411	0.998005
LOC100889735	0.253883	0.4639	0.739828	-0.0492277	0.222697	2.30874	0.527626	-2.47113	-1.61455	1.43699	-0.985222	-2.47113	-1.05554	0.180266	1.10555	-0.368888	0.242091	0.671336	0.194957	-0.807963	1.1432	0.477559	2.04189	-0.767335	-1.68284	-2.47113	-0.0398437	1.31187	1.46242
LOC100889738	-0.622614	0.496671	0.0245319	-0.038552	0.0800091	0.272783	-1.16192	0.393092	-0.0122097	0.163444	0.807556	0.209909	0.283099	0.399678	0.105877	0.579383	0.83678	-0.267104	-2.07862	-0.942382	0.824033	0.430585	-0.437243	-0.361271	-0.39976	-0.165932	0.186844	0.216832	0.176498
LOC100889756	0.0887508	0.151422	0.792176	-0.854164	-0.746761	-0.315285	0.662057	-0.359687	-0.509271	-0.679528	-1.1579	-0.66185	-0.44491	-0.125063	1.29031	-1.50319	-1.22563	0.613975	0.322513	0.401963	4.63506	0.792043	-0.38936	0.0174366	4.67603e-05	-0.986815	-0.617029	0.352999	0.455692
LOC100889771	0.194734	-0.994265	-0.0273957	1.39408	0.374844	0.965228	0.308578	-0.251933	0.13592	1.19236	0.23626	0.408109	-0.907187	-0.415297	-1.01223	0.333457	0.378012	-0.744702	-0.0299338	-1.28734	0.22135	0.546194	0.0268477	-0.463318	-0.559428	-1.51907	0.358023	1.21616	-0.0780635
LOC100889775	-0.282746	1.00467	-0.382682	-0.401959	0.154259	-0.242667	-0.202963	0.338284	0.207293	-0.832947	0.070997	-0.0522281	0.800911	0.267931	-0.150678	0.360163	0.045625	0.348811	1.34646	1.87659	-0.455706	-0.774686	-0.0473247	-0.0351648	0.135657	-0.500082	-1.01808	-0.374324	-1.20342
LOC100889789	-0.000212077	0.925851	0.840897	-0.711931	-0.326139	-0.283769	0.148747	1.01042	0.359315	-0.672441	0.402009	0.29913	0.463491	0.582518	0.896877	0.0229361	-0.385643	0.159845	0.240395	0.155656	0.170128	-0.303326	0.286822	-0.999332	-1.60155	-1.69077	-0.122189	0.0795693	0.0526937
LOC100889790	0.146279	0.145347	0.725884	0.596663	0.454684	0.292214	0.265943	-0.0432642	-0.694516	0.077142	-0.711269	-0.34735	-0.294872	-0.465605	0.371849	-0.486867	-0.14067	0.790324	0.941681	0.703662	-0.104147	-0.720262	-0.437894	0.366919	0.339944	0.472545	-0.813899	-0.54223	-0.888234
LOC100889794	1.32656	0.917582	-1.17453	0.373983	-1.03468	-0.770683	0.660857	0.0834572	0.857638	-0.356805	-0.35424	0.674987	0.169947	-0.410316	0.77872	-0.0387223	0.565302	-2.04792	-0.852674	-0.545413	0.621442	0.97801	1.90412	-0.166546	-0.523552	-1.20626	-0.129257	-1.01202	0.711008
LOC100889803	-0.640367	-0.777916	-0.886225	0.466878	1.73122	0.499368	-1.36884	0.325939	0.706073	-0.0876903	2.04425	1.69192	-0.195627	-0.224981	-1.12979	0.922478	1.73118	-1.7575	-1.72624	-1.26503	0.785608	0.1619	0.2695	-1.6896	-0.331545	-0.421214	0.699801	-0.196827	0.663276
LOC100889828	-1.64524	-1.48263	-1.68183	-0.102308	2.00254	2.50431	-1.47451	-0.621656	-1.45427	0.0649179	-0.620049	-1.08967	-1.14776	-0.647985	-1.73941	1.72199	2.98694	-1.11657	-2.03688	-1.6917	1.38332	0.80604	3.19899	-1.14719	-1.02217	-0.805706	1.40209	1.44972	4.00667
LOC100889833	-0.164537	0.0652063	0.159464	-0.294713	0.78951	0.405277	-0.0393771	0.125759	0.0387699	0.274444	0.803869	0.62517	-0.0465659	0.113664	0.142279	0.77458	0.271044	0.0146907	-0.931119	0.342267	0.363512	-0.11566	0.208516	-0.790246	-2.209	-1.55477	0.512378	-0.120718	0.236305
LOC100889842	-0.138293	0.384688	0.443893	-1.62521	-0.547369	-1.04899	0.530606	-0.21827	-0.634059	-0.960052	-0.829998	-1.78373	0.0174825	-0.343972	1.07131	-0.479411	-1.1535	1.04504	1.26394	1.52176	-0.177117	-0.925566	-0.327499	1.75632	1.66524	2.12044	0.61945	-0.164572	-1.08255
LOC100889889	-0.544696	-1.11314	-0.643933	-0.035073	-0.340336	-0.223352	-0.511595	0.269028	0.19276	-1.04378	0.353944	1.05547	-0.29378	0.041942	-0.462905	0.123225	0.64484	-0.0295306	0.373079	-0.759552	0.0899192	0.0372384	-0.908797	-0.262186	0.195778	0.12061	1.78859	1.642	0.244232
LOC100889901	-0.460171	-0.531102	2.06317	-0.636076	-1.3044	-0.470778	0.791518	-0.562105	-1.20373	-0.624352	-0.855072	-0.894825	-0.342099	-0.263112	0.694475	-0.538129	-1.88094	2.48754	1.34617	1.48345	0.229069	-0.763235	-1.46804	1.43395	1.00008	-0.00348884	2.32301	0.0433684	-1.09414
LOC100889922	-0.893044	-1.13546	2.74969	-1.5772	-1.61959	-0.669588	1.68486	-0.991228	-0.777104	-0.865894	-0.670868	-0.424011	-1.10377	-0.642604	0.970521	-0.409434	-1.93201	3.95985	3.2083	3.11037	1.03998	0.2493	-0.830105	0.90026	-0.688964	-0.236697	-0.640681	-0.67071	-1.09418
LOC100889937	0.723418	0.0698083	0.172138	0.127798	-0.467706	-0.45016	-0.240828	1.13407	0.850564	0.035158	-0.0295503	0.401549	0.00812632	-0.213253	-0.654007	0.387482	0.40753	-0.362371	-0.213012	-1.10759	-0.160896	-0.0901315	0.412216	-0.623953	-0.712804	-0.731698	-0.184744	0.686325	0.826527
LOC100889942	-0.00324579	0.790854	0.571223	-0.518373	-1.07478	-0.723238	0.338236	0.204269	0.336525	-0.528808	0.0169866	-0.17506	0.463583	0.131148	1.09421	-0.384035	-0.790981	0.160624	-0.397501	1.30086	-0.136943	-0.855698	-0.28564	0.623273	-0.0530628	0.898022	0.332073	-0.815728	-0.518783
LOC100889946	0.386987	0.135726	-0.164005	-0.0333241	0.875739	-0.187107	0.0985723	-0.432244	0.529321	0.208765	0.27823	0.567351	0.273741	-0.484153	0.113857	0.1276	0.853891	-0.131181	-0.795988	-0.112315	-0.102998	-0.194466	0.59988	-0.774758	-1.54493	-0.548534	-0.259825	-0.415952	1.13212
LOC100889951	0.931116	-0.268007	0.916743	0.802506	-0.125015	-1.09466	0.427428	-0.859997	0.198566	0.236205	-1.08865	0.334953	-0.45917	0.293002	0.686935	-0.873021	-0.183681	1.07962	1.00653	1.70445	-0.6541	-0.135358	-0.476915	0.0132393	-0.251202	0.123144	-0.752514	-0.968747	-0.563393
LOC100889973	-0.243145	0.223514	-2.1041	0.1201	0.998173	-0.948472	-0.303247	-1.10264	-0.0554226	0.398589	-1.23838	0.323303	0.00173383	-1.228	0.578553	3.20206	1.62289	-1.68671	-0.119107	0.608015	-0.838878	0.486574	0.79684	0.161676	0.107632	0.478645	-0.951418	-0.254164	0.965391
LOC100890044	0.637288	0.941328	1.76353	-1.19015	-0.818319	-0.57851	1.48059	-0.78612	-1.02577	-0.981317	-0.966439	-1.27637	-0.738817	0.444491	1.83997	-0.588562	-0.768967	1.79354	1.08447	1.85139	-0.165744	-0.412335	-0.381157	1.22845	-0.90095	0.796002	-0.427497	-0.831059	-1.02297
LOC100890050	0.161434	-0.351494	-1.65022	0.476177	-1.11738	0.836173	0.583063	0.429175	0.549387	-0.655944	0.48566	1.02496	0.185355	-0.306153	-0.138797	0.317646	0.452362	-1.54418	-1.2212	-0.719081	0.840216	0.502319	1.19982	-0.819815	-0.108896	-0.732136	-0.0923245	0.219156	1.19471
LOC100890055	-1.73243	-1.87016	-1.16543	-0.847822	0.732474	0.592797	-1.42996	-0.313258	-0.422375	-0.590321	1.93936	1.13049	-0.692779	-0.177858	-1.30253	1.21161	0.995044	-0.221238	-1.06532	-0.985865	1.43541	0.64146	1.02149	0.075158	0.0944484	0.539004	1.35478	0.384536	0.669283
LOC100890078	0.160029	0.295908	0.57099	-0.283183	0.319641	0.710199	-0.0962803	0.53435	0.046679	-0.277564	0.632562	0.0739645	-0.0422336	0.622651	-0.240748	0.850657	0.0538693	-0.415801	-1.1432	-1.04634	0.221026	-0.467053	0.673799	-0.339429	-0.725148	-0.72387	-0.0877881	0.0640898	0.0582224
LOC100890089	-0.237256	-0.441641	-0.29701	-1.63213	0.130556	-0.0756554	-0.0998146	-0.387018	0.274619	-0.749444	0.254867	-0.24593	0.00991888	0.292742	0.0079868	3.35508	-0.0524626	0.488301	-0.951984	0.34535	0.779182	0.508131	1.56334	-0.403844	-0.680047	-0.649083	-0.421134	-1.00399	0.318369
LOC100890104	-0.755596	0.369761	-0.0594825	-1.07632	0.453811	-0.820323	-0.631589	-0.964432	-0.472333	-0.753971	-0.685087	-0.487107	0.285065	-0.554716	0.448668	-0.798695	0.206286	0.505436	0.783159	2.11572	-0.734979	-0.763908	-0.0321386	0.719686	1.02089	2.40322	0.427571	-0.339166	0.190572
LOC100890122	-0.387129	0.503747	-0.564176	-0.0989892	0.841308	-0.0733934	-0.744015	-0.214479	0.353371	0.426048	0.672283	0.705365	0.762581	-0.141275	0.42674	0.716581	1.13947	-0.771433	-1.26591	-0.623436	0.414212	0.0857988	0.947496	-0.608444	-1.57757	-1.19984	-0.00629397	-0.577828	0.859221
LOC100890152	-0.423779	-0.117568	-1.6717	-0.768829	-0.602988	-1.97195	0.870962	-1.44593	-0.99083	-1.66131	-2.00685	-1.6103	-1.1859	-1.1121	2.88045	-0.880148	-0.176124	-1.70054	1.51212	4.60912	-0.0775081	0.0593441	-0.512838	0.557497	3.13035	5.55901	0.743055	0.261662	-1.26637
LOC100890167	0.09341	0.32268	-1.11217	0.699936	0.675666	0.146201	-0.943929	1.1957	1.00346	0.303673	1.19345	0.869436	0.747743	0.584096	-0.89268	0.41429	0.908457	-1.34079	-1.40406	-2.01544	0.485421	-0.369665	0.489002	-1.02077	-0.594907	-0.233412	-0.123035	-0.415965	0.334208
LOC100890188	-0.127629	-0.223897	-0.0834204	0.745419	0.46711	0.829118	0.093124	0.0715237	0.641775	0.302814	-0.187029	0.278539	0.268935	-0.116823	0.150442	-0.135826	-0.0588076	-0.555774	0.442695	-0.594077	0.72737	0.803726	-0.152307	-0.811854	-1.02469	-1.87116	-0.272734	0.741087	-0.347651
LOC100890200	-4.3706	-4.06038	-2.40248	-2.29606	1.56848	0.967199	-2.9236	-0.294489	-1.97788	-0.288785	2.988	0.979668	0.151047	-0.335391	-0.689195	1.89186	3.01254	0.510986	-1.60663	-0.253118	2.2879	0.969709	3.1013	-0.809028	-0.351636	2.28434	0.467968	-0.569789	2.04806
LOC100890216	-1.25655	-1.57055	-0.799955	-0.278863	0.338372	0.400578	-1.46618	-0.56537	-0.256716	0.0863316	1.50174	0.90009	-1.00473	-0.607217	-1.06036	0.736903	0.897268	-0.111928	-0.803397	-0.511907	0.938954	0.588278	1.11963	-0.0212581	0.13334	0.63113	0.976605	-0.00610247	1.07187
LOC100890219	0.177441	-0.529459	0.671588	-0.936922	-0.0903871	0.614114	0.0467084	-0.411956	-0.00266732	0.968778	-0.367121	-0.482569	-0.149703	-0.248157	-0.465143	0.257259	-0.468152	1.2664	-0.339186	-0.533954	0.640626	0.613112	-0.00121683	-0.67088	-1.36646	-0.267509	0.802205	0.479102	0.79411
LOC100890227	-0.441706	-0.214813	-0.459227	0.507209	0.955797	1.08327	-0.939332	0.366827	-0.221765	-1.07224	0.671998	0.262934	0.113042	0.342141	-0.00471829	0.593837	0.574616	-1.00375	-0.550598	-0.712647	0.153991	0.042943	0.535148	-0.109617	-0.117337	-0.470942	-0.0138211	0.154392	-0.0256271
LOC100890253	-1.26611	0.101455	0.46863	-0.216124	-0.522058	0.335905	-0.37119	1.10358	-0.707872	-0.753807	0.416275	-0.982573	0.293178	0.467155	0.752741	0.677276	0.943091	0.38842	-0.724681	0.462266	-0.214804	-0.508309	1.27851	-0.679012	-1.4852	-1.60326	0.888747	0.0373481	1.42043
LOC100890260	0.586073	0.416146	-0.469407	-0.177513	-0.560945	-0.800562	0.118653	-0.0381491	0.52947	0.630198	-0.757372	0.800387	0.112288	-0.348404	0.222182	-1.00834	0.591949	-0.234257	-0.0497953	-0.466958	-0.0732672	0.833693	-0.1771	-0.830158	0.114711	-1.22356	-0.49483	1.3887	1.36618
LOC100890275	0.278766	1.45723	1.66405	-1.95821	-1.40371	-0.771301	0.92399	1.26663	0.0568698	-1.91977	-0.230696	-1.40807	1.09107	0.676613	1.34206	-0.489685	-0.955894	1.30912	0.28477	1.03931	0.140567	-1.03498	-0.932	1.48306	0.14098	0.887012	0.0461721	-1.72016	-1.26381
LOC100890285	0.000694058	0.708168	-0.0767972	-0.917664	0.337574	-0.397327	-0.202386	0.490501	-0.12845	-1.27329	-0.473198	-0.373522	0.651738	-0.0941632	0.534813	-0.669612	0.632041	-0.0725401	-0.331673	0.160647	-0.348588	-0.730147	0.754935	-0.29825	-0.930435	-0.100059	0.339251	0.245337	2.5624
LOC100890290	-0.383543	0.367179	-0.62841	-0.305207	0.515745	-1.97853	1.12325	-1.21299	0.00963036	0.631449	-0.291522	-1.43358	0.303983	-0.800498	1.28243	-1.34948	-0.778634	0.396744	1.93983	3.08313	-0.774137	-0.308024	-0.893274	0.585287	0.211301	0.930208	-0.329947	0.571001	-0.483396
LOC100890338	0.410332	0.44831	0.416992	-0.369215	-0.887714	-0.753564	-0.0205757	0.379023	0.36376	0.396567	-0.352564	0.360555	0.0898462	0.552422	0.551779	-0.494514	-0.473739	0.533115	0.184075	0.333864	0.208483	0.205191	0.0536256	0.0998738	0.437988	-0.552023	-0.857157	-0.502153	-0.762582
LOC100890351	-0.0293609	-0.803908	-0.196924	0.55316	1.59595	1.58719	-0.173267	-2.54958	-2.87837	1.14169	-2.02331	-2.15598	-2.97315	0.0483646	-0.558559	0.402211	1.77412	0.071082	-0.719406	-1.01992	0.781565	0.820991	1.79147	0.218041	-0.267503	-1.37521	1.86548	1.64305	3.4301
LOC100890361	-0.430259	-0.592635	1.53738	-1.03677	-0.374242	-0.342526	1.39457	-0.368897	-0.567643	-0.623783	-0.025477	-0.310074	-0.738414	0.129333	1.4735	-0.372931	-0.44238	1.48865	0.843288	1.15091	-0.333179	-0.641603	-0.356802	0.590375	-0.18303	0.530076	-0.36809	-0.785651	-0.243695
LOC100890364	-0.361444	0.19773	-0.434761	-0.049023	1.05185	0.666054	-0.98735	0.366082	0.575324	0.016398	1.20255	1.1085	0.912813	-0.247292	-0.200136	0.979497	1.9585	-1.34052	-1.87043	-0.525783	0.000711367	-0.0921342	1.21837	-1.4635	-2.2424	-0.963177	0.0546561	-0.274626	0.743545
LOC100890386	-0.525429	-0.178738	0.250546	-0.529158	0.309607	0.914264	0.153187	0.164744	0.0327994	-0.172557	1.18074	0.758907	-0.0527698	0.399795	-0.193317	0.656442	0.296827	0.192897	-0.313174	-0.66925	0.66572	-0.103975	0.318138	-0.898891	-1.3629	-1.37391	0.184516	-0.376813	0.27175
LOC100890393	-1.20604	-1.35231	-1.21102	1.034	0.546315	0.649097	-0.777054	0.313655	0.98807	0.979593	0.799138	0.803039	-0.802262	-0.375791	-1.36784	0.525332	0.37047	-1.23351	-1.01134	-1.35664	-0.409942	0.566786	0.766085	-0.578411	0.628065	0.967874	0.0458012	0.753731	0.945097
LOC100890398	0.0248491	0.928374	0.192009	-0.568351	-0.506173	0.64679	0.282252	0.550022	-0.0688795	-0.573807	0.797446	0.28607	-0.282706	0.748556	0.656677	0.448086	-0.57196	-0.195367	-0.221634	-0.495959	0.876114	0.395563	-0.409058	-0.699485	-1.18175	-1.90275	1.25195	0.07372	-0.480599
LOC100890399	0.703174	1.56681	0.942837	-0.640658	-1.24352	-0.773329	0.914567	1.41523	0.611806	-0.554663	0.482949	-0.867819	0.948314	0.779495	1.28508	0.965333	-0.991302	-0.161624	-0.680932	-0.654146	-0.0271918	-0.562435	-0.595787	-0.162953	-0.901004	-0.679485	-0.0199412	-0.959166	-0.139639
LOC100890403	-0.393095	0.321216	-0.126842	-0.362281	-0.6538	-1.31298	1.2832	-1.6897	-0.950956	-0.410928	-2.87066	-0.763639	0.057378	-1.8753	1.16154	-1.68075	-0.524394	1.22097	3.65659	3.37896	-0.360334	0.957944	-0.374571	0.739769	1.31285	0.41766	-0.128283	0.341758	-0.371328
LOC100890425	0.243631	-0.214079	-0.747398	0.16242	-0.193708	-0.0874268	-0.0197491	-0.296824	0.230903	0.359402	0.00117707	0.371347	-0.364276	-0.59397	-0.274343	0.131637	0.355161	-0.407175	-0.431444	-0.418822	0.105348	0.676806	0.0424612	-0.530282	-0.419149	-0.471817	0.774964	1.23656	0.77865
LOC100890436	0.20269	0.510448	0.00906967	-0.172001	0.308483	0.95044	-0.463012	0.733294	0.236634	-0.668308	0.947725	0.444602	0.514046	0.69022	-0.127035	0.254514	0.0252209	-0.441035	-0.345979	-0.323916	0.236981	-0.691122	0.882163	-0.953491	-1.41128	-1.99726	0.23391	0.430097	-0.0161057
LOC100890452	0.239135	0.355861	-0.502607	0.415638	0.852326	0.633845	-0.488946	0.38946	0.403708	0.262322	0.827926	0.527844	0.0343078	0.200704	0.181056	0.663067	0.227456	-0.710587	-0.824441	-1.07397	0.417523	0.903671	-0.0978643	-1.03102	-1.21125	-2.35105	0.319889	0.293938	0.14206
LOC100890529	0.212187	-1.04434	0.62399	1.35799	0.303673	2.73015	1.76835	-3.98523	-4.52011	2.92066	-5.07565	-3.27964	-3.53789	-0.988181	-0.48392	0.366284	1.3939	0.0211104	1.30287	0.00550365	2.50586	3.10936	1.29064	-0.517146	-2.16367	-1.52684	2.92233	2.75594	1.53181
LOC100890531	-0.965274	-1.38135	1.51977	-1.63383	-1.14453	0.519455	1.0211	-0.54715	-1.17041	-1.14851	-0.12933	-0.854589	-1.08065	-0.207135	0.120583	-0.18224	-1.2155	2.30446	3.64457	2.74084	0.927377	0.179171	-1.38165	1.61035	1.83308	-1.00376	0.29981	-1.15609	-1.51858
LOC100890541	-0.279935	-0.14268	-1.12474	-1.12474	-1.12474	-1.12474	-1.12474	-1.12474	-1.12474	0.103294	0.105248	-1.12474	-0.236757	0.396032	0.204352	3.69502	1.13488	0.064062	-1.12474	-0.0394124	0.437116	0.811872	3.315	1.13527	-0.16502	0.295743	0.101474	0.311827	-1.12474
LOC100890551	-0.531408	0.50403	0.928232	-0.473813	-0.782692	-1.1928	-0.142591	-0.305641	-0.497579	-1.59631	-0.871627	-0.7307	-0.00283898	-0.242671	0.910106	-0.846222	-0.324607	1.82679	0.766669	2.35253	0.160306	-0.854969	-0.0967964	0.765098	0.188142	1.02482	0.313438	-0.486585	0.239693
LOC100890593	-0.228168	0.109764	0.164965	-0.735972	-0.213611	-0.476866	0.41015	-0.46211	-0.192113	-0.472859	-0.203821	-0.25737	0.0626483	-0.308271	0.80972	-0.564978	0.265148	1.2557	1.34766	2.0584	-0.102681	-0.216838	0.26122	-0.362992	-1.04623	-1.15183	-0.276471	-0.390341	0.918136
LOC100890596	0.305822	-0.718807	-1.30041	1.60879	0.819032	0.977986	-0.193374	-0.753279	0.243284	1.40727	-0.224131	0.970102	-0.220806	-0.355963	-1.13731	0.467161	0.777481	-1.31587	-0.435061	-1.75835	0.0250686	0.492392	0.34088	-0.567604	0.899444	-0.637845	-0.324133	0.42108	0.187147
LOC100890597	1.42417	1.19011	1.03443	-0.846079	-1.9399	-2.01715	3.03431	-2.18917	-1.88012	-0.0140564	-3.05944	-1.09158	-1.43025	-1.00571	2.91809	-1.71652	-1.63836	0.872353	2.50025	3.54097	-0.131338	-0.215203	-1.35544	1.12839	2.4504	2.00398	0.610649	-0.661346	-1.51645
LOC100890602	-0.491389	-0.6098	-0.165972	0.141214	0.333546	0.0394207	-0.0894479	-0.498442	-0.292369	0.204991	-0.111272	-0.0927997	-0.57073	-0.481766	-0.220645	-0.234367	0.174583	0.590397	1.05109	0.371373	-0.245072	-0.326002	-0.306502	0.488745	0.939185	0.774399	-0.163183	0.226152	-0.435338
LOC100890615	0.100941	-0.314818	-0.905135	0.328189	-0.375129	0.891428	-0.107961	-0.114287	0.583003	0.428587	0.449467	0.838489	-0.0865104	-0.556144	-0.920642	0.625737	0.41827	-0.288121	-0.705156	-0.639039	0.285244	0.573873	0.738956	-0.308768	-0.978011	-0.452898	-0.21904	0.420858	0.288616
LOC100890621	0.733096	0.57641	0.564509	0.152995	-1.31818	-0.79847	1.24991	0.917711	0.447651	-0.0101147	-1.08416	-0.738536	0.372879	0.216328	0.595919	-0.423209	-1.1594	0.153997	1.0433	0.248981	-0.204318	0.191754	-0.587296	0.329495	-0.462018	-0.281179	0.083362	0.271663	-1.08308
LOC100890710	-0.355472	-1.17726	0.160801	-0.729986	-0.195426	-1.07473	-0.358658	-0.403562	0.168903	-0.177155	-0.629849	0.276217	-0.815954	-0.592619	-0.716023	-1.17021	-0.410591	1.77991	1.73748	1.51436	-0.150954	0.0339958	-0.186761	0.325915	0.824888	0.732065	0.337692	0.814907	0.438079
LOC100890742	0.103099	-0.0767728	0.437576	0.374814	-0.26891	0.315423	0.299348	0.472685	-0.368423	-0.206845	-0.250506	-1.08031	-0.00739006	0.188655	0.0991294	-0.0913446	-0.755241	0.318166	0.247265	-0.458114	-0.283158	-0.445453	-0.480504	0.73469	1.35055	0.577983	0.32294	-0.241483	-0.827876
LOC100890756	-0.517564	0.410193	-1.22898	0.36426	1.24006	0.600964	-1.31118	0.190254	-0.261962	0.265663	0.859853	0.0114421	0.691626	-0.17821	-0.455288	0.439535	0.974623	-0.642707	-1.41568	-0.791283	-0.359249	-0.0936764	1.23345	-1.36257	-1.11741	0.0137318	-0.0345666	0.517402	1.95728
LOC100890768	0.423048	0.564613	0.641683	-0.51492	-0.906536	0.0761101	0.646336	-0.560333	-0.482531	-0.863889	-1.33018	-1.02889	-0.406186	-0.111781	0.173805	-0.75341	-0.410635	0.89287	0.841403	0.409714	0.245563	-0.24382	-1.0212	1.3586	1.98135	2.17125	0.904825	-1.29597	-1.40088
LOC100890783	-0.276705	0.377068	-0.52322	0.505854	1.63664	0.294527	-0.951985	-0.114992	0.456055	-0.000379049	0.389883	0.672617	0.633834	0.0766156	-0.52421	0.773509	1.57804	-1.29323	-1.42854	-0.574227	0.483798	0.293585	1.03954	-0.840592	-1.4665	-0.891815	0.297048	-1.31025	0.688022
LOC100890790	-0.938903	-1.07448	1.50939	-1.78844	-0.856612	1.33097	-0.244866	-0.604279	-2.2031	-0.467786	-0.390741	-1.88841	-2.03193	0.662067	-0.0864349	0.706714	-0.318656	1.32769	-0.217717	0.054834	2.11949	0.851441	-0.804534	-0.0810084	-0.629649	-0.608928	3.66095	1.73056	1.28236
LOC100890795	0.0714379	-0.154083	-0.299267	0.514772	0.548973	0.421829	-0.0202725	0.14023	0.605865	0.470783	0.976345	0.735367	0.171276	-0.195076	-0.226615	0.811029	0.442177	-0.775303	-1.65097	-0.871659	0.404307	-0.172517	0.383198	-0.829135	-1.1735	-1.2124	-0.0906049	0.153447	0.820371
LOC100890803	0.188382	1.02453	1.29485	-1.06065	-1.55956	0.300022	0.414871	0.941433	0.125129	-0.939991	0.252368	-0.487043	0.720974	0.751894	0.908226	-0.404603	-0.618229	1.19905	0.462927	0.015564	0.504404	-0.854067	-0.66252	-0.0364812	-0.357932	-1.01809	0.215392	-0.351587	-0.969259
LOC100890825	-0.549614	1.17849	-0.609368	0.781006	2.00958	0.0279095	-1.22889	-0.072412	-0.582893	0.508532	-0.24603	-0.306241	0.810193	0.568391	0.0737231	0.638763	2.16494	-1.77349	-1.67805	-1.66759	-1.02527	-0.388728	0.539437	-0.81761	-0.254995	0.399228	0.786716	-0.59373	1.308
LOC100890867	0.48797	0.352592	0.224229	-0.435208	-0.743385	-0.0735489	0.21251	0.350389	0.138429	-0.549265	-0.17178	-0.647551	0.406316	-0.28105	-0.0420298	0.301665	-0.487367	0.276258	0.65051	0.86367	-0.749586	-0.582255	-0.458602	0.226936	-0.109536	0.770297	0.381441	-0.0258102	-0.286239
LOC100890897	-0.393935	-0.0946562	-0.682083	-0.0629927	0.0290242	-0.314809	-0.45135	0.432858	0.0642796	-0.341164	1.47167	0.342189	0.492694	-0.213497	-0.166667	0.384876	0.253055	-0.389908	-0.687653	-1.04066	0.13518	0.846194	0.371085	-0.175056	0.217381	-0.216916	-0.0792602	-0.170059	0.440185
LOC100890917	-0.419779	0.316354	0.627316	0.160161	0.624478	-0.368726	0.365581	-0.0874433	-0.00162701	0.255566	-0.876594	-0.341304	0.450407	-0.32735	0.605186	-0.0701938	-0.0777273	0.859121	0.99796	1.59606	0.271726	-0.0515338	-0.401818	-0.40771	-0.454301	-0.741257	-0.948454	-1.21891	-0.335179
LOC100890947	-0.7795	-0.254576	0.459182	-0.283665	-0.807618	0.379759	-0.172086	1.24357	-0.0855669	-1.07181	0.336973	-0.6473	-0.679563	0.67203	0.274084	0.66612	-0.287528	0.301717	-0.863427	0.417312	-0.0926049	-0.145286	0.279942	0.106471	-0.814622	3.06909	-0.34802	-0.934788	0.0617078
LOC100891004	-0.379818	0.403508	0.810298	-1.7162	-0.0367408	-0.916975	0.871434	-1.5704	-0.993083	-1.19132	-1.315	-1.07818	-0.781297	-0.634149	1.33388	-1.02503	-0.586162	1.96183	2.3353	3.76585	0.617939	-0.221251	-0.663728	0.775018	-0.574105	1.15161	0.565889	-0.348528	-0.560582
LOC100891008	-0.713566	0.375703	-0.867825	0.379297	0.376102	-1.74122	-0.217191	-0.297807	-1.13114	-0.513185	-1.74122	-0.686022	-0.0377771	-0.305608	0.268804	0.0584575	1.23475	-0.101691	0.287298	1.61013	-0.0135745	1.1257	0.0236468	0.389456	1.49021	2.8019	-0.515006	-1.74122	0.202594
LOC100891011	0.00504068	0.605808	-0.236689	0.739733	0.720038	0.662406	-0.470179	-0.0358076	0.277324	0.4104	0.34282	0.71125	0.501954	0.0451218	0.182211	-0.175293	0.0472687	-0.336982	-0.417844	-0.000451696	-0.471425	0.00197386	0.173069	-1.22417	-0.663767	-1.28262	-0.458643	0.120432	0.227021
LOC100891013	-0.356007	0.146638	-0.0150995	-0.209048	0.580096	0.543365	-1.09627	0.6932	0.0762933	-0.362068	1.22973	0.110953	0.474229	0.49614	-0.261477	0.559291	0.495083	-0.335002	-1.57145	-1.10142	0.561544	-0.562348	0.9893	-0.69764	-1.5555	-0.459781	0.572995	-0.166254	1.22051
LOC100891017	-0.0372498	-0.113188	-0.048149	0.512345	-0.277808	-0.123781	0.17115	-0.208016	-0.410647	-0.0297048	-0.700523	-0.255026	-0.250366	-0.60097	0.0763751	-0.284597	-0.750728	0.0354259	0.661401	0.229327	-0.103926	-0.25121	-0.449066	1.47773	1.3996	0.724896	0.00133834	-0.0918867	-0.302754
LOC100891023	0.667783	-2.70632	1.44811	-0.0263557	-3.6973	-1.00482	2.61343	-1.44699	0.325948	0.335716	-2.07039	0.245827	-2.17821	-0.954978	-0.194087	-1.72616	-4.57691	1.40236	3.18984	2.02551	0.314149	0.686358	-2.68251	3.21267	4.55057	2.91071	1.37468	0.997059	-3.0357
LOC100891049	-0.297242	-0.432621	0.330213	-0.0808429	-0.867981	-0.485196	-0.00219161	-0.0650291	-0.301477	-0.665676	-0.661434	-0.469217	-0.127452	-0.0158687	0.19419	-0.831229	-1.33916	1.06164	0.950679	0.739919	0.119137	0.307214	-0.433856	1.03311	1.07735	1.98689	-0.206929	-0.158664	-0.358291
LOC100891078	0.497064	0.44343	0.479056	-0.538353	-0.277192	-0.215545	0.573322	-0.0136577	0.0538614	-0.254433	-0.377759	-0.813006	0.0211052	-0.127965	0.401137	-0.506236	-0.275104	0.307696	0.768153	0.661056	-0.0375446	-0.711234	-0.760982	0.434051	0.29638	0.15612	-0.0165537	0.271908	-0.438774
LOC100891096	0.00212473	0.237956	-0.432409	-0.392181	-0.907541	0.340003	0.0659895	0.42751	0.422434	0.40002	-0.160558	0.188925	0.209359	-0.288731	0.0879904	-0.431061	0.246087	-0.984632	-0.72764	-1.10781	-0.229829	0.47578	0.529776	-0.69205	-1.79126	-1.15067	1.01649	2.07716	2.56877
LOC100891133	-0.205548	0.269183	-0.505938	1.03689	1.24422	0.698615	-0.852209	0.0237906	0.553567	0.793577	0.241365	0.459921	0.21972	-0.0805504	-0.401605	0.823875	0.899109	-1.55981	-1.01073	-1.09502	0.168203	-0.824101	0.856338	-0.87951	-0.365233	0.114814	-0.339603	-0.45721	0.173869
LOC100891138	-0.277809	0.268704	-0.306163	0.988601	0.897638	1.45283	-0.822	0.534064	-0.018412	1.24392	0.348182	0.486526	-0.00124467	0.551514	-0.953307	0.748655	0.30124	-0.867598	-1.52588	-1.82346	0.256525	0.38115	-0.00663775	0.326518	-0.617287	-1.86275	0.438725	0.631969	-0.774221
LOC100891166	0.235865	0.611997	-1.09176	0.446216	0.273303	0.270268	-0.406392	0.0499095	-0.33048	0.774545	0.00256178	-0.193098	-0.341007	-0.0459226	-0.104426	-0.0135888	0.114008	-0.536649	-0.912269	-0.520891	-0.127602	0.882251	0.299301	-0.430294	-1.15841	-0.877412	0.542676	1.47724	1.11006
LOC100891187	0.0533705	0.969336	1.27146	-2.83647	-1.87837	-1.43325	2.28301	-2.25205	-2.01897	-0.399203	-2.25899	-1.20146	-1.27615	-0.930265	2.41197	-2.41789	-1.16836	2.26852	3.63195	2.80381	1.06024	0.928476	-0.785297	1.68155	0.593131	0.793294	1.4525	-0.0440397	-1.30183
LOC100891267	-0.781494	0.0664641	0.182364	-1.04485	-0.0379702	-0.262383	-0.069724	-0.415433	-0.654199	-0.711701	-0.40177	-1.03467	0.299736	-0.472151	0.419301	-0.456104	-0.0416168	0.779877	0.920847	1.14344	-0.516222	-0.83352	-0.404275	1.76542	2.3746	1.61301	-0.267151	-0.961956	-0.197869
LOC100891280	-0.5578	0.240154	-1.01326	0.534135	1.22848	0.230266	-1.04184	-0.884481	-1.22285	0.32639	0.476407	-0.321345	0.235172	-0.729303	-0.0872096	-0.168162	0.824227	-1.6751	-1.20086	-0.413576	0.072915	0.241885	0.54053	-0.224668	0.290079	1.29773	0.620202	1.42778	0.954103
LOC100891352	0.884097	-0.333423	-1.53099	1.27877	0.758284	-1.13381	0.577408	-0.957432	0.812099	1.00724	-1.08234	0.776222	-0.498576	-1.15125	-0.825715	-1.40995	-0.140953	-1.13106	1.15675	-0.254711	-1.10317	0.6443	-0.229417	0.00486637	3.09688	3.34348	-2.21284	0.0221128	-0.366868
LOC100891364	-0.989048	0.192924	-0.18779	-1.6197	-1.32376	-0.90118	-0.61315	0.185015	-0.374133	-1.75725	-0.710681	-0.563963	0.308609	-0.36803	0.512199	-0.35052	-0.842711	0.917434	1.88357	2.53118	-0.188977	-0.479739	-1.05365	1.65407	2.518	3.04199	0.224511	-0.438127	-1.20709
LOC100891365	0.102159	0.975337	0.872068	-0.492105	0.484147	0.892773	-0.0523995	-0.923444	-2.17489	-0.556608	-0.902193	-2.57785	-1.54999	2.20087	1.01197	0.375363	0.845613	0.324852	-1.18338	0.283802	-0.137002	-0.0980282	1.29378	-0.427419	-1.4598	-1.16161	0.668638	0.428302	2.93705
LOC100891409	-1.08364	-1.65423	2.08453	-0.149567	0.372894	-1.12814	-0.743887	-1.05471	0.0285273	-0.469083	-0.406893	0.432035	-0.978092	-1.25638	-0.31008	-0.449663	0.14778	0.607538	-0.102295	0.24832	-1.38994	-0.0912594	-0.124611	4.20257	1.69042	2.43922	-0.17279	-0.367781	-0.320786
LOC100891411	1.36204	1.44885	0.534412	0.326093	-0.582773	-0.53406	1.45987	1.04609	1.22746	0.206565	-0.107063	-0.0803656	1.1173	0.650446	0.92749	-0.463743	-0.758078	-0.393563	-0.232202	-0.359354	-0.383437	-0.190462	0.0647102	-0.674867	-1.41617	-1.40001	-1.56798	-0.489091	-0.738121
LOC100891412	0.266184	0.7342	0.731056	-0.54574	-1.7613	-1.01901	0.918724	0.746691	-0.233211	-1.08342	0.00625656	-0.490478	0.581995	0.332897	0.984034	-0.504091	-2.77454	1.23125	2.11177	2.28752	0.58929	-0.0872127	0.240312	0.0479451	-0.276616	-0.983062	0.179846	0.543238	-2.77454
LOC100891422	-0.699308	-0.525855	0.231794	-0.453201	-1.28917	-0.332834	-0.62152	-0.110606	-0.756075	-0.194388	0.0520862	-0.664801	-0.449221	0.232109	-0.399042	0.101316	-0.303995	0.649842	0.350049	-0.348998	-0.0663791	0.225816	-0.336107	0.887377	0.247818	0.0693779	1.76251	1.38865	1.35275
LOC100891431	-0.744545	-1.19971	0.139006	-1.31931	-0.487746	-1.65263	0.660331	-0.992493	-0.783186	-1.03397	-1.02958	-0.399865	-1.08066	-1.13784	-0.812955	-1.07235	-1.21251	1.88454	1.99271	2.45504	-0.330688	-1.01406	-1.13564	3.40904	2.99461	3.277	1.97087	-0.399935	-0.943473
LOC100891446	-0.951678	0.0211716	0.980797	-1.22703	-0.984256	-1.53	0.358974	0.260428	-0.367232	-0.693218	0.514634	-0.346333	-0.137414	-0.231834	0.664649	-0.65087	-0.188165	1.40251	0.0815392	1.32485	0.201976	0.7456	0.207404	0.403801	-0.42351	-0.433888	0.557638	-0.00279797	0.442261
LOC100891447	-1.54287	-1.43458	0.339115	-1.02249	0.450606	0.638012	-0.929002	-0.788597	-1.40621	-0.576364	-0.0777273	-1.23175	-1.3171	-0.829522	-2.08583	-0.46445	-0.268184	0.912753	0.667528	0.272839	1.75928	0.889232	-0.492328	-0.0255076	0.0982195	-0.0506224	4.68054	3.40951	0.425487
LOC100891469	0.239502	0.204397	-0.679507	-0.0226941	1.14036	-0.187308	0.592166	-0.700266	0.254468	-0.0345008	-0.0367863	0.456325	0.437552	-0.625755	-0.0326182	-0.156961	1.12947	-0.898558	-0.217739	-0.808118	-0.360233	0.100956	0.949718	-0.991852	-1.22696	-0.165039	-0.269733	0.356725	1.55298
LOC100891475	0.344081	0.12382	0.157852	-0.870919	0.11384	0.475192	-0.505178	0.595517	0.259671	0.332923	1.18646	0.328924	-0.0328101	0.602856	0.329652	1.55122	0.273595	-0.469386	-1.3813	-0.347803	0.947803	-0.0852901	1.06951	-0.844727	-1.28584	-3.61185	0.477713	-0.460844	0.725318
LOC100891485	-0.455911	0.694671	0.577991	-0.998682	-0.334772	-0.873029	-0.0134174	-0.730955	-0.567788	-0.896672	-1.19737	-0.551255	0.517394	-0.70141	0.878328	-0.80714	-0.138569	1.97933	0.975417	2.08062	-0.499684	-0.864756	-0.120462	1.04766	0.925524	1.07782	0.0548304	-1.18937	0.131652
LOC100891546	0.0947314	0.831526	0.481369	-0.333179	-0.915384	-0.570817	0.454583	-0.495669	-0.145045	-0.316985	-1.41311	-0.511525	0.0222486	-0.235148	1.07301	-0.678226	-0.595495	0.653943	0.720818	1.42755	-0.182972	0.169641	-0.184472	0.0544707	-0.437287	-0.274604	0.440823	0.700526	0.164677
LOC100891554	0.321551	-0.373434	-0.752767	-0.81773	0.944954	0.611116	-0.524649	-0.325144	0.110889	0.533807	-1.62616	-1.62616	0.0117684	-0.235734	-0.0238216	0.0536565	1.63743	-0.927081	-0.137586	-0.540833	-0.258335	-0.709093	1.82488	-1.10802	-0.837866	-0.451627	1.22792	0.856109	3.14197
LOC100891570	-0.0416883	0.419284	0.35977	-0.0536252	-0.656762	0.161406	-0.28908	0.58858	0.268985	-0.273578	-0.684604	-0.343596	0.00244237	0.0922565	-0.0368852	0.13795	-0.273654	0.140663	-0.64238	-0.117726	0.710776	-0.331459	-0.534914	-0.589183	-1.46676	-0.967779	2.8069	1.19366	0.421
LOC100891602	-0.557302	0.719225	-0.61397	-0.651627	0.78685	-0.877443	-0.488241	0.459638	-0.0777183	-1.22018	-0.09919	-0.721188	0.882858	-0.525042	0.971939	-0.253571	0.511213	-1.27947	-1.21383	0.799533	0.333177	-0.00735254	1.07996	-0.366633	-0.827632	-0.412281	0.686335	0.359539	2.60241
LOC100891642	-0.256811	-0.977974	-0.301062	0.316277	-0.452132	0.687455	-0.396227	0.321366	0.231536	0.241468	1.28076	0.653168	-0.742279	0.146795	-0.880342	0.904773	0.787267	-0.305728	-0.887997	-1.38536	1.00164	0.675003	0.617928	-0.536647	-0.729022	-0.372597	0.465472	0.0579385	-0.164667
LOC100891656	0.231443	0.618086	-0.0191868	0.768895	0.565168	1.07635	0.0561759	0.293995	0.712355	0.260541	0.123482	0.0134931	0.518767	0.559012	-0.389084	0.26373	0.528322	-0.36046	-1.34284	-1.06785	-0.336561	0.777093	0.313422	-0.673811	-1.66033	-0.580344	-0.531119	-0.394577	-0.324174
LOC100891673	-0.0810313	0.446002	-1.35495	0.995382	2.04499	0.791661	-1.48406	0.235135	0.472452	0.954448	1.54369	1.45315	0.862286	-0.162575	-0.616163	1.22183	2.03179	-1.82597	-2.2202	-1.68711	0.534655	0.182574	0.550708	-1.54357	-1.5424	-1.59933	0.259707	-0.656832	0.193727
LOC100891676	-0.950524	-1.61657	1.37164	-0.914778	-1.30524	1.71913	-0.965242	0.834485	0.699572	-0.341624	1.5143	0.0823679	-0.649592	1.12125	-1.02734	1.60811	0.408669	0.990283	-2.08294	-2.33668	1.55344	-0.172607	0.426851	-0.451981	-1.91227	-1.58788	1.05732	1.02125	1.90659
LOC100891696	0.368191	0.44637	0.0935212	0.46258	0.12444	0.240485	-0.619325	0.50727	0.455818	0.481509	0.868591	0.277161	-0.17822	0.408418	0.22873	0.418364	-0.561612	-0.587446	-0.850744	-1.16372	0.374088	0.42579	0.288688	-0.997699	-0.27303	-1.19399	-0.0958455	-0.284776	0.336388
LOC100891706	-0.317958	-1.14642	1.18366	-0.19259	-0.527146	-0.239809	-0.164176	-0.237721	-0.152802	-0.566857	-0.115462	-0.297355	-1.05829	-0.0486197	-0.278711	-0.258105	-0.771851	2.66823	1.45692	1.76715	0.25389	-0.261933	-1.20468	0.742728	-0.943277	0.0200785	1.199	-0.452036	-0.0558439
LOC100891729	0.19666	0.57405	-0.354468	0.147957	1.4732	0.588525	-0.363543	0.0424069	-0.0190596	-0.669866	0.782177	0.591875	-0.426063	0.323765	0.0238337	-0.681163	-0.80267	0.56788	0.00299656	0.0646745	0.516945	0.587709	-0.358327	-1.0304	-1.57269	-0.569505	-0.341556	-0.39909	1.10374
LOC100891731	-0.196127	0.750739	0.565369	-0.0013848	0.930681	1.14721	0.330069	0.107246	-1.09967	0.486242	0.175777	-1.29965	-0.175301	0.19322	0.425603	0.782396	0.942124	-0.31273	-0.420423	-0.646403	0.829437	-0.545585	0.348025	-0.940564	-1.47691	-1.29808	0.307295	-0.751508	0.842895
LOC100891736	-1.14873	-0.183854	0.750001	-1.85441	-1.4116	-1.26544	0.975711	-0.321053	-1.36383	-1.82027	-1.70003	-1.86936	0.0446257	-0.802853	0.9861	-1.10941	-1.3266	2.39049	3.65592	4.17453	0.357145	0.159261	-0.696972	1.83886	1.72391	2.34455	-0.443521	-0.469417	-1.61375
LOC100891746	-0.560686	-1.05115	-0.335061	1.1288	1.11158	1.31728	-0.426119	-0.362809	-0.54521	0.848518	1.21846	0.945108	-1.07753	-0.481307	-1.04007	0.406601	0.760138	-0.554511	-0.534845	-1.44686	0.00422704	0.135909	-0.405814	0.0773249	0.820464	-0.503668	0.515555	0.256452	-0.220785
LOC100891775	-0.832549	-0.832549	-0.832549	-0.832549	0.180689	0.0848436	-0.832549	0.10245	-0.832549	-0.832549	0.0499419	-0.832549	-0.314528	0.510711	-0.150619	5.74451	0.725761	0.356252	0.242315	1.21375	1.17104	-0.832549	0.635803	1.10276	-0.832549	-0.832549	-0.832549	-0.832549	-0.832549
LOC100891787	-0.0506872	0.0829076	-0.734157	-0.0759438	1.05791	0.480279	-0.370716	0.0862137	0.493457	0.537187	0.731538	0.467168	0.374304	-0.00649532	-0.718618	0.00937093	0.851494	-0.984408	-1.29137	-0.964622	0.0102068	-0.0366439	0.626115	-1.08616	-0.575701	-0.8239	-0.0638621	0.466776	1.50836
LOC100891840	-0.837019	-1.24255	-0.238664	-0.671618	-0.156692	0.406111	-0.737638	-0.443568	-0.709266	-0.459143	0.257339	-0.366836	-1.14612	-0.39021	-0.991698	-0.261012	-0.27242	0.938933	0.0753498	0.862507	-0.125382	-0.722622	-0.272685	1.95876	2.15298	1.99443	0.856188	0.0716304	0.470917
LOC100891850	-0.789428	-0.168799	-0.572277	-0.267306	0.0582941	-0.716841	-0.988129	-0.699234	-0.0837731	0.233433	0.236206	0.123651	0.352391	0.297671	0.285789	2.69792	-0.0759232	-0.125416	-0.865611	0.170296	1.72959	0.729955	2.36967	-0.30365	-0.200756	-0.213751	0.0544915	-1.63423	-1.63423
LOC100891881	0.0216033	-0.0476484	0.648673	-0.512802	-0.316176	-0.501836	0.819536	-0.255795	-0.0861843	-0.425873	-0.397577	-0.422316	-0.122752	-0.416705	0.528514	-1.0486	-0.301544	1.52663	1.41983	1.68918	-0.398696	-0.723719	-1.45518	1.1042	-0.41455	0.686032	0.69627	-0.564453	-0.728079
LOC100891918	-0.0321077	0.243028	0.0847374	-0.416427	-0.128573	-0.697776	0.281917	-0.550728	-0.185232	-0.281958	-0.831683	-0.314576	0.0725659	-0.427694	0.430738	-0.591827	-0.20315	0.113403	0.392656	0.898256	-0.613046	-0.395253	-0.390666	1.22855	1.03326	1.90508	-0.358681	-0.380844	0.116038
LOC100891932	-0.424663	0.266092	0.497526	-0.715291	-0.189442	0.223656	-0.46771	0.183281	-0.227629	-0.719139	0.742284	0.36984	0.00272627	0.244658	0.589739	0.510403	-0.214753	0.0243475	-1.12143	-0.380308	0.0962371	0.026196	0.347122	0.695337	1.569	0.01161	-0.723354	-1.23219	0.0158526
LOC100891935	-0.144655	0.403776	0.21106	-0.71377	-0.565095	-1.40953	0.691056	0.058364	-0.349068	-0.593726	-0.156572	-0.435962	0.0679042	0.860511	1.9562	-0.427759	-1.09034	1.10812	1.34019	1.56484	-0.468152	-0.653749	-0.77	0.479703	0.134987	0.279696	-0.603396	-0.271635	-0.502983
LOC100891958	0.0941139	-0.0444998	-0.00920927	0.47742	-0.0909865	-0.201366	0.29626	-0.781588	-0.0737365	0.279416	-1.30747	-0.132468	-0.0286164	-0.707122	0.00334982	-0.393379	-0.0981427	-0.290596	0.34721	0.206665	-0.67803	0.266075	-0.426872	0.852855	1.05373	1.46127	0.283115	-0.0597354	-0.297666
LOC100891959	-0.691596	-0.0212297	-0.432304	-1.37059	-0.651258	-0.880258	0.120048	-0.995649	-0.812479	-1.05356	-0.666843	-0.518969	-0.133664	-0.856061	0.795645	-1.07935	-0.395627	0.54035	0.266168	2.93753	-0.811653	-0.845869	-0.260106	2.35159	2.39441	4.21407	0.509206	-1.57303	-0.0789192
LOC100892038	0.173258	0.821394	1.07282	-1.45086	-0.779156	-0.394662	1.18503	0.966092	0.493922	-1.04476	-1.10947	-1.67206	0.774827	0.657208	0.881892	-0.279713	-0.616356	0.23086	1.07331	0.367897	-0.801328	0.806375	-0.912948	1.20013	0.447344	0.239319	-0.344008	-0.280145	-1.70621
LOC100892046	0.18864	0.0875046	0.0116861	-1.10841	-0.0343495	-0.857127	-0.219874	-0.00109735	-0.0543557	-0.366915	-0.255345	0.190103	0.377855	-0.336541	0.926525	-0.657045	-0.432208	-0.783305	-0.298583	0.761161	-0.321629	-0.153746	-0.551602	0.775051	1.86227	2.06059	-0.040839	-0.492034	-0.276379
LOC100892048	-1.71244	-0.774326	-2.26902	0.10854	0.942933	1.1958	-1.36722	-0.616891	-1.24379	0.370201	-0.110454	0.47211	-0.305413	-1.21717	-0.718235	-0.102861	2.79954	-1.25172	-1.696	-0.465593	0.684276	0.785253	3.31123	-0.760572	-1.45777	0.140813	0.710897	1.59439	2.95351
LOC100892050	0.0878395	0.242194	-0.39021	0.279173	-1.19097	0.876529	-0.767722	0.435659	0.811217	0.408278	1.19914	1.31694	-0.0113706	0.435326	-0.279305	0.391571	1.01102	-0.634329	-1.29479	-1.82094	0.622535	0.182831	0.996536	-1.02834	-0.523042	-1.17672	0.910109	-0.114936	-0.97423
LOC100892054	0.0414362	0.337483	-0.330058	0.685169	1.58266	1.74224	-0.412638	-0.246454	-0.177965	0.187914	0.752987	-0.359357	0.182576	0.0680658	-0.346995	0.649577	0.603224	-0.62169	-0.826925	-1.17685	0.00631485	0.692835	0.101523	-0.502994	-0.524347	-2.50805	0.270223	0.656993	-0.526896
LOC100892083	-0.157704	-0.101698	-0.605522	-0.119603	-1.04551	-0.793658	0.25655	0.423326	1.42991	1.02471	-0.472486	1.61107	0.289648	-0.213662	0.502044	-0.44708	-0.868535	-0.225163	-0.310359	-0.217707	0.170341	-0.0089062	-0.0307198	-0.606043	-0.983835	-0.388369	0.18027	1.72573	-0.01704
LOC100892108	-1.87772	-0.568717	-0.609664	-0.986214	0.260071	0.171096	-0.610123	-0.540287	-0.91395	-0.0342389	0.171059	-0.749213	-0.108302	-0.674816	0.222942	-0.0883315	1.42549	-1.26837	-0.213355	0.659601	0.419145	0.747508	2.60565	-0.728426	-0.722064	0.185287	-0.18988	-0.0138032	4.02964
LOC100892109	-0.018897	0.4595	-0.943091	0.0556229	-0.803246	-1.81648	-0.554109	-0.247065	-0.621664	-1.81648	-1.81648	-1.81648	0.443087	-1.43147	0.692916	0.285757	-0.524933	-1.11741	0.706936	1.20226	0.187102	-0.899418	0.713702	0.0648886	4.96927	3.63111	0.614801	-0.379918	0.780203
LOC100892154	0.179295	-0.189554	0.0394025	-0.343182	-0.92052	-0.742591	0.343548	0.176176	0.137987	0.0391296	-0.0273109	-0.230414	-0.0213748	0.0689062	0.280742	-0.443804	-0.810159	0.530634	0.664679	0.261621	-0.730954	-0.299914	-0.70172	1.36579	1.11893	1.32949	-0.26874	-0.254817	-0.551275
LOC100892162	-0.128413	0.19986	0.191393	0.345778	-1.06289	0.288779	0.0696343	-0.0225839	-0.104126	-0.0539579	0.619301	-0.19406	0.50971	-0.0329124	-0.253067	-0.0669275	0.429203	-0.02177	-1.00126	-0.573618	-0.946106	-0.799328	0.300383	-0.372329	0.154862	-0.655642	0.355162	0.780455	2.04447
LOC100892166	-0.782982	-0.632948	-0.402598	-1.05751	-0.711049	-1.04962	-0.26845	-0.0411495	0.179016	-0.603696	-0.177667	0.12666	-0.193163	0.210981	0.508519	0.168889	0.0536719	0.513267	0.835918	1.58801	-0.242002	-0.399665	-0.0199922	-0.226623	1.31606	1.04384	0.20558	0.140511	-0.0818199
LOC100892190	-0.0533255	-0.634556	-0.114999	0.817477	1.38406	0.70308	-0.60012	-0.360646	-0.585333	0.629646	0.534643	-0.156074	-0.269894	0.174876	-0.565536	0.358334	0.566523	0.176644	-0.11874	0.123096	-0.498262	-0.172992	0.692407	-1.06462	-0.478584	0.207254	-1.22107	0.363173	0.163541
LOC100892203	-0.213381	-0.367687	-0.742933	-0.18849	-0.279071	-1.27845	0.38944	-1.0896	0.000308088	0.070025	-0.701518	0.134472	-0.235327	-1.10059	-0.0540054	-0.999101	-0.247993	0.047288	0.998338	0.89594	-0.382333	0.0935415	-0.0703167	0.952557	2.04443	1.62918	0.144886	0.482397	0.067994
LOC100892239	0.592362	-0.164439	0.639406	-0.526419	-0.985381	-0.838655	1.76057	-0.631818	-0.401145	-0.384505	-1.12885	-0.746667	-0.53017	-0.364216	0.949375	-0.844849	-0.837594	0.825308	2.15283	1.96037	-0.423945	-0.493583	-0.432417	0.540833	1.38506	0.659188	-0.28223	-0.316639	-1.13178
LOC100892258	-0.399364	0.177327	0.717742	-0.260199	0.475472	1.05151	-0.0349011	0.451728	-0.376314	-0.487814	0.497	-0.504207	-0.0378261	0.486694	0.22284	0.404622	0.489967	0.266766	-0.54739	0.0348977	0.681111	-0.433789	-0.0192235	-0.613667	-1.88259	-1.01821	0.660528	-0.373413	0.370693
LOC100892277	-0.191506	-0.727504	0.367744	-0.36005	-1.2252	-0.312656	0.369427	-0.980791	-0.0836999	-0.144084	-0.720634	0.374895	-0.722854	-0.940009	-0.242906	-0.719797	-0.756311	0.931435	1.35912	1.29108	-0.3974	0.037603	-0.605762	0.74208	0.993436	0.670574	0.680664	0.564443	0.748663
LOC100892279	-2.14763	-1.92711	-0.593367	-2.13611	-0.599041	-2.32117	-2.03318	-2.29324	-1.5756	-0.929204	-1.99223	-1.20376	-2.03804	-1.5123	0.100144	-0.698671	-0.968874	2.50675	1.51743	3.80106	1.46146	-0.564353	0.41826	4.82032	4.46543	6.07738	3.2906	-1.00608	-1.91885
LOC100892330	-0.307183	0.954341	-0.666835	-0.11585	-0.555979	-0.124503	0.0434325	0.152776	-0.19773	0.0817514	-0.131031	-1.11016	0.186823	-0.600359	0.837716	-0.98303	0.934609	-0.937873	-1.01958	0.0791224	-0.400052	0.242767	0.731201	-0.732219	-0.974863	-0.4876	0.448158	2.99254	1.65961
LOC100892337	-0.666688	0.0370445	-0.483653	0.709264	1.39358	1.06254	-0.65357	-0.705986	-0.630437	0.57844	0.446308	-0.00958484	-0.186772	-0.599009	-0.316167	0.252966	1.04663	-0.651975	-0.708445	-0.159866	-0.00596851	0.102731	0.470216	-0.696343	-0.508519	0.0541292	-0.237065	0.484528	0.581666
LOC100892389	-1.65751	-0.320105	1.75443	-2.51041	-1.37495	-0.753362	1.73197	0.261997	-1.34144	-1.7816	-1.17692	-1.72361	0.0612523	-1.00993	1.54131	-0.889406	-1.40655	3.62037	4.20959	5.12411	1.1472	0.581786	-1.17673	1.60669	-0.951834	1.1657	-0.453837	-2.65464	-1.62359
LOC100892400	0.866749	0.793406	0.402976	-0.10165	-1.54094	-0.514298	0.20639	0.600382	0.57703	-0.389824	0.206248	-0.313605	0.560658	0.376616	0.456074	-0.571617	0.0924871	0.146632	-0.223443	0.0474842	-0.244063	-0.8759	-0.258011	-0.416334	-0.492836	-0.633738	-0.0234177	0.669431	0.597115
LOC100892411	0.938476	-0.576655	-1.0722	0.67553	-0.202868	-0.109329	0.650724	-0.408376	1.09978	0.981513	-0.286482	0.317719	0.00713939	-0.404244	0.0388885	-0.602714	0.518693	-0.691888	0.335532	-0.475546	-0.645122	0.85887	0.0103862	-0.831841	0.0911848	-2.22815	-1.52544	1.62142	1.91501
LOC100892466	-0.502805	-0.144031	0.17976	-0.148751	-0.0983661	-0.0451355	-0.054294	-0.603735	-0.0421504	-0.508575	0.208554	0.475496	-0.251534	-0.175375	-0.258445	-0.167604	0.231236	0.372379	-0.0644082	0.622239	0.32723	-0.311207	0.45338	0.220179	0.997332	1.0248	-0.432909	-0.79451	-0.508743
LOC100892535	-0.397372	-0.220191	1.64088	-2.13418	-2.8792	-1.56621	0.377229	-0.876093	-1.4443	-1.54061	-1.6589	-2.70341	-2.28222	-0.241708	0.880883	-1.01516	-2.84468	0.938315	0.232474	1.39683	0.834529	-1.70293	-3.74236	6.73391	5.81331	7.061	4.01305	-1.13721	-1.53568
LOC100892537	0.141543	-0.237377	-0.495453	0.248971	-0.250068	1.50447	-0.256659	-0.119391	0.542246	-0.305265	-0.302493	-1.11773	-0.0426748	0.511814	0.0745116	1.8349	0.633515	-0.98413	-0.601872	0.0766423	0.250365	1.45532	0.940631	-0.757036	-1.38464	-2.17293	0.455703	-0.736365	1.09344
LOC100892542	-0.41365	-0.896612	-0.0880502	1.22986	1.64033	1.55703	-1.22908	0.512686	-0.796584	0.7336	1.88692	0.668343	-1.31925	0.593159	-2.16646	1.09736	0.977355	-0.122197	-1.29798	-1.191	-0.327241	-0.659739	0.647285	0.406454	-0.60062	1.28685	-0.4925	-0.811812	-0.824456
LOC100892549	-1.08853	-0.75993	0.251071	-2.15916	-0.882397	-1.41677	-0.471983	-0.844367	-0.771096	-1.4802	-0.152154	-0.215453	-0.483835	-0.102296	0.725308	-0.559868	-0.648553	1.83358	0.960759	1.46881	-0.0821942	-0.42896	-0.0646457	1.67913	1.50539	1.56089	1.79002	1.01046	-0.173033
LOC100892554	-0.551294	-0.151015	-0.251403	-0.119823	0.598586	0.902386	-0.878281	0.931198	0.318113	-1.28907	1.29933	0.293304	0.343287	0.618235	-0.833305	1.19509	1.06099	-0.4728	-1.40968	-1.27581	1.11974	0.745073	0.218472	-1.58509	-0.863865	-1.78992	0.864038	0.0450229	0.918489
LOC100892589	0.0391935	-0.753693	0.704012	-0.220196	-0.754403	-0.0128571	0.538199	-1.11169	-0.380615	-0.0528827	-0.36785	-0.403716	-1.24295	-0.692759	0.324803	-0.693184	-0.72725	0.966018	0.903779	0.949206	-0.249533	-0.043847	-0.913845	1.38094	1.29965	1.4208	0.272252	0.257237	-0.434827
LOC100892594	-0.4808	0.0985427	-1.06338	-0.51206	0.0656228	0.618927	-1.33974	-0.060352	-0.511012	-0.580889	-0.715747	-0.37302	-0.0616531	-0.477601	-0.173213	0.463728	0.965886	-0.8766	-1.1698	-1.42602	0.711473	0.785705	0.982572	-0.401173	-0.50987	-0.147343	2.04202	1.6736	2.47218
LOC100892608	-0.294344	0.1702	-0.232627	0.985978	-0.683648	-0.620651	-0.459903	0.14492	-0.0891093	-0.354009	-0.682496	0.282728	0.0743022	0.372937	-0.553117	-0.467356	0.517615	0.123114	-1.07376	-0.713008	0.683054	-0.621226	3.26592	0.00162759	-0.546298	0.379461	0.801385	-0.939608	0.527914
LOC100892661	-0.0961677	-0.0852334	0.861127	-0.573842	-0.808062	-0.911796	0.0267529	-0.599147	-0.666476	-0.886197	-0.477595	-0.374626	-0.158406	-0.468245	0.631431	-1.11297	-0.14146	1.50615	1.11168	1.5961	-0.135115	-0.849335	-0.249425	0.528138	0.51764	0.671154	0.738743	0.266814	0.138366
LOC100892718	-0.676616	-1.70217	1.56423	-1.03177	-0.958583	-0.387882	0.595206	-0.576475	-0.660151	0.577257	-0.0828177	-0.421047	-1.43886	-0.534623	-0.518977	-1.45008	-0.936471	2.78961	1.89905	0.227318	0.178951	-0.0928523	-0.654753	1.16179	0.924011	0.937528	0.983417	0.725955	-0.440203
LOC100892749	0.000254863	-0.365197	-0.344021	0.0112997	-0.530767	-0.234158	-0.14103	0.575643	-0.307384	-0.24437	-0.406456	0.300505	-0.4531	-0.384577	-0.717068	-0.613421	1.52191	-0.882004	-0.655828	-0.520553	1.17443	0.476435	1.61091	-0.801439	-0.219543	-0.0698208	0.85092	0.292431	1.076
LOC100892758	-0.32771	-0.147229	0.507612	-0.558532	-1.19551	0.35713	0.468813	0.110884	0.0808818	-0.867053	-0.504163	-0.904119	-0.253035	-0.0928246	0.284271	-0.591776	-0.718801	0.954699	1.15747	1.02438	-0.0314558	-0.909281	-1.77817	1.94025	2.20071	1.80217	0.418822	-1.19611	-1.23232
LOC100892773	-1.46439	-0.142782	0.503053	-0.396035	-0.746615	1.12889	-1.00807	0.0766163	-1.75993	-0.790674	-0.259907	-2.46761	-1.02888	0.617165	0.173714	0.507121	0.693831	1.22919	-0.316984	1.1321	1.14047	-0.206791	0.392348	0.0479339	-0.958991	-0.564592	1.34759	1.02542	2.09682
LOC100892796	0.157438	-0.452535	1.18534	-0.644299	-0.233877	-0.628165	0.930109	-0.756177	-0.292041	0.0361859	-0.717975	-0.21026	-0.516829	-0.836263	0.188464	-0.607626	0.291395	0.671186	-0.0719347	1.34885	0.176566	-0.035942	-0.3173	-1.4471	-0.693381	-1.49469	3.30703	1.54317	0.120662
LOC100892810	-0.260691	-0.863214	-0.146093	0.137656	-0.575774	-1.32063	0.554137	-0.5217	0.388524	0.456649	-1.37622	1.27551	-0.484779	-1.15267	-0.0354912	-0.852934	-0.474035	0.660214	0.547188	0.859669	0.252664	0.664431	-0.0684821	0.909848	1.67567	0.890567	-0.233497	-0.243421	-0.66309
LOC100892816	0.764146	1.4238	2.88337	-1.29446	-2.20319	-1.36337	1.90008	-0.615801	-1.07229	-0.803292	-2.22159	-1.76659	-0.803988	0.620977	2.90351	-1.62353	-2.74566	2.9337	2.04728	3.27016	0.020703	-0.525965	-1.63033	1.19527	-0.504928	0.188764	0.731016	0.261899	-1.96967
LOC100892829	0.528917	0.334143	1.30154	-0.164794	-1.43539	-0.505894	1.11252	0.776917	-0.00281937	-0.695391	-1.00325	-1.10798	0.0445252	0.279147	0.353424	-0.905384	-1.75744	1.02843	1.46281	0.990669	0.0293441	-0.352452	-1.25149	1.36095	0.696569	0.223744	0.718353	-0.38959	-1.67013
LOC100892853	-0.320788	-0.830047	-0.628133	1.40236	0.874986	1.18578	-0.193332	-0.654965	-0.177345	1.25694	0.631732	0.844367	-0.905735	-0.352963	-0.956329	0.440664	0.876509	-0.849773	-0.206922	-1.60025	0.274189	1.04221	0.153691	-0.416225	-0.0680734	-0.676535	-0.512595	0.765828	-0.399242
LOC100892893	-0.0662905	0.0239952	-0.14161	0.442599	-0.225258	0.878635	0.0658887	-0.465182	0.193799	0.136467	0.139675	-0.266057	-0.44468	-0.187461	0.36128	0.199011	-0.589811	-0.95932	-0.500107	-0.645615	-0.144535	-0.211509	0.520108	-0.323125	-0.813779	-0.206911	2.04621	1.38789	-0.204308
LOC100892894	-1.00798	0.113698	1.06192	-0.794922	-1.09429	-0.426194	0.150903	-0.842028	-0.311408	0.00806642	-0.553174	-0.686604	-0.825721	-0.379458	1.20339	-0.994504	-1.01195	1.49306	0.631996	1.86613	0.38896	0.255518	-0.308348	-0.573283	-1.44688	-1.65846	1.61952	1.65028	2.47177
LOC100892916	-0.370033	-0.204494	1.37983	-1.43571	-0.15868	-0.67258	0.657473	-1.38363	-1.25823	-0.793912	-0.77134	-0.801215	-0.804657	0.380486	0.760779	-0.777911	-0.579719	2.09532	1.04029	2.09255	0.330322	-0.728157	-0.676739	1.11662	0.791759	1.27729	0.513212	-0.516017	-0.502904
LOC100892925	-0.28237	0.0479026	0.224311	-0.0419192	0.553593	0.164488	-0.247546	-0.278081	-0.508129	-0.565115	-0.172632	-0.73756	-0.0167183	-0.333107	0.0887545	0.129203	-0.203758	-0.00415258	-0.084655	0.115782	-0.0820815	-0.564476	-0.435746	1.96798	0.905193	1.11033	0.209109	-1.30942	0.350822
LOC100892939	0.252724	0.358645	-0.332559	-0.360138	-0.599333	-0.389621	0.970882	0.456861	-0.229757	-1.30278	-1.94046	-0.447541	0.424349	-0.315441	0.0978585	-0.22913	-0.0433208	-0.337107	0.459672	0.615137	-0.42801	0.356114	0.0353443	0.746224	0.975684	0.144554	0.961949	0.36556	-0.266359
LOC100892959	-1.09339	0.0326126	1.70328	-2.15847	-1.79871	-1.23573	0.766555	-1.13371	-1.2747	-1.33541	-1.43689	-1.2431	-0.727024	-1.01046	1.34351	-1.18999	-1.437	2.77623	2.4481	3.63267	0.36929	-0.16394	-1.07109	1.5807	1.16373	1.73632	1.66496	-0.0260487	-0.882309
LOC100892964	-1.89382	-0.00795478	0.741806	-2.27492	0.307616	0.761527	-0.923881	-2.56582	-2.44318	-0.904674	-3.13018	-1.75005	-2.29919	-0.405164	0.652735	0.913015	1.13735	1.40476	2.18259	1.80346	0.56534	0.330405	1.05713	0.355096	-0.768925	-1.1835	2.32268	2.7303	3.28547
LOC100892995	0.338699	-0.246791	0.083068	0.819432	0.0133131	-0.855934	0.900095	-0.911153	-0.563322	0.633745	-1.30726	-0.798203	-0.806542	-0.361036	0.124854	3.41621	0.182806	-0.653419	0.784885	1.02327	0.0847585	0.305963	-0.262979	-0.617946	-0.897626	0.107535	-1.39019	0.742841	0.110923
LOC100893003	-0.360577	0.995439	-1.32549	-0.308975	1.58079	-0.523761	-1.19655	-0.688362	-1.17271	0.185163	-1.25272	-0.0471937	0.519204	-1.45209	0.743032	0.248223	2.94544	-1.32491	-0.874741	0.648422	-0.0348472	0.00874397	1.9618	-1.14146	-1.86407	-0.00691286	0.169071	0.50095	3.06909
LOC100893010	1.89932	-0.787031	-0.7205	0.526622	0.328969	-1.59389	1.67605	-0.92707	-0.399074	-0.110289	-1.59389	-0.538697	-0.0253582	-0.351869	-1.59389	4.73822	-1.59389	-0.614463	1.94835	-0.091388	0.133751	0.994009	0.60897	1.85295	0.732122	-0.752233	-1.59389	-0.557995	-1.59389
LOC100893019	-0.129846	-0.709679	1.62705	-0.489871	-1.23507	-0.778378	0.225909	0.0611341	-0.0604222	-0.699952	-1.00194	-0.488556	-0.916517	0.234742	0.295522	-1.0388	-0.872518	1.98495	1.02399	1.88738	0.368893	-0.0508258	-0.991912	1.19473	-0.13995	0.986399	0.627319	0.162856	-1.07664
LOC100893046	-0.862028	0.446978	-2.39242	0.116515	1.92483	-0.636897	-0.9913	0.0711021	0.772207	0.981456	0.303004	0.84694	1.32251	-1.09854	-0.0745209	-0.845969	2.44118	-1.20362	-0.992916	-1.61615	-1.0246	1.08043	1.84589	-0.217201	-0.211644	-0.196227	-0.703696	-0.0619197	0.976595
LOC100893066	0.00138814	-0.0211697	-0.148381	-0.353889	0.355806	-1.16305	-0.344338	-0.109763	0.0268896	-0.596838	0.321363	-0.0854798	0.4394	0.745125	-0.257385	-0.685101	0.532779	0.539468	0.150105	0.640595	0.342854	1.01869	1.5133	-0.585451	-0.978676	-2.08044	0.350843	-0.643876	1.07524
LOC100893077	0.175771	-0.395164	-0.835398	0.919692	-0.196345	-0.0793609	0.0305335	0.546613	0.0650541	1.06439	-0.260573	0.382739	0.279487	-0.258242	-0.318914	-0.497013	-0.507839	-1.4066	-0.584559	-0.721155	-0.0250218	1.38816	0.524894	-0.636784	0.463969	0.495318	-0.567541	1.12465	-0.170771
LOC100893093	0.244132	-0.454887	-0.499811	0.774861	0.526948	-0.0857056	-0.152777	-0.0525976	0.527946	0.644737	0.62991	1.56894	-0.34278	-0.0974144	-1.12336	1.70733	0.75027	-0.436152	-0.511225	-0.0898984	0.249248	-0.312012	-0.484505	-0.888415	0.0465786	-0.0912944	-0.911705	-0.482789	-0.653566
LOC100893129	-0.517573	-0.712241	-0.0549581	-0.767882	-0.140748	-0.239605	0.0204555	-0.812114	-0.578431	-0.362866	-0.743786	-0.12541	-0.628659	-0.809823	-0.276776	-0.735769	-0.240583	1.18543	1.41885	1.26309	-0.296309	0.147525	-0.490961	0.650662	0.932515	1.38249	0.768654	0.454932	0.309889
LOC100893162	0.0904187	-0.34504	-0.453816	0.231232	-0.155312	-0.721914	0.251177	-0.773926	0.262754	0.330612	-0.845268	0.299053	-0.228516	-0.98695	-0.174282	-0.594222	-0.150054	0.15396	0.935999	0.407386	-0.379756	0.418903	-0.0455388	-0.699685	-0.124808	-0.776444	2.28362	1.60555	0.184864
LOC100893176	0.733355	1.62013	-0.574073	0.10088	0.27225	-0.438819	-0.0443367	0.608479	1.04331	-0.0584261	0.287039	0.588057	1.22874	0.226519	0.787186	-0.161055	0.05537	-0.967165	-0.782533	-1.08093	-0.131605	0.101938	0.516185	-0.597396	-1.38073	-2.08064	-0.80846	0.283744	0.652984
LOC100893184	-0.295353	-1.44476	0.837111	-1.79772	-2.2636	-1.43256	1.55741	-2.10041	-1.22453	-0.977967	-2.18392	-1.07806	-1.084	-1.54906	0.313969	-1.18137	-2.37828	2.21788	2.92825	3.22305	0.630377	-0.0915149	-0.556269	3.06914	2.98181	4.26045	2.38903	-0.275519	-2.49359
LOC100893200	-0.475817	-0.0770727	0.16061	-0.72484	-0.151993	-0.450261	-0.209068	-0.600467	-0.17548	-0.447851	-0.211649	-0.129389	0.0969558	-0.407555	0.508617	-0.385218	-0.53065	1.02052	0.702035	1.81662	0.110913	-0.353178	-0.0434584	-0.121401	-0.103528	-0.160839	1.16809	0.170057	0.00529564
LOC100893208	0.0549195	0.896317	0.962394	-1.04218	-0.605406	-1.66523	1.84417	-0.860115	-1.21483	-0.283405	-1.9844	-0.992177	-0.0680877	-1.70725	2.26124	-1.48278	-0.838362	1.20199	2.26051	3.03724	0.0310357	-0.173941	-1.47284	0.918333	0.686153	1.96237	-0.246668	-1.10035	-0.378631
LOC100893225	0.190527	1.09029	0.918607	-2.08289	-0.119162	-0.403033	0.571995	0.615678	-0.390048	-1.11744	-0.482227	-1.67768	-0.0236223	0.227182	1.00758	-0.627099	0.0653573	0.727251	0.112833	0.783173	0.205566	-0.637635	-0.0863737	0.812906	0.154649	0.334741	0.272	-0.574657	0.131521
LOC100893228	-1.71125	-0.00120297	-0.755928	-0.627848	-0.0385785	-0.110028	-1.40068	-1.83577	-0.90694	-0.131301	-1.11167	-0.18393	-1.37124	-1.57574	1.11255	0.388589	1.78107	0.444889	0.0346126	1.07688	0.315545	1.14852	2.56911	-0.876777	-0.810768	-1.19557	0.886031	1.41667	3.47074
LOC100893252	0.379842	1.01338	0.0355655	-0.0544151	-0.15118	-0.785062	0.665893	-0.145969	-0.00711673	0.0548727	0.0584987	0.47319	0.808406	0.103273	1.19758	0.0660919	-0.605001	0.0607031	0.351557	0.862677	0.0895423	-0.358106	-0.345787	0.0162965	-0.0718547	0.10777	-1.71149	-0.563108	-1.54605
LOC100893256	-0.147228	0.475832	0.292534	-0.920654	0.185936	0.109434	0.326955	-0.185541	-0.151751	-0.549077	-0.345778	-0.653114	0.24115	-0.308059	0.560249	-0.290579	-0.274644	0.63847	0.0477319	0.88998	-0.433458	-0.779749	-0.133934	1.36449	-0.121213	1.53771	-0.339648	-1.0852	0.0491595
LOC100893271	0.215515	-0.987419	-0.924188	1.23882	0.624022	1.26598	-0.642239	0.771059	0.781443	0.621782	1.23075	2.10018	-0.270415	0.163399	-1.38214	0.982777	0.89731	-1.34743	-1.78138	-2.85625	1.21307	1.15678	0.80381	-1.44035	-0.576896	-2.85625	0.714982	0.380605	-0.0973223
LOC100893281	0.0674835	0.2155	-0.271101	0.274452	0.9586	0.38025	-0.364156	0.628698	-0.224456	0.212031	0.457525	0.49475	0.658372	0.0356002	-0.220171	0.48447	0.778931	-1.25017	-1.94639	-1.28554	0.335252	0.0327612	1.0273	-0.323517	-1.62429	-0.179555	-0.0218287	-0.0923992	0.761603
LOC100893350	0.0447113	0.470528	0.640849	-0.783423	-0.561594	-0.423951	0.100506	0.477764	0.396912	-0.882633	0.136546	-0.219431	0.421502	0.395641	0.215817	-0.718483	-0.462791	-0.19937	-0.0995377	-0.148513	-0.207471	0.315251	-0.285884	0.609871	0.789634	0.269863	0.429764	0.178795	-0.900873
LOC100893366	-0.76139	-0.353302	-0.20895	-0.295226	0.432736	0.813815	-0.450009	0.0796269	-0.373567	-0.207733	0.708818	0.101092	-0.158856	0.0356865	-0.440707	0.202377	0.361992	-0.205088	-0.316298	-0.523141	0.107851	-0.561495	-0.26724	0.385573	1.57979	1.14254	0.305438	-0.480315	-0.654015
LOC100893381	-0.836007	-1.43758	-0.375622	-0.070651	0.25495	-0.160341	0.776432	-0.136561	-0.39579	1.16334	0.725475	-0.683318	-1.43758	-0.250237	-1.43758	4.89	-0.146026	-0.738499	1.08584	-1.43758	0.124278	1.34246	0.327288	0.862865	-0.212732	-1.43758	-1.43758	0.892923	0.185397
LOC100893394	-0.27201	-0.569764	-1.1587	0.063601	0.636309	-0.272893	0.123363	0.389454	0.654712	0.100136	1.60015	0.781796	0.0926935	-0.0207247	0.213006	0.978777	0.177181	-0.0645894	-0.573814	-0.47179	-0.154044	0.0746893	0.744406	-0.933127	-1.05947	-1.75976	-0.522167	0.261698	0.94088
LOC100893399	0.613649	0.584458	-0.122987	1.1249	0.0142179	-0.739992	-0.767993	-0.165228	0.522676	-0.392871	-0.0966975	0.300203	0.269262	0.349762	-0.162622	0.392069	-0.158521	-0.338318	-0.692897	0.326348	-0.35798	-0.598048	-0.0433202	0.660208	0.817888	1.06986	-0.965678	0.125361	-1.56771
LOC100893433	-0.222484	0.347597	-1.02137	0.428864	-0.316153	-0.00173964	-0.97664	-0.0342035	0.30231	-0.216849	1.02638	0.48389	0.175396	-0.397567	-0.228993	0.3774	1.36921	-0.878155	-1.16415	-1.15369	0.0911885	0.125173	0.291171	-0.82312	-0.110453	0.0681065	0.853486	0.379694	1.2257
LOC100893469	-0.0535137	-0.13557	-0.133167	1.0796	1.38522	0.932412	-0.00898608	-0.6882	-0.232173	1.08194	0.270291	0.785179	-0.529642	-0.567788	-0.564933	0.11163	0.799788	-0.713354	-0.166443	-0.0765415	-0.107235	0.47372	0.0130699	-0.235352	-0.397922	-0.908487	-0.77347	-0.229467	-0.410606
LOC100893471	-0.874323	0.572153	0.94057	-0.297495	-1.28662	0.0650441	0.040885	0.329547	-1.10504	-0.432192	0.561337	-0.541974	-0.0402873	0.795366	0.148686	0.77926	-1.00831	1.33877	0.555794	0.28147	0.868386	0.480177	-0.297206	1.51306	-0.0688721	0.732202	-1.07365	-2.29986	-0.676884
LOC100893485	-1.21635	-1.36374	1.08596	-1.37947	-0.761577	-0.739277	0.0901842	-1.3903	-0.812283	-0.844795	-0.324173	-0.30945	-0.810815	-0.927614	-0.0461509	-0.768407	-0.429767	2.68427	1.5935	2.30621	0.167916	-0.476264	-0.36402	1.67673	1.30768	1.95412	0.715448	-0.523747	-0.0938168
LOC100893491	-0.303175	0.452351	1.629	-0.896954	-0.650843	-0.679895	0.0101557	-0.657586	-0.480404	-1.05742	-1.75222	-1.6002	-0.355584	0.314349	0.394931	-0.120908	-1.13198	2.21116	-0.546225	1.40247	-0.570214	-1.09041	-0.665367	2.22217	0.507124	2.75305	1.02792	-0.0397455	-0.325556
LOC100893493	-0.584702	-0.259938	0.681374	-1.67573	-1.19405	-0.433856	0.505919	-1.25747	-1.50999	-0.92158	-0.477183	-1.26333	-1.65427	0.450275	0.231341	-0.629019	-1.2304	2.32823	1.80564	2.45705	0.643625	-0.169613	-1.4186	1.45417	0.813873	1.34956	1.88363	0.429844	-0.354802
LOC100893494	-0.549146	-0.764519	-1.17795	0.783675	0.925703	1.30634	-0.956151	-0.416519	-0.0643695	0.915141	1.02171	1.16543	-0.338226	-0.719225	-1.01833	0.727063	1.46707	-1.05242	-1.31367	-1.39897	0.469323	0.897525	0.343024	-0.625504	-0.619897	-1.12093	0.582352	0.702584	0.828886
LOC100893496	-0.871457	0.731147	-0.305706	-0.466763	0.410051	0.631249	-0.798748	0.0959189	-0.647014	-0.355373	-0.844109	-0.54185	0.395939	-0.0919984	0.142783	0.0437786	0.475554	-0.929427	-2.10368	-0.41657	-0.0889842	-0.362894	0.786618	-0.199979	0.178035	-0.146887	0.859121	1.22484	3.1964
LOC100893503	-0.852392	-0.0971464	-0.661929	0.538161	0.3947	1.41734	-0.52818	0.476662	-0.28202	1.11159	0.336677	1.37931	0.200922	-0.184179	-0.695912	0.944274	1.70377	-0.434219	-1.56651	-0.937698	0.494903	0.807577	-0.338737	-0.98755	-1.43545	-1.44844	-0.24029	0.598004	0.286759
LOC100893518	-0.471637	-0.700913	-0.320474	-0.00665574	0.537094	0.350348	-0.674074	-0.211336	-0.125192	0.0639507	0.698021	0.780736	-0.361679	-0.172842	-0.656287	0.400057	0.524834	-0.331405	-1.19385	-0.783481	0.52559	-0.053751	0.411179	-0.0513862	0.291133	0.610456	0.500663	0.31038	0.110517
LOC100893538	-0.697103	-0.749832	-1.11119	0.468273	1.58755	1.28649	-1.04073	-0.261344	0.0769943	0.272633	1.2315	1.15441	-0.184897	-0.235094	-0.381662	0.634582	1.8898	-1.20039	-1.12129	-1.32352	0.154026	-0.0197486	1.328	-0.9543	-0.797784	-0.94762	-0.30036	0.0630318	1.17958
LOC100893601	-0.877298	0.837531	-0.0263566	-1.51226	1.73517	1.06628	0.741069	-1.56081	-1.57233	-0.596587	-1.07296	-1.83977	-1.02422	-0.190617	0.827403	0.168883	1.9129	0.365199	0.818196	0.618029	0.445764	-0.897898	2.11289	-0.663128	-1.54178	-1.1184	0.105693	-0.876555	3.61598
LOC100893621	-0.34617	-2.32773	0.318743	0.56131	-0.0142407	2.10662	-0.208852	0.145419	-0.350859	0.921077	-1.18709	-1.17353	-2.11027	0.224667	-2.07961	0.170402	1.07342	0.165679	-0.978546	-1.63531	1.69355	1.18059	1.41716	0.10912	-1.14323	-1.39562	1.69644	1.85218	1.31468
LOC100893627	-0.0683074	0.907444	-0.692799	-0.655025	-0.449032	0.634306	-1.00388	1.05231	0.549663	-0.779196	1.35864	0.82388	0.486285	0.163565	0.0701043	0.0742375	0.885813	-0.830736	-1.11604	-1.78143	0.806882	-0.239806	1.28159	-0.0262517	-0.554424	-0.206124	-0.378988	-0.318343	0.00566275
LOC100893636	-0.1968	-1.86325	-0.181504	1.50637	-0.052766	1.7011	-0.0324694	-0.459548	-0.225839	1.43937	0.796531	0.750825	-1.76125	-0.421246	-2.02957	0.887157	-0.125831	-0.399049	-0.150429	-1.80027	0.494074	1.03807	-0.736949	0.52479	0.824916	-0.569553	0.566198	1.2033	-0.726387
LOC100893654	0.72239	0.690317	0.856153	1.12922	-0.323214	-0.944808	0.703217	0.852921	0.0778802	0.229133	-1.09307	-0.457069	0.784749	0.519999	0.668577	-0.449522	-0.865684	0.274178	0.43156	0.158932	-0.0882396	-0.091531	-0.863961	-0.196849	0.403432	0.415047	-1.11832	-1.05709	-1.36834
LOC100893661	0.52441	-0.335963	0.0744585	1.10448	-0.400001	-0.356508	0.670176	-0.431866	-0.192208	0.852626	-0.74709	0.0465363	-0.696448	-0.316167	-0.466205	-0.943368	-0.784946	1.28705	1.84846	0.927222	-0.189426	-0.127986	-0.678522	0.125547	0.520492	-0.0461707	-0.575879	0.0560783	-0.74878
LOC100893667	-0.299195	0.55896	-0.0873956	-0.857242	-0.767097	-0.517467	-0.326568	-0.325279	-0.546553	-0.473724	-0.42885	-0.607824	0.312324	-0.41251	0.593003	-0.189089	0.00241242	1.14124	2.65919	2.60947	-0.378542	-0.415559	-0.0732898	0.1787	-0.995445	-0.298782	-0.122341	-0.281712	0.349168
LOC100893707	-0.0778596	-0.422892	-0.441284	-0.292537	0.192809	-0.44885	0.0194964	-0.122327	0.406064	0.113951	0.60668	0.697999	-0.35643	-0.108691	-0.243693	-0.248877	-0.192754	0.101564	0.257329	0.261199	-0.38025	-0.0107181	0.167783	-0.255249	0.916954	1.17406	-0.840517	-0.263807	-0.209153
LOC100893734	-0.0403751	0.819561	-0.505241	-0.718657	-0.542854	-0.42363	0.43877	-0.785785	-0.108083	-0.744881	-0.204802	-0.450388	0.295198	-0.645752	1.19509	-0.581964	-0.0990751	-0.323822	0.427483	1.80812	-0.490496	-0.979087	-0.387728	0.823682	1.25533	2.02035	-0.0408347	-0.999972	-0.0101654
LOC100893739	0.706779	-0.05335	1.09451	-0.822088	-0.212589	-0.643532	1.75505	-0.822575	-0.706745	-0.330951	-1.21566	-0.863263	-0.711041	0.639213	1.87144	-0.771418	0.0501222	1.15083	1.52346	2.29802	-0.337331	-0.423427	-0.645022	0.104912	-0.827488	0.655695	-1.22939	-1.25199	0.0178331
LOC100893740	-0.0465681	0.457162	0.258952	-0.371557	-0.589515	-1.4855	-0.0538823	-0.587912	-0.21173	-0.683525	-1.09497	-0.429361	0.0650989	-0.432358	0.309844	-0.374604	-0.51619	-0.01476	-0.654746	0.318308	-0.722661	-0.426531	-0.637809	2.04321	1.42989	3.76538	1.30034	-0.375065	-0.238939
LOC100893741	-0.716208	0.172175	0.831052	-0.865318	-0.0669862	-0.0532465	0.127855	-0.246862	-0.691798	-0.763344	-0.438254	-0.743811	0.135572	-0.298161	0.555086	-0.333187	-0.235969	1.36013	1.14421	1.77198	-0.343321	-1.18772	-0.591969	1.09459	0.216277	0.301853	0.811696	-0.57872	-0.367593
LOC100893745	-0.0637067	0.417887	-0.564558	-0.894589	0.294103	-1.44164	0.199147	-1.78789	-0.365072	-0.0632762	-0.843055	-0.241608	0.0594436	-1.70365	1.58472	-1.04209	0.0240842	0.829024	1.04165	3.24918	-0.34446	-1.78107	0.551192	0.850472	0.116244	2.50006	0.12857	-0.932386	0.223265
LOC100893779	0.112314	0.140622	0.216838	0.0841984	0.0707153	0.4626	-0.0617411	-0.483664	-0.262513	0.426051	0.0248158	-0.140001	-0.381191	0.0598508	-0.0197029	0.0508081	0.651786	0.0730459	-1.20083	-0.100549	0.427585	-0.388376	0.262327	-0.929149	-0.358583	-0.853224	-0.130222	0.570298	1.67589
LOC100893791	-0.853839	-0.768354	-0.14348	0.374695	0.754795	1.21031	-0.799321	0.145519	-0.446596	-0.483071	0.645669	-0.352357	-0.593884	0.0767412	-0.579228	0.402439	0.377045	1.04108	1.15014	0.954911	0.512095	-0.326295	0.213466	-0.0455517	0.142296	-0.921015	0.46006	-1.04417	-1.1041
LOC100893799	0.706067	-0.703559	2.23306	-1.75669	-1.3171	-0.552572	1.08573	-1.0508	-1.08353	-0.461645	-1.10704	-1.15858	-1.8809	1.24496	0.289005	-0.399578	-1.11581	3.52186	1.73047	2.50441	-0.10937	-1.02053	-0.418036	1.12449	-0.547871	0.0936111	1.17891	-0.280884	-0.748062
LOC100893839	-0.165584	-0.418164	0.658766	-0.613765	-0.642924	-0.579213	0.83784	-0.542339	-0.343319	-0.148601	0.0343635	-0.330302	-0.619879	-0.29288	1.01385	-0.611081	-0.823158	0.96373	1.21529	1.21718	-0.132668	-0.354715	-0.509919	0.396706	0.627633	0.525969	-0.148309	-0.10624	-0.108266
LOC100893850	-0.188967	-0.869338	-0.165181	0.281242	0.565489	1.03168	-0.31828	0.372919	-0.140675	0.579964	1.09502	0.625027	-0.899636	0.102463	-0.670483	0.572785	0.571647	0.291205	-0.421545	-0.57624	-0.2052	-0.060278	-0.338974	0.198633	0.260871	-0.610531	0.0587575	-0.343029	-0.799342
LOC100893873	-0.66402	-0.625532	-0.740314	0.252501	0.9217	0.737148	-0.357256	-0.188752	-0.38635	-0.137448	1.22527	0.534108	-0.691038	-0.551939	-0.981534	0.611025	0.837276	-0.969371	-0.894269	-0.839281	0.422665	0.360354	0.252952	0.345903	0.114298	0.0107932	0.929591	0.706481	-0.23496
LOC100893882	-0.329322	2.3412	1.09198	-0.513298	0.000356254	0.0224315	-0.870151	1.48781	0.0342406	-0.491219	-0.621275	-0.369295	1.37215	1.09077	1.59914	-0.582464	-0.446891	1.1231	-0.831517	1.11917	-0.93103	-1.33353	-1.4068	0.927068	-1.22948	0.182088	0.285466	-2.23856	-0.482132
LOC100893887	0.0613911	-0.142994	0.0650837	-0.269804	0.429203	0.446749	-0.225639	-0.572492	-0.697472	0.142677	1.00125	-0.384027	-0.206995	0.85161	0.0311007	-1.42415	-0.367708	1.22027	1.00573	0.363813	0.0882048	-0.600932	-0.673559	-0.438116	-0.807569	-0.721429	1.96923	-0.414029	0.270619
LOC100893900	-0.247087	-0.443838	-0.363941	-1.4259	-0.0196632	0.811379	-0.779793	0.017515	0.0185423	0.73407	0.267781	0.193576	-0.405673	0.0948741	-0.470076	-0.206469	-1.4259	0.94097	-0.351033	-1.4259	0.447372	-0.149101	-0.366201	0.277898	-0.865067	-0.00541477	0.12888	4.24505	0.773143
LOC100893925	-0.202366	-0.263679	-0.850528	0.290721	-0.233552	0.651833	-0.929942	0.14387	0.0475807	-0.326462	0.984993	0.025476	0.0240324	-0.0723725	-0.542565	0.277205	1.42057	-0.964503	-0.954736	-0.274417	-0.923792	0.599183	0.666362	-0.407068	-0.798815	-0.517878	0.792113	0.390396	1.94834
LOC100893943	-0.86168	1.31782	1.17127	-1.78587	-0.738368	0.352484	0.0110321	0.571883	-0.761548	-2.30906	-0.421051	-1.35943	1.09291	0.10922	2.28791	-0.491743	-0.254619	1.10454	0.310869	2.93826	0.0641009	-1.21696	-1.01586	1.82006	0.0675116	1.89254	-0.196742	-1.75974	-1.93975
LOC100894000	0.199647	0.365906	0.170273	0.105193	0.138116	-0.193096	0.467147	-0.319361	0.0514912	-0.406468	0.260744	0.278752	0.196686	-0.176977	0.119406	-0.682525	-0.464375	0.801893	0.490374	0.213402	-0.452671	-0.990089	-0.214884	-0.137106	0.650573	0.209548	-0.405021	0.0174051	-0.293985
LOC100894027	0.0472482	-0.415059	-0.450136	-0.106933	0.618572	0.08774	-1.02168	0.214229	-1.05771	-0.786735	0.202655	-0.0483106	0.368525	-0.147013	0.155274	-0.121333	0.106419	-0.158966	0.0524551	0.263441	-0.105928	-0.126805	-1.66778	0.098125	-0.87949	0.52841	3.10162	1.29398	-0.0448093
LOC100894037	0.766056	1.62579	0.583865	-0.906374	-0.941132	-0.597023	0.909586	0.0828945	0.280968	-0.0750434	-1.04666	-1.46557	1.03963	0.182135	1.83673	0.133215	-1.31803	-0.0761516	0.205655	1.38566	-0.0551594	0.335725	-0.750558	0.154942	0.273415	-0.0078345	-0.171672	-0.459627	-1.92543
LOC100894039	-0.441089	-0.31119	0.32338	-1.08397	-0.535707	-0.604855	0.280069	-0.51533	-0.208314	-0.813331	-0.0349127	0.00290775	-0.215305	-0.316999	0.376303	-0.375139	-0.462178	0.978569	0.881145	1.61705	-0.355529	-0.710464	-0.142315	1.01067	0.705754	1.76453	0.270622	-0.803868	-0.280499
LOC100894058	-0.263886	0.264212	-0.118262	0.435685	0.979449	0.717455	-0.738264	-0.0668709	0.193617	0.613167	-0.200921	1.06689	0.0409311	0.350472	-0.359531	0.509444	0.0588896	0.257572	-1.22393	-0.230932	0.1313	0.278906	0.52194	-0.687182	-1.45119	-1.34664	-0.136166	-0.176353	0.580199
LOC100894086	-0.508922	1.31942	1.24205	-1.3649	-0.372794	-1.34735	0.510958	-0.0623771	-0.502062	-1.47693	-1.56851	-1.46646	0.628906	-0.345133	1.47489	-0.996339	-0.913565	1.43787	0.436489	2.23485	-0.611986	-1.0316	-1.26575	2.44242	0.722239	2.79058	0.25599	-1.07972	-0.582269
LOC100894089	-1.38276	-0.255636	-0.760534	0.178094	-1.38276	-0.465365	-0.736653	-0.24703	0.0616824	0.100848	-0.152769	0.236716	-0.362533	0.138014	0.0913529	4.04044	0.175553	-0.0218968	0.337482	0.421772	0.179098	-1.38276	1.99116	0.0331381	0.14161	0.237959	-0.660855	-0.346858	-0.206512
LOC100894091	0.276881	0.461828	0.534176	-0.460855	-0.437901	-0.444977	0.278799	0.29382	0.079827	-0.18015	-0.266469	-0.653324	0.141793	0.187692	0.279762	-0.339422	-0.573978	0.527287	0.253076	0.31111	-0.0940509	-0.418821	-0.538411	0.785379	0.517378	1.12799	-0.713575	-0.484328	-0.450531
LOC100894102	-0.145697	-0.621955	1.29209	-1.09281	-1.7775	-0.956591	1.81879	-0.674255	-0.387832	-1.29332	-1.4001	-0.973048	-0.809082	-0.581027	0.837616	-1.83402	-2.34316	2.46309	3.70035	5.16796	0.251173	-0.430945	-1.19354	1.33517	1.13664	1.1927	-0.142371	-0.888135	-1.65021
LOC100894103	-0.431936	1.05236	-0.168817	-0.364083	0.98393	0.683195	-1.13812	0.805137	0.246385	-0.740466	0.900464	0.195414	1.18688	0.581875	0.366228	0.549932	1.09446	-0.816863	-2.24392	-1.05284	0.364815	-0.487217	1.33554	-0.742512	-1.9705	-0.526159	0.137933	-0.919794	1.11869
LOC100894111	0.275751	0.0431017	-0.245023	-0.049716	-0.379057	0.109855	-0.0225607	0.45353	0.656232	0.236563	0.569247	0.500456	-0.0834229	0.346241	-0.538309	0.172227	-0.514336	-0.242319	-0.482969	-1.94643	-0.1173	-0.120943	-0.729056	1.35237	0.117191	1.97665	-0.444811	-0.314389	-0.578766
LOC100894113	-0.902658	0.0720824	-0.0721009	-0.578677	0.0155593	0.584125	-0.727699	-0.865568	-0.229274	-0.252262	0.0543443	-0.210787	-0.336423	-0.454041	-0.381815	-0.981907	0.190785	0.0814804	-0.272732	0.126398	-0.00148368	-0.44704	0.379673	0.242995	0.448199	0.284199	1.93402	1.00726	1.29335
LOC100894123	0.344518	1.051	0.327962	-1.17944	-0.770426	-0.750439	1.37297	-0.185084	0.0729351	-0.724406	-1.96065	-1.33638	0.685877	-0.552593	1.95425	-1.59231	-1.1069	0.290954	1.60507	2.48868	-0.419605	-0.0686488	-0.935092	1.25363	1.2448	1.41038	-0.802394	-0.715598	-1.00306
LOC100894142	-0.0579863	-0.0674877	-0.728106	0.643025	0.464223	0.432581	-0.585828	0.54539	0.077831	0.346239	0.967396	-0.0468438	-0.231357	0.335811	-0.526998	-0.00534286	0.41398	-0.662143	-0.735902	-0.635881	0.0918262	0.50364	0.589171	-0.512859	-0.0383567	-0.633857	-0.139076	-0.459343	0.656255
LOC105436391	0.0563142	-1.05771	-0.0429227	-0.943513	-1.2972	-0.0731637	-0.909319	0.0929468	-0.0805956	1.11647	0.470353	-0.848092	-0.0925737	0.601635	-0.981349	4.05742	0.302781	0.124265	-1.00803	-0.264136	0.857805	0.788689	1.92787	0.80464	-1.08559	-0.689724	-0.110522	-0.582557	-1.13419
LOC105436394	-1.87611	-1.65755	-1.38573	0.658732	1.97254	1.69054	-2.01581	-0.728312	-0.812526	0.699638	1.59401	0.909591	-0.745953	-1.05617	-1.57281	1.08602	2.00843	-1.00843	-1.91416	-1.28361	0.904626	0.684406	1.58583	-0.88548	-0.924754	-0.0731643	1.0787	0.97683	2.09068
LOC105436405	-0.784069	-0.97967	-0.714197	-1.37516	-1.99023	-1.70763	0.156684	-1.21784	-0.954613	-1.37703	-1.37228	-0.834556	-1.21265	-1.74455	-0.592691	-1.62817	-1.4092	1.25098	1.97083	1.74886	0.0232739	-0.556212	-1.143	4.80352	5.03471	6.41331	1.40078	-0.287618	-0.921579
LOC105436407	0.185529	-0.0181578	-0.437684	-0.372233	0.000240897	-0.0537048	-0.439204	0.28344	0.715512	0.171395	1.15446	0.612872	0.323719	0.497162	-0.0614103	0.360838	0.5436	-0.66609	-0.972758	-0.963429	0.453017	-0.315973	0.348806	-0.672611	-0.534751	-0.637964	-0.121073	-0.311518	0.927971
LOC105436648	-0.314739	-0.0966149	-0.866882	-0.0137215	-0.334041	0.355672	-0.105412	1.17068	0.301176	-0.25667	0.422778	0.543784	-0.17174	-0.498251	0.0827823	-0.0604588	0.519345	-0.760845	-0.251701	-0.23777	-0.17842	0.740391	0.927954	-1.22214	-0.515429	-0.565742	-0.0515505	0.418911	1.01865
LOC105436651	-1.97563	-1.91603	-2.2606	0.240032	1.74848	0.843866	-2.31667	-1.09073	-0.565874	0.509044	1.32131	1.40416	-0.507577	-1.25054	-1.2536	0.842175	2.32402	-1.08532	-1.61661	-0.6512	0.733739	1.13182	2.21361	-1.03826	-0.403618	0.324691	0.699153	1.20604	2.39011
LOC105436661	-0.381391	-1.5602	-0.342553	-0.751772	-1.5602	-0.0187057	-0.458691	1.35075	-0.00974169	-1.5602	0.727594	0.434761	-0.425142	1.00408	-0.604381	0.928259	0.557091	0.494152	-0.364957	-0.783932	0.167442	0.803986	1.73215	-1.04206	-0.22586	-1.5602	1.06843	1.18256	1.19873
LOC105436685	0.0719614	-1.219	1.90842	-1.69616	-1.01743	-1.5436	1.69084	-1.15717	-0.890257	-0.763552	-2.15456	-2.14294	-1.31603	-0.420592	0.858014	-1.03622	-1.41178	2.58268	1.74924	2.12651	0.684783	-0.498439	-0.819209	1.30326	1.41622	1.79773	1.36243	0.561198	-0.0263499
LOC105436689	-1.60111	-1.09107	0.0363792	-2.18688	0.713055	1.52823	-1.91502	-0.207531	-1.57909	-0.917649	0.558592	-2.0371	-0.494161	0.144328	-1.14313	0.522885	0.0718706	0.35013	-1.91664	-0.975625	0.696389	-1.77516	-0.407504	3.75486	4.01333	6.40379	0.857844	-1.35425	-0.0497664
LOC105436742	-0.220126	-1.02514	0.022941	0.323597	-0.114289	1.13013	-0.329743	-0.00985163	0.264753	0.548766	1.20323	0.991055	-0.833678	0.0217336	-0.971246	0.9879	0.254891	-0.0387617	-0.516372	-0.873687	0.806648	0.593212	0.0646393	-0.804036	-1.26281	-1.77454	0.594057	0.507204	0.459517
LOC105436778	-0.83819	-1.86584	0.716506	-0.498916	-1.86584	-0.324347	-0.764332	-0.296424	-0.315383	-0.382238	0.29721	-1.86584	-0.371168	-0.304794	-1.18391	0.143354	-0.574291	1.19505	0.317058	2.80033	-0.498018	-0.110894	-0.397491	0.585094	3.0023	4.6736	0.246968	-0.829944	-0.689598
LOC105436850	-1.42943	-1.18092	0.904829	-1.9305	-0.81607	-1.19744	0.435335	-1.05599	-2.12886	-1.04782	-0.337127	-1.68374	-0.752308	-0.807028	0.722311	-0.939256	-1.81094	2.73993	2.82087	4.27477	-0.508817	0.209756	-0.0707031	3.02298	1.54996	2.39989	1.47547	-0.120223	-2.73893
LOC105436856	0.152131	0.966347	-1.0644	0.927996	1.45003	0.0372682	-0.443353	-0.485819	0.252543	0.45428	-0.656544	0.653972	1.21835	-0.583891	-0.213382	-0.39847	1.32659	-1.21783	-0.367101	0.0728632	-0.460282	0.848662	1.57378	-1.06169	-1.73857	-1.7768	-1.1109	0.229639	1.41458
LOC105436944	0.233417	-1.1891	-0.153086	0.638819	0.196471	-0.077899	-0.226043	-0.137326	-0.474027	0.215327	0.0144105	-0.131605	-0.863093	0.0218941	-1.07072	-0.0250498	-1.55883	0.480124	0.721548	-0.586865	-0.122645	-0.404869	-0.503941	2.05158	2.68291	0.860032	0.646042	0.413242	-1.65072
LOC105437035	-0.81063	-0.0817726	0.00850664	-0.0359102	0.566388	0.337239	-0.286468	0.565789	-0.435481	0.381031	-0.354398	-1.3692	-0.291594	-0.0754424	0.0573032	-0.470867	0.275918	0.0366318	-0.644168	-0.196047	0.0777281	0.464921	0.423769	-0.357347	-1.1307	0.311913	0.307603	1.37719	1.3481
LOC105437065	0.146958	1.78772	-0.738797	-0.239902	-0.787515	-0.523517	-0.165889	-0.499737	0.0977615	-1.80075	-1.80075	0.0813112	1.07445	-0.321748	1.66049	-0.79564	-0.509201	0.566115	-0.0805137	2.21481	-0.0731086	-0.523957	-0.741056	1.35766	1.08159	2.34481	-0.245976	-0.764854	-1.80075
LOC105437105	-0.354602	0.123795	-1.52997	-0.785263	-0.229327	0.329214	-0.751069	0.625147	-0.0448575	0.00777724	0.990967	0.0424383	0.298287	0.596922	-0.142167	0.789127	-0.59388	-0.189314	-1.60552	-0.220964	0.725735	0.71473	2.52918	-0.448395	-1.05042	-0.977657	0.648881	-0.715623	1.21683
LOC105437122	-0.956869	-0.437279	-0.739718	-0.434747	0.484683	-0.524437	-0.89527	0.0803393	-0.154219	0.220493	-0.107995	0.0803907	0.0793179	0.214611	-0.327563	0.686787	1.32545	0.0625826	-1.03305	0.129552	-0.0740291	0.293617	0.866556	-0.666364	-0.841954	-0.960013	0.629612	0.680595	2.31892
LOC105437214	-0.200631	-0.298497	0.921586	-0.916116	-1.42693	-0.257658	0.779305	-0.748063	-0.505681	-0.507955	-0.328944	-1.42995	-0.808706	0.0301112	0.336212	-0.259486	-0.943896	0.963363	0.733042	1.14876	-0.891514	-0.417727	-0.51756	1.22857	1.13666	1.43757	1.05087	-0.162783	0.856048
LOC105437259	-0.220022	0.0221564	-0.240383	-0.0745665	0.501319	0.893203	-0.171299	0.712582	0.456747	0.347409	1.35173	1.05289	0.316746	0.396114	-0.0467399	0.22201	0.936287	-0.575053	-1.3389	-1.11812	0.0941026	-0.00938881	0.283956	-0.888252	-1.08892	-1.26042	-0.251015	-0.458998	0.154821
LOC105437263	-1.20563	-1.49167	-1.22443	1.08064	1.37126	1.13828	-1.15231	-0.88821	-0.523628	0.982862	0.801382	0.850436	-0.856686	-1.06579	-1.25573	0.641786	1.40541	-1.00552	-0.922493	-1.04186	0.377465	1.05158	0.977361	-0.911139	-0.168746	-0.330373	0.457823	1.60179	1.30612
LOC105437264	-0.427012	-2.23365	-1.79785	0.268225	-1.34349	-1.99312	0.690232	-1.34508	-0.379602	0.734033	-1.60364	0.199987	-0.893042	-1.69471	-1.18398	2.49523	-1.34353	-0.393956	3.52533	2.30686	-0.501479	0.509191	-0.135939	0.882278	4.61295	2.25888	-0.956005	1.60286	-1.85996
LOC105437269	-0.121813	-0.672972	0.481471	0.845163	0.914149	1.73198	-0.473369	-0.0237568	-0.380356	0.663489	0.0341905	-0.0315704	-0.991746	0.359247	-1.16017	1.1535	0.422076	0.252	-0.397347	-1.03926	0.954067	-0.0184231	1.10425	-0.722503	-1.93649	-1.46998	0.669418	-0.393977	0.24874
LOC105437361	-0.0285565	0.0680652	-0.068512	-0.53812	0.316378	0.233002	-0.303906	0.278039	0.038593	0.0664951	0.61513	0.414949	-0.692169	0.016869	-0.946942	4.06983	-1.09276	0.0618949	-0.545993	-0.0190926	0.0109601	0.659597	1.45534	-0.313254	-1.03709	-1.24625	-0.0128879	-0.536463	-0.923151
LOC105437391	0.0219404	-1.1436	-0.171024	0.775432	0.787938	0.738358	0.413799	-0.0901547	0.223579	0.978767	0.703231	0.736428	-0.703318	-0.17653	-0.782462	0.346544	0.587746	-0.151806	-0.0605999	-0.641458	0.133586	0.466528	0.0898032	-0.845487	-1.29727	-1.26585	0.034632	0.410147	-0.118902
LOC105437498	0.547754	0.141461	0.349705	-0.0457043	0.518436	0.863014	0.482043	-0.131273	-0.0192974	0.683105	-1.91781	0.0771509	-0.0368205	0.151773	0.530733	0.18443	0.975978	0.516893	0.403159	0.93006	-1.91781	-0.376833	1.80562	0.568257	-0.022272	0.491689	-1.91781	-1.91781	-1.91781
LOC105437503	-0.488962	1.31758	1.06873	-0.36836	-0.240612	0.175933	-0.481893	0.374684	-0.65491	-0.693221	-0.796439	-1.0543	0.663647	0.646881	1.40231	-0.0854709	-0.148597	0.710117	-0.533709	0.42393	0.433096	-1.05334	-0.436839	1.08695	-0.520401	1.82941	-0.480921	-1.6607	-0.434609
LOC105437543	-0.214254	-0.444378	0.0890127	-0.64851	0.843402	0.697579	-0.475858	0.650447	-0.181646	-1.44872	0.397014	-0.724623	0.24672	0.487306	-0.587582	0.00339479	1.23006	0.455392	-0.684598	-0.595352	1.03045	-0.290461	1.19663	-0.830321	-0.561765	-1.37518	0.223242	0.348458	1.16415
LOC105437552	-0.325765	-0.0774042	0.066488	-2.07498	-0.597049	-0.787458	-0.809674	-0.609048	0.251339	-0.484913	0.439353	0.121453	-0.468994	-0.355582	0.161348	-0.874208	0.504607	0.177484	-0.519429	0.0806732	0.28484	-0.402739	0.230157	-0.582962	-0.16264	0.481961	2.50402	2.59193	1.23719
LOC105437580	-0.842799	-1.6647	-0.927508	-0.250734	-1.61584	1.20667	-0.797552	0.293156	0.074954	0.959095	-1.43793	-0.585459	-1.00836	0.133041	-1.70603	0.478529	0.194019	-0.334095	0.497881	-0.88271	1.41913	1.53502	-0.931858	-0.513285	-0.254061	-0.631399	3.65401	3.87816	0.0606512
LOC105437583	0.19584	-0.208997	-0.200769	0.244974	-0.9313	-0.40035	-0.0286566	0.211531	0.325527	0.401627	0.62122	0.130948	-0.419126	0.308184	-0.398448	0.0231144	-0.765918	-0.336116	-0.399386	-0.67816	0.246808	0.561751	0.938944	-0.24375	0.545884	-0.203371	-0.201593	0.456131	0.203457
LOC105437658	-0.695845	1.15171	-0.361033	-1.15209	0.973168	-0.0817152	-0.0213507	-1.69795	-0.839564	-1.22092	-0.519694	-0.325893	0.56	-0.585399	1.17867	0.432308	0.663381	0.688236	1.95314	4.46124	-0.439877	-1.0167	1.30048	-0.0805322	-2.04655	-1.58941	-0.20333	-1.94432	1.45985
LOC105437691	1.26103	0.0620601	2.24491	0.508405	-0.767941	-0.294451	1.91941	1.35733	0.405259	0.100949	-1.09825	-0.27637	0.200133	1.17043	0.59784	-0.459961	-1.30108	1.62637	2.05708	0.340347	-0.612932	-0.252872	-0.993962	-0.24179	-0.900075	-0.393013	-1.36157	-0.789751	-4.10752
LOC105437717	-0.832476	-1.36775	-0.588051	-0.775354	0.247227	0.467712	-0.41946	0.359565	-0.635691	-0.515422	-0.368116	-0.890049	-0.36766	-0.355227	0.0515362	0.144745	1.40668	-0.501728	-1.1378	-0.559883	0.183093	-0.695142	2.26327	-0.114813	-1.7141	0.460115	1.07999	1.10487	4.06992
LOC105437801	1.45369	1.51232	0.299699	0.75901	0.0438111	-0.577436	1.62313	-0.287281	0.91644	0.142165	-1.22393	-0.577431	0.767426	0.104545	1.323	-1.38056	-0.608356	-0.286525	0.732452	0.674779	-1.18953	-0.764555	-0.548537	0.0520468	0.139978	0.499918	-1.62382	-1.21886	-0.757579
LOC105437947	0.264505	1.60696	0.749783	-1.33299	-0.623298	0.0404205	0.884854	0.316867	0.191109	-1.19188	-1.57364	-1.30166	0.881344	-0.233978	1.64582	0.260239	-0.253099	-0.439635	0.0143055	1.6726	0.160194	-0.0336169	-0.683039	-0.132565	-0.521865	0.575382	0.15869	0.334767	-1.43657
LOC105438134	-1.00446	-1.22089	-0.508822	0.777887	0.913244	0.176843	-1.01571	-0.281001	-0.911219	0.91443	-0.589461	-0.121122	-0.951481	-0.306167	-1.54801	0.00349851	1.12952	0.380807	-0.0867622	-1.49069	-0.189436	0.994892	1.27937	0.120455	-0.300627	-0.302367	-0.361459	1.95692	2.54182
LOC105438314	-0.744524	-0.0813646	-1.48503	0.577071	2.20788	0.446743	-0.71559	-0.473826	0.0503749	0.876026	1.22118	1.15884	0.409661	-1.13557	-0.430965	0.179628	1.74454	-1.56242	-1.74987	-1.13244	0.215066	0.155892	0.745761	-0.844094	-0.458228	0.727586	-0.57236	-0.364435	1.03446
LOC105438387	-0.547172	-0.0100485	-0.331577	-0.492024	1.44013	0.186041	-0.514071	0.522198	-0.0814126	0.0915572	0.617538	0.888457	0.366465	-0.296711	-0.465381	-0.0726691	0.588458	-0.414636	-0.731025	0.208129	1.03948	-0.13389	1.48773	-1.67622	-1.38956	-0.838923	0.178575	-1.18604	1.56661
LOC105438431	0.063702	-0.792178	-1.71605	0.199605	0.343509	0.0318036	-0.611689	-0.200334	0.71054	1.48642	0.309723	0.295194	0.288369	-0.433751	-0.50052	-0.579702	1.01321	-1.10529	-1.57959	-1.98284	-0.398802	1.91534	1.44486	-0.514452	-0.742147	-0.99316	-1.25908	2.20106	3.10625
LOC105438487	-0.183574	-1.03778	-0.319256	-0.474098	-0.412331	-0.62594	-0.00849136	-0.669178	0.259709	-0.450435	-0.0121706	0.612323	-0.370749	-0.296748	0.0175978	-0.118538	-0.0472601	0.724712	1.38667	0.835989	-0.271276	0.00902596	-0.246116	0.440829	0.696782	0.624001	0.710757	-0.612212	-0.162246
LOC105438521	-0.643256	-1.51558	-1.49023	0.0423084	1.19764	0.952322	-0.440105	-0.25112	0.256124	0.79381	1.30952	1.59731	-0.434653	-0.709118	-1.40464	0.0239682	0.317183	-0.933685	0.494495	-0.100405	0.174794	0.456142	-0.657323	-0.295512	0.440136	-0.513097	0.916365	1.25133	-0.834717
LOC105438574	-0.0594157	0.118117	-0.0177705	0.209868	1.20555	0.782468	0.132589	-0.215372	0.218636	0.447739	0.612578	0.742461	0.0692068	-0.165364	-0.188783	0.52082	1.01344	-0.319783	-1.11469	-0.522254	0.349292	-0.194983	0.539016	-1.06199	-2.05435	-1.69311	-0.304834	-0.266764	1.21768
LOC105438628	-0.452091	-0.11754	-0.00339057	-0.45854	0.265912	-0.121072	-0.222274	-0.340646	-0.324148	-0.141909	-0.145731	-0.139971	-0.140569	-0.360979	0.129477	-0.23792	-0.0420476	0.182522	0.0185946	0.796591	-0.46103	-0.571677	-0.165226	1.04634	0.779927	1.2945	0.491695	-0.445696	-0.113092
LOC105438855	-0.237815	-1.03431	1.7676	-0.903203	-1.51523	-1.04174	1.17663	-0.790631	-1.60416	-1.92136	-1.32335	-0.862229	-1.71844	-0.259779	0.932928	-1.65023	-1.80123	1.92307	1.93357	2.6925	-0.162964	-0.340752	-1.94618	2.43633	2.61203	2.14555	2.19089	0.60295	-1.30045
LOC105438902	0.207467	0.55152	0.177787	-0.145043	0.070716	-0.25436	0.957498	0.479319	0.272645	-0.451175	-0.57271	-0.541135	-0.118093	0.0898044	0.0908762	-0.388631	-0.778382	0.984239	0.570345	0.953041	-0.405559	-0.799151	-0.532899	0.583756	0.345252	-0.14225	-0.454164	-0.773874	0.0231639
LOC105438970	0.0757992	1.38164	1.55536	-0.863783	-0.765364	-0.995846	0.260935	1.0547	0.578551	-1.46508	0.121231	-1.0795	0.897428	0.727177	2.29905	-1.13016	0.514471	1.25635	-1.03776	1.19849	0.148961	-1.3829	0.0884659	0.149835	-1.90565	-0.600793	-0.605799	-0.545796	0.0699814
LOC105439154	-1.5142	-1.22895	0.912464	-3.65175	-2.41056	-1.29865	1.75248	-1.31926	-2.03852	-0.927431	-1.49038	-1.7224	-0.801964	-1.25018	0.795477	-1.23843	-1.69453	2.46711	3.7499	3.66074	0.275743	0.288509	-1.8789	3.56578	3.56729	3.33698	1.87896	-0.296073	-1.48924
LOC105439252	-0.265493	-0.159572	-0.602176	0.656328	1.10092	-0.38949	-0.617049	-0.77771	0.627364	0.689956	0.524173	1.51786	0.227423	-0.409767	-0.353081	0.49048	1.05544	-0.714395	-0.77518	-1.34815	-0.81074	0.286387	1.64557	-1.2738	-0.0295492	-0.0537371	-0.686711	-0.152657	0.597347
LOC105439307	-1.48167	1.4607	1.10465	-0.599917	1.1538	0.454355	-0.329034	1.44647	-0.219139	-1.44542	1.50961	-0.864123	1.11982	1.07602	0.402337	0.0931807	0.937117	0.555449	-1.02406	0.099183	0.551453	-1.04967	0.688378	-1.30602	-2.32647	-2.32647	-0.0448724	1.06784	-0.703496
LOC105439334	-0.38756	0.35902	0.0398252	0.0590114	-0.406862	-0.895704	-0.711585	-0.878097	-0.368657	-0.585063	-0.119418	-0.0552119	0.361699	0.230116	0.635449	0.375946	0.144285	-0.0559911	-0.165082	0.527421	0.0601731	0.774807	1.78064	-0.482513	-0.71133	-0.971436	0.206328	0.148793	1.09099
LOC105439455	0.0917688	0.0646	0.44657	0.546015	1.44548	0.957071	-0.674648	0.36078	0.122412	0.0197795	-0.0676798	-0.304249	-0.541828	0.385861	-0.22354	0.169172	0.774265	0.110913	-0.590033	-0.422511	0.329285	0.107951	0.620269	-0.635371	-1.33774	-2.67208	-0.240799	0.794843	0.363444
LOC105439492	-0.546229	-1.1478	-0.0858446	-1.1478	-1.1478	-1.1478	-0.0462896	-0.212801	-1.1478	-0.266751	-1.1478	-1.1478	-0.127576	-0.762787	-0.46587	1.04124	-1.1478	3.11426	2.32002	4.57178	0.973989	0.607149	1.22871	0.49047	0.376567	-0.30614	-0.425898	-1.1478	-1.1478
LOC105439524	-0.898008	0.466386	-0.275786	-0.898008	-0.898008	-0.898008	-0.251904	0.784931	-0.287934	-0.898008	-0.0155176	-0.143748	-0.379988	0.445251	-0.898008	5.04715	-0.898008	-0.898008	0.176856	0.416828	0.975261	1.0386	2.21555	0.740262	-0.898008	-0.898008	-0.176106	-0.898008	-0.898008
LOC105439574	-0.182159	-0.348157	-0.360442	0.407964	-0.306318	0.0429723	-0.611041	0.627879	0.185963	-0.484518	1.29672	-0.0930783	-0.217877	-0.151503	-0.110213	-1.71255	-0.784563	0.151704	-0.0645374	-0.936282	-0.344727	0.524036	0.955678	0.168821	0.937888	3.39729	0.400259	-0.676653	-1.71255
LOC105439653	-0.154521	1.24565	0.628407	-0.15552	-0.870965	-0.92903	0.295863	-0.277015	-0.421203	-0.169304	0.175205	-0.728338	0.697478	0.390942	1.16259	0.129299	-0.220199	1.20106	0.752178	1.51424	0.271946	-0.709835	-1.34835	0.169523	-0.21942	0.748888	-0.103804	-1.39627	-1.6795
LOC105439677	-0.0767533	0.377294	-1.09493	1.12102	1.71015	1.45032	-0.912729	-0.0107247	0.532748	0.145418	1.69169	1.24058	-0.156813	-0.0931579	-0.602707	0.509117	1.44207	-1.18038	-1.68743	-0.627915	0.621097	-0.449858	0.718609	-1.09798	-0.977866	-1.40078	0.243704	-0.993519	-0.440258
LOC105439706	0.374144	0.349641	-0.268174	-0.713294	-0.177388	-0.388412	0.251161	-0.831886	0.541204	-0.312344	0.097545	0.680378	0.386387	-0.37008	0.114113	-0.40146	0.104762	-0.293554	-0.334319	0.248989	-0.402017	-0.293478	0.0962699	-0.0509934	1.67853	1.42632	-0.599752	-0.801488	-0.110798
LOC105439777	0.500947	0.392033	0.1559	-0.423077	-1.17239	-0.935649	0.35357	0.599623	0.207248	-0.304724	-1.03819	-0.87497	0.217279	0.0919146	0.827565	-0.819425	-0.740665	0.13946	0.761625	0.900683	-0.459196	-0.0935734	-0.31433	0.562027	0.586882	0.710268	0.171291	0.364102	-0.366219
LOC105439790	-0.483633	-0.281986	-0.0666288	0.203149	-0.811238	0.42992	-0.634113	-0.254088	-0.024928	0.230545	-0.0418862	0.301088	-0.425506	0.0527753	-0.0498252	-0.514072	0.308803	0.00910635	-0.724066	-0.340299	0.0699245	0.429014	-0.579257	-0.398134	0.223911	0.166513	0.226758	1.6569	1.32125
LOC105439837	-0.574083	-1.91253	-1.10759	0.126969	-0.6034	1.60184	-1.30354	0.844242	1.64617	1.5384	0.630403	0.978158	-1.15866	-0.894029	-2.08383	0.548131	-0.426427	-1.17539	-1.55107	-1.95432	1.11083	2.31213	-0.509462	-0.217167	-1.08173	-1.61917	1.61712	3.12906	2.08894
LOC105439894	0.372912	-0.336607	-1.13177	-0.208832	0.459568	-1.45309	-0.172959	-0.745096	-0.493441	-0.0693352	-1.33818	0.593764	-0.688777	-0.353613	-0.479811	-0.861487	2.5059	-0.106349	0.33363	-0.782965	0.285973	1.33164	3.15083	0.386742	-0.266574	0.936941	0.453407	-0.0576118	-1.26481
LOC105439900	0.421352	-1.84285	-1.79483	0.323876	0.994616	-1.49966	0.942483	-0.630518	0.523634	0.722228	-2.41706	0.686348	-0.848521	-0.817098	-1.73513	3.07258	1.50978	-0.777528	0.631312	-0.167482	-0.8552	1.83691	1.36704	-1.00116	1.25954	0.615004	-1.40625	0.54471	0.341871
LOC105439918	-0.128776	-0.549218	-0.209324	1.25828	0.131021	-0.729908	-0.0853793	-0.014399	-0.625264	0.351596	-0.0299864	0.745233	-1.20164	0.256845	-1.04716	-0.074998	-0.579089	1.06003	0.94079	-0.815286	0.0920446	-0.871894	0.0476644	0.37124	2.25481	2.71501	-1.74097	0.26967	-1.79094
LOC105439961	-0.0858328	-1.86527	-0.0902733	0.0763825	-0.323132	0.24851	-0.000402958	-0.11562	0.150467	0.53979	0.58167	0.412338	-1.20045	-0.37731	-1.72836	-0.126118	-1.5565	2.16358	2.22465	1.05699	-0.452778	0.297553	-0.422065	0.610772	0.912165	0.17583	0.074996	0.205305	-1.38689
LOC105440011	0.491121	0.70672	0.299546	1.16023	0.855816	-1.01104	0.513431	0.0548659	0.498215	0.370744	-0.742148	0.208282	0.17306	-0.546844	0.191863	-1.01312	-0.695672	-0.408713	-0.167168	-0.235181	-0.646773	-0.563443	-1.52365	1.96161	2.69447	0.556632	-1.09811	-0.450346	-1.63441
LOC105440083	-1.38398	-0.256862	-1.38398	-0.575554	1.62359	0.157512	-1.38398	-0.0829674	-0.773909	-1.38398	-0.501493	0.23549	0.0316087	-1.38398	-0.702053	0.415693	2.54285	-1.38398	-0.615361	-0.607714	0.619603	-0.466917	2.40012	-0.363533	-1.38398	-0.209451	1.182	1.67559	3.95965
LOC105440096	0.630404	-0.377883	0.43687	0.321426	-1.2759	-0.797594	0.142276	0.0318808	-0.098523	-0.122398	-0.139567	-0.139022	-0.313927	0.435862	-0.203724	-0.502051	-0.862872	0.468908	1.05948	0.613848	-0.431131	-0.120505	-0.407482	1.36209	1.01442	1.20326	-0.344754	-0.72558	-0.857822
LOC105440126	-0.913639	0.833698	0.571867	-0.531831	0.0744291	-0.882619	-0.330402	-0.2908	-1.12936	-0.870362	-0.964392	-1.58921	0.00937864	0.107228	0.987148	-0.482503	0.0850114	1.16943	0.304519	1.44238	-0.356484	-0.990613	-0.803049	1.71945	0.873147	2.57433	0.0999529	-0.00435084	-0.712352
LOC105440147	0.0731313	-0.0115785	-0.393373	0.35105	0.622975	0.796872	-0.808476	0.26958	-0.423396	1.55035	-0.584944	0.123777	0.103944	-0.0820744	-0.353074	-0.851423	-1.14286	-0.88205	-0.217978	-1.29458	-0.197582	0.877837	-0.602499	-0.304942	-0.112931	-0.450136	1.78293	2.60933	-0.447877
LOC105440264	0.20568	0.45535	-0.686385	0.303971	0.971101	0.567435	0.0948968	-0.958236	-0.0368173	-0.41086	0.419171	0.183708	0.288037	-0.4656	0.290568	-0.11959	1.06959	-0.87203	-1.29154	-0.0476983	0.0474524	0.223217	-0.343547	-0.672093	-0.732424	-0.507149	0.036182	0.713369	1.27424
LOC105440448	-0.571263	-1.18994	-0.417768	0.67108	-0.073936	-1.07941	-0.595678	0.277558	-0.801979	-0.513194	-0.30312	-0.238915	-0.428263	-0.359196	-0.836186	-0.450348	-0.0394181	-0.0339232	-0.143926	1.12526	0.672562	1.10233	1.8455	1.05067	1.85913	1.79309	-0.985993	-0.9609	-0.373824
LOC105440467	-0.751704	-0.38106	-0.649172	-0.0886694	1.54407	1.07563	-0.932164	-0.223993	0.145789	0.239391	1.30568	1.37684	-0.0534081	-0.591568	-0.389626	0.615687	1.61241	-0.322009	-1.53266	-0.459644	0.635034	0.367134	0.601646	-0.83674	-0.825543	-0.650061	0.399622	-1.33152	0.100627
LOC105440588	-0.102808	-0.493935	0.651326	0.6235	0.2107	-0.157873	0.44299	0.74236	-0.407417	0.518867	-0.0426005	-0.602026	-0.136186	0.461504	-0.210772	0.053545	-0.127218	0.496133	0.917231	-0.0552544	-0.905675	0.145755	-0.16535	0.467855	0.427208	0.0680946	-0.980776	-1.16344	-0.675742
LOC105440780	0.247272	-0.897644	-0.55241	0.522142	-1.68272	0.0848678	-0.296103	0.931351	0.582244	0.161553	1.17878	0.407446	0.0130077	0.494095	-0.0724607	0.426238	-0.738577	-0.556211	-0.331982	-0.764733	0.756371	0.602353	1.40635	-0.356275	-0.119646	-0.191331	0.105113	0.160621	-1.51971
LOC105440894	-2.60709	-1.14165	-0.339568	-0.880532	-0.320729	-1.68969	-1.34471	-0.553545	-1.41227	-2.60709	-2.60709	-1.32804	-0.84154	-1.41974	-1.44647	0.00932995	-2.60709	2.08806	2.82251	3.03748	-0.733816	-1.06611	0.186563	5.17847	4.7374	4.5572	3.1308	0.629769	-1.43084
LOC105440918	-0.877055	-0.656533	-0.106738	0.0757922	0.318565	0.767696	-1.06806	-0.188701	-0.146781	-0.569921	0.269109	-0.493441	0.174541	-0.284566	-0.344644	1.50396	-0.817884	0.336772	-0.510035	0.255785	1.47723	0.824938	2.61561	-0.14115	-0.517924	-0.395893	-1.03731	-0.630198	0.16684
LOC105440969	-0.402551	-2.42979	-1.42496	-0.336112	-0.567743	-0.315893	-0.7251	0.277849	-0.0290321	0.474041	1.14731	0.883024	-0.58958	0.264102	-2.04817	3.81182	-0.290771	0.32386	-0.0349806	0.0673581	1.11994	0.891931	2.11272	0.460141	-0.00469062	-1.58351	-0.0988586	-0.147412	-0.804951
LOC105441157	-0.0122529	-0.571895	0.165301	0.525377	0.88265	1.25818	-0.218119	-1.54873	-2.21556	0.641956	0.291331	-2.21556	-0.720881	0.927883	0.0318877	-0.306737	1.17246	0.151312	-0.187039	-0.900718	0.526882	0.148633	2.06537	-1.08025	-1.11379	-0.42408	0.47299	-0.0563686	2.30976
LOC105441162	0.712977	0.392537	-0.268219	0.463816	-0.844578	0.109139	1.21753	-1.0084	-0.805631	0.681968	-1.21383	-2.41457	-1.22133	-0.126667	0.664407	-0.0979914	-0.089479	-0.750584	-0.13872	-0.21562	0.474928	1.31565	-0.12967	-0.443979	-1.47086	-0.969657	1.49464	2.61021	2.07199
LOC105441187	-0.125881	0.456034	0.567775	-0.734438	0.00490068	-0.0574675	0.953028	-1.34399	-0.500411	-0.273681	-0.152612	0.00199076	-0.8577	0.0767534	1.13893	0.20117	-0.148203	0.486579	0.527574	0.109601	0.621514	0.778598	-0.101454	-0.826106	-1.06066	-0.970743	-0.2176	0.743991	0.702507
LOC105441189	-1.74197	-1.81003	-1.54828	0.876234	1.786	1.52827	-1.84037	-1.05283	-0.882616	0.834582	1.29788	0.917346	-1.07033	-1.19166	-1.45501	0.955565	1.91515	-1.13934	-1.57638	-1.03001	0.890663	1.22112	1.58282	-1.03182	-0.59948	-0.198555	0.986812	1.47719	1.89904
LOC105441271	-0.716851	0.0613353	-0.69526	-1.81894	0.644551	-0.737672	-0.383985	-0.266797	-0.43228	-0.929957	-0.312236	0.106062	0.482268	-0.847914	0.364494	0.247286	0.94816	-0.252484	-0.419973	0.683539	0.121176	-0.660041	0.279338	1.79806	1.22824	1.95576	0.0610063	-0.811565	0.30468
LOC105441436	-0.354298	-0.109544	5.78708e-05	0.195362	1.71537	0.957394	-0.684154	-0.22628	-1.1902	0.647246	0.577206	0.0658292	-0.250581	-0.062353	-0.335973	0.407411	1.35114	0.0646496	-0.700912	-0.0334795	0.529733	0.638506	0.940784	-1.59373	-1.01818	-0.990406	-0.797222	-0.678818	0.935435
LOC105441437	-0.138349	1.05235	-0.167878	-1.15009	0.0733883	-0.881089	-0.0827964	-0.797266	-0.286939	-0.218528	0.0489882	-0.720299	0.213641	-0.703087	1.04956	-1.3111	-0.398069	0.319796	0.318931	1.21801	-0.326209	-0.725197	-0.155766	1.17008	1.18353	1.69864	0.243915	-0.585562	0.0573948
LOC105441553	-0.399929	-1.38399	-0.815371	1.31672	0.731515	0.992183	-1.24414	-0.835811	-1.97734	2.23868	-1.0754	-0.607306	-1.74543	-0.917729	-1.46117	0.45019	2.25123	-0.865099	-1.56125	-1.65901	0.117479	2.13015	1.65209	-0.443057	-1.90389	-1.58004	1.53062	3.85957	3.20551
LOC105441555	-0.716563	-0.873578	-0.754117	-0.429231	0.907988	0.256503	-1.16922	0.19781	-0.261572	-0.409429	0.891163	-0.147536	-0.550604	0.13269	-0.957485	0.0568656	2.11485	0.629293	-1.35673	-0.279697	-0.00829854	-0.494984	2.34206	-0.171588	-1.6433	-1.25706	0.369476	0.0506734	3.53162
LOC105441566	0.203548	-0.751161	-0.109914	1.1215	-0.472049	-0.122759	0.400609	0.0923971	0.567023	-0.187169	-0.648295	0.316345	-0.9903	-0.636258	-0.549192	-0.87317	-0.586731	-0.689481	-0.307223	-0.563446	0.351834	1.53874	-1.87828	-0.640581	-0.0484061	-0.70375	1.49186	3.6485	1.02581
LOC105441636	0.6885	1.18603	-0.512673	-0.344271	0.700725	0.0579081	0.288647	0.306226	0.594708	-0.252178	0.294763	0.219569	1.15951	0.0670368	0.599008	-0.392702	0.601641	-1.03616	-0.412554	0.19996	-0.916706	-0.619764	0.698298	-1.09559	-2.23115	-0.655298	-0.584408	0.301286	1.08963
LOC105441718	-0.674061	-0.856833	-0.0681811	-0.588416	0.0644103	0.123287	0.107755	0.037668	0.0374559	-0.270058	0.967154	0.428043	-0.370765	0.0354284	-0.126903	0.143118	0.143389	0.361423	-0.22789	0.170308	0.0813656	-0.33716	-0.506169	1.1068	1.24655	0.664495	0.0736553	-0.928409	-0.837463
LOC105441739	-0.328579	1.08722	0.110692	-0.110088	-0.0651369	0.997565	-0.931741	0.582729	-0.321508	0.0995023	0.8874	-0.250067	0.967714	0.57	-0.0578083	0.707987	0.52288	-0.406758	-1.48607	-0.108959	0.642825	-0.169774	0.8992	-1.02574	-1.73432	-1.48716	-0.240679	0.0648642	0.583808
LOC105441766	-0.391963	0.0859608	-0.00439481	0.810772	0.666022	0.569019	0.188007	0.316818	-0.0240566	0.334659	0.389765	0.872898	0.67145	-0.0472862	-0.0919857	0.198931	0.552196	-0.839881	-0.748175	-0.662904	0.502207	-0.0834411	0.416546	-1.14455	-0.625076	-1.26641	-0.294905	-0.431627	0.081403
LOC105441777	-1.1792	-0.384587	-0.856675	-0.200661	1.40797	0.764137	-0.880113	-0.188501	-0.811082	-0.206116	0.960454	0.243258	-0.123762	-0.127439	0.374972	0.369522	0.898631	-0.746721	-1.22102	0.723974	0.231416	0.389532	0.305252	-0.884601	-1.48475	-0.116083	0.764647	0.349981	1.62757
LOC105441797	0.187317	-0.145249	0.258053	0.138613	-0.0839669	0.317775	0.291581	0.407014	-0.262991	-0.886718	-1.14034	-0.00248733	-0.286186	0.157499	0.0144902	0.246092	0.242898	0.306126	-0.51745	-0.12075	0.14004	-0.829344	0.835468	-0.801457	-0.683393	-0.429113	0.63163	0.591443	1.4234
LOC105441897	-0.28793	-0.0333626	0.50323	-0.494043	-0.0677102	0.119918	0.184604	-0.317664	-0.478555	-0.153562	-0.388049	-0.508313	-0.490888	-0.0675178	0.672104	-0.224149	-0.0890978	0.560894	-0.0576173	0.495689	0.0990641	0.513702	0.00406175	-0.550451	-1.25721	-1.06784	1.29359	1.61468	0.472413
LOC105441899	-0.791803	-2.18488	-0.97464	1.36843	0.687895	1.46797	-0.945086	-0.397515	0.133779	1.4084	1.55325	1.67881	-1.50633	-0.550266	-2.04726	1.01023	0.470759	-0.530723	-0.676122	-2.03765	0.832242	1.38179	0.184981	-0.579882	-0.0967888	-1.39296	0.890405	1.41511	0.227876
LOC105441936	-0.642095	-0.586145	0.359574	1.02716	0.732631	0.868143	-1.17446	-0.586808	-1.7407	-0.119919	-0.222935	-0.895946	-0.509514	0.37139	-1.30867	-0.0180286	0.272209	-0.108094	-0.575045	-0.446503	0.300474	0.352077	0.377714	-0.20618	-0.81184	0.197847	1.55336	1.26844	2.27186
LOC105441958	-0.0433621	-0.181517	0.722358	-0.578419	0.200355	0.491959	-0.809779	0.894769	-0.637192	-0.0300484	0.129982	0.0916219	-0.0982498	0.896331	0.0658649	0.718158	0.695168	0.121644	-1.23616	0.881589	0.986691	-0.443027	-2.80722	0.119766	-1.28285	3.57154	0.194738	-1.77132	-0.863402
LOC105441963	-0.284964	-0.583379	-0.0330221	-0.343574	1.09598	0.0450236	-0.60899	0.753022	-0.0630456	0.157166	-0.0168218	0.171564	-0.215826	0.798717	-0.549887	0.559946	0.24688	-0.521699	-0.774466	-1.7105	-0.580483	0.526087	0.957729	-0.294605	-1.14967	-1.7105	0.489417	0.62	3.0199
LOC105442181	-0.111676	-0.0394938	-0.628448	0.381742	1.37122	1.02936	-0.17614	0.375597	0.663049	0.396719	1.48005	1.50629	0.269762	-0.0896752	-0.33932	0.543866	1.20255	-0.708519	-1.464	-0.982517	0.214812	0.0138933	0.255353	-1.01882	-1.5253	-1.34681	-0.316197	-0.913743	-0.0436049
LOC105442212	2.39933	-0.813021	1.25539	-1.39639	-3.19675	-2.10845	3.41573	-3.20634	-1.94859	-0.711232	-3.65929	-1.24015	-1.35858	-1.909	0.761332	-1.8546	-3.33097	2.94979	3.74142	3.03442	2.18377	1.36557	-1.77571	1.67783	1.03182	2.35048	3.9077	0.419679	-1.98519
LOC105442292	0.842094	0.76935	0.379533	0.0499692	-0.842009	-0.830646	1.28128	0.917517	0.815625	-0.17291	0.167681	-0.500708	0.228043	0.143468	0.778797	-0.469804	-1.92105	-0.072982	0.9186	0.537502	-0.313438	-0.0869858	-1.35358	-0.12737	0.0708716	-0.184371	-0.595097	0.0121001	-0.441481
LOC105442482	-0.559877	0.205362	0.800067	-0.157112	-0.225525	0.83284	-0.569625	0.169692	-0.608553	-0.184447	0.512347	0.0396268	0.362103	0.272096	0.280396	0.381209	1.24896	0.342541	-0.877677	-0.304989	-0.00631932	-0.375041	-0.210168	-0.556606	-1.6368	-2.1492	1.58741	-0.841462	2.22874
LOC105442498	-0.956753	1.31013	1.50661	-2.12148	-1.02823	-1.2832	-0.533218	0.396514	-0.92074	-1.92895	-2.08162	-2.49457	0.59076	0.385917	1.72248	-0.250862	-2.47431	1.60005	0.178511	2.16119	0.829293	-0.673248	-1.74885	2.21974	0.723788	2.66157	2.97689	0.630277	-1.39769
LOC105442550	-0.347704	0.978396	-0.904291	0.0343366	0.590806	0.954889	-1.52651	0.994581	0.815406	-0.645465	1.07789	-0.24747	0.691352	0.314934	0.296543	1.14965	-1.52651	-0.337713	-1.52651	-0.211678	-0.15869	-0.249718	-0.466818	-0.638333	-1.52651	-1.52651	0.673403	1.33006	1.9382
LOC105442617	0.262269	-0.190842	-0.318054	0.0787299	-0.843881	-0.154168	-0.0361051	-0.463577	0.144494	0.823863	0.0376814	0.472791	-0.546673	-0.261338	-0.532338	1.56308	0.643675	0.116753	0.0708562	-0.747609	0.492322	0.230551	1.34363	-0.213401	-0.915773	-0.175112	-0.230691	-0.813548	0.162416
LOC105442656	-1.27776	-1.29594	-0.416049	-0.921855	0.238149	-0.34243	-1.70763	0.549496	-0.305283	-0.547765	1.63721	1.26285	-0.763765	-0.0812237	-0.460399	0.845474	1.07581	-0.461212	-1.25556	-0.799587	1.29381	0.482593	1.12284	-0.492304	-0.210721	0.386168	1.06131	0.297719	1.08606
LOC105442807	0.439924	-0.440257	-0.100363	-0.737708	-1.1657	-0.37682	1.3485	0.843761	-0.816773	-2.85822	-1.62824	-0.976159	-0.338381	0.187072	0.226346	-0.849027	-0.900842	0.284242	2.1041	1.13054	-0.266048	-0.0781873	-1.79853	2.90715	2.77768	1.92428	2.21522	-1.82232	-1.23525
LOC105442882	0.793425	-0.60165	0.5007	1.51446	0.296773	1.42948	0.529064	0.109176	0.574796	1.10948	0.891817	0.79166	-0.764793	0.642591	-1.03071	0.208709	-0.429482	0.281757	-0.59825	-1.10631	0.185686	0.412138	0.173286	-0.987107	-1.77141	-2.43689	0.38378	0.222119	-1.32428
LOC105442946	0.629354	0.679373	1.15233	-0.18167	-1.50807	-0.886525	0.735756	0.734759	-0.178097	-0.589503	-1.17601	-0.762542	0.209903	0.412593	0.634759	-0.36086	-1.5135	0.643627	1.21151	0.604305	-0.305906	-0.52748	-1.88412	0.828908	1.06767	0.745854	0.0958486	0.910061	-1.42232
LOC105443039	-1.10386	-0.282628	-0.384123	-0.0635274	1.79463	1.39463	-1.47318	-0.221756	-0.495653	-0.537152	1.15774	1.08323	0.470278	0.0364235	-1.0858	0.603887	2.00091	-0.496343	-2.27537	-1.42431	0.756685	0.00223769	1.11213	-0.594899	-0.715987	-0.438551	0.458069	0.194235	0.528039
LOC105443070	0.194663	1.10804	1.46338	-0.627213	-0.530208	-2.03831	0.505708	0.936046	0.45474	-1.29035	-0.168493	-0.11271	0.859053	1.24705	2.24437	-0.333731	-1.08061	0.86068	-0.745463	0.785374	7.48665e-05	-0.767902	0.26012	-0.455408	-1.29591	-0.531054	-0.388133	-0.128984	-0.424816
LOC105443105	-1.39968	-0.496987	-1.06576	-1.34991	1.04902	0.160633	-1.44753	-0.853426	-1.13265	-1.0727	0.20773	-0.425511	-0.0894032	-1.21239	-0.341544	-0.0226082	0.99229	-0.983913	-1.98273	-0.591126	-0.38189	-1.23584	0.487856	3.72774	3.54152	4.06007	1.7243	-1.14214	1.27658
LOC105443116	-0.0461588	-0.829593	0.683115	-0.672185	-1.2538	-0.300492	0.88235	-0.426124	-0.25177	-0.923925	-0.325287	-0.0522604	-0.762528	-0.00517787	0.577632	-0.172054	-0.565547	1.48314	1.51954	1.58053	0.0198822	0.0966837	-0.244526	0.663008	-0.255801	-0.0998535	0.0495909	-0.175174	-0.193209
LOC105443124	-0.599763	0.410407	-1.0347	-0.294129	1.35673	1.51387	-1.89666	-0.462635	-0.26174	-1.57503	0.462329	-0.921001	0.694469	-0.842405	0.281503	0.553123	1.57498	-1.44221	-1.40356	0.104122	0.074859	0.555847	0.310497	0.0194162	-0.845145	-0.861855	1.54445	1.99358	0.990659
LOC105443216	-0.514745	0.500381	0.148256	-1.71656	0.48034	-0.902611	-0.0482102	-0.485822	-0.755142	-0.0557777	-1.53406	-0.815239	0.476502	-1.08051	0.392921	-0.818676	0.354017	-0.0693349	-0.25882	0.367173	-0.0145271	0.321739	-0.478401	0.188711	-0.533106	0.750289	2.05755	1.95265	2.09102
LOC105443279	0.0490209	-1.77055	-0.89969	-0.33071	-0.635291	0.876544	-0.836339	0.900026	1.00678	0.321367	1.94185	1.53757	-0.49304	0.460183	-1.79679	1.23229	-0.795231	-1.56381	-1.03237	-1.43777	0.656157	0.346517	0.262237	0.676727	0.975168	-0.677609	0.617529	0.565163	-0.155924
LOC105443296	-0.162407	-0.990511	-0.908509	0.444593	0.622906	-0.301036	-0.266945	-0.713564	0.0134849	0.610072	-0.00542222	0.732474	-0.857682	-0.0954798	-1.81911	0.559162	0.927826	-0.434616	0.0233766	-0.518144	0.187878	0.779089	1.79735	-0.741806	0.104534	-1.46188	-0.682809	0.763724	2.39346
LOC105443329	-0.226486	-0.132121	-0.344609	0.375267	0.939387	0.838905	-0.743529	-0.38514	-0.417114	-0.184304	0.55934	0.287442	-0.239823	-0.298078	-0.301517	-0.0901073	0.822927	-0.327857	-0.421114	-0.096154	0.300279	-0.0818475	0.298891	0.0155327	-0.244848	-0.389182	-0.375958	0.14328	0.718538
LOC105443391	0.160103	-0.182171	-1.09448	0.27309	0.697658	1.16611	-0.621678	1.4253	0.892357	0.701168	1.88303	1.0875	0.423195	0.527582	-1.46599	1.34689	-0.0573576	-1.27031	-1.79853	-2.19828	0.354098	-0.389931	0.529076	-0.129635	-0.733607	-0.830584	0.00912788	-0.579736	-0.123993
LOC105443456	-0.985476	-1.70857	-1.67475	0.629249	0.128041	-0.252264	-0.690326	-0.171752	-0.678492	1.71448	0.734774	0.561918	-0.901753	-1.08897	-1.17922	0.352709	0.800571	-0.732319	-0.86694	-0.631192	0.507625	1.51202	0.970076	-0.476517	-0.245002	-0.200085	0.309796	2.73888	1.52349
LOC105443524	-0.0331256	0.662413	0.194854	-0.254639	0.360283	-0.107632	0.309352	-0.105492	-0.147367	-0.340529	-0.231221	-0.534551	0.138707	-0.0337801	0.852864	-0.0493481	-0.301662	0.0154307	-0.0637048	0.747042	-0.425171	-0.671897	-0.0991284	0.196189	0.685984	0.735805	-0.314584	-0.620743	-0.56435
LOC105443560	0.0361904	-0.237506	-0.801088	0.492461	0.434315	0.33518	-0.813069	-0.543329	0.581503	0.833411	-0.249691	1.13715	-0.389042	-0.298324	-0.617397	0.239076	0.913859	-0.901493	-0.845891	-1.13383	-0.467413	0.620516	1.39416	-0.658505	0.109138	-0.887682	-0.96536	0.84866	1.83401
LOC105443580	-0.48449	-0.0159664	-1.39266	0.575837	-1.00164	-0.473387	-0.0986109	0.388503	0.327037	0.00728306	-0.784895	0.708023	0.115373	0.00140136	-0.297106	0.926434	0.244737	-0.654023	-0.366869	0.0314206	0.215233	1.51168	1.98902	-0.6843	-0.913117	-1.17322	-0.326158	0.603827	1.02065
LOC105443595	0.492698	0.333534	0.0921404	0.0865046	-0.964218	-0.523761	0.588263	-0.272628	0.168829	0.319231	-1.19447	-0.834756	0.0461608	0.0436836	0.31585	-1.10232	-0.845071	0.316341	0.817348	0.438115	-0.468553	-0.152924	-0.236983	0.877955	0.96456	1.15091	-0.0523018	-0.0325341	-0.371604
LOC105443740	-0.785789	-0.791494	-1.46235	-0.350076	1.24709	0.440025	-1.19756	-0.545844	-0.151687	0.0959165	0.979359	0.841317	-0.222369	-0.625396	-0.424369	0.355149	0.881652	-0.698912	-1.56164	-0.439659	0.502164	0.344548	0.383371	0.474501	0.695275	0.420843	1.02719	0.46067	0.108073
LOC105443896	-0.205238	-0.236526	-0.814039	0.00708847	0.584096	-0.219697	0.0165824	-0.951395	-0.1689	-0.0837898	-0.223739	0.433306	-0.520999	-0.712517	0.0240702	-0.168896	0.276302	-0.977296	-0.199373	-0.0486993	-0.0313859	0.110303	-0.174442	-0.0798748	0.319213	0.238883	0.815068	2.79148	0.200418
LOC105443908	0.00667673	0.0393015	-0.67565	0.303057	0.234524	0.261737	-0.230358	0.27658	0.873337	0.711542	0.757132	0.67835	0.4522	-0.0974679	-0.263665	0.091038	0.891684	-1.16069	-0.23975	-1.09712	-0.0460113	0.837021	0.343339	-1.19115	-1.0572	-1.3162	-0.261316	0.335859	0.543195
LOC105444240	-1.47062	-0.871959	-0.660475	-0.305154	0.307357	-0.000431575	-1.3446	-0.50738	-0.512777	-0.412852	0.991207	0.354685	-0.569486	-0.563329	-0.639746	0.820118	0.508501	0.10401	-0.718789	-0.511148	1.03885	0.866972	0.983321	-0.0246648	0.18702	0.371554	0.910904	0.246513	1.42241
LOC105444398	-0.660201	-1.50614	-1.29107	0.174756	-2.00493	-1.95977	-0.770981	-1.36993	-1.21862	-0.294217	-2.27812	-0.581816	-1.2833	-1.55734	-1.4374	0.378587	-1.38759	-0.372049	0.342189	-0.399295	1.42836	3.41827	-0.160251	-0.537068	-0.398782	-1.12617	6.96854	6.85883	3.02551
LOC105444460	-0.686154	-0.881011	-0.549572	0.836773	1.01879	1.76763	-0.696191	-0.00785325	-0.472928	0.968652	0.811586	0.966407	-0.991557	-0.369847	-1.17541	1.02612	0.892118	-0.554088	-0.74673	-1.58961	0.623838	1.04376	0.293581	-0.948986	-0.930868	-1.20856	0.686856	0.882874	-0.00962572
LOC105444553	-0.0406206	0.218772	-0.248599	0.908697	1.03623	0.287182	-0.302035	0.295205	-0.257995	0.280929	-0.507885	0.0611597	-0.204193	-0.228593	-0.0342594	-0.628289	0.362446	-0.553169	-0.502929	-0.503925	-0.878361	-0.0601967	-0.438735	-0.444627	-0.226622	-0.0860789	1.27936	1.03409	0.383033
LOC105444630	-0.137571	0.755312	0.491477	-1.58211	-1.01336	-0.414929	0.669406	0.320607	-0.127143	-0.983559	-1.07759	-1.1378	-0.0702612	0.0199323	0.961063	-0.124376	-0.608504	-0.0927507	0.70324	0.882909	0.104417	0.428557	-0.470913	0.101928	-0.0161244	-0.491089	1.44443	1.18393	0.280872
LOC105444635	-0.633241	-0.593343	-0.205856	-1.25035	-0.652543	-0.303253	-0.142505	-0.615365	-0.614338	-1.17773	-0.57287	-1.30452	-0.072153	-0.991093	0.0353082	-0.149959	-0.284574	0.1611	-0.338538	-0.0124736	0.451586	1.35825	0.471409	1.47248	3.4324	2.3715	0.372509	-0.0968882	-0.114964
LOC105444661	-1.06911	-0.778649	-0.522568	0.888459	0.457321	0.573133	-1.88857	0.689596	-0.395537	-0.0769655	0.798101	0.789831	-0.66534	0.0730854	-0.977932	0.83396	0.691879	-0.651654	-1.01749	-0.90137	1.07635	1.00468	0.998149	-0.275231	0.15007	-0.183019	-0.349873	0.08591	0.642781
LOC105444749	-0.851534	-1.92969	0.7019	0.172328	-0.846687	0.159907	-1.25331	-0.972662	-1.159	-0.279289	-0.872373	-0.700312	-2.15849	-0.0834	-0.608413	-0.261487	-1.53587	0.778938	1.5673	1.95676	-0.712154	0.282867	-0.859518	1.40259	2.3251	5.4023	0.54117	0.290528	-0.497484
LOC105444835	0.333179	0.325706	-0.827095	-0.17684	0.39191	0.7703	-0.349721	0.5013	0.494533	0.324276	-0.0161517	0.543701	0.271273	0.149908	-0.356147	0.496956	0.534016	-0.990403	-0.608145	-0.864368	0.93559	-0.0839145	1.19471	-0.763309	-0.844862	-0.758722	-2.1792	0.971802	0.579722
LOC105444851	0.144236	0.411697	-0.037557	-1.1278	-1.71387	-0.337562	0.288341	1.29188	0.910116	0.195115	1.69194	1.11004	0.304153	1.01294	0.0721885	0.277088	0.680475	0.209355	-0.614324	-0.915699	0.157169	-0.401743	-0.344384	-0.987472	-0.849063	-2.4622	0.291944	0.201858	0.54114
LOC105444860	-0.207301	-0.0885609	-1.58184	-0.065817	0.146178	-0.315098	-0.429293	-0.0391524	0.417688	0.260598	0.948074	0.501351	0.303572	-0.48857	0.333878	-0.263459	0.178229	-0.532239	-1.19222	-0.133804	-0.519412	0.186219	0.759471	-0.718462	-0.183478	-0.0361344	0.278826	0.829382	1.65137
LOC105444985	-0.927243	0.102459	-0.0585685	-1.01866	-0.399303	-0.619739	-0.488974	-0.0575435	-0.67927	-0.897243	-0.2154	-0.386427	-0.00266469	-0.246575	0.366664	0.0949946	-0.250725	0.254978	0.798006	1.66244	-0.512572	-0.285581	-0.320401	1.71395	1.3801	2.0079	-0.468767	-0.607775	0.0619204
LOC105444992	-0.762233	-0.43042	-0.108201	-0.195405	-0.533161	0.314568	-0.292487	-0.426428	-0.137946	-0.299102	0.485393	0.598877	-0.371915	-0.0556923	-0.752811	-0.0096169	1.166	-0.25106	-0.874932	-0.689285	1.51323	0.149976	0.781071	-0.878751	-0.873537	0.0170601	0.754226	0.492258	1.67033
LOC105445040	-2.69132	-1.15373	0.850769	-3.48688	-1.1739	-0.442414	0.411214	-2.09042	-2.13008	-2.07693	-1.28043	-0.78089	-0.548722	-1.6885	0.474484	-0.989175	-0.465385	4.06315	4.39734	4.47073	1.27731	0.767544	-0.0831888	1.75313	1.20332	0.83773	0.971446	0.383963	-0.780184
LOC105445067	0.718279	0.311986	-0.0698083	-0.938857	-0.341053	0.617616	0.866087	-0.0643472	0.151228	0.12038	0.277823	-0.284939	-0.178751	0.322298	0.172736	-1.74729	-0.455735	0.307067	2.07394	0.59323	-0.379462	-0.83022	-0.68759	0.427933	1.76369	0.448907	-0.73648	-0.711388	-1.74729
LOC105445265	-0.000456071	0.0366995	0.644448	-1.32841	-1.12024	-0.846572	1.05097	-0.393263	-0.0354896	-0.9284	-0.769105	-1.05324	-0.10027	-0.79629	1.26672	-0.984622	-0.87251	0.868555	1.33313	1.98246	-0.155158	-0.395199	-1.22608	0.392478	1.20414	2.71307	0.869968	-0.511624	-0.845706
LOC105445269	-0.823842	0.318936	0.620664	-0.823718	-0.889396	-0.926959	0.0550418	-0.183816	-0.668729	-1.67531	-0.929674	-0.958282	-0.28819	-0.441355	0.738557	0.0725664	-1.44096	1.02955	1.76738	2.18799	-1.06592	-0.00956624	0.0438473	0.674064	0.490285	0.764585	1.2156	0.559457	0.587197
LOC105445314	-1.19014	-0.788701	-1.7353	0.243968	1.11058	-0.106701	-0.0323991	0.229457	0.151095	0.271365	1.37586	0.835923	-0.0276167	-0.814799	-0.959224	0.632359	1.56034	-1.34241	0.490042	-0.29948	0.0627526	0.371649	1.34164	-1.50287	-1.02589	-0.70204	0.0511035	0.395218	1.40422
LOC105445322	-0.110426	0.315417	-0.414008	0.0797033	-0.969594	-0.722012	0.329353	0.319668	1.11961	0.231865	0.787819	0.905673	0.711908	0.62459	0.517212	0.470004	-0.581588	0.0946297	-0.765944	-1.15569	-0.0855451	1.13502	0.118877	-0.747232	-0.906138	-1.66643	-1.27783	1.17365	0.467453
LOC105445345	-1.68566	-0.920179	-1.00132	-0.56667	0.563966	0.842134	-1.84193	-0.0356856	-0.49542	-0.20263	1.21404	1.28249	-0.146346	-0.436901	-0.352275	0.767169	1.46152	-0.390894	-1.48859	-0.345809	0.328249	0.317479	-0.0614706	0.311229	0.715979	1.08322	0.543316	0.256296	0.284693
LOC105445360	-0.100223	0.359993	0.906011	-0.763333	-0.0431626	0.13502	0.333542	0.0895405	-0.473037	-0.572864	0.590845	-0.312286	-0.143726	0.464302	1.07459	-0.0403202	-0.0701783	1.0291	0.0763506	1.09265	-0.244679	-1.01457	-0.559796	0.207518	-0.032424	-0.117966	0.132138	-1.16393	-0.839102
LOC105445386	0.364604	-0.306547	0.435246	0.818067	-0.150875	-0.0367603	0.101463	-0.437667	-0.45623	0.39789	-0.711159	-0.0506112	-0.808305	0.0763059	0.0642113	-0.914257	-1.05316	0.641726	0.806112	0.317337	0.295296	-0.189082	-1.01452	2.17319	0.351738	1.42191	0.0884568	-0.685571	-1.53881
LOC105445387	-0.148104	-0.840931	-0.527683	0.922254	-1.00583	0.242925	-0.238544	-1.15125	-0.197011	0.995449	-0.433986	0.772155	-1.28206	-1.09739	-1.48054	-0.214712	0.544634	-0.257945	0.236503	-0.752691	-0.0628329	1.15627	0.0903597	-0.332058	-0.159021	0.372449	1.08522	1.76592	1.99844
LOC105445402	0.135912	-0.167102	-0.13172	0.597383	-0.162086	0.413268	0.103868	0.104995	0.376948	0.446811	1.05334	0.759875	-0.353089	0.264884	-0.218632	0.483362	0.0464387	0.0176023	-0.170587	-0.83023	0.432675	0.136098	-0.402936	-1.03726	-0.774837	-1.28925	-0.440889	0.546296	0.0588617
LOC105445477	0.167291	-1.29715	2.0939	-1.01025	-0.910633	-0.659319	0.584619	-1.15596	-1.28011	-0.24372	-0.514831	-1.00681	-1.9417	0.855338	0.179037	-0.358468	-1.03233	3.59001	1.81891	3.23491	-0.321644	-0.629471	-1.35479	1.48067	-1.0563	0.671016	1.24892	-0.185893	-0.965245
LOC105445661	-0.310612	-0.278086	-0.747768	-0.850472	0.433804	-0.841844	-0.709919	-0.385544	0.164612	-1.04017	-0.36101	0.506194	-0.25663	-0.9704	-0.157265	-0.652194	-0.240258	-0.335531	0.742652	1.23136	-0.38881	0.177204	0.304962	1.9357	1.44	3.19797	-0.852656	-0.803759	0.0484843
LOC105445671	-0.658288	-0.267066	0.247236	-0.931109	-0.576676	0.0696005	-0.520308	0.152024	-0.707604	-0.334951	0.442399	-0.162637	-0.366423	0.157823	0.0261787	-0.00782524	-0.508425	0.368965	0.146643	0.329138	0.0668953	-0.966007	-0.107255	0.63359	1.98084	0.910862	0.383807	0.205148	-0.00657368
LOC105445674	-1.73915	-1.79176	-1.3747	0.711108	1.63565	1.56827	-1.9304	-0.884571	-0.793824	0.729844	1.4218	1.03283	-0.931618	-0.890048	-1.49639	1.13315	1.7649	-0.838255	-1.5052	-1.10543	0.907537	0.922882	1.34857	-0.750066	-0.550048	-0.32191	1.04422	1.20153	1.48107
LOC105445676	0.429601	1.16032	-0.0128965	0.322528	0.0951041	0.167645	-0.116974	0.609431	0.212226	0.301651	-0.186387	0.0444867	0.914759	0.247013	0.893592	0.00793759	0.355577	-0.84092	-0.498461	-0.0610201	0.497073	-0.126543	0.626772	-0.864055	-2.0051	-1.61296	0.130877	-1.2797	0.588427
LOC105445786	-0.331353	0.402279	0.0713909	0.262544	0.450202	0.305609	-0.173811	-0.187215	-0.352321	0.161063	-0.000786513	-0.24576	0.139531	-0.335258	0.284146	-0.164096	0.264954	-0.0205387	-0.296913	0.357707	-0.0953939	0.161919	0.199564	-0.557752	-1.34712	-0.412283	0.175723	0.523076	0.760889
LOC105445803	-1.15003	-1.31667	-0.655601	0.985009	1.26862	1.9556	-1.02591	-0.790029	-0.839054	0.869209	0.989084	0.378401	-1.40159	-0.61081	-1.62658	1.06714	1.22454	-0.722285	-0.94104	-1.52676	0.901883	0.809022	0.432734	-0.376094	-0.0268048	-0.331312	0.740325	1.13988	0.579116
LOC105445861	-0.419077	-1.04837	-0.671824	1.35917	1.43383	1.62537	-0.720122	-0.848259	-0.498066	1.3047	0.717736	0.656129	-1.08159	-0.735742	-1.35454	0.6716	1.12086	-1.07852	-1.12824	-1.29174	0.451336	0.633754	0.557026	-0.740858	-0.372943	-0.253339	0.0904051	0.943855	0.677439
LOC105445896	0.488147	1.39952	1.07886	-0.907415	-0.57789	-0.482981	0.506846	1.24619	0.742996	-0.471432	-0.142621	-1.11354	1.19747	0.964481	1.06663	-0.0988391	-0.477007	0.388016	0.47228	-0.175828	0.121303	-0.369217	-0.0940822	-0.332059	-1.2235	-1.32194	-0.905362	-0.868901	-0.110127
LOC105445924	0.748767	-0.0977828	0.825583	-0.0665911	-1.23375	-0.56391	0.580033	0.676951	0.67903	-0.409464	-0.187576	-0.498276	-0.300427	0.0119482	-0.0270314	-0.508533	-1.34753	0.238108	0.767376	-1.27724	-0.318423	0.0126519	-0.343096	0.859021	1.65775	0.697751	-0.10892	0.136187	-0.602615
LOC105445933	-0.279599	-0.198075	0.29967	-0.170272	1.11025	0.878433	-0.272876	1.14241	-0.155434	-0.529235	1.50787	-0.126326	0.117531	0.967535	-0.261652	0.85102	0.979786	0.408238	-0.83956	-1.16962	0.483464	-0.224236	0.826034	-1.40498	-1.66326	-2.83764	0.288067	-0.481695	0.754149
LOC105445936	-0.41673	-0.109734	-0.784247	0.792371	0.261908	0.19954	-0.11169	-0.697268	0.309313	0.532923	0.104395	0.799444	0.295852	-0.550192	-0.133794	-0.277046	1.24635	-1.16401	-1.49812	-0.792709	-0.0501179	0.549992	0.0739903	-0.664652	0.105104	0.571525	0.583206	0.673747	0.150653
LOC105445990	-0.156235	-0.584244	-0.429601	-0.108794	-0.591602	-0.469575	-0.433826	0.346498	0.162508	-0.196761	0.151274	-0.465453	-0.249066	0.101537	-0.0908488	-0.34379	-0.623929	-0.205525	-0.7129	-0.406201	-0.1554	0.290455	0.683515	1.20569	1.36802	1.561	-0.0922615	0.181216	0.264308
LOC105446037	-0.848651	-0.795512	0.64431	-0.41285	1.02985	1.37472	-0.867144	0.654099	0.484908	0.409151	1.68962	1.03611	-0.579284	0.785329	-0.964657	1.02432	0.652217	-0.0319491	-1.3685	-1.24241	0.971246	0.175795	0.680023	-1.16402	-1.08627	-2.94398	0.277586	0.0499966	0.365939
LOC105446077	0.462653	0.584985	0.947597	-0.784965	-1.46696	-0.90595	1.05321	0.241589	0.0826926	-1.27651	-0.540167	-0.223536	-0.167011	-0.0135112	1.13359	-0.408649	-0.87404	0.989319	1.15649	1.48343	-0.128362	-0.66802	-0.544721	0.523659	0.482025	0.59636	-0.833792	-0.322361	-0.579048
LOC105446079	-0.615652	0.140831	-0.572247	-0.0463832	0.480768	0.413647	-0.583072	-0.693742	-0.26129	0.129188	-0.221616	-0.253151	0.00367111	-0.897799	0.336401	-0.295622	0.397591	-0.92392	-0.803412	1.11949	-0.238894	-0.287478	-0.161638	0.354376	-0.124673	4.01647	-0.32346	-0.281512	0.193131
LOC105446116	0.115728	-1.30981	-0.687585	-1.30981	-1.30981	0.445716	-0.663703	-0.00879127	-1.30981	-0.428758	-1.30981	-0.254611	-1.30981	-0.0677829	-0.627877	5.15204	-1.30981	-0.121006	0.873093	-0.533538	0.417837	-1.30981	1.70504	1.80527	0.818756	0.886386	2.54397	0.418075	-1.30981
LOC105446117	-0.918817	0.578643	0.565245	-0.301162	1.095	1.43229	-1.03288	0.843251	-0.101865	-0.161314	0.773494	0.133588	0.756611	0.759726	0.368251	0.870815	0.882931	0.0147716	-2.8765	-1.28258	0.881566	-0.158409	0.826942	-1.16215	-2.01681	-2.24476	0.576048	-0.166707	1.06478
LOC105446139	-0.925419	-0.693264	0.651443	0.313985	0.572221	0.248863	-0.597984	-0.0209702	-0.784053	-0.00679103	-0.053935	-0.782355	-0.0283906	0.0658193	0.0960802	-0.62445	0.30353	1.47582	0.518904	1.02775	-0.312996	-0.0880634	-0.679376	0.417991	-1.03279	0.14333	-0.0109309	0.056468	0.749561
LOC105446190	-1.58108	-1.85168	-0.657513	-1.29662	-1.01965	-0.329935	-1.16351	-0.372342	-0.778427	-0.942277	-0.138086	-1.37069	-0.439258	0.138403	-2.42588	-0.00623058	-0.651679	2.5803	1.65373	1.69215	1.52752	0.93303	1.72321	0.711029	-0.0547828	-0.484672	5.73154	1.29926	-2.42588
LOC105446241	0.0782841	-0.0576871	-0.623288	0.878531	0.983282	0.473074	-0.733136	0.650353	0.0355424	0.818986	1.11335	1.20508	0.681111	0.173711	-0.423114	0.380346	0.546628	-0.513197	-1.38201	-1.1443	0.463559	-0.127494	1.32018	-0.394611	-0.188966	-0.540558	-1.27677	-1.85963	-0.537267
LOC105446287	-0.0928804	0.194406	3.25986	-2.39425	-2.71642	-1.29143	1.90493	-2.73888	-2.0876	-0.893111	-3.16082	-1.4839	-1.15285	-0.268985	2.16046	-1.70757	-1.88497	4.38704	4.13627	5.0753	1.82303	0.587357	-1.80466	1.48899	1.13556	0.445077	1.66115	-0.774142	-3.80697
LOC105446349	-0.741952	-0.212437	-0.0340268	0.156136	0.459855	-0.0322856	-0.542111	-0.304966	-0.966298	0.365727	-0.314123	-1.13386	-0.908465	-0.0369149	-0.205056	-0.158454	0.330861	0.423842	-0.382611	-0.467057	0.720294	0.351402	0.0494561	-0.247382	-0.272925	-0.259193	1.08869	1.86767	1.40618
LOC105446366	-1.66739	-1.38508	-1.29455	-0.391684	0.058915	-0.147296	-1.86609	-0.237842	-0.470749	0.0887175	1.28415	0.769714	-0.631208	-0.248944	-0.592177	0.843989	1.28669	-0.647943	-1.20979	0.140762	1.1399	0.846713	1.21123	0.0415111	0.173853	0.317866	0.784029	0.449567	1.35315
LOC105446570	-0.0149228	-0.280773	-0.208544	1.0228	1.03555	0.189811	0.611448	-0.208923	-0.316403	-0.127953	-0.246245	-0.666495	-0.365734	-0.789603	0.369169	-0.497215	1.10308	-0.606404	0.0591849	0.044169	-0.0255745	0.13716	0.270658	-0.903333	-0.537905	-1.44819	0.633414	0.871159	0.896611
LOC105446625	-1.33473	0.13652	0.149485	-1.09633	1.65056	1.32571	-1.57097	0.536837	-0.685489	-0.470504	1.43712	-0.0168097	0.637796	0.430847	0.163842	1.13848	1.58758	-0.0257149	-2.23638	-0.155992	0.832719	-0.390128	1.23496	-1.45367	-2.57321	-1.66389	0.835298	-0.45009	2.02615
LOC105446626	-0.402638	-0.298495	-0.0503426	-0.497106	0.102309	-0.0378364	-0.450511	-0.374004	-0.312516	-0.397147	-0.0386717	-0.212245	-0.153896	-0.273475	-0.0956319	-0.277753	-0.0193904	-0.0965225	-0.535785	0.129179	-0.410387	-0.484464	0.122749	1.87944	1.19564	2.55718	0.421146	-1.05911	0.0702945
LOC105446710	-0.0720029	0.116392	0.41814	-1.86458	-1.16557	-1.04859	0.00161707	0.52089	0.00312738	-1.57672	0.175683	0.150326	0.0484901	0.54882	0.836751	-0.118703	0.0621991	1.12236	0.760906	1.07389	-0.242097	0.313344	-2.26834	0.367325	0.801108	0.519051	0.0106895	0.523872	-0.0183707
LOC105446793	-0.650923	-1.79157	-0.502177	1.56462	1.17521	1.7474	-0.869961	-0.438747	-0.532645	1.3598	0.933292	0.663307	-1.45103	-0.44932	-1.77434	0.917153	0.947029	-0.776721	-0.900772	-1.61368	0.656109	1.04345	0.1038	-0.648961	-0.302513	-0.944673	0.637204	1.32321	0.576451
LOC105446921	0.336575	0.450112	0.384658	-0.528611	-0.532117	-0.380265	0.563377	-0.322135	0.133075	-0.265788	-0.78834	-0.289759	0.0846113	-0.233308	0.650224	-0.630557	-0.619676	0.339833	0.554659	1.04492	-0.463493	-0.151796	-0.937942	0.856816	0.627161	1.07782	-0.231773	-0.395636	-0.332652
LOC105446971	-0.515842	-0.609867	-1.56521	0.216225	0.164233	-1.1029	0.317135	-2.25539	-0.823482	0.0443339	-1.63664	-0.312473	-0.653123	-2.38649	-0.434366	-0.900675	0.28608	-0.991821	1.95841	1.60031	-1.13131	0.294295	-0.137621	1.67864	4.11388	3.31069	0.424691	1.21331	-0.165029
LOC105447082	0.141026	0.875815	0.651421	-1.00882	-0.669124	-0.0974827	0.105278	0.269852	0.0826974	-0.198663	-0.00664341	0.00442688	0.370774	0.526803	0.896746	0.993388	-0.700722	1.15832	-0.171173	0.690362	-1.16633	-0.809775	-0.470903	0.696695	-0.469245	1.12407	-0.270997	-2.24013	-0.307679
LOC105447171	-1.83568	-1.30532	-1.51123	-0.63454	-0.0568578	-0.381934	-1.46222	-0.522906	-0.369171	-0.26242	1.4927	1.17925	-0.982346	-0.0377693	-0.478524	0.562965	1.21803	0.279129	-0.781285	-0.817033	0.963924	0.905018	1.64968	-0.0139843	0.135964	0.597683	1.11319	0.098429	1.25725
LOC105447173	-0.0463056	-0.388328	-1.03536	0.512002	1.69593	1.12275	-1.013	0.326355	0.309226	0.196421	1.26743	0.273563	0.434046	-0.290933	-1.08466	0.984367	0.908565	-0.970187	-1.1055	-0.963752	0.18262	0.466557	1.44596	-0.730886	-1.09838	-1.05998	-0.251241	-0.850767	0.763486
LOC105447203	-0.990118	-1.22137	-1.99164	-0.197154	1.41444	1.11095	-1.60266	0.206215	0.616136	0.14045	1.04734	0.612328	0.615624	-1.93532	-0.692021	-0.131618	1.8081	-1.67623	-1.07667	-1.0605	0.136337	-0.628445	1.75134	-0.487231	0.0770123	1.95377	0.312527	-0.122267	2.01069
LOC105447247	-1.34004	-1.2104	-1.47181	0.155017	1.47771	0.846452	-1.68644	-0.192412	-0.485212	0.359996	1.40571	0.940525	-0.489254	-0.757397	-1.02521	0.364978	1.5498	-0.926696	-1.63828	-1.01921	0.285856	0.0896664	1.06414	-0.0490356	0.224867	0.816605	0.429574	0.293124	1.98736
LOC105447255	-0.151021	-0.217981	-0.862634	-0.579766	-0.307303	-0.0849548	-0.719177	-0.207228	0.325412	-0.226649	1.03015	1.15898	0.351733	-0.213367	-0.262058	0.335592	0.882663	-0.532705	-0.839159	0.0783025	-0.507471	-0.225231	0.262318	0.887465	0.752717	0.756374	0.0607398	-0.53947	-0.406268
LOC105447388	-0.974893	-0.652768	-1.12714	-0.503225	1.43574	1.66216	-1.2365	0.788343	0.198907	-0.367798	1.98541	0.608269	0.349321	0.15433	-0.879368	0.947194	1.3805	-0.410757	-1.59174	-1.65137	1.12583	-0.778718	0.666519	-0.063624	-1.50072	0.204982	0.623016	-0.840175	0.448287
LOC105447507	-0.0082829	0.643762	-1.13503	0.462328	1.48434	0.425469	0.230197	-0.138443	-0.0182277	0.572828	0.854401	0.402025	0.131372	-0.374047	0.167323	0.151198	1.13139	-1.06466	0.228506	0.271799	-0.16014	0.0270355	0.533896	-1.14083	-1.6404	-1.55965	-0.658779	-0.199788	0.380394
LOC105447538	1.43211	-0.299703	1.54051	0.613501	-1.52201	-0.880054	1.84288	0.61102	0.228365	0.279573	-1.33223	-0.732922	-0.675714	0.735129	-0.0119548	-0.40575	-1.73869	1.17999	1.85463	0.0977312	-0.678571	0.143408	-0.419541	0.510418	0.965434	0.838189	-1.43105	-1.0088	-1.73591
LOC105447545	-0.356867	1.01685	0.16054	-0.939697	-0.751199	-0.790446	0.397513	-0.396147	-0.428129	-1.12345	-0.636455	-1.29974	0.330595	-0.543959	1.02754	-1.00553	-0.596775	0.582917	0.943102	1.45836	-0.183688	-0.570664	-0.505336	0.589734	0.593147	0.751782	1.25952	0.974246	0.0422305
LOC105447616	-1.15393	0.34764	-0.243967	-0.0769256	1.94325	1.09462	-1.16003	-0.0304708	-0.965708	-0.283616	0.943684	0.0845229	0.0791928	-0.0256768	0.0596303	0.568245	1.6029	-0.41476	-1.66659	-0.613212	0.739367	-0.312695	0.717912	-0.819192	-1.67803	-0.684285	0.572434	-0.357199	1.73289
LOC105447626	-0.479096	-1.43073	-0.180125	-0.0197856	-0.459915	-0.41476	0.064688	-0.375068	-0.140756	-0.118996	-0.494357	0.686723	-1.19272	-0.40581	-0.447618	0.045154	0.712064	0.770108	0.627841	-0.390438	0.86359	0.682153	1.20615	-0.410095	-0.0138246	-1.27545	0.322073	0.639844	1.62915
LOC105447634	1.30145	-1.15188	0.469042	1.05753	-2.51627	1.11288	0.365534	0.554978	1.16315	1.49912	-1.28628	-0.321643	-1.78751	0.324094	-1.18718	-0.969819	-0.742067	0.214482	0.00714998	-1.74	0.542958	2.30593	-0.313407	-0.385595	-0.0183497	-2.51627	0.619403	3.71579	-0.31723
LOC105447639	0.0987124	0.0893834	-0.183462	0.468555	0.0224119	-0.247973	0.26509	0.218129	-0.879588	0.264165	-0.567118	-0.442566	-0.696454	0.0390643	0.149964	-0.513142	-0.853424	0.169645	0.592304	0.674917	-0.618853	-0.142944	-0.545113	1.0308	1.02804	1.80517	-0.462081	-0.207019	-0.55661
LOC115917895	0.0554573	-0.767818	-0.831597	-0.446873	-1.58164	-1.96301	0.514678	-0.255647	0.0458675	-0.302813	-2.0186	0.462413	-0.304593	-0.172789	-0.725914	-0.260465	-1.54712	-0.828054	1.03885	1.35116	-1.1743	-1.02384	-1.128	3.62275	5.27926	4.32057	1.51305	-0.542737	-2.32826
LOC115917912	0.0668537	0.952181	-0.147005	-0.501805	1.4043	-0.206607	0.127128	-0.129764	0.448247	-0.199811	-0.17295	0.183856	0.44173	-0.396589	1.05061	-0.125195	0.94852	-0.57978	-0.0403123	0.276338	-0.244375	0.197482	0.818424	-0.869959	-2.00372	-1.31714	-0.62934	-0.143492	0.792184
LOC115917918	1.03268	1.37025	0.779224	-0.369776	-0.836796	-0.0441549	0.949587	0.877203	0.128323	-0.039622	-1.32471	-1.1213	0.910929	0.694059	1.27645	-0.432359	-0.893012	0.648045	0.770828	0.712009	-0.750719	-0.493577	-1.00529	0.424239	-0.118974	0.918929	-0.61444	-2.58357	-0.864456
LOC115917919	0.62343	0.548996	0.697793	-0.119542	-2.80838	-0.490539	0.542817	0.41728	0.227505	-0.639552	0.0280276	-0.891395	0.445735	0.807284	0.258701	-0.325292	-0.768266	0.0292802	0.537929	0.0445727	-0.0124697	-0.741766	-1.42097	0.880223	0.896681	1.06099	0.581615	0.434917	-0.8456
LOC115917921	0.0267764	0.104955	0.116458	-0.465544	-1.71992	0.142416	-0.405407	0.658058	-0.070364	-1.15175	-0.759575	-1.33818	0.0541956	0.379115	-0.00748343	-0.673053	-1.09403	0.868111	0.120335	0.534724	-0.927212	-1.12234	-0.840002	1.97978	2.67507	2.79733	0.760311	0.00957125	-0.652337
LOC115917924	-0.100592	0.0962008	-1.0514	1.01879	1.94239	1.31631	-1.26783	-0.20308	-0.419085	0.325123	0.658731	1.08143	0.16654	0.312293	-0.490882	1.00202	0.462918	-1.50443	-1.40334	-0.817121	0.426173	-0.365395	1.13608	-1.204	-0.725007	0.818815	0.0504234	-0.573301	-0.688779
LOC115917929	-0.159112	-0.824892	-1.16011	0.599843	1.20741	1.11888	-0.568855	1.24976	0.79501	0.820265	1.50187	1.13095	-0.440114	-0.632169	-1.33249	0.453319	0.7375	-1.51629	-1.6817	-1.54503	0.189824	0.591069	0.605327	-0.51533	-0.766859	-0.543723	0.169585	-0.237377	0.753433
LOC115917931	-0.776456	-0.436108	-0.0367254	-0.567565	-0.594608	-0.275952	-0.346565	-0.831084	-0.695186	-0.544962	-0.363203	-1.11665	-0.38595	-0.723434	-0.535132	-0.728989	-0.579936	0.396441	0.752294	1.35012	-0.443419	-0.571443	-0.381134	1.24586	2.72233	2.41701	1.51993	0.571731	-0.0412254
LOC115917937	-0.723187	-0.50093	-1.29515	0.399691	-0.18709	-0.668882	-0.729291	-0.823053	-0.993097	0.903719	-0.702662	-0.963198	-1.20143	-0.488777	0.0364322	-1.2919	0.9498	-0.329429	-0.146827	-0.347626	-0.0451626	1.46973	1.21743	-0.209988	-0.51687	0.0581449	1.18016	2.62732	3.32212
LOC115917951	-1.53672	-0.430389	-0.472714	-0.0836256	0.295585	0.339095	-0.59704	0.243187	-0.394519	-0.519295	0.976935	0.153871	-0.408525	0.0517375	-0.517683	-0.0198604	0.342039	-0.512686	-1.15283	-0.105598	0.362823	-0.925659	0.227947	0.052898	-0.349917	0.382126	2.13153	2.12733	0.339961
LOC115917954	-2.02793	0.726294	1.61591	-2.20404	-0.987285	-0.0714915	-0.153775	-0.329505	-2.48313	-0.881124	-0.957499	-1.19956	0.330783	-0.238527	1.32522	-0.574777	-0.30546	2.75284	1.75615	2.93377	0.796432	-0.0016173	-0.563883	0.770578	-0.0303666	0.509464	1.31795	-1.11109	-0.714326
LOC115917973	-0.0286533	-0.0482711	0.128057	-0.0425342	0.0135501	-0.295774	0.088071	-0.496134	0.134008	-0.0113618	-0.209227	-0.0234479	-0.111762	-0.122524	-0.0805545	-0.573331	-0.304628	0.274301	-0.064166	0.475918	-0.428931	-0.538193	-0.342748	1.29118	0.771389	1.47861	-0.264771	-0.638926	-0.0291466
LOC115917976	-0.284847	0.0600468	0.985793	-0.674793	-0.982586	0.449524	0.105362	0.661731	-0.343883	-0.229965	0.291185	-0.843299	-0.135411	0.16629	0.0481021	-0.0158861	-0.629943	0.53894	-0.246477	0.0759409	0.144942	-0.713088	-0.987548	0.714998	0.895961	2.17756	-0.12407	-0.547301	-0.557279
LOC115917993	0.514875	-0.90511	0.282521	0.983262	0.647833	0.711231	-0.0611606	-0.124484	-0.31979	0.824018	1.29417	0.0252613	-0.982541	0.847595	-0.904041	3.24629	-0.0235629	0.502881	-0.428822	-0.655067	0.145772	-0.250561	-0.484769	-0.31299	-0.388356	-0.683735	-1.41859	-0.717544	-1.36459
LOC115918012	-0.141224	0.066849	-0.433333	-0.678939	-0.793796	-0.949394	0.351599	-0.225591	0.770997	-0.167872	-0.785417	0.74824	0.0785757	-0.266098	0.496294	-0.448637	-0.534774	-0.19064	0.540374	0.415666	-0.193827	-0.237931	-0.454039	0.802597	1.6814	0.603385	-0.452382	0.383076	0.0148449
LOC115918030	0.479888	0.899897	0.300327	-0.446712	-0.262009	-0.619828	0.702098	0.0883201	0.23226	-0.134836	-0.593229	-0.126285	0.534694	0.0290019	0.879205	-0.614927	-0.635984	0.188929	0.450779	0.655734	-0.188728	-0.151709	-0.35641	-0.0853411	-0.156885	-0.0405103	-0.792667	-0.129709	-0.105362
LOC115918047	-0.413681	-0.410808	-0.455093	0.0501537	1.0989	1.49902	-0.640757	-0.0677374	-0.0878091	-0.334121	0.345874	0.0769581	0.126117	0.0848418	-0.544818	-0.134777	-0.133619	-0.426551	0.0935973	-0.269077	-0.0474232	-0.0962035	-0.131714	0.0166227	0.16997	0.836073	-0.195839	0.00361134	-0.0117112
LOC115918073	-1.50569	-1.19432	-0.915185	-0.494905	0.545405	1.3775	-1.72473	0.253205	-0.393864	-0.461784	2.15609	0.716493	-0.0803099	0.043272	-0.479069	1.35089	1.1167	0.284408	-1.70537	-0.449885	0.606067	-0.548809	0.492681	-0.249552	-0.639984	-0.746039	1.37546	0.0991076	1.17222
LOC115918074	-1.12761	-0.171159	0.414372	-1.72918	0.193686	0.0263475	-1.72918	0.847149	-0.402105	-0.848127	0.295933	-0.109703	-0.234502	0.888038	0.0938811	6.77588	-0.801188	-0.220359	-0.793142	-0.41434	1.92292	-0.188198	2.41992	-0.491475	-1.16835	-0.308694	-0.71837	-0.693278	-1.72918
LOC115918080	-0.403892	-0.215113	-0.0198181	-0.652496	-0.127837	0.293358	-0.172984	-0.288701	-0.48848	-0.196794	0.0963443	-0.0689129	-0.264813	-0.501446	-0.461817	-0.693679	-0.304079	0.0686709	0.220256	0.241266	-0.359424	-0.598078	-0.351927	1.33476	1.38517	1.74241	0.725845	-0.105287	0.167503
LOC115918087	-0.180675	0.457583	-0.971906	-0.228398	0.866093	0.656882	-0.764876	0.812411	1.13994	-0.184933	1.38942	1.52168	1.08371	0.23531	0.216154	0.887773	1.51248	-1.33701	-2.29539	-1.74499	0.3292	-0.015153	0.559524	-0.451213	-1.27147	-1.01322	-0.460673	-1.0163	0.268057
LOC115918092	-0.18877	-0.693629	0.181505	-0.148458	0.75621	0.649929	0.185981	-0.189643	0.1453	0.189901	1.04883	0.454655	-0.536763	0.0456345	-0.568899	0.330962	0.499275	0.0132563	-0.547689	-0.568406	0.46787	-0.0290299	0.343502	-1.00599	-1.2363	-0.427651	0.310581	0.0751215	0.442717
LOC115918094	-0.0484634	0.0935995	0.372015	0.161876	-0.532573	0.355749	0.36297	-0.0439133	-0.323608	-0.220741	-0.218775	-0.530022	-0.132754	0.0293857	-0.0486655	-0.128998	-0.810953	0.0750965	0.431188	0.272031	0.221239	0.00437821	-0.902777	0.885798	1.1491	0.807665	0.124945	0.0409909	-1.44578
LOC115918113	-0.203981	0.180863	-0.291921	-0.14731	-0.308566	-2.10592	0.681966	-1.51224	0.403427	-0.775893	-0.789956	0.595886	0.176579	-1.44826	0.946872	-1.15027	-0.284995	0.33625	1.78086	2.67341	-1.18608	-0.10187	-0.616165	0.525997	1.48177	1.59743	0.288239	-0.477644	-0.268472
LOC115918132	-0.39274	-0.0433366	0.529381	-0.895331	-0.162625	-0.511837	0.352306	-0.317024	-0.656841	-1.16149	0.0408637	-1.14056	-0.173878	-0.196595	0.292722	-0.564952	-0.641614	0.870676	0.625642	1.10858	-0.177495	-1.10643	-0.512561	1.22521	0.886517	1.65284	0.846584	0.0652299	0.158745
LOC115918151	0.360418	0.990744	0.291759	-0.520141	-0.754465	-0.853269	0.874123	0.648373	0.00372767	-0.815447	-0.703128	-1.70329	0.920998	0.0651897	1.51496	-0.407661	-0.355028	0.349691	0.548018	1.15333	0.366255	-0.187348	-0.80797	0.469121	-0.654554	-0.337221	-0.061244	0.590768	-0.986705
LOC115918215	0.311683	-0.780522	-0.102409	-0.37385	-0.55343	-0.704461	0.210517	0.217566	0.6596	0.152535	-1.36347	-0.363893	-0.751282	-0.902697	-0.422899	-1.5282	-1.31797	-0.737139	1.20263	-0.0940587	-0.878132	0.702732	0.66268	1.45507	2.29184	2.92128	0.659176	0.496809	-1.06971
LOC115918222	-0.0148378	-1.25467	-1.52414	0.0431544	0.195042	-0.430683	-0.389773	-1.00955	0.285908	-0.00327375	1.34567	0.95267	-0.792551	-0.577257	-1.02125	0.688305	0.786562	-0.168472	-0.312905	-0.949321	0.452621	0.785325	1.35752	-0.46028	0.0747046	0.399014	0.601747	0.134198	0.80652
LOC115918232	2.26946	1.19892	3.56385	-1.93322	-1.52674	-1.29083	3.81263	-1.85691	-2.57243	-0.542072	-3.12718	-2.24606	-1.88671	0.656538	4.18422	-1.09395	-1.26718	2.86573	2.34991	3.12618	0.257933	-0.757612	-1.54172	1.45177	-1.1163	-0.476593	-0.465556	-1.16477	-0.871313
LOC115918247	-0.0356382	0.214372	-0.0098108	0.163535	0.932808	0.210633	0.336333	-0.60788	0.26797	0.349502	0.0727764	0.234558	-0.0137843	-0.490073	0.0329463	-0.417024	-0.467241	0.0557691	0.950342	0.954115	-0.580166	-0.601838	-0.232874	-0.493575	0.15069	-0.689501	-0.560181	-0.00389914	0.277138
LOC115918253	-0.485797	-1.58946	-1.19325	0.688445	0.330541	0.584701	-0.702859	0.411725	0.718063	1.04961	1.17076	1.44097	-0.304713	-0.50138	-1.34841	0.307274	-0.00798114	-0.868168	-1.06327	-0.661256	0.394176	0.729237	0.232296	-0.40723	0.00131518	-0.00490628	0.0628859	0.879392	0.137301
LOC115918274	0.690609	0.155705	0.357805	0.358784	-0.142429	-0.535674	0.281505	0.324789	0.763171	-0.0938666	0.318539	0.322027	0.171086	0.436532	0.323706	-0.452727	-0.408589	0.268365	0.230482	0.189032	-0.38548	-0.509119	-0.134595	-0.02429	0.47727	0.0480052	-1.23241	-0.766984	-1.03125
LOC115918279	-0.0320536	0.0510847	0.129041	-0.170973	-0.308326	0.499852	0.172992	-0.0098167	-0.00244118	0.08478	0.053728	-0.0622475	-0.360601	0.349022	-0.105577	-0.170251	-0.175747	0.0769602	0.105579	-0.729934	0.11727	-0.642612	-0.944545	1.54629	1.209	0.640801	0.0746502	-0.677219	-0.718703
LOC115918295	-0.0637328	-0.202702	-0.500617	-0.28571	-0.590292	-0.952088	0.433265	-0.5028	-0.477768	0.770419	0.0731809	-0.71265	-0.942067	0.147394	0.165468	-1.0278	-0.0943911	0.473932	0.905362	0.912818	-1.14576	-0.771001	-1.23926	0.686057	0.475443	1.28713	1.40353	1.01753	0.757103
LOC115918306	0.171233	0.219263	0.573953	-0.576459	0.00122361	-1.04973	0.0765495	0.303354	-0.0107585	-0.520667	-1.31935	-0.810293	0.146155	0.265227	0.497089	0.621047	-1.24695	0.717089	0.342382	0.213486	0.135757	-0.441067	-0.802602	1.56813	1.55002	0.829672	-0.00418459	-0.843366	-0.606215
LOC115918308	-1.11262	-0.365744	0.830062	-1.66627	-0.133553	0.135375	1.19399	-2.01605	-2.44733	-1.35411	-0.805207	-1.24047	-1.15084	-0.917352	0.805412	-0.763822	0.0461076	2.06274	3.22523	2.42598	0.836902	0.163585	-0.580414	1.23579	2.12315	0.605188	0.109077	-0.758256	-0.486546
LOC115918320	-0.0575241	0.802638	1.08562	-0.707763	-1.13389	-0.648054	1.37524	0.0542439	-0.217003	-0.895629	-0.177163	-0.168164	0.242058	-0.183192	1.30423	-0.7951	-1.50475	0.376477	1.02758	1.57004	-0.366855	-0.198784	-0.302701	1.00159	1.33336	-0.191426	-0.156973	-0.943727	-1.52439
LOC115918322	-0.367466	0.197376	1.92852	-2.01916	-1.42492	-1.51929	1.66757	-1.3587	-1.36171	-1.65949	-2.07212	-1.8014	-0.546924	0.263293	1.36747	-0.846886	-0.84492	3.22987	2.76318	1.69095	0.249506	-0.318368	-0.910116	2.23323	1.09277	0.917068	0.407824	-0.284404	-0.672755
LOC115918327	1.06517	0.944394	1.79489	-1.14677	-2.55801	-1.12166	3.11618	-3.27561	-2.6704	0.173793	-6.06166	-1.99653	-2.18095	-0.638179	2.9054	-2.29741	-2.05911	1.49613	3.31863	3.63146	0.924529	0.708394	-2.1984	2.67057	3.65237	5.41143	0.676227	-0.293134	-3.99175
LOC115918329	0.390757	0.317956	0.770802	-0.813877	-1.35594	-0.297902	0.110224	0.572154	0.307633	-0.665609	-1.23163	-0.823654	0.0382114	0.446062	0.967055	-0.607273	-0.173499	0.370663	0.634196	0.520814	0.196875	-0.250557	-0.333317	-0.255429	0.29223	0.406097	-0.452814	0.412514	0.507263
LOC115918336	-0.482343	-0.63174	0.867532	0.932098	-1.02382	1.50691	-1.32854	1.19725	-0.53154	0.26181	1.05204	-0.54799	-0.299798	1.15714	-0.712277	0.558722	-0.472673	0.300698	-0.709815	-1.34473	0.839366	0.0506119	-1.37036	-0.299379	-0.669543	-1.25552	2.9749	1.23479	-1.25381
LOC115918362	-0.0598232	-0.643117	-1.38242	-0.0388414	0.350238	0.0519958	-0.0853607	-1.10111	0.207579	0.598101	-0.272713	-0.124471	-0.459208	-0.74687	-0.695135	-0.342858	-0.485925	-0.97839	0.130715	1.00436	-0.811421	-0.0433004	-0.0120849	1.87701	2.11927	2.61547	-0.0322344	-0.498499	-0.140964
LOC115918363	1.4576	-0.218728	-1.58312	1.29325	-1.58312	0.172402	1.55775	-0.916298	-0.256051	-0.0995176	-1.58312	-0.120775	-1.58312	-0.453714	-0.627302	4.36204	-0.291571	-1.58312	0.693408	0.568776	-1.58312	0.512168	0.793385	0.71732	0.831592	0.921505	-1.58312	0.14476	0.0398523
LOC115918374	0.0778264	0.239461	0.413636	-0.256651	-0.0472727	-0.632445	0.450408	-0.285497	0.0128341	-0.498965	-0.327306	-0.113743	-0.00889051	0.0944547	0.435729	-0.75215	-0.742561	0.178518	0.382526	0.387533	-0.654706	-0.41036	-0.346267	0.633386	0.913957	1.87636	-0.288339	-0.706444	-0.025032
LOC115918375	-0.75192	-0.36895	-0.822439	-0.183638	-0.522189	1.37804	-0.977392	-0.801705	-0.871961	0.786467	-0.464381	-0.968499	-0.850929	-0.477349	-0.920327	-0.332431	1.0145	-0.94095	-1.1028	-0.829586	0.77274	1.39669	0.720967	-0.436437	-0.710862	0.231122	1.71819	2.91083	2.40521
LOC115918383	-0.362956	-0.545337	0.334053	-0.305532	-1.67246	-0.130962	-0.570948	0.209554	-0.228019	-0.444425	0.0212201	-0.617262	-0.0345301	-0.193454	-0.0701201	-0.126007	0.101745	-0.0329308	-0.597594	-0.169953	0.750838	-0.395662	-0.204106	0.412091	-0.447613	-0.251976	3.26302	0.946252	1.36307
LOC115918412	-1.57439	-1.23046	-0.656607	-0.296103	0.968727	0.920625	-2.13802	0.409363	-0.282675	-0.245721	1.77047	0.922114	-0.463398	0.138681	-0.54854	1.25554	1.57244	0.000833114	-0.938358	-0.54675	0.46589	-0.414644	0.473054	0.00657566	-0.186906	0.133531	0.844886	-0.180572	-0.179589
LOC115918424	-0.514753	-0.068239	-0.551351	1.54269	1.41238	1.83943	-1.11884	0.274365	0.673233	1.1011	1.37186	0.87235	-0.0611501	0.239736	-1.16457	0.599946	1.51357	-0.62994	-1.87934	-2.41737	-0.043316	-1.36802	-0.938561	0.0258589	0.168955	-1.42509	0.121569	-0.130324	0.553803
LOC115918429	-0.866123	-0.710539	-1.02973	-0.373719	0.597616	0.06685	-0.426181	0.0282999	0.776056	-0.190791	1.65253	1.65388	-0.233873	-0.0871645	-0.00957453	0.735331	0.673635	-0.828301	-0.854138	-0.229694	0.386765	1.43332	0.568381	-0.707435	-0.425696	-0.807652	0.209846	-1.15477	0.152874
LOC115918432	-0.0123767	0.321545	-0.907764	0.431179	1.86155	-0.283183	-0.549647	0.0843921	-0.33768	-0.356964	0.886263	0.573724	0.329835	-0.0287706	0.00568268	0.17481	1.12325	-0.012263	-1.83246	-0.574602	-1.24911	0.569558	0.289099	-0.342417	-1.15428	-1.53747	-0.179213	1.0878	1.61952
LOC115918439	-0.745484	-0.097665	0.804536	0.473516	0.615915	1.46974	-0.429667	-1.27668	-1.45286	0.605117	-0.237784	-0.695074	-1.60608	0.232846	0.332348	0.530142	0.874121	0.501638	-0.859658	-0.0105255	0.997742	0.52826	0.331306	-0.731479	-1.50295	-0.596356	0.0456007	0.835739	1.06369
LOC115918442	-0.529235	0.700302	-0.173324	-0.276565	0.176749	0.0826728	-0.523816	0.859672	0.270888	-0.926907	0.897926	-0.363969	1.01655	0.192023	0.404119	-0.194688	0.359476	-0.112605	-1.05836	-0.068133	0.95433	0.0818257	-0.0720258	-1.2055	-1.56251	-0.409909	0.484357	0.149979	0.846677
LOC115918443	1.2753	1.92135	0.506315	-0.0560135	-2.20939	-0.633972	1.16409	-0.646306	0.736049	-0.148653	-0.361436	-0.775957	0.308069	-0.537887	1.94275	-1.21343	0.385596	-0.855764	0.245188	1.95041	-0.281619	-0.355712	-1.01977	-0.0430472	-0.608754	-0.0140853	-0.656651	-0.163054	0.146384
LOC115918458	0.68064	-0.620938	-0.286204	0.0785135	-0.893723	0.334901	0.460052	-0.288415	-0.226833	0.349563	-0.393168	-0.274887	-0.671462	-0.179055	-0.783743	-0.102404	-0.861672	-0.0305348	0.374751	-0.761016	0.374122	0.609053	-0.634337	0.0334401	0.148683	-0.180985	0.816356	1.64088	1.28842
LOC115918469	0.402941	0.374554	-0.0681349	-0.142787	0.398263	-0.113354	0.177492	-0.272671	0.266998	0.160012	-0.788677	-0.127983	0.380642	-0.220561	0.25186	-0.371659	0.536311	-0.323757	-0.281374	-0.221027	-0.58549	-0.039562	0.979918	-0.473093	-0.73621	-0.670774	-0.251501	-0.000948039	1.76057
LOC115918470	-0.0048535	0.733792	0.700529	-0.592774	-1.30609	0.162075	0.24373	0.144195	0.311681	-0.297162	-0.294219	-0.0352693	0.980486	0.0519467	0.725425	-1.31422	-1.39134	0.823137	0.898417	0.40171	-0.591684	-0.0827404	-0.316675	0.70486	0.435297	0.889218	0.246652	-2.31933	0.0932025
LOC115918472	-0.49601	0.628224	-0.415249	-0.317134	0.789276	-0.294036	-0.296956	-0.0417378	-0.603141	-0.340859	-0.142431	-0.528408	0.847194	-0.11293	0.277221	0.0712574	-0.159542	-0.7935	0.837288	1.83336	-0.450358	-0.74184	-0.475416	0.511647	0.888776	1.69136	-0.0767212	-2.03989	-0.0494508
LOC115918502	-0.370434	1.44332	0.6482	-1.18616	0.616989	-1.91529	0.448494	-0.368184	-0.597558	-1.91387	-1.54622	-1.5012	1.14389	-0.506848	1.71803	-0.531793	0.174795	0.823226	1.04735	2.50792	-0.989409	-1.19504	-0.00651338	1.02828	1.19871	1.5359	-0.934678	-0.853795	0.0818867
LOC115918503	-1.13905	-0.0384527	1.0584	-2.36802	-1.57788	-0.675462	-0.364031	0.408807	-1.1568	-0.961159	-0.957072	-1.89677	-0.487458	0.260722	-0.310181	-1.32454	-1.36141	0.835012	-0.983014	0.0358471	0.0907653	-0.513484	-0.339442	4.92217	4.94004	6.70573	0.294343	-1.02161	-2.076
LOC115918541	0.205591	-0.112791	-0.76293	-0.386568	-0.610875	-1.32516	0.321901	0.454364	-0.0938802	-0.360823	0.558054	0.359768	-0.0320537	-0.282131	-0.00500801	-0.795614	-0.367727	-0.252834	0.685044	0.476189	-0.338103	-0.252449	-0.362633	0.773155	2.17492	1.2244	-0.232393	-0.0354058	-0.624021
LOC115918559	0.313269	0.346474	0.855867	0.308832	0.0803376	0.335014	0.612572	-0.901054	-0.732088	0.325341	-0.138309	-0.827635	-0.68374	0.399262	0.229969	0.260402	-0.165265	0.967716	0.768286	0.698971	-0.321183	-0.417243	-0.308894	0.0184388	-0.777533	-0.119179	-0.247687	-0.578152	-0.30279
LOC115918565	-0.118576	0.100781	-0.825786	-0.946216	-0.0108813	-0.743778	-0.641098	0.140059	0.252419	-0.729856	-0.895297	-0.516114	0.103252	0.14225	-0.607589	-0.340357	-0.361726	-0.0293645	0.655497	1.40831	-0.0984714	-0.465795	-1.01063	3.01758	2.49449	2.8057	0.352574	-0.874113	-2.25727
LOC115918602	-0.522689	-0.798502	-1.11832	0.726292	1.17883	0.313896	-0.577289	-0.818673	0.0511933	-0.1253	1.05987	0.181944	0.453954	-0.086855	-1.25173	0.365219	0.818035	-0.617257	-0.530167	-0.77814	0.454224	-0.632257	0.452859	0.258891	0.124324	0.557809	-0.129037	1.11904	-0.130162
LOC115918617	-1.31396	0.175998	0.206724	-1.85223	-1.18383	-0.915051	0.0404853	-0.468542	-0.980491	-1.59056	-0.495977	-1.74861	-0.10497	-0.0387762	1.69825	-0.431898	-0.279319	1.475	0.639503	2.74918	-0.215336	-1.12885	-0.70292	1.59733	0.547947	2.0119	1.66317	0.58797	0.0578526
LOC115918618	-0.495495	-0.279027	-0.163339	-0.33238	0.534451	1.23285	-0.417838	0.392746	-0.437991	0.0658587	0.217025	-0.578764	-0.309506	0.230233	-0.829074	-0.022978	0.269345	0.772475	1.33813	1.40891	0.0540477	-0.503727	-0.14879	-0.0208422	0.0472494	-0.981451	-0.0516479	-0.277561	-0.712905
LOC115918626	-0.244345	-0.380038	-0.247871	0.678989	0.50102	0.794181	-0.3253	-0.286287	-0.358046	0.635228	0.337394	0.299582	-0.534095	-0.0793437	-0.607434	0.683674	0.512529	-0.641552	-0.512258	-1.0567	-0.0588462	0.0931583	0.21058	0.254943	0.703713	0.0384166	0.0668726	-0.0291777	-0.448991
LOC115918627	0.134738	1.27007	0.954174	-1.21049	-0.614168	-0.691935	0.592065	0.489248	-0.126574	-0.84056	-0.062413	-1.04057	0.787112	0.362108	1.45181	-0.206565	-1.08266	0.633423	0.170426	1.2603	0.272777	-0.714701	-1.12331	1.02622	-0.522607	0.759006	-0.251896	-1.00468	-0.670356
LOC115918634	-0.0901525	0.202968	-0.439155	-0.243028	-0.38649	-0.176379	0.387169	-0.826792	0.256913	-0.792602	-0.024775	0.0929273	0.48586	-0.0542866	0.616436	-0.570995	-1.14479	0.289404	0.514054	0.653201	-0.286286	0.0730541	-0.635264	1.02567	0.470779	1.66411	-0.142799	-0.907347	-0.0114118
LOC115918635	0.138742	0.226681	0.0265189	-0.203195	-0.724366	-0.653045	0.214196	-0.119102	-0.0747623	-0.190816	-0.704795	-0.475763	0.106818	-0.135717	0.158072	-0.54265	-0.810511	0.153301	1.01333	0.500699	-0.403183	-0.250214	-0.786305	1.18927	1.21826	1.83274	0.577195	0.210826	-1.49222
LOC115918645	0.00759891	0.391312	0.511966	-1.11199	-0.0444447	-0.832345	0.365799	-0.433725	-0.15197	-1.02953	-0.803875	-0.729964	0.124411	-0.406315	0.598158	-1.1782	-0.242284	1.46644	1.38475	2.55988	-0.863511	-0.782063	-0.587887	0.771034	1.17431	1.11164	-0.134412	-0.664533	-0.470243
LOC115918661	0.414294	0.064552	1.11645	-1.09711	-1.16552	-1.31422	1.23495	-0.379835	-0.605014	0.114895	-1.48293	-1.47966	-0.411594	-0.135307	0.416205	-1.18461	-2.30634	1.13548	1.89208	1.88779	0.428127	0.71978	-0.739547	0.746017	1.37218	0.322165	1.41056	0.385807	-1.35964
LOC115918670	0.964826	0.510718	0.722557	0.346007	-0.383367	-0.138663	0.434918	0.83506	0.932513	0.929588	-0.382216	-0.613547	0.718686	1.07934	0.601267	-0.856466	-1.14791	0.423395	0.154652	0.645143	-0.202626	-0.799099	-0.607543	0.263788	0.203458	-0.134684	-2.07589	-0.348012	-2.07589
LOC115918685	-0.950589	0.878543	-0.671327	-2.74818	0.797531	-1.20668	-1.11331	-0.118772	-1.01113	-1.86713	-1.86569	-1.69298	0.12703	-0.53072	0.882881	-0.948501	0.448832	0.0348205	-0.833989	1.41847	-0.626387	-0.811565	0.702859	2.42701	3.10196	6.61401	0.253776	-1.31161	0.620839
LOC115918695	-0.116614	-0.274622	-0.137623	0.285155	-0.157222	-0.423824	-0.00782908	-0.378202	-0.19886	0.15608	-0.48524	-0.217563	0.224585	-0.552906	-0.167436	-0.0762267	0.0295314	-0.851411	0.26535	0.272439	-0.539218	-0.041339	-0.0963421	0.340187	1.34479	2.08406	-0.0522617	0.310382	-0.537816
LOC115918700	0.531324	0.199809	0.858366	0.154319	-0.211188	-0.161159	0.737105	-0.303189	0.0343263	0.128255	-0.842179	-0.44084	-0.171042	-0.10557	0.25587	-0.6796	-0.627406	0.44988	0.544626	0.558613	-0.160653	-0.268567	-1.2853	0.694978	0.763004	0.967072	0.10873	-0.478762	-1.25082
LOC115918710	-0.8002	-0.242503	-0.115258	-0.135982	1.36416	0.838885	-0.501695	-0.513715	-1.01021	-0.15029	-0.2083	-0.956718	-0.472913	-0.703426	-0.0277007	1.12421	0.975176	-0.373578	0.139038	-0.22642	0.963869	-0.50346	0.523524	-0.732755	0.0721088	-0.893933	1.74629	-0.029964	0.851763
LOC115918713	0.709833	1.0415	0.952999	0.182924	-0.385251	-0.0698253	0.387029	0.735429	0.328044	-0.445743	-0.106054	-0.843749	0.899542	0.545118	0.95618	-0.379506	-0.0191034	-0.0123853	-0.096382	0.321031	0.516239	0.259798	0.00105589	-0.913125	-1.6613	-1.30209	-0.132567	-1.25338	-0.21626
LOC115918715	-0.763513	-1.86299	-0.829163	0.273895	0.244151	-0.545352	-0.110891	-1.11391	-0.745404	-0.0205569	-0.28398	-0.0604657	-1.76562	-0.886723	-1.32874	-0.180528	0.387039	-0.867323	0.318948	0.00119583	-0.72396	0.467014	0.123898	2.37859	3.11134	3.89297	0.320595	0.628216	-0.0587296
LOC115918720	0.600391	0.529499	0.739019	-1.21571	-0.891532	-1.46706	0.914416	0.18239	0.489314	-0.728245	-0.13547	-0.791799	0.314355	0.57473	0.550209	0.121515	-1.10157	0.784984	1.31759	0.608878	-0.361249	-0.576839	0.207373	0.429345	0.904073	-0.604525	-1.06265	0.105405	-0.436837
LOC115918725	0.403411	-0.0749068	0.296611	-0.116587	-0.424765	-0.196485	0.982304	-2.29661	-1.46034	-0.170886	-1.5619	-1.43737	-1.60771	-0.0102516	1.16848	-1.01268	-1.17271	0.99977	1.53671	1.09205	0.327419	1.85911	-0.0584186	-0.693744	-0.612383	-0.927708	0.859637	1.91529	2.39467
LOC115918747	-0.293045	-0.247432	0.239944	-0.846213	-0.619853	-0.426228	0.295577	-0.576194	-0.0307309	-0.456999	-0.402667	-0.361356	-0.260095	-0.572374	-0.00782629	-0.669967	-0.430054	0.481897	0.774602	1.17929	-0.422967	-0.103495	-0.740163	1.22816	0.914089	2.02444	0.738736	-0.324297	-0.0847735
LOC115918751	0.979542	-0.0608334	-0.312945	0.336205	-0.0917836	-1.78431	1.42257	-0.849312	1.28869	1.41738	0.240798	0.0977532	-0.289636	-0.305306	0.225712	-0.23786	-0.226001	0.776624	1.31457	0.367587	0.0889583	0.579877	-1.78431	0.300238	1.18666	-0.363828	-1.78431	-0.748412	-1.78431
LOC115918758	-1.47899	-1.26124	-0.867569	-0.568483	1.73304	0.440074	-1.18435	-0.343619	-0.430287	0.00932754	0.694085	0.767067	-0.0392621	-0.747258	0.0089155	0.196726	1.80791	-0.796564	-0.800944	-0.217975	-0.1004	0.38338	1.13342	0.0693988	-0.428348	-0.0745925	0.310331	0.457144	1.32905
LOC115918782	-0.757427	-0.692474	0.0690056	-0.276551	-0.446369	-0.780207	-0.219491	-0.496388	-0.262077	-0.159972	-1.14704	-0.425716	-0.531879	-0.73191	-1.19443	-0.670351	0.309684	1.09236	2.26358	2.04458	0.70728	-0.653295	0.766618	0.182962	0.371283	0.697028	0.0304751	1.02411	-0.113395
LOC115918798	0.959648	0.842404	0.591368	0.753559	-0.2081	-0.0619452	1.01631	0.550321	0.235563	0.145676	-0.653429	-0.468131	0.811791	0.479628	0.853844	-0.703967	-1.90358	0.650092	0.754161	0.0389655	-0.396376	-0.322805	-0.884728	0.127684	-0.421345	0.3736	-0.837675	-1.55233	-0.770205
LOC115918811	-0.994091	-1.35307	-0.540448	0.707035	1.02188	1.47394	-1.02035	-0.8565	-0.762541	0.893351	0.806756	0.420531	-1.30943	-0.636611	-1.2571	0.809258	1.02914	-0.500228	-0.793946	-1.07812	0.558986	0.512357	0.219937	0.343357	0.380458	0.239282	0.389334	0.709059	0.587772
LOC115918834	1.37782	0.147679	1.89297	0.946492	-0.0882011	-0.578043	1.75468	1.33429	1.15748	0.301288	-1.41209	-0.265318	0.11465	0.564218	0.250926	-0.734774	-1.30857	0.430004	1.03649	0.174869	-0.544473	-0.645192	-0.799044	-0.402276	-0.99394	0.0122424	-1.53229	-0.577038	-1.61485
LOC115918840	-0.228911	1.44716	1.10759	-2.05183	0.00237436	-0.654109	0.429456	0.392802	-0.282893	-1.41149	-0.991085	-1.27701	0.91105	-0.00480531	1.82991	-1.04293	-0.422352	1.39062	1.41468	1.85083	-0.104151	-0.973601	-0.806582	1.34158	0.36435	0.710625	0.369061	-2.1686	-1.14173
LOC115918858	-0.335936	0.527727	0.734518	-0.697325	-0.669306	-0.557128	0.430992	-0.215678	-0.691898	-0.827871	-1.08715	-0.594871	0.0915391	-0.397984	0.898633	-0.731334	-0.586959	0.871261	0.854215	1.4193	-0.278254	-0.553002	-1.23078	1.61995	1.15747	1.53409	0.433157	-0.137767	-0.979606
LOC115918891	-0.115827	0.206014	0.202318	0.0596153	-1.01907	0.480626	0.535128	-1.05023	-0.38666	0.612467	-1.04264	-0.701647	-0.237465	-0.453124	0.514294	-0.335646	-1.51114	-0.262146	0.315067	0.166358	0.60562	1.11313	-0.361496	-0.256876	-0.0782445	-0.555715	1.21507	2.42771	-0.0854802
LOC115918893	0.0956048	0.451741	-0.422412	0.31004	0.782265	-0.148004	-1.5279	-0.226021	0.203106	0.572282	0.693351	0.0294953	0.462969	0.181203	-0.244594	0.726781	0.497719	-1.12059	-0.776534	-0.698182	0.590332	-0.692796	1.15469	-0.411111	-0.555244	-0.219907	-0.198121	-0.147139	0.636968
LOC115918908	-0.322595	-0.415829	0.15076	-0.878875	-0.996131	-0.248848	0.348037	-0.306397	-0.356794	-0.548144	0.406195	-0.836859	-0.349585	0.122452	0.571089	0.155103	-0.399839	0.892742	0.968206	-0.00245127	-0.00519955	-0.00258005	-0.513494	1.50963	1.31313	0.67329	0.432403	-1.14989	-0.209523
LOC115918923	0.683944	1.10112	0.217714	-1.00987	0.0249554	-1.69717	0.477293	-0.898237	-0.444171	0.42723	-1.21356	-0.646901	0.241989	-0.710845	1.27842	-1.32985	-0.262696	0.910774	0.374306	3.25906	0.125159	-0.0699678	-0.223819	0.372277	-0.105707	2.04992	-1.32001	-1.27678	-0.334579
LOC115918925	0.0687985	-1.14361	0.36344	1.31643	0.401967	0.383128	-0.517738	-0.349128	-0.268531	0.78213	0.683836	0.840796	-1.20803	0.589766	-1.38343	3.52799	0.0200575	0.303637	0.0931342	-0.650478	-0.0487979	0.371887	0.260843	-0.643967	-0.637995	0.0203195	-1.99883	-0.363153	-0.814481
LOC115918933	0.150088	1.13853	0.840441	-1.0336	-1.10727	-0.931702	0.5052	0.513794	-0.405149	-1.13003	-0.749028	-1.53506	0.797074	0.245621	1.41378	-0.789061	-1.30189	0.952892	0.731409	1.44503	-0.49516	-0.66757	-0.56453	1.28849	0.273515	1.34113	0.401889	0.113902	-1.44273
LOC115918937	-0.876998	-0.604883	-0.0968932	0.868608	1.31406	1.69666	-0.691928	-0.49743	-1.06841	0.618714	0.643588	-0.660759	-0.68778	-0.462084	-0.849708	0.76356	1.00728	-0.485862	-0.879515	-0.791302	0.329943	0.0635107	-0.164903	-0.0325268	-0.532255	0.398143	0.556917	0.689665	0.432598
LOC115918944	-1.13768	-0.648872	-0.594265	-0.444822	0.651019	-0.90569	-0.923159	0.0163362	-0.799732	0.0562936	0.630623	-0.0793508	-0.566195	-0.669942	-0.973076	-0.43799	0.446603	-0.30744	-0.876127	-0.295288	0.36465	0.501502	0.461451	1.43145	1.79568	2.58753	-0.0886502	-0.116686	0.921829
LOC115918965	-0.134544	-0.578021	-0.498124	0.442284	0.876168	-0.282844	-0.653676	-0.625081	-1.56008	-0.0764754	-1.56008	-0.281036	-0.144488	-0.492396	-0.604259	-0.554968	0.69954	-0.58065	-0.364835	-0.783811	-0.751095	0.53521	1.23357	0.205829	0.269796	0.514922	1.24099	1.4995	3.00866
LOC115918976	-0.385263	-0.408399	0.670651	-0.81612	-1.23065	-0.356314	0.604114	-0.94697	-0.93683	-0.376319	-0.813649	-0.748115	-0.695243	-0.778351	0.832083	-0.998491	-1.13193	1.66623	1.43248	2.71423	0.381197	0.0399823	-1.38279	0.746778	0.155995	0.742839	1.54003	0.327209	0.151624
LOC115918986	-0.889785	0.29906	-0.751896	-0.37602	0.578525	0.0832813	-0.325925	0.17252	-0.374973	-0.44485	0.090608	-0.410189	0.531564	-0.192667	-0.220004	0.23644	1.94163	-0.847712	-1.20531	-0.94165	0.336196	-0.668205	1.23748	-0.617795	-0.233717	0.65796	0.613419	0.862111	0.859899
LOC115918994	1.5179	0.0741786	0.286222	0.611108	-1.39126	-1.39126	1.0086	-0.456257	0.716076	0.47641	-1.39126	0.0710918	0.312186	-0.323572	-0.709326	0.00408561	-1.39126	0.117562	1.97768	0.271911	-1.39126	0.545356	-0.331559	0.490117	1.71597	2.7543	-1.39126	-1.39126	-1.39126
LOC115919009	0.876524	0.404337	1.03009	-0.105511	-0.55963	-0.638534	0.957812	-0.754201	-0.0487182	0.232184	-1.15003	-0.129462	-0.703098	0.392968	0.479572	-0.675893	-1.01407	0.694067	0.178375	0.0681957	-0.896633	-0.357953	-1.40464	2.21136	2.34849	1.89493	-0.68635	-0.350768	-2.29342
LOC115919018	-0.519837	0.267739	0.330762	-0.552491	-0.3665	0.136915	-0.161299	0.142037	-0.510614	-0.499111	-0.456686	-0.849999	0.0158118	0.0944719	0.30438	0.148532	-0.351081	0.295443	-0.176269	0.516513	0.0706466	-0.730527	-0.350493	1.08847	0.546267	1.58115	0.631623	-0.399295	-0.24656
LOC115919022	-0.0249299	0.00851497	0.113363	-0.536346	-0.320587	-0.538406	0.343747	0.154774	-0.957043	-0.526149	-1.43339	-1.02842	0.0728435	0.235416	-0.617665	-0.638605	-1.16969	0.235111	0.569643	0.345894	-0.315229	-0.0279375	-0.112218	1.59227	1.31221	2.16153	0.849456	0.474819	-0.222978
LOC115919032	-0.556633	-0.878038	0.148341	-0.608819	-0.357275	-0.269826	-0.333252	-0.172027	-0.532904	-0.575876	0.0259717	-0.374678	-0.783654	-0.170458	-0.814899	-0.194338	-0.558965	0.457748	0.319016	0.176761	0.201679	-0.347656	-0.656691	1.52261	1.73152	2.04149	1.51076	0.0807234	-0.0306439
LOC115919037	0.1515	0.578457	-0.32226	0.106994	0.657628	0.0761203	-0.288732	-0.979956	0.0577716	-0.093125	-0.0894401	0.244849	0.0730314	-0.0246519	-0.777624	0.606283	1.13073	-1.08638	-0.767736	-0.164728	0.413191	0.522214	2.04361	-0.732339	-0.493678	-1.32992	0.523608	0.0111299	-0.0465474
LOC115919038	-2.2336	-0.0291729	0.570229	-2.02674	-0.912311	-1.29368	-0.0810688	-0.953161	-1.09812	-0.967507	-0.964735	-1.2157	0.46464	-1.19757	0.713511	-1.0355	-0.447078	2.79788	2.71123	3.53386	0.434246	-0.247271	0.370618	1.11854	1.27293	1.59511	0.069959	-0.873284	-0.0762466
LOC115919057	-0.134069	-1.31288	-0.690657	-0.18362	-1.31288	-0.395487	-0.211369	0.130533	-0.702805	1.08561	0.850173	-0.558619	0.390562	0.248169	-1.31288	5.71333	-1.31288	0.0479809	0.40736	-1.31288	0.0549452	0.78241	1.70197	1.30527	-0.211113	-0.138347	-0.302073	-1.31288	-1.31288
LOC115919064	0.0203619	0.260871	0.604926	-0.939007	-0.807814	0.0814633	0.239772	0.408917	-0.56473	-0.741406	-0.878186	-0.576023	-0.0165612	0.176266	0.288287	-0.290011	-0.921594	1.50816	2.01521	0.932795	-0.163287	-0.948464	-1.14715	0.823066	0.750699	-0.606838	0.585606	-0.213499	0.118167
LOC115919079	0.317195	0.289424	-0.0548431	0.0471976	-0.100195	-0.348922	0.170959	-0.41967	0.217036	0.213421	-0.377324	0.114839	0.225935	-0.210256	0.219827	-0.334744	-0.401393	-0.0518026	-0.145232	0.220877	-0.397896	-0.344843	-0.460235	0.53068	0.717465	1.17624	-0.418752	-0.295747	-0.0992399
LOC115919086	0.565564	-0.988777	0.195961	1.00048	-0.934744	0.997967	0.214008	0.518805	1.15093	1.19182	1.01713	1.3253	-1.03298	0.853897	-0.610165	1.49258	-0.597987	-1.21808	-1.20959	-2.08134	0.362132	0.501305	-0.327421	0.142905	0.223408	-0.916397	-0.357302	0.20197	-1.68136
LOC115919096	-0.491402	-0.381144	-0.556988	0.313558	0.868618	0.742927	-0.562134	-0.5515	-0.00379697	0.50681	0.137735	0.508643	-0.261797	-0.533111	-0.405724	0.283805	0.736338	-0.588839	-0.918681	-0.383872	-0.217314	0.297461	0.20701	0.262929	-0.0198971	0.755509	-0.291432	-0.14114	0.687425
LOC115919104	-0.0457172	-0.0545967	1.60432	-1.74268	-0.556146	-0.883928	1.31614	-1.17987	-0.738049	-0.679462	-1.05382	-0.676606	-0.629934	-0.406787	1.47565	-0.847048	-0.613982	2.06616	1.20581	2.94168	0.0406149	-0.983878	-0.640838	0.550793	0.078624	0.457166	1.15747	-0.871964	-0.289128
LOC115919132	0.560582	0.377183	-0.595785	-0.0998902	0.0845121	0.0599572	0.726982	0.0951377	-0.170189	0.537431	-0.481561	0.306313	0.248805	-0.158364	0.572086	0.0434878	-0.806953	0.23714	0.691345	0.645825	-0.619441	-0.616648	-0.601224	0.113295	0.39886	-0.442267	-0.127306	-0.153367	-0.825949
LOC115919133	-0.46824	-3.36017	-2.12658	1.78957	2.39914	2.3101	-1.76913	-4.96988	-3.87197	1.63722	-4.25024	-2.44638	-4.37698	-2.57287	-2.58335	1.07347	3.25918	-0.365558	-0.406044	1.1724	1.7071	2.00159	2.81842	2.73473	-1.00811	2.47103	2.40099	3.01201	3.78857
LOC115919139	-0.2594	-0.0366571	0.655026	-0.827095	-0.522672	-0.585096	0.00437258	0.202743	0.286356	-1.18692	0.318358	0.0918322	0.00876696	0.0670592	0.285645	-0.0659719	-0.0711186	2.47712	1.7572	1.79054	-0.487183	-1.1758	0.00909047	0.464679	0.126218	-0.0634984	-0.912418	-1.32337	-1.0278
LOC115919156	0.570497	-0.413009	-0.544411	0.677761	-0.0484873	-0.586844	0.0406663	-0.729932	0.674192	0.627734	-0.146371	0.803316	-0.212925	-0.622836	-0.383296	-0.609137	-0.15987	-0.838205	0.386274	-0.0235087	-1.28813	-0.0799541	0.235599	0.11336	1.2339	2.01104	-0.120644	0.134554	-0.70134
LOC115919181	0.636603	0.0811636	1.05323	0.14785	-0.705558	0.283279	0.852134	0.0145974	0.085621	-0.276388	-1.51597	-0.961125	-0.42882	0.46033	-0.570338	-0.1562	-1.09054	0.969355	1.2749	-0.410709	-0.11487	-0.56877	-0.352727	1.7852	1.62212	0.312876	0.149038	-1.18505	-1.39123
LOC115919183	-0.0758768	0.260538	-0.352357	-0.0456029	0.802634	0.731574	-0.20351	0.274091	0.704851	-0.374756	1.11581	1.15869	0.376556	-0.000928566	-0.298174	0.892165	0.994531	-1.03967	-1.44029	-0.96511	0.737808	-0.152899	0.127524	-0.751123	-1.50209	-0.888472	-0.173085	-0.693077	0.780244
LOC115919222	0.26972	0.131051	0.11939	-0.0864795	-0.298004	0.0660788	0.382668	0.161001	-0.307992	-0.931719	-0.929417	-0.952977	0.137914	-0.319895	0.502695	0.138617	0.0900026	0.145611	0.890783	0.432547	-1.28531	-0.320034	-0.946972	0.170986	0.235115	0.41474	0.539058	0.327442	1.22338
LOC115919230	0.616601	-0.970989	-0.00142116	1.5839	-1.39538	-0.399812	1.00234	-1.2059	-0.372732	1.60205	-2.20542	0.52848	-1.95285	-0.73755	-0.914898	3.26219	-0.0343238	0.131658	1.23173	0.130379	0.671843	1.52818	-0.885046	-0.135985	-0.0068948	-0.119985	-0.806311	1.00024	-1.1441
LOC115919250	-1.86699	-1.42921	-0.687647	-0.303922	0.368982	1.08134	-0.61575	-0.431119	0.383561	-0.117474	1.43388	1.01951	-0.555405	-0.544281	-1.42053	1.20141	1.25816	-0.163889	-1.24663	-1.09011	0.469185	-0.658054	1.46789	-0.276492	-0.0746892	0.257503	0.612673	0.342212	1.5859
LOC115919284	0.357076	-0.31135	1.71092	0.482973	0.227007	0.615529	-0.0217412	0.968993	1.07575	0.690232	0.69424	-0.584999	-0.859022	1.58583	-1.20953	0.35103	-1.39209	1.18638	0.876617	-0.637341	-1.87466	0.342284	-1.21529	-0.232708	1.55922	1.40348	-1.45743	-1.64775	-2.68364
LOC115919301	-0.254821	-0.583551	0.0866672	-0.360773	1.06984	0.577698	-0.824768	0.32621	-0.27365	0.29162	1.04948	0.463717	-0.0646581	0.0255355	-0.455586	0.559326	0.427314	-0.560624	-1.30234	-0.314824	0.344021	0.396179	0.860872	-0.240449	-0.323866	-0.117853	-0.0715582	-0.519295	-0.209857
LOC115919313	-0.0624871	-0.0256231	0.0158481	0.227901	0.205332	1.32691	-0.623439	0.791713	0.249067	0.486953	1.44827	1.04866	0.126445	0.400008	-0.886809	0.730145	0.524084	-0.767384	-1.34589	-1.47109	0.318078	0.677903	-0.119403	-0.959032	-1.11689	-2.29259	0.271446	0.401756	0.420116
LOC115919333	-0.313218	0.477703	-0.664131	0.359665	1.77424	0.89711	-0.744125	-0.760614	0.012145	-0.0416096	0.584172	0.645959	0.309659	-0.399302	0.0802614	0.33885	1.22334	-1.45912	-1.68823	-0.962086	-0.137931	0.386082	1.20672	-0.984992	-0.673323	-0.114239	-0.0153672	-0.817614	1.48001
LOC115919367	-1.55297	-1.7512	-1.49378	0.840441	1.7068	1.28776	-1.73243	-1.04031	-0.589365	0.842345	1.10635	1.04784	-0.834459	-1.01562	-1.4447	0.943537	1.77835	-1.00115	-1.37842	-1.1588	0.680625	1.08225	1.32426	-0.955555	-0.416047	-0.250562	0.839154	1.45946	1.6762
LOC115919403	2.48521	2.32244	3.6816	-0.6301	-2.2841	-0.419232	3.51581	-3.27179	-2.97733	-0.0622937	-5.0698	-2.27117	-2.63332	2.57838	2.64436	-0.625767	-2.44991	3.12582	2.88777	2.51543	1.90245	0.341505	-2.93744	0.909834	0.427032	-0.528044	0.566926	-0.947672	-2.79661
LOC115919407	-0.535106	-1.21365	-0.826168	-0.450292	-0.242841	-0.314186	-0.605358	0.314309	-0.392024	-1.45106	0.0163357	-1.62389	-0.379088	-1.24348	-0.431646	-0.999273	-0.561796	0.540479	0.176564	1.55752	-0.086914	0.187831	-0.476225	2.53719	2.11131	3.0983	1.27371	-0.0603791	0.0798379
LOC115919422	-2.89471	-3.00056	-1.9577	-0.791245	-0.165115	-0.245256	-2.61912	0.297371	-0.111613	-0.68927	1.78745	1.55802	-0.862145	-0.509566	-1.04105	1.27618	1.56225	-0.122304	-1.04773	-0.828172	1.43782	1.42674	1.5847	-0.370061	0.263142	0.702934	1.64125	1.52941	2.18838
LOC115919440	-0.556139	-1.20044	-0.603466	-0.455944	0.388617	1.54158	-1.08099	-0.395959	-0.987677	-0.491383	-0.69659	-0.424613	-0.544569	-0.661726	-0.708387	0.896621	1.86177	-0.219621	-1.24646	-0.377968	0.695427	0.597539	0.72614	-0.0518222	-0.165133	-0.561781	1.18764	0.877081	2.65825
LOC115919447	0.442477	0.138635	0.997281	-0.642826	-1.20864	-1.28139	1.71883	-0.369379	-0.292344	-0.387073	-2.96663	-1.05772	-0.0884274	-0.794978	1.96742	-1.38353	-2.24131	1.32185	2.4788	2.73247	0.249303	0.227352	-2.25487	1.93706	1.726	1.41523	0.712395	-0.140073	-2.9559
LOC115919514	0.234466	0.633128	0.509467	-0.584441	-0.832856	-0.429788	0.694165	-0.126728	-0.061299	-0.425059	-0.874066	-0.632687	0.195261	-0.15873	0.647317	-0.557105	-0.732202	0.32771	0.534146	0.764742	-0.0740284	-0.154165	-1.05036	1.06342	0.650564	0.948687	0.301458	0.0902342	-0.901241
LOC115919528	0.151822	-0.577476	-0.512594	0.177992	0.226521	0.0348228	0.131691	-0.542284	0.507312	0.592408	0.240928	1.12783	-0.215593	-0.374606	-0.436057	-0.0236031	0.29088	-0.858737	-0.384424	-0.484998	0.21165	0.266485	0.73616	-0.376938	0.133675	-0.222458	-0.432871	0.147981	0.464481
LOC115919543	1.55293	2.28199	2.09501	0.273355	-1.00325	-0.104745	2.28221	-2.47395	-1.29601	0.150213	-3.78615	-1.93627	-1.86016	1.44302	3.34792	-0.967513	-0.899935	0.694676	1.08059	2.7268	0.888853	-0.458806	-1.98338	1.43025	0.731698	3.22989	-1.32094	-2.26538	-3.8529
LOC115919711	0.272663	0.250388	0.676178	-0.318668	0.236338	0.381225	0.0389641	0.936477	0.439674	-0.230159	0.621891	-0.192488	0.131261	0.725913	0.0591442	0.244691	-0.718628	-0.250304	-1.02621	0.00172151	0.459873	0.464073	0.520187	-0.752159	-1.60197	-1.35685	0.107783	0.406746	-0.52776
LOC115919734	0.615117	0.998656	-0.218609	-1.05868	0.838019	-0.329657	0.681069	-0.151247	0.115721	-0.73449	-1.54311	-0.963256	0.688947	-0.0964914	1.5372	-0.00595241	-0.867294	-0.561348	-0.854545	0.0801204	0.0847587	-1.14881	-0.660739	1.77393	0.573696	3.08985	-0.61652	-0.463715	-0.802629
LOC115919756	0.0580664	0.833094	-0.468759	-0.0398885	0.347079	-0.240292	-0.0263086	-0.548667	-0.470438	0.0593695	-0.3757	-0.268429	0.587938	-0.503563	0.95957	-0.0581349	0.442958	-0.112041	-0.532201	0.947628	-0.267916	-0.306053	-0.018364	0.47903	-0.0157173	1.44737	-0.747835	-1.1009	-0.060893
LOC115919776	-1.26379	-0.0701259	0.0989004	-1.3804	1.47401	1.83487	-0.570724	-0.0869132	-0.0940436	-0.747672	1.49021	0.179852	0.253662	-0.255768	-0.0640257	1.20291	1.60989	-0.063171	-2.08846	-0.00648092	1.41425	0.299718	1.22952	-0.985497	-2.05066	-1.84218	0.829576	-1.34694	0.999489
LOC115919802	0.80594	-0.0890826	1.52329	-0.231359	-0.0350501	0.138034	2.18342	-0.171375	-0.513473	0.440579	-1.07542	-0.902716	-1.43989	0.474217	2.76	-0.9528	-1.95791	0.408955	1.49067	1.66252	-1.14893	-1.04085	-1.95791	0.809211	0.222864	0.451587	-0.269188	0.372588	-1.95791
LOC115919812	-0.42872	-0.0902822	-1.33689	0.369732	1.45256	-0.203589	-0.435085	-0.823386	-0.514673	-1.07806	-0.265434	-1.95911	-1.23035	0.0296642	-1.00329	0.717048	1.83978	0.180634	-0.238874	0.290461	0.0444735	0.521553	1.99292	-0.255318	-0.525635	-1.11745	0.606867	1.35866	2.1018
LOC115919825	0.282586	-0.578495	-0.491475	1.67865	0.979682	1.28543	0.28184	-0.997485	-0.0354602	1.40386	-0.209916	0.534724	-1.00339	-0.836636	-0.842154	0.255171	0.687115	-0.989979	-0.0277527	-0.962991	0.0541081	1.08302	-0.496792	-0.607864	-0.0401352	-0.798977	-0.139406	1.12253	-0.589803
LOC115919856	-2.61258	-1.57049	0.191251	-0.885306	-0.927795	0.145632	-1.29788	0.221973	-0.498974	-1.34649	0.905362	1.32238	-0.26274	0.127894	-0.341071	1.09975	0.903378	-0.239882	-0.418843	-0.19541	1.15544	0.202874	1.10815	-0.338438	-0.133136	-0.709524	1.18684	1.23634	1.97128
LOC115919866	-0.252159	0.500806	-0.620838	-0.0793541	0.493957	-0.658374	-0.202433	-0.317857	-0.552415	0.401047	0.495555	-0.441985	-0.115732	-0.183585	-0.105784	-0.0108278	1.18814	-1.22044	-0.411511	-0.697364	-0.472225	0.388033	0.46836	-0.163156	-0.51294	-0.00367591	1.0579	0.859708	1.16915
[truncated: 1,839 more rows]

## Sheet: FINAL_DEG_LIST_with_annotations
baseMean	log2FoldChange	lfcSE	stat	pvalue	padj	comparison	product	db_gene_id	gene_id	cluster
[truncated: 3,813 more rows]

## Sheet: Cluster 1 STRING Highest Conf
#category	term ID	term description	observed gene count	background gene count	strength	signal	false discovery rate	matching proteins in your network (IDs)	matching proteins in your network (labels)
[truncated: 503 more rows]

[truncated: 6 more sheets: Cluster 2 STRING Highest Conf, Shared Up, Shared Down, Top10_Centroid, Top100_Centroid, Summary]
