# Supplementary material for: UVB-induced genotoxic stress activates the DNA damage response and innate immune pathways in sea urchin coelomocytes
Source: Front Immunol. 2026 Mar 19;17:1787989. doi: 10.3389/fimmu.2026.1787989 (PMC13043383; doi:10.3389/fimmu.2026.1787989)
Supplement: Supplementary file 5 [file Table4.xlsx]

## Sheet: ClusterCellTypeAssignments
Cluster	Cell Type Assigned	Cluster	LOC ID	scores	logfoldchanges	pvalue	pval adjusted	gene name	alt name
0	Phagocytes	0	185/333	55.9075	3.01463	0	0	185/333
		0	Tlr1.1	12.9343	1.77508	5.58722e-38	2.64281e-37	toll-like receptor Tlr1.1
		0	LOC115926210	10.5649	1.48615	5.95962e-26	2.21935e-25	toll-like receptor 13
		0	c3	64.6071	1.01385	0	0	complement C3
1	Phagocytes	1	LOC762504	4.10836	0.967073	4.02227e-05	7.12165e-05	kin of IRRE-like protein 1	Sp-B7L3
		1	LOC105442321	41.4449	1.7479	0	0	toll-like receptor 3
		1	LOC100887890	2.44928	1.18722	0.0143348	0.0200067	toll-like receptor 13
		1	LOC105442321	41.4449	1.7479	0	0	toll-like receptor 3
		1	Tlr1.2	11.1744	1.77168	8.98234e-29	4.22017e-28	toll-like receptor Tlr1.2
		1	LOC105438943	9.15898	1.59152	6.64377e-20	2.44804e-19	toll-like receptor Tollo
		1	dd185	6.66206	1.31439	2.8847e-11	7.49982e-11	185/333
		1	LOC753087	2.45765	0.741576	0.0140062	0.019575	185/333
2	Phagocytes	2	LOC105446117	8.21887	1.16442	2.49332e-16	1.66769e-15	toll-like receptor 4
		2	LOC100890666	14.0378	1.54943	4.72782e-44	6.89003e-43	toll-like receptor Tollo
		2	c3	70.6993	1.45901	0	0	complement C3
3	Phagocytes	3	LOC105446117	5.68574	0.995697	1.37448e-08	2.84784e-08	toll-like receptor 4
		3	LOC756883	25.7312	0.815905	8.60543e-138	9.19921e-137	complement C2
		3	LOC754422	21.5228	0.872845	1.6032e-98	1.34386e-97	complement C2-like
4	Phagocytes	4	Tlr1.1	8.11777	2.09809	5.95792e-16	3.46586e-15	toll-like receptor Tlr1.1
		4	LOC105446117	13.681	1.85007	7.48458e-42	7.67547e-41	toll-like receptor 4
		4	c3	62.147	1.20432	0	0	complement C3
5	Phagocytes	5	LOC105446965	6.12385	0.739009	9.81184e-10	4.40599e-09	toll-like receptor 3
		5	LOC100892728	4.4838	1.9218	7.50683e-06	2.4831e-05	toll-like receptor 3
6	Phagocytes	6	Tlr1.1	4.18269	1.48991	2.93412e-05	8.58921e-05	toll-like receptor Tlr1.1
		6	LOC105446117	7.27004	1.33553	4.19049e-13	2.08555e-12	toll-like receptor 4
		6	LOC100890666	11.0631	1.49421	4.23301e-28	3.40382e-27	toll-like receptor Tollo
		6	c3	119.147	2.65416	0	0	complement C3
7	Vibratile Cells	7	LOC591536	39.9969	4.76413	7.72663e-298	2.40028e-296	P2X purinoceptor 4	Sp-P2rx4
		7	FoxJ1	11.5333	3.09738	2.47521e-30	1.50896e-29	FoxJ1
		7	AMAS4	114.527	6.0814	0	0	AMAS4
		7	LOC753728	3.8716	0.580666	0.000109495	0.000245965	strongylocin 2
		7	AMAS2	77.3004	5.88437	0	0	AMAS2
		7	AMAS3	6.08668	3.81428	1.25264e-09	3.90334e-09	AMAS3
		7	AMAS4	114.527	6.0814	0	0	AMAS4
		7	LOC585218	17.2311	3.21636	2.07671e-64	1.96256e-63	dynein heavy chain 10, axonemal
		7	LOC762758	8.78404	2.38253	2.22908e-18	1.01781e-17	dynein heavy chain 9, axonemal
		7	LOC590418	16.9606	4.46163	1.65089e-62	1.52602e-61	dynein heavy chain 5, axonemal
		7	LOC576226	9.34948	2.7001	1.37383e-20	6.67024e-20	dynein heavy chain 12, axonemal-like
		7	LOC577805	5.82856	1.8964	5.99033e-09	1.78814e-08	dynein heavy chain 8, axonemal
		7	LOC764952	8.45912	3.59754	3.64046e-17	1.60617e-16	dynein heavy chain 6, axonemal
		7	LOC589850	6.76406	2.46404	1.51933e-11	5.28437e-11	dynein heavy chain 1, axonemal
		7	LOC100888151	9.80733	3.97216	1.79507e-22	9.12245e-22	dynein heavy chain 2, axonemal
8	Phagocytes	8	LOC105442321	34.7802	1.69576	2.7676e-232	1.22972e-230	toll-like receptor 3
		8	LOC115926210	11.7031	2.74846	4.05676e-31	2.72243e-30	toll-like receptor 13
		8	LOC105438943	7.76242	1.50737	1.05163e-14	3.92509e-14	toll-like receptor Tollo
		8	LOC115926002	3.53811	1.18498	0.000407478	0.000731079	toll-like receptor Tollo
		8	LOC579765	2.54677	1.45974	0.0109095	0.0165698	toll-like receptor Tollo
		8	LOC575436	77.4003	3.40627	0	0	complement C3
		8	LOC115926210	11.7031	2.74846	4.05676e-31	2.72244e-30	toll-like receptor 13
9	Phagocytes	9	LOC762504	11.4761	4.59638	6.18346e-30	5.01213e-29	kin of IRRE-like protein 1	Sp-B7L3
		9	LOC105446117	8.10098	1.58507	7.48127e-16	4.07179e-15	toll-like receptor 4
		9	LOC100890666	5.61296	0.762269	2.14182e-08	7.6893e-08	toll-like receptor Tollo
		9	c3	105.451	2.11232	0	0	complement C3
10	Colorless Cells	10	LOC100889613	39.6058	7.8635	7.36104e-278	4.20667e-276	bactericidal permeability-increasing protein
		10	LOC586465	11.1082	4.95568	3.85762e-28	3.72303e-27	bactericidal permeability-increasing protein
		10	LOC589952	4.29958	1.21716	1.76148e-05	5.73576e-05	bactericidal permeability-increasing protein
		10	LOC100889771	3.74139	0.768774	0.000186106	0.000529197	bactericidal permeability-increasing protein-like
11	Phagocytes	11	185/333	11.5214	1.15582	4.23823e-30	2.68461e-29	185/333
		11	LOC753087	2.95587	1.3107	0.00314183	0.00523244	185/333
		11	dd185	2.43332	0.638501	0.0150163	0.0229784	185/333
		11	LOC756883	30.5841	1.00948	1.65006e-180	6.47657e-179	complement C2
		11	LOC754422	18.9149	0.694454	9.01235e-76	1.33918e-74	complement C2-like
		11	c3	28.276	0.793787	3.24998e-158	1.05656e-156	complement C3
		11	LOC575436	8.975	0.550128	4.73538e-19	2.11077e-18	complement C3
		11	LOC115926210	4.6209	1.35659	3.98008e-06	8.60968e-06	toll-like receptor 13
		11	LOC115926656	2.58602	0.962015	0.00975327	0.0152996	toll-like receptor 13
		11	LOC105442321	23.984	1.56901	1.30989e-116	3.00564e-115	toll-like receptor 3
		11	LOC115925040	2.71247	2.4546	0.00671656	0.0107627	toll-like receptor 3
		11	LOC105437272	2.97939	0.695117	0.00291024	0.00486325	toll-like receptor 4
		11	LOC105438943	4.27092	1.03425	2.00601e-05	4.10855e-05	toll-like receptor Tollo
12	Phagocytes	12	LOC578987	3.30765	1.94842	0.000953069	0.00246831	toll-like receptor 13
		12	Tlr1.2	6.55701	1.88974	6.54333e-11	2.92095e-10	toll-like receptor Tlr1.2
		12	LOC373485	2.84246	1.28019	0.00450983	0.0106646	toll-like receptor Tlr2.1
		12	LOC762504	4.63156	2.12271	3.79992e-06	1.22744e-05	kin of IRRE-like protein 1
13	Red Cells	13	LOC588806	116.79	6.45788	0	0	probable polyketide synthase 1
		13	DD104	14.7995	1.32176	1.03797e-47	6.14832e-47	DD104 protein, upregulated upon bacterial challenge
		13	LOC587263	15.7402	2.65046	1.90638e-53	1.19877e-52	lysozyme
14	Colorless Cells	14	LOC752633	17.8248	5.7476	1.05823e-66	2.11332e-65	strongylocin 1
		14	LOC753728	18.5778	5.3578	6.32779e-72	1.35928e-70	strongylocin 2
		14	LOC100893214	15.4341	2.84132	3.03721e-51	4.88453e-50	strongylocin 2-like
		14	LOC115923225	11.9179	3.45759	7.93552e-32	8.8746e-31	strongylocin 2-like
		14	DD104	102.874	7.93933	0	0	DD104 protein, upregulated upon bacterial chal...
		14	LOC587263	17.4522	5.50202	3.53913e-64	6.87142e-63	lysozyme
15	Phagocytes	15	LOC100890666	6.69553	1.28601	2.77263e-11	1.24658e-10	toll-like receptor Tollo
		15	LOC575436	6.03923	0.572484	1.83256e-09	7.40562e-09	complement C3
16	Red Cells	16	LOC588806	49.1083	5.13333	0	0	probable polyketide synthase 1
		16	DD104	59.4681	4.72799	0	0	DD104 protein, upregulated upon bacterial challenge
		16	LOC587263	6.64518	1.787	3.89844e-11	1.65761e-10	lysozyme
		16	LOC753728	4.14528	0.970216	3.53353e-05	0.000103773	strongylocin 2
17	Phagocytes	17	LOC575436	21.4081	2.06059	2.04879e-90	1.3495e-89	complement C3
18	Phagocytes	18	LOC762504	2.7399	1.26547	0.00621029	0.0102609	kin of IRRE-like protein 1
		18	LOC115926210	4.04529	1.67103	5.46482e-05	0.000108526	toll-like receptor 13
		18	LOC105442321	22.6409	1.77206	2.75287e-99	7.11635e-98	toll-like receptor 3
		18	Tlr1.2	4.81005	1.4608	1.6435e-06	3.6063e-06	toll-like receptor Tlr1.2
		18	LOC105438943	5.53346	1.86475	3.64145e-08	8.81289e-08	toll-like receptor Tollo
		18	LOC115926002	2.26734	1.33545	0.0234965	0.0361071	toll-like receptor Tollo
19	Vibratile Cells	19	LOC591536	31.2764	4.58831	3.96337e-168	4.59645e-167	P2X purinoceptor 4
		19	LOC762758	4.45259	1.77514	9.064e-06	1.5952e-05	dynein heavy chain 9, axonemal
		19	FoxJ1	8.14504	3.09565	7.52906e-16	2.02435e-15	FoxJ1
		19	AMAS2	57.7216	4.75153	0	0	AMAS2
		19	AMAS3	2.74367	2.69933	0.0061431	0.00914546	AMAS3
		19	AMAS4	126.795	6.27051	0	0	AMAS4
		19	LOC589850	4.2755	2.26863	2.01863e-05	3.49644e-05	dynein heavy chain 1, axonemal
		19	LOC585218	16.0484	3.69825	7.1031e-54	4.00262e-53	dynein heavy chain 10, axonemal
		19	LOC590587	7.62688	2.91218	4.08711e-14	1.02888e-13	dynein heavy chain 10, axonemal
		19	LOC576226	7.22341	2.76029	7.78943e-13	1.85917e-12	dynein heavy chain 12, axonemal-like
		19	LOC100888151	4.06482	2.39705	5.03804e-05	8.55186e-05	dynein heavy chain 2, axonemal
		19	LOC590418	8.50904	3.0624	3.95095e-17	1.10923e-16	dynein heavy chain 5, axonemal
		19	LOC764952	4.04011	2.38075	5.59325e-05	9.47131e-05	dynein heavy chain 6, axonemal
		19	LOC577805	2.1596	1.06213	0.030949	0.0431912	dynein heavy chain 8, axonemal
20	Phagocytes	20	185/333	18.4794	2.69814	3.21018e-66	9.56369e-65	185/333
		20	dd185	8.40374	3.27993	1.39889e-16	8.67125e-16	185/333
		20	LOC753087	4.54814	2.80223	6.04446e-06	1.77057e-05	185/333
		20	LOC115926210	5.33115	2.04045	1.19412e-07	3.97304e-07	toll-like receptor 13
		20	LOC115926656	4.12663	2.54602	3.97276e-05	0.00010829	toll-like receptor 13
		20	LOC105442321	25.8145	2.28324	2.81839e-114	1.80347e-112	toll-like receptor 3
		20	LOC105437272	4.09549	1.2263	4.53043e-05	0.000122956	toll-like receptor 4
		20	LOC115926002	2.87541	1.67492	0.00411609	0.00887045	toll-like receptor Tollo
		20	LOC105438943	2.67865	0.920449	0.00750622	0.0154994	toll-like receptor Tollo
21	Vibratile Cells	21	LOC762758	2.93663	3.8649	0.00400856	0.00825851	dynein heavy chain 9, axonemal
		21	LOC590587	3.37096	3.92964	0.00102055	0.00219354	dynein heavy chain 10, axonemal
		21	LOC585218	3.22815	2.70016	0.00162355	0.0034436	dynein heavy chain 10, axonemal
		21	LOC576226	2.87345	3.40099	0.00483676	0.00989958	dynein heavy chain 12, axonemal-like
		21	LOC590418	2.96481	3.02948	0.00368264	0.00760938	dynein heavy chain 5, axonemal
With DE parameters: p<0.05 and lfc>0.5. Resolution =1

## Sheet: ALL_MARKERS
Leiden cluster	names	scores	logfoldchanges	pvals	pvals_adj	new_names
0	LOC575271	12.5054	0.764517	1.14502e-35	5.19042e-35	(Lyso)-N-acylphosphatidylethanolamine lipase
0	LOC763313	77.9771	1.17286	0	0	12 kDa FK506-binding protein
0	LOC583263	53.6015	1.21231	0	0	14-3-3-like protein
0	LOC575018	101.345	0.975646	0	0	14-3-3-like protein 2
0	185/333	55.9075	3.01463	0	0	185/333
0	LOC753087	11.9605	2.59958	9.95887e-33	4.27451e-32	185/333
0	dd185	11.1986	1.33172	5.90306e-29	2.35461e-28	185/333
0	LOC588523	14.8326	0.997977	2.48809e-49	1.40554e-48	2,4-dienoyl-CoA reductase, mitochondrial
0	LOC763456	2.94017	1.25098	0.00328701	0.00468656	2,4-dienoyl-CoA reductase, mitochondrial-like
0	LOC575952	5.28251	0.502365	1.29473e-07	2.55947e-07	26S proteasome complex subunit SEM1
0	LOC115918606	10.86	1.8681	2.54371e-27	9.78347e-27	26S proteasome non-ATPase regulatory subunit 10-like
0	LOC115918340	8.53615	0.967761	1.56426e-17	4.67093e-17	26S proteasome non-ATPase regulatory subunit 11-like
0	LOC115918541	17.1478	1.11334	3.49243e-65	2.38871e-64	26S proteasome non-ATPase regulatory subunit 1-like
0	LOC588529	31.9485	1.51828	4.5848e-214	8.22502e-213	26S proteasome non-ATPase regulatory subunit 2
0	LOC115918872	17.4931	1.24097	1.35392e-67	9.47067e-67	26S proteasome non-ATPase regulatory subunit 2-like
0	LOC594566	27.4929	1.29713	4.77443e-161	6.70524e-160	26S proteasome regulatory subunit 6A-B
0	LOC576830	27.1373	1.45146	7.85747e-157	1.07606e-155	26S proteasome regulatory subunit 6A-B
0	LOC115920770	32.4135	1.72327	1.23355e-219	2.27356e-218	26S proteasome regulatory subunit 6B
0	LOC581800	8.47096	1.10608	2.72045e-17	8.06241e-17	26S proteasome regulatory subunit 6B
0	LOC115926238	25.4768	1.34479	4.25117e-139	5.31703e-138	26S proteasome regulatory subunit 8
0	LOC578921	20.9415	1.23666	1.57836e-95	1.44502e-94	26S proteasome regulatory subunit 8
0	LOC115919962	5.99469	0.533418	2.08787e-09	4.56649e-09	28S ribosomal protein S14, mitochondrial-like
0	LOC756938	7.49969	0.533749	6.78451e-14	1.78974e-13	28S ribosomal protein S18b, mitochondrial-like
0	LOC100890669	11.4108	1.47014	5.41653e-30	2.21401e-29	28S ribosomal protein S18c, mitochondrial
0	LOC587448	3.23891	0.587628	0.00120256	0.00178009	28S ribosomal protein S18c, mitochondrial
0	LOC115928358	7.60962	0.936424	2.96386e-14	7.91509e-14	28S ribosomal protein S6, mitochondrial-like
0	LOC115917978	4.49784	0.881948	6.92451e-06	1.22806e-05	28S ribosomal protein S9, mitochondrial-like
0	LOC587266	15.2894	1.03911	2.69439e-52	1.58003e-51	2'-deoxynucleoside 5'-phosphate N-hydrolase 1
0	LOC591756	9.52948	1.34178	1.9056e-21	6.38702e-21	39S ribosomal protein L22, mitochondrial
0	LOC115918505	5.02232	0.875724	5.17188e-07	9.85826e-07	39S ribosomal protein L22, mitochondrial-like
0	LOC587414	16.8785	1.53157	4.16816e-63	2.7941e-62	39S ribosomal protein L23, mitochondrial
0	LOC115929739	4.37432	0.692486	1.22794e-05	2.13381e-05	39S ribosomal protein L27, mitochondrial-like
0	LOC594557	9.52235	0.865064	1.99622e-21	6.68707e-21	39S ribosomal protein L30, mitochondrial
0	LOC592449	12.4021	1.22777	4.29063e-35	1.92956e-34	39S ribosomal protein L51, mitochondrial
0	LOC588288	5.70175	0.53211	1.20843e-08	2.52423e-08	3-ketoacyl-CoA thiolase, mitochondrial
0	LOC586484	17.7655	1.28888	1.07754e-69	7.67926e-69	3-oxoacyl-[acyl-carrier-protein] reductase FabG
0	LOC579026	32.5628	0.502542	2.15529e-225	4.10568e-224	40S ribosomal protein S11
0	LOC100889509	58.23	1.02096	0	0	40S ribosomal protein S2
0	LOC576368	43.8862	0.553059	0	0	40S ribosomal protein S2
0	LOC583495	42.9046	0.542843	0	0	40S ribosomal protein S4
0	LOC581911	22.3471	1.27533	3.21984e-108	3.28362e-107	4-coumarate--CoA ligase 1
0	4e-bp	22.3456	0.800493	1.64437e-108	1.68451e-107	4E-BP protein
0	LOC588931	6.60635	0.771647	4.0976e-11	9.69858e-11	50S ribosomal protein L27
0	LOC588142	56.0473	1.43561	0	0	5-aminolevulinate synthase, erythroid-specific, mitochondrial
0	LOC582418	66.1448	1.36723	0	0	5-hydroxytryptamine receptor 1F
0	LOC115918611	7.16574	0.639993	8.12812e-13	2.05928e-12	5-hydroxytryptamine receptor 7-like
0	LOC115923497	4.43555	1.16935	9.27129e-06	1.62931e-05	5-hydroxytryptamine receptor 7-like
0	LOC762692	4.92278	1.53937	8.65301e-07	1.62719e-06	5-methyltetrahydropteroyltriglutamate--homocysteine methyltransferase
0	LOC756854	2.39255	0.800841	0.0167458	0.0222474	5'-nucleotidase domain-containing protein 1
0	LOC588990	18.9952	0.616223	2.3698e-79	1.85951e-78	5-phosphohydroxy-L-lysine phospho-lyase
0	LOC115927475	10.1391	0.530523	4.51443e-24	1.61085e-23	60S ribosomal protein L32-like
0	LOC588716	3.65637	0.751025	0.000256818	0.000402758	A disintegrin and metalloproteinase with thrombospondin motifs 3
0	LOC594564	8.12846	1.6469	4.82796e-16	1.37306e-15	A disintegrin and metalloproteinase with thrombospondin motifs 6
0	LOC115925222	15.5064	2.65332	1.43386e-53	8.55466e-53	A disintegrin and metalloproteinase with thrombospondin motifs 6-like
0	LOC115928714	10.111	2.1995	6.4185e-24	2.28265e-23	A disintegrin and metalloproteinase with thrombospondin motifs 6-like
0	LOC115925224	7.95214	2.1104	2.02616e-15	5.64054e-15	A disintegrin and metalloproteinase with thrombospondin motifs 6-like
0	LOC587899	3.39487	0.774044	0.000688754	0.00104185	acetylcholinesterase
0	LOC763037	4.67761	0.781584	2.93248e-06	5.32654e-06	acetyl-CoA acetyltransferase, cytosolic
0	LOC115928354	14.5452	1.24737	1.67025e-47	9.18409e-47	acetyl-CoA acetyltransferase, cytosolic-like
0	LOC115918460	3.66308	0.696584	0.000250102	0.000392733	acetyl-coenzyme A transporter 1-like
0	LOC100892466	10.3044	0.982989	8.5156e-25	3.09508e-24	acidic leucine-rich nuclear phosphoprotein 32 family member E
0	LOC752513	31.4491	1.14592	1.50948e-207	2.63008e-206	acidic proline-rich protein PRP33
0	LOC115924773	8.3721	1.35513	6.36937e-17	1.86334e-16	acidic repeat-containing protein-like
0	LOC100890387	2.36108	0.719655	0.0182381	0.0241328	acid-sensing ion channel 1
0	LOC373192	116.748	1.39661	0	0	actin
0	LOC752782	59.6286	2.11968	0	0	actin
0	LOC105447255	12.3467	0.620054	7.92254e-35	3.54098e-34	actin cytoskeleton-regulatory complex protein PAN1
0	LOC115917875	57.2754	1.08469	0	0	actin, cytoskeletal 1A
0	LOC593521	4.71917	1.21081	2.39557e-06	4.37843e-06	actin-15B
0	LOC115919033	44.4659	1.92239	0	0	actin-15B-like
0	LOC115918530	4.45648	1.81654	8.41833e-06	1.48343e-05	actin-like
0	LOC585909	19.3779	0.715424	1.97259e-82	1.59183e-81	actin-related protein 2/3 complex subunit 1A
0	LOC582320	37.8865	1.19892	7.33607e-296	1.87508e-294	actin-related protein 2/3 complex subunit 3-B
0	LOC115926675	27.2694	0.934369	4.76575e-159	6.60626e-158	actin-related protein 2/3 complex subunit 3-B-like
0	LOC588038	59.3263	1.09392	0	0	actin-related protein 2/3 complex subunit 4
0	LOC762971	21.7707	0.851769	4.11375e-103	4.02147e-102	actin-related protein 2/3 complex subunit 5-B
0	LOC115918338	54.598	1.62703	0	0	actin-related protein 3
0	LOC576708	20.1271	0.899631	1.0507e-88	9.04087e-88	actin-related protein 3
0	LOC594771	13.9206	1.06036	1.03094e-43	5.3499e-43	activated CDC42 kinase 1
0	LOC753210	23.5396	0.656179	7.62546e-120	8.52784e-119	activated RNA polymerase II transcriptional coactivator p15
0	LOC100889221	18.1091	0.675885	2.08313e-72	1.5271e-71	acyl carrier protein
0	LOC577168	14.2301	1.05407	1.41136e-45	7.53926e-45	acyl-coenzyme A amino acid N-acyltransferase 1
0	LOC753741	10.1377	1.17703	4.675e-24	1.66684e-23	acyl-coenzyme A amino acid N-acyltransferase 2
0	LOC753049	7.26743	0.86743	3.88941e-13	9.96649e-13	acyl-coenzyme A thioesterase THEM4
0	LOC578254	9.98525	0.633033	2.15299e-23	7.57233e-23	adaptin ear-binding coat-associated protein 1
0	LOC578873	3.84739	0.652393	0.000119948	0.000193486	adenosine 3'-phospho 5'-phosphosulfate transporter 1
0	LOC115929528	4.48491	0.649324	7.35019e-06	1.30139e-05	adenosine 3'-phospho 5'-phosphosulfate transporter 1-like
0	LOC764369	79.0079	1.20552	0	0	adenylyl cyclase-associated protein 1
0	LOC764215	28.8684	0.564631	3.74821e-178	5.70965e-177	adhesion G-protein coupled receptor D1
0	LOC105437739	9.13975	3.02935	7.62913e-20	2.44049e-19	adhesion G-protein coupled receptor G2-like
0	LOC115920410	8.16888	1.67753	3.48229e-16	9.95497e-16	adhesion G-protein coupled receptor G2-like
0	LOC115920153	2.77886	0.828023	0.00546329	0.00763257	adhesion G-protein coupled receptor G2-like
0	LOC592144	25.1313	2.20506	4.10898e-135	4.99816e-134	adhesion G-protein coupled receptor G4
0	LOC100891412	15.0997	1.19717	4.99999e-51	2.8901e-50	adhesion G-protein coupled receptor G6
0	LOC580637	8.8375	0.914991	1.11259e-18	3.44623e-18	adhesion G-protein coupled receptor G6
0	LOC115918784	13.0328	3.16328	1.76967e-38	8.43658e-38	adhesion G-protein coupled receptor G6-like
0	LOC115924994	11.8377	0.579737	3.55381e-32	1.51356e-31	adhesion G-protein coupled receptor G6-like
0	LOC115924997	7.79638	2.51839	7.02618e-15	1.91751e-14	adhesion G-protein coupled receptor G6-like
0	LOC105438339	4.73987	2.5423	2.17056e-06	3.97998e-06	adhesion G-protein coupled receptor G6-like
0	LOC115926087	4.67807	2.4576	2.9345e-06	5.32966e-06	adhesion G-protein coupled receptor G6-like
0	LOC105437365	4.58924	2.23731	4.50309e-06	8.08722e-06	adhesion G-protein coupled receptor G6-like
0	LOC105436509	4.18538	0.892929	2.8667e-05	4.85115e-05	adhesion G-protein coupled receptor G6-like
0	LOC584164	22.8056	1.28506	1.35219e-112	1.43452e-111	adhesion G-protein coupled receptor G7
0	LOC578075	34.1939	1.01811	6.89907e-245	1.44111e-243	adipocyte plasma membrane-associated protein
0	LOC575225	99.5053	1.31559	0	0	ADP/ATP translocase 3
0	LOC756760	16.1934	0.650608	2.45053e-58	1.54953e-57	ADP-ribose pyrophosphatase, mitochondrial
0	arc1	48.8173	1.62007	0	0	ADP-ribosyl cyclase
0	LOC115920041	20.0843	1.41842	3.62614e-88	3.09235e-87	ADP-ribosyl cyclase/cyclic ADP-ribose hydrolase 2-like
0	LOC763814	3.02807	1.22458	0.00246806	0.00355236	ADP-ribosylation factor
0	LOC582325	39.8089	1.28698	0	0	ADP-ribosylation factor 1
0	LOC586151	25.3159	1.25347	1.72055e-137	2.1256e-136	ADP-ribosylation factor 1
0	LOC115919820	5.91521	0.696467	3.39086e-09	7.32898e-09	ADP-ribosylation factor 1
0	LOC115918353	22.9543	1.12161	4.48354e-114	4.81556e-113	ADP-ribosylation factor 1-like
0	LOC577633	32.1396	1.21735	3.27466e-217	5.96895e-216	ADP-ribosylation factor 1-like 2
0	LOC575871	36.7845	1.13665	9.8716e-281	2.37927e-279	ADP-ribosylation factor 4
0	LOC591755	53.6289	0.951963	0	0	ADP-ribosylation factor 6
0	LOC115918858	25.7655	0.752472	9.13739e-143	1.16611e-141	ADP-ribosylation factor 6
0	LOC752571	22.6614	1.02342	2.84812e-111	2.98494e-110	ADP-ribosylation factor GTPase-activating protein 2
0	LOC591603	14.4623	0.769206	4.9047e-47	2.67587e-46	ADP-ribosylation factor GTPase-activating protein 2
0	LOC581699	13.2285	0.811916	1.07143e-39	5.19229e-39	ADP-ribosylation factor-binding protein GGA1
0	LOC115918035	10.1953	0.564876	2.5552e-24	9.18244e-24	ADP-ribosylation factor-like
0	LOC100892463	3.58057	3.30956	0.000344738	0.000534686	ADP-ribosylation factor-like
0	LOC582316	2.7793	0.514222	0.00545485	0.00762194	ADP-ribosylation factor-like protein 2
0	LOC752889	6.60999	0.602786	3.99353e-11	9.45966e-11	ADP-ribosylation factor-like protein 3
0	LOC115919032	23.8335	0.580995	4.93668e-123	5.61065e-122	ADP-ribosylation factor-like protein 8B-A
0	LOC764718	14.9796	0.710883	2.70097e-50	1.54793e-49	ADP-ribosylation factor-like protein 8B-A
0	LOC753802	8.73583	0.869761	2.74478e-18	8.39747e-18	AFG1-like ATPase
0	LOC115928088	7.5155	0.766305	6.0536e-14	1.59994e-13	AFG1-like ATPase
0	ago1	17.6118	0.556572	1.0935e-68	7.73238e-68	ago1
0	LOC115918483	4.41911	0.566896	9.99012e-06	1.7509e-05	A-kinase anchor protein 17A-like
0	LOC582174	57.0517	0.909634	0	0	A-kinase anchor protein 9
0	LOC581706	29.0812	0.58618	1.01134e-180	1.56684e-179	aldehyde dehydrogenase, mitochondrial
0	LOC576680	6.94197	0.529754	4.04241e-12	9.95024e-12	aldo-keto reductase family 1 member A1
0	LOC587781	21.2775	1.11744	1.28323e-98	1.21144e-97	aldo-keto reductase family 1 member B1
0	LOC589863	16.0072	1.17516	4.87791e-57	3.02754e-56	aldose 1-epimerase
0	LOC115929190	34.2054	0.731084	6.34157e-246	1.33078e-244	allograft inflammatory factor 1-like
0	LOC763226	27.3801	0.706752	6.29768e-160	8.77666e-159	allograft inflammatory factor 1-like
0	LOC580837	8.71287	1.52256	3.35256e-18	1.02397e-17	alpha-(1,6)-fucosyltransferase-like
0	LOC589943	5.82544	0.736942	5.84014e-09	1.24423e-08	alpha-1,3/1,6-mannosyltransferase ALG2
0	LOC115928701	15.5787	1.3749	3.89913e-54	2.34012e-53	alpha-1,3/1,6-mannosyltransferase ALG2-like
0	LOC100890403	26.7454	1.17931	1.39075e-152	1.86112e-151	alpha-1D adrenergic receptor-like
0	LOC115917954	21.4804	1.03878	2.73226e-100	2.61609e-99	alpha-1D adrenergic receptor-like
0	LOC575521	24.6018	1.41104	5.71248e-130	6.76306e-129	alpha-2 adrenergic receptor
0	LOC594725	10.9428	1.17299	1.01257e-27	3.9244e-27	alpha-2-macroglobulin
0	LOC115925949	3.87753	1.37233	0.000106118	0.00017194	alpha-amylase B-like
0	LOC591819	29.3756	1.11758	2.53918e-183	3.98141e-182	alpha-centractin
0	LOC105445260	22.3229	1.19867	4.18032e-108	4.25596e-107	alpha-centractin
0	LOC762510	21.2384	2.11532	6.56234e-98	6.14412e-97	alpha-N-acetylgalactosamine-specific lectin
0	LOC581755	20.877	1.16428	4.16766e-95	3.80598e-94	alpha-N-acetylgalactosaminidase
0	LOC115929913	5.95572	0.524042	2.65052e-09	5.76241e-09	alpha-N-acetylgalactosaminide alpha-2,6-sialyltransferase 2-like
0	LOC590622	16.1579	0.713407	3.57746e-58	2.25506e-57	alpha-N-acetylgalactosaminide alpha-2,6-sialyltransferase 3
0	LOC580525	15.8626	0.525967	3.63779e-56	2.23797e-55	alpha-soluble NSF attachment protein
0	LOC115919941	7.00453	1.02035	2.61501e-12	6.48242e-12	alsin-like
0	LOC580337	30.9287	1.85721	1.27061e-200	2.13803e-199	alternative oxidase, mitochondrial
0	LOC752395	19.2538	2.92059	4.61156e-81	3.6757e-80	amine oxidase [flavin-containing] B-like
0	LOC577082	5.57362	1.73654	2.55887e-08	5.25865e-08	amino acid transporter AVT1A
0	LOC100893910	12.2713	0.535611	1.98604e-34	8.803e-34	amino acid transporter AVT3B
0	LOC594706	7.23578	0.631615	4.88027e-13	1.24633e-12	aminoacyl tRNA synthase complex-interacting multifunctional protein 1
0	LOC115918084	13.5521	1.002	1.56507e-41	7.84389e-41	aminoacyl tRNA synthase complex-interacting multifunctional protein 1-like
0	LOC115919332	16.4632	1.25858	3.2658e-60	2.11358e-59	aminopeptidase N-like
0	LOC586206	20.7125	1.18885	1.26769e-93	1.13823e-92	AMMECR1-like protein
0	LOC577170	27.0523	0.775982	9.50913e-157	1.3003e-155	amphiphysin
0	LOC577894	18.0998	1.04276	3.41979e-72	2.50193e-71	AN1-type zinc finger protein 4
0	LOC115918462	19.011	1.08619	2.30455e-79	1.80909e-78	AN1-type zinc finger protein 4-like
0	LOC582526	34.0621	0.719879	7.14824e-244	1.48293e-242	AN1-type zinc finger protein 6
0	LOC105446299	4.39073	0.797091	1.13803e-05	1.9823e-05	anaphase-promoting complex subunit 15-like
0	LOC591001	3.19016	0.571238	0.00142502	0.00209573	anaphase-promoting complex subunit 2
0	LOC588510	13.4876	1.02448	3.58449e-41	1.78273e-40	androgen-induced gene 1 protein
0	LOC578529	8.20991	0.535222	2.40047e-16	6.89267e-16	angiogenic factor with G patch and FHA domains 1
0	LOC105445729	8.80983	1.93826	1.46071e-18	4.50381e-18	angiopoietin-1 receptor
0	LOC105437326	6.26165	0.985262	3.93742e-10	8.92648e-10	angiopoietin-1 receptor-like
0	LOC105439376	4.35053	1.2436	1.36853e-05	2.37138e-05	angiopoietin-1 receptor-like
0	LOC105446745	3.66653	1.10911	0.000246899	0.000387938	angiopoietin-1 receptor-like
0	LOC105440364	3.55911	0.698541	0.000373387	0.000577249	angiopoietin-1 receptor-like
0	LOC115925485	2.7153	0.844122	0.00663034	0.00917903	ankyrin repeat and BTB/POZ domain-containing protein BTBD11-like
0	LOC100892095	3.16876	0.7176	0.00153454	0.00224988	ankyrin repeat and death domain-containing protein 1A
0	LOC578077	11.4567	0.750488	3.0416e-30	1.24915e-29	ankyrin repeat domain-containing protein 13D
0	LOC105438764	5.19617	1.34127	2.06684e-07	4.03834e-07	ankyrin repeat domain-containing protein 29-like
0	LOC115923170	3.52403	0.528251	0.000426519	0.000656597	ankyrin repeat domain-containing protein 29-like
0	LOC754552	5.69432	1.03069	1.27226e-08	2.65343e-08	ankyrin repeat domain-containing protein 50-like
0	LOC105438218	10.5864	0.843486	4.33844e-26	1.62294e-25	ankyrin repeat, SAM and basic leucine zipper domain-containing protein 1-like
0	LOC581491	10.3633	2.36609	4.88972e-25	1.78723e-24	ankyrin-1
0	LOC593594	60.1758	1.96537	0	0	annexin A4
0	LOC764615	33.336	1.13419	6.66095e-233	1.30725e-231	annexin A7
0	LOC100888638	13.8786	0.537611	1.68687e-43	8.71638e-43	annexin A7
0	LOC115918605	13.7153	0.544946	1.66385e-42	8.46739e-42	annexin A7-like
0	ano10	10.4901	0.979921	1.23972e-25	4.57543e-25	anoctamin 10
0	LOC767501	50.754	1.28866	0	0	AP-1 complex subunit beta-1
0	LOC115917987	13.6269	0.878525	5.50504e-42	2.78207e-41	AP-1 complex subunit mu-1
0	LOC584669	11.406	0.962733	5.53113e-30	2.25932e-29	AP-1 complex subunit mu-1
0	LOC593367	13.9146	0.634028	1.04092e-43	5.39858e-43	AP-1 complex subunit sigma-2
0	LOC115918094	23.5783	1.01786	3.39822e-120	3.80739e-119	AP-2 complex subunit sigma
0	LOC594488	41.2416	1.14256	0	0	AP-3 complex subunit sigma-1
0	LOC105441779	3.95972	0.980487	7.54174e-05	0.000123719	apical junction molecule-like
0	LOC577063	20.7001	2.40033	4.84741e-93	4.32672e-92	apolipoprotein D
0	LOC583839	4.85806	0.896676	1.2013e-06	2.23933e-06	APOPT family protein CBG23705, mitochondrial
0	LOC580696	12.0047	0.814629	5.28688e-33	2.28324e-32	apoptosis-enhancing nuclease
0	LOC100892760	8.64516	0.646089	6.0029e-18	1.81848e-17	apoptotic protease-activating factor 1
0	LOC590252	4.39817	1.1102	1.10116e-05	1.92066e-05	aqualysin-1
0	LOC115924104	5.68464	1.62858	1.34296e-08	2.79752e-08	aqualysin-1-like
0	LOC579368	2.61581	0.616766	0.0089116	0.0121859	arachidonate 5-lipoxygenase
0	LOC578237	91.3016	1.41047	0	0	arf-GAP with dual PH domain-containing protein 1
0	LOC579772	4.30475	0.554202	1.68295e-05	2.89597e-05	arginine-glutamic acid dipeptide repeats protein
0	LOC115918694	9.86357	0.543087	7.05301e-23	2.45263e-22	arginine-glutamic acid dipeptide repeats protein-like
0	LOC115922184	8.14654	0.675051	4.08762e-16	1.16524e-15	arginine--tRNA ligase, cytoplasmic-like
0	LOC105440158	9.74419	0.933856	2.38659e-22	8.17405e-22	ARL14 effector protein
0	LOC594040	8.03333	2.7978	1.06959e-15	3.00568e-15	aromatic-L-amino-acid decarboxylase-like
0	LOC115925069	2.65404	0.601582	0.00796114	0.0109315	arp2/3 complex-activating protein rickA-like
0	LOC584568	19.4684	2.81392	9.13277e-83	7.40606e-82	arrestin domain-containing protein 3
0	LOC764294	5.85144	0.562995	4.98002e-09	1.06523e-08	arrestin domain-containing protein 3
0	LOC105437209	46.2675	1.37617	0	0	arrestin domain-containing protein 3-like
0	LOC583611	8.06364	0.731164	8.02426e-16	2.26577e-15	arylsulfatase A
0	LOC587189	12.2609	1.30232	2.30293e-34	1.01877e-33	arylsulfatase J
0	LOC115923254	2.80524	1.20133	0.00503449	0.0070541	asialoglycoprotein receptor 2-like
0	LOC575946	7.41884	0.631448	1.2515e-13	3.26728e-13	asparagine synthetase [glutamine-hydrolyzing]
0	LOC548622	43.7476	1.19767	0	0	ATP synthase beta subunit
0	LOC583818	94.7907	1.50212	0	0	ATP synthase F(0) complex subunit C2, mitochondrial
0	LOC115925998	37.2529	1.22118	6.59407e-287	1.62818e-285	ATP synthase subunit beta, mitochondrial
0	LOC105445861	33.3764	0.87548	6.15653e-234	1.21876e-232	ATP synthase subunit f, mitochondrial-like
0	LOC115924262	27.6691	0.936845	1.8417e-163	2.61887e-162	ATP synthase subunit f, mitochondrial-like
0	LOC579414	61.3981	1.06537	0	0	ATP synthase subunit g, mitochondrial
0	LOC587430	13.5056	0.689025	2.79094e-41	1.39073e-40	ATP synthase subunit O, mitochondrial
0	LOC115918937	18.0625	0.963731	5.83492e-72	4.25343e-71	ATP synthase subunit O, mitochondrial-like
0	ATP6	161.277	1.54221	0	0	ATP6
0	LOC588531	5.19771	0.607028	2.04848e-07	4.00335e-07	ATPase family AAA domain-containing protein 3-B
0	LOC115919825	23.851	0.960776	7.40046e-123	8.39504e-122	ATPase inhibitor mai-2, mitochondrial-like
0	LOC580559	12.3369	0.520277	9.00485e-35	4.02175e-34	ATPase inhibitor, mitochondrial
0	LOC100892777	22.0094	1.17191	2.80292e-105	2.78195e-104	ATP-binding cassette sub-family B member 9
0	LOC575393	4.29487	0.595243	1.75815e-05	3.0225e-05	ATP-binding cassette sub-family B member 9
0	LOC577854	28.2143	1.72326	5.50186e-169	7.96061e-168	ATP-binding cassette sub-family C member 9
0	LOC581870	8.54237	0.742985	1.46211e-17	4.37093e-17	ATP-binding cassette sub-family C member 9
0	LOC581859	23.8728	0.626345	3.50017e-123	3.98799e-122	ATP-binding cassette sub-family F member 2
0	LOC757212	10.009	0.816624	1.70922e-23	6.0267e-23	ATP-binding cassette sub-family F member 3
0	LOC763510	5.21736	0.737226	1.84324e-07	3.61311e-07	ATP-binding cassette sub-family F member 3
0	LOC373526	66.5322	2.41784	0	0	ATP-binding cassette transporter subfamily A
0	LOC578035	18.7585	2.05647	3.77679e-77	2.90214e-76	ATP-dependent helicase FUN30
0	LOC115923663	32.4534	2.21653	2.47742e-219	4.55229e-218	ATP-dependent helicase FUN30-like
0	LOC115918428	32.658	0.554233	1.35105e-225	2.57905e-224	ATP-dependent RNA helicase cgh-1-like
0	LOC589338	6.51912	0.549998	7.31909e-11	1.71515e-10	ATP-dependent RNA helicase DDX19A
0	LOC587897	82.5273	1.48477	0	0	ATP-dependent translocase ABCB1
0	LOC582726	15.8028	0.788388	1.00615e-55	6.15646e-55	ATP-dependent translocase ABCB1
0	LOC115924608	56.266	1.17036	0	0	ATP-dependent translocase ABCB1-like
0	LOC581329	4.17228	1.02151	3.03494e-05	5.12679e-05	atrial natriuretic peptide-converting enzyme
0	LOC589247	59.4973	1.62252	0	0	AT-rich interactive domain-containing protein 4A
0	LOC105440474	45.1669	1.64546	0	0	AT-rich interactive domain-containing protein 4A
0	LOC577835	22.0879	0.910591	3.63435e-106	3.63495e-105	AT-rich interactive domain-containing protein 5B
0	LOC115924210	18.6603	1.05796	1.09921e-76	8.40032e-76	AT-rich interactive domain-containing protein 5B-like
0	LOC575558	66.616	1.92477	0	0	attractin-like protein 1
0	LOC582719	6.47847	0.620422	9.59271e-11	2.2374e-10	autophagy protein 12-like
0	LOC100892725	17.0019	2.71947	7.56598e-64	5.1152e-63	avidin-related protein 4/5
0	LOC582215	52.0627	2.08992	0	0	b(0,+)-type amino acid transporter 1
0	LOC115918875	53.9034	2.04897	0	0	b(0,+)-type amino acid transporter 1-like
0	LOC583399	10.4917	0.668496	1.18269e-25	4.37116e-25	baculoviral IAP repeat-containing protein 7-B
0	LOC115925366	6.59769	0.579953	4.32938e-11	1.02338e-10	BAG family molecular chaperone regulator 1-like
0	LOC100893429	9.79345	1.86765	1.51214e-22	5.21248e-22	BAI1-associated protein 3
0	LOC105438282	7.4814	0.721494	7.81572e-14	2.05669e-13	BAI1-associated protein 3-like
0	LOC105436534	7.35809	1.18594	1.98472e-13	5.1394e-13	basic helix-loop-helix transcription factor scleraxis-like
0	LOC587479	25.0862	1.10721	2.52077e-135	3.07038e-134	basic leucine zipper and W2 domain-containing protein 1
0	LOC590446	17.9667	0.845154	2.94437e-71	2.13519e-70	B-cell CLL/lymphoma 7 protein family member B
0	LOC115926644	10.818	1.29444	3.77737e-27	1.44823e-26	BET1 homolog
0	LOC755890	3.7968	0.826036	0.000147196	0.000235454	BET1 homolog
0	LOC100892014	30.4568	2.12925	1.11811e-194	1.8372e-193	beta-1,3-galactosyltransferase 1
0	LOC578181	28.0623	1.07122	4.79573e-168	6.92238e-167	beta-1,3-N-acetylglucosaminyltransferase radical fringe
0	LOC592897	7.9947	1.00302	1.41086e-15	3.9494e-15	beta-1,4-galactosyltransferase 5
0	LOC115923678	2.8714	0.690877	0.00409272	0.00578584	beta-1,4-galactosyltransferase 5-like
0	LOC100893324	17.9977	2.79174	3.12325e-71	2.26311e-70	beta-1,4-galactosyltransferase 6
0	LOC115918527	31.3422	2.76734	2.60862e-205	4.49351e-204	beta-1,4-galactosyltransferase 6-like
0	LOC105443131	2.91267	0.685648	0.00359003	0.00509979	beta-1,4-galactosyltransferase 7-like
0	LOC115928328	5.48691	1.51982	4.18095e-08	8.48944e-08	betaine--homocysteine S-methyltransferase 1-like
0	LOC580270	19.1954	0.796719	5.06306e-81	4.03204e-80	beta-parvin-like
0	LOC586879	11.3034	0.592078	1.67818e-29	6.77121e-29	beta-parvin-like
0	LOC582492	42.6585	1.98132	0	0	bifunctional D-cysteine desulfhydrase/1-aminocyclopropane-1-carboxylate deaminase, mitochondrial
0	LOC581596	11.1266	1.31861	1.29052e-28	5.10618e-28	bifunctional glutamate/proline--tRNA ligase
0	LOC115929473	7.13564	0.557662	1.01034e-12	2.54941e-12	bifunctional glutamate/proline--tRNA ligase-like
0	LOC586494	5.76942	0.547344	8.12628e-09	1.7162e-08	bifunctional polynucleotide phosphatase/kinase
0	LOC762368	22.1278	1.43313	3.90508e-106	3.90358e-105	biogenesis of lysosome-related organelles complex 1 subunit 6
0	LOC115919024	19.2758	1.50712	2.0149e-81	1.61237e-80	biogenesis of lysosome-related organelles complex 1 subunit 6-like
0	LOC115918829	3.70175	0.845148	0.000214963	0.000339167	bleomycin hydrolase-like
0	blimp1/krox	82.0628	3.46035	0	0	blimp1/krox
0	BMP1	8.07324	0.550248	7.43723e-16	2.1023e-15	BMP1
0	BMP2/4	7.62427	2.96549	2.70252e-14	7.22779e-14	BMP2/4
0	LOC105442836	14.6696	1.7056	3.1302e-48	1.73907e-47	bone morphogenetic protein 1-like
0	LOC583254	13.3697	1.22528	1.76763e-40	8.67725e-40	branched-chain-amino-acid aminotransferase, cytosolic
0	LOC115919491	21.1381	1.52111	3.45328e-97	3.20677e-96	branched-chain-amino-acid aminotransferase, cytosolic-like
0	LOC105437839	31.8225	2.68235	4.31706e-211	7.669e-210	branched-chain-amino-acid aminotransferase-like protein 1
0	LOC105437840	2.43659	0.995969	0.0148397	0.0198265	branched-chain-amino-acid aminotransferase-like protein 1
0	LOC594385	10.5562	0.623996	6.09038e-26	2.26618e-25	breast cancer anti-estrogen resistance protein 3
0	LOC754128	19.276	0.960001	1.18534e-81	9.48947e-81	brefeldin A-inhibited guanine nucleotide-exchange protein 1
0	LOC115927314	29.8195	1.74341	7.36212e-187	1.16951e-185	brevican core protein-like
0	LOC589113	7.34195	0.705568	2.22634e-13	5.75277e-13	BRISC complex subunit Abraxas 2
0	LOC754412	6.80446	1.05877	1.0655e-11	2.57697e-11	BRISC complex subunit Abraxas 2
0	LOC105446826	3.60174	0.924989	0.000317261	0.000493586	bromodomain-containing protein 7-like
0	LOC105437607	37.454	1.77175	9.59745e-289	2.38597e-287	bromodomain-containing protein DDB_G0280777-like
0	LOC593241	29.4911	0.804802	5.21138e-185	8.22818e-184	BTB/POZ domain-containing adapter for CUL3-mediated RhoA degradation protein 3
0	LOC105446292	2.69719	1.05896	0.00700162	0.00967755	BTB/POZ domain-containing protein KCTD21-like
0	LOC105439426	86.4921	3.37937	0	0	bucandin-like
0	LOC582397	6.81388	0.524315	9.90714e-12	2.40089e-11	C-4 methylsterol oxidase-like
0	LOC576455	125.24	2.07696	0	0	calcineurin B homologous protein 1
0	LOC100892898	12.2899	0.866231	1.5992e-34	7.10915e-34	calcium load-activated calcium channel
0	LOC580313	40.1881	1.41165	0	0	calcium/calmodulin-dependent protein kinase kinase 1
0	LOC592210	4.71027	0.943346	2.50021e-06	4.56508e-06	calcium-activated chloride channel regulator 4A
0	LOC100889935	107.876	1.51272	0	0	calcium-binding protein P
0	LOC105444044	6.5938	0.80556	4.45642e-11	1.05273e-10	calcium-binding protein P-like
0	LOC115921437	12.7107	1.91137	9.38548e-37	4.34775e-36	caldesmon-like
0	LOC115921434	7.47394	2.26575	8.43425e-14	2.21721e-13	caldesmon-like
0	LOC591003	23.8872	1.13615	5.57832e-123	6.33593e-122	calmodulin
0	LOC588327	10.9068	2.03973	1.51279e-27	5.84313e-27	calmodulin-alpha
0	LOC585888	3.80704	0.874579	0.00014133	0.00022635	calmodulin-alpha
0	LOC115929693	8.28564	2.28965	1.32384e-16	3.83275e-16	calmodulin-alpha-like
0	LOC585084	88.4628	1.25592	0	0	calmodulin-beta
0	LOC580655	52.6891	0.786797	0	0	calmodulin-like
0	LOC105446486	22.4454	5.49735	1.92289e-108	1.96871e-107	calmodulin-like
0	LOC576460	14.9991	1.00154	2.26849e-50	1.3013e-49	calmodulin-like protein 4
0	LOC586348	18.818	0.639003	5.60109e-78	4.34252e-77	calnexin-like
0	LOC105446935	13.4987	2.24229	3.57005e-41	1.77603e-40	calponin homology domain-containing protein DDB_G0272472-like
0	calret	49.3133	1.46389	0	0	calreticulin
0	LOC756959	46.9727	0.972396	0	0	calsyntenin-1
0	LOC115921539	13.4316	0.650116	7.37109e-41	3.65099e-40	calsyntenin-1-like
0	LOC589589	10.9558	0.659349	8.19294e-28	3.18346e-27	caltractin
0	LOC752346	25.0201	1.50259	2.33413e-134	2.82976e-133	calumenin
0	LOC752471	17.2471	0.506458	5.98872e-66	4.13185e-65	calumenin
0	LOC593355	36.2512	1.69986	6.55922e-270	1.50127e-268	calumenin-A
0	LOC100892845	12.0919	1.88368	1.95402e-33	8.5116e-33	carbohydrate sulfotransferase 15
0	LOC115918672	4.47342	1.02114	7.76707e-06	1.37226e-05	carbohydrate sulfotransferase 15-like
0	LOC574551	38.0962	2.00701	1.50102e-295	3.80446e-294	carbonyl reductase [NADPH] 1
0	LOC100889317	17.2238	2.20401	1.59145e-65	1.09179e-64	carbonyl reductase [NADPH] 1
0	LOC574612	4.67881	1.79243	2.92313e-06	5.31008e-06	carbonyl reductase [NADPH] 1
0	LOC582373	3.31018	0.538288	0.000934682	0.00139733	carboxypeptidase B
0	LOC577222	17.7921	0.791823	6.25467e-70	4.46625e-69	carnitine O-palmitoyltransferase 1, liver isoform
0	LOC576669	24.9317	2.25247	4.09812e-133	4.93213e-132	cartilage oligomeric matrix protein
0	LOC580315	28.8947	0.726464	3.00844e-178	4.59046e-177	casein kinase II subunit alpha
0	LOC579320	13.8651	0.806335	2.13368e-43	1.10001e-42	casein kinase II subunit beta
0	LOC100894073	20.219	0.867884	2.86758e-89	2.48037e-88	caspase recruitment domain-containing protein 11
0	LOC100888153	19.0759	2.79965	1.16184e-79	9.14825e-79	caspase-3
0	LOC587023	9.11001	1.78205	9.58408e-20	3.05725e-19	caspase-3
0	LOC584219	8.96504	0.719318	3.51692e-19	1.10252e-18	caspase-3
0	LOC115924698	6.13389	1.08783	8.85101e-10	1.97749e-09	caspase-3-like
0	LOC586121	2.11845	0.520699	0.0341504	0.0438536	caspase-7-like
0	LOC548621	32.4866	1.03601	1.65967e-221	3.08396e-220	catalase
0	LOC100888042	23.8771	0.977163	3.51113e-123	3.99797e-122	catalase-like
0	LOC100891805	19.5219	0.960208	1.43063e-83	1.16901e-82	catechol O-methyltransferase
0	LOC579114	21.2599	0.843717	1.80075e-98	1.69735e-97	catenin alpha-2
0	LOC586043	39.4042	1.47657	0	0	cathepsin L
0	LOC586859	18.9522	0.858677	5.17875e-79	4.04963e-78	cathepsin L
0	LOC115918235	22.0023	0.546954	2.27235e-105	2.25781e-104	cathepsin L1-like
0	LOC115929652	10.2682	0.608561	1.20228e-24	4.35152e-24	cathepsin L-like
0	LOC583170	72.2488	1.38194	0	0	cathepsin Z
0	LOC580617	12.6118	0.970966	3.12966e-36	1.43335e-35	cathepsin Z
0	LOC115918298	10.9418	1.17935	9.96721e-28	3.86461e-27	cathepsin Z-like
0	LOC100894011	6.83423	1.40942	8.68536e-12	2.11015e-11	cation-dependent mannose-6-phosphate receptor
0	LOC752766	23.781	2.11166	1.37363e-121	1.54857e-120	caveolin-1
0	LOC115929016	20.2855	2.15775	1.15407e-89	1.00253e-88	caveolin-1-like
0	LOC592272	4.18482	0.501936	2.87037e-05	4.85691e-05	CCR4-NOT transcription complex subunit 11
0	LOC574702	21.9854	0.642833	3.89853e-105	3.86303e-104	CCR4-NOT transcription complex subunit 4
0	LOC585914	12.7686	0.910367	4.19732e-37	1.95434e-36	CCR4-NOT transcription complex subunit 9
0	LOC585890	9.25911	0.990741	2.4207e-20	7.86683e-20	CCR4-NOT transcription complex subunit 9
0	LOC115919013	28.1329	0.528776	8.02224e-170	1.16631e-168	CD63 antigen-like
0	LOC100891332	7.36681	2.3338	1.88986e-13	4.89654e-13	CD97 antigen
0	LOC594046	67.4893	1.30027	0	0	CDC42 small effector protein 2
0	LOC586672	19.6487	0.622236	9.34354e-85	7.71117e-84	CDGSH iron-sulfur domain-containing protein 2 homolog A
0	LOC578664	4.14433	0.624893	3.42789e-05	5.7702e-05	cell division cycle protein 20 homolog
0	LOC576371	2.95883	0.661524	0.0030934	0.00441814	cell division cycle protein 20 homolog
0	LOC764925	18.057	0.588226	4.54858e-72	3.32067e-71	cell surface glycoprotein 1
0	LOC115918114	16.7492	0.696805	2.31505e-62	1.53713e-61	cell surface glycoprotein 1-like
0	LOC574973	5.85415	1.16398	4.91862e-09	1.05259e-08	cell surface glycoprotein 1-like
0	LOC115918176	10.7611	2.5096	7.56933e-27	2.88199e-26	cell wall protein DAN4-like
0	LOC589199	3.84443	0.59808	0.000121358	0.000195605	centromere protein C
0	LOC591770	9.79923	1.02637	1.35002e-22	4.65893e-22	centromere protein V
0	LOC115928588	3.79304	1.01902	0.000149479	0.000238958	centrosomal protein of 126 kDa-like
0	LOC115929548	3.26781	0.794569	0.00108625	0.00161423	centrosomal protein of 95 kDa-like
0	LOC105443151	9.79291	0.669705	1.43613e-22	4.95326e-22	ceramide glucosyltransferase-B-like
0	LOC115922298	10.3293	0.570544	6.66865e-25	2.43059e-24	cGMP-dependent 3',5'-cyclic phosphodiesterase-like
0	LOC115924944	13.0819	1.05615	7.9422e-39	3.79925e-38	charged multivesicular body protein 2a-like
0	LOC594147	46.0096	1.25484	0	0	charged multivesicular body protein 4b
0	LOC579823	3.49573	2.08619	0.000474895	0.000728723	cholecystokinin receptor-like
0	LOC753779	12.0655	1.23047	2.59407e-33	1.12645e-32	cholesterol 24-hydroxylase
0	LOC574627	7.86181	1.28003	4.1196e-15	1.13579e-14	cholesterol 24-hydroxylase
0	LOC592026	2.18522	0.852264	0.0288898	0.0374236	cholesterol 24-hydroxylase
0	LOC105437946	5.77711	1.27134	7.80189e-09	1.64942e-08	cholesterol 24-hydroxylase-like
0	LOC592788	14.4754	1.22432	5.03297e-47	2.74503e-46	cholesterol 7-desaturase
0	LOC574707	5.10163	2.46105	3.43262e-07	6.6271e-07	cholinesterase 1
0	LOC105438944	4.32591	0.764941	1.53016e-05	2.64055e-05	chondroadherin-like
0	LOC579341	10.1232	1.22998	5.47901e-24	1.95044e-23	chondroitin sulfate synthase 1
0	LOC115920724	9.15199	0.972684	6.42896e-20	2.06128e-19	chondroitin sulfate synthase 1-like
0	LOC578984	14.0886	0.814256	9.79314e-45	5.16306e-44	chondroitin sulfate synthase 2
0	LOC115929064	4.12527	1.21206	3.72599e-05	6.25402e-05	chromobox protein homolog 8-like
0	LOC575890	9.79287	0.644206	1.43343e-22	4.9449e-22	chromodomain Y-like protein
0	LOC115920314	2.91799	1.16383	0.0035302	0.00501833	cilia- and flagella-associated protein 20-like
0	LOC105439154	40.3398	1.99449	0	0	cilia- and flagella-associated protein 251-like
0	LOC753927	2.95821	0.543586	0.00309965	0.00442636	cilia- and flagella-associated protein 52
0	LOC752584	6.73108	0.790402	1.759e-11	4.22221e-11	cilia- and flagella-associated protein 57
0	LOC105444891	4.47865	0.586199	7.57619e-06	1.33984e-05	cilia- and flagella-associated protein 57-like
0	LOC592945	8.01469	1.34031	1.22164e-15	3.42712e-15	cilia- and flagella-associated protein 58
0	LOC763091	6.83897	1.1366	8.40139e-12	2.04198e-11	cilia- and flagella-associated protein 58
0	LOC105444595	5.39125	0.513262	7.10349e-08	1.42438e-07	ciliogenesis and planar polarity effector 1-like
0	LOC591682	46.5958	1.23856	0	0	clathrin light chain A
0	LOC115919076	6.45351	0.723925	1.1302e-10	2.6275e-10	cleavage and polyadenylation specificity factor subunit 2-like
0	LOC115928210	11.9392	0.600568	1.07519e-32	4.6138e-32	c-Myc-binding protein-like
0	LOC580608	20.8671	0.6646	3.17592e-95	2.90176e-94	CNK3/IPCEF1 fusion protein
0	LOC115925244	3.59474	1.07126	0.000326071	0.000506729	coagulation factor VIII-like
0	LOC100888574	3.2985	0.711915	0.000974642	0.00145444	coagulation factor VIII-like
0	LOC100890082	3.94626	0.842405	7.97903e-05	0.000130563	coagulation factor X
0	LOC592176	30.1316	1.5452	1.34636e-191	2.18264e-190	coatomer subunit alpha
0	LOC115921117	12.6108	0.881177	2.9731e-36	1.36302e-35	coatomer subunit alpha-like
0	LOC579534	34.7629	1.40008	2.03312e-251	4.3417e-250	coatomer subunit gamma-2
0	LOC579955	36.9832	1.33367	5.83526e-283	1.42341e-281	coatomer subunit zeta-1
0	LOC115929987	16.2124	0.813673	1.51475e-58	9.60485e-58	coatomer subunit zeta-1-like
0	LOC586410	29.0303	0.681753	1.77971e-179	2.73626e-178	co-chaperone protein daf-41
0	Coel1	77.0554	0.75171	0	0	Coel1
0	LOC587333	10.0099	0.728837	1.66553e-23	5.87609e-23	coelenterazine h 2-monooxygenase
0	LOC586556	15.5695	1.18319	4.39544e-54	2.63364e-53	coenzyme Q-binding protein COQ10 homolog B, mitochondrial
0	LOC574611	124.997	1.21634	0	0	cofilin
0	LOC100892828	12.5181	1.82936	1.03261e-35	4.68438e-35	coiled-coil domain-containing protein 142
0	LOC583764	6.60919	0.993909	4.02884e-11	9.54081e-11	coiled-coil domain-containing protein 151
0	LOC115929210	3.55778	0.654696	0.000375367	0.000580063	coiled-coil domain-containing protein 151-like
0	LOC115920388	8.0844	1.2534	6.91801e-16	1.95827e-15	coiled-coil domain-containing protein 1-like
0	LOC590722	5.90036	0.951768	3.72284e-09	8.01793e-09	coiled-coil domain-containing protein 40
0	LOC582343	17.833	1.53358	4.50082e-70	3.22148e-69	coiled-coil domain-containing protein 81
0	LOC115928260	17.149	1.83601	5.77455e-65	3.94366e-64	coiled-coil domain-containing protein 81-like
0	LOC756179	13.0074	0.539756	1.88843e-38	8.99564e-38	coiled-coil domain-containing protein 85C
0	LOC584662	8.48971	0.822326	2.30668e-17	6.8518e-17	coiled-coil domain-containing protein 92
0	LOC583558	19.4508	0.932905	5.84049e-83	4.74683e-82	coiled-coil-helix-coiled-coil-helix domain-containing protein 2
0	LOC584092	27.5868	0.97694	1.54534e-162	2.19231e-161	cold shock domain-containing protein E1
0	LOC762753	8.47264	0.593776	2.68849e-17	7.96899e-17	collagen alpha-1(I) chain
0	LOC752582	14.9647	0.534844	3.12694e-50	1.79036e-49	collagen alpha-1(II) chain
0	LOC115922489	2.48798	0.591704	0.0128573	0.0172899	collagen alpha-1(IV) chain-like
0	LOC100887925	2.94307	0.573753	0.00325603	0.00464458	collagen alpha-1(X) chain
0	LOC581326	2.97891	1.23009	0.00289959	0.00415145	collagen alpha-1(XI) chain
0	LOC105438834	17.6596	0.984753	6.39971e-69	4.53065e-68	collagen alpha-5(IV) chain-like
0	LOC115927224	13.5516	1.35346	1.62472e-41	8.14064e-41	collagen alpha-5(IV) chain-like
0	LOC764939	35.0244	1.08902	2.76996e-256	6.0358e-255	collagen type IV alpha-3-binding protein
0	LOC575353	11.7994	2.18611	6.45447e-32	2.73483e-31	collagen, 5 alpha fibrillar
0	LOC581157	2.93175	1.16339	0.00337795	0.00481074	collagenase 3
0	COLP1alpha	5.59531	0.812569	2.25316e-08	4.64827e-08	COLP1alpha
0	COLP2alpha	14.0733	1.13168	1.32557e-44	6.97441e-44	COLP2alpha
0	LOC100890852	8.98625	0.772958	2.91279e-19	9.15339e-19	COMM domain-containing protein 6
0	LOC756883	46.5759	0.857256	0	0	complement C2
0	LOC754422	47.3516	0.84302	0	0	complement C2-like
0	c3	64.6071	1.01385	0	0	complement C3
0	LOC115926878	9.76203	1.04609	2.00599e-22	6.88999e-22	complement component 1 Q subcomponent-binding protein, mitochondrial-like
0	LOC115925362	33.9406	1.25965	9.07958e-240	1.84774e-238	complement factor B-like
0	LOC414056	19.6949	0.806861	5.32137e-85	4.4037e-84	complement related-short precursor
0	LOC581892	4.19367	0.772409	2.76074e-05	4.67794e-05	COP9 signalosome complex subunit 3
0	LOC583570	3.45425	0.751722	0.000553556	0.000844578	COP9 signalosome complex subunit 3
0	LOC115929981	3.64146	0.611655	0.00027202	0.000425644	COP9 signalosome complex subunit 3-like
0	LOC115918619	2.21765	0.725202	0.0265965	0.0345884	COP9 signalosome complex subunit 3-like
0	LOC764103	6.03429	0.723	1.63984e-09	3.61266e-09	COP9 signalosome complex subunit 5
0	LOC115929494	5.98648	0.786684	2.20534e-09	4.81356e-09	COP9 signalosome complex subunit 5
0	LOC580441	13.5521	0.914778	1.54414e-41	7.74326e-41	COP9 signalosome complex subunit 7b
0	LOC584026	17.1841	0.618141	1.75537e-65	1.20379e-64	copine-3
0	LOC586076	30.2918	1.30761	7.95682e-194	1.30387e-192	copine-8
0	LOC100893484	28.5432	1.2042	5.91577e-173	8.72624e-172	copine-8
0	LOC589977	17.8477	1.05505	2.73933e-70	1.96611e-69	corepressor interacting with RBPJ 1
0	LOC115918013	17.9522	1.18528	4.82407e-71	3.48718e-70	corepressor interacting with RBPJ 1-like
0	LOC586511	59.4874	0.816406	0	0	coronin-1B
0	COX1	70.6124	0.695749	0	0	COX1
0	COX2	80.4451	0.914045	0	0	COX2
0	COX3	159.785	1.55731	0	0	COX3
0	LOC100891060	4.68096	0.776323	2.88312e-06	5.24055e-06	creatinase
0	LOC115928201	8.03816	1.20738	9.94214e-16	2.79601e-15	creatinase-like
0	LOC115927221	11.3036	0.629716	1.69137e-29	6.82291e-29	crk-like protein
0	LOC752381	20.7889	1.18526	2.91222e-94	2.6304e-93	crystallin J1A
0	LOC575088	14.6427	0.770607	3.77852e-48	2.09607e-47	CTP synthase 1
0	LOC754967	20.2665	0.797718	1.00313e-89	8.72246e-89	C-type lectin mannose-binding isoform
0	LOC100890496	36.2838	1.54594	1.08523e-271	2.50277e-270	CUB and sushi domain-containing protein 1
0	LOC115921187	5.71151	1.0162	1.14687e-08	2.3995e-08	CUB and sushi domain-containing protein 1-like
0	LOC115927462	5.50666	0.944073	3.7251e-08	7.58247e-08	CUB and sushi domain-containing protein 3-like
0	LOC583105	12.2021	1.21132	4.92344e-34	2.16748e-33	cubilin
0	LOC100888123	7.78351	2.03041	7.78939e-15	2.12197e-14	cubilin
0	LOC586579	57.127	1.0589	0	0	cyclic AMP-dependent transcription factor ATF-5
0	LOC115929243	33.3982	1.04057	2.3861e-233	4.69801e-232	cyclin-dependent kinase 11A-like
0	LOC764563	18.4102	0.571287	9.08162e-75	6.81984e-74	cyclin-dependent kinase 11B
0	LOC576645	20.8554	0.588611	8.03444e-95	7.31146e-94	cyclin-dependent kinase 14
0	LOC589811	39.44	2.21564	0	0	cyclin-dependent kinase 5 activator 1
0	LOC115919831	26.6984	1.50846	9.81464e-152	1.30668e-150	cyclin-dependent kinase 5 activator 1-like
0	LOC762801	14.9361	0.609533	4.7561e-50	2.71545e-49	cyclin-dependent kinase-like 1
0	LOC762929	5.98501	0.593396	2.22028e-09	4.84557e-09	cyclin-G-associated kinase
0	LOC575628	27.612	2.93901	4.306e-161	6.05673e-160	cyclophilin 1
0	CyI	73.7407	1.30762	0	0	CyI
0	LOC753846	2.37576	1.04488	0.017529	0.0232521	cylicin-2
0	LOC115929233	24.183	0.940336	6.10628e-126	7.05912e-125	cylicin-2-like
0	LOC591266	11.2586	0.587733	2.86236e-29	1.14981e-28	cystathionine beta-synthase
0	LOC582862	2.17918	0.809616	0.0293376	0.0379687	cystatin-B
0	LOC593143	13.9892	1.18618	4.42256e-44	2.31085e-43	cysteine and histidine-rich domain-containing protein 1
0	LOC587322	8.04616	1.26006	9.34017e-16	2.62917e-15	cysteine synthase-like
0	LOC578400	2.66664	0.634301	0.00767005	0.0105501	cysteine-rich motor neuron 1 protein
0	LOC580060	14.7766	1.48396	6.99189e-49	3.92657e-48	cysteine-rich venom protein 6
0	LOC574641	8.59478	1.6953	9.54265e-18	2.87545e-17	cysteine-rich venom protein Mr30-like
0	LOC584098	4.82949	0.52216	1.38395e-06	2.57005e-06	cystine/glutamate transporter
0	LOC754752	11.0396	0.672276	3.36254e-28	1.31754e-27	cystinosin
0	LOC115928144	59.8835	1.43975	0	0	cytochrome b-245 heavy chain-like
0	LOC100889590	87.7033	1.80786	0	0	cytochrome b-245 light chain
0	LOC575345	9.0444	1.20977	1.74337e-19	5.51956e-19	cytochrome b5
0	LOC590393	29.2083	0.933692	3.7679e-181	5.8425e-180	cytochrome b-c1 complex subunit 6, mitochondrial
0	LOC764350	19.052	0.913252	1.016e-79	8.00682e-79	cytochrome b-c1 complex subunit 8-like
0	LOC575347	101.156	1.61079	0	0	cytochrome c
0	LOC115918472	2.76846	0.664394	0.00563926	0.00786209	cytochrome c oxidase assembly protein COX18, mitochondrial-like
0	LOC753456	7.61881	1.17181	2.76029e-14	7.38012e-14	cytochrome c oxidase assembly protein COX20, mitochondrial
0	LOC591899	84.5448	1.63071	0	0	cytochrome c oxidase subunit 4 isoform 1, mitochondrial
0	LOC585298	33.9614	1.89334	2.22271e-239	4.50817e-238	cytochrome c oxidase subunit 6A, mitochondrial
0	LOC115918811	47.1285	1.17876	0	0	cytochrome c oxidase subunit 6A, mitochondrial-like
0	LOC580629	60.1121	1.3436	0	0	cytochrome c oxidase subunit 6B1
0	LOC587578	81.6083	1.75605	0	0	cytochrome c oxidase subunit 7A1, mitochondrial
0	LOC578140	8.16185	1.75451	3.67169e-16	1.04832e-15	cytochrome P450 1A5
0	LOC589925	9.41439	0.54567	5.48521e-21	1.8177e-20	cytochrome P450 2D1
0	LOC581777	37.3763	3.99195	1.46391e-283	3.59023e-282	cytochrome P450 2D27
0	LOC115918465	14.0486	3.97941	2.34695e-44	1.23056e-43	cytochrome P450 2D27-like
0	LOC753841	10.6737	1.85952	1.83838e-26	6.94281e-26	cytochrome P450 2J6
0	LOC578134	7.4856	1.59749	7.66174e-14	2.01705e-13	cytochrome P450 2J6
0	LOC575697	5.91499	2.66901	3.43663e-09	7.41996e-09	cytochrome P450 2J6
0	LOC115921642	12.0446	3.07784	3.68121e-33	1.5932e-32	cytochrome P450 2J6-like
0	LOC581885	16.3389	2.90741	3.72381e-59	2.37782e-58	cytochrome P450 2U1
0	LOC753427	7.57281	1.83815	3.97706e-14	1.05665e-13	cytochrome P450 2U1
0	LOC575452	4.4343	0.890296	9.31407e-06	1.63635e-05	cytochrome P450 2U1
0	LOC591751	3.92304	1.1019	8.79035e-05	0.000143361	cytochrome P450 2U1
0	LOC115927969	3.46386	0.804942	0.000534244	0.000816072	cytochrome P450 2U1-like
0	LOC590595	35.4289	1.02683	6.78037e-262	1.52123e-260	cytoplasmic dynein 1 intermediate chain 2
0	LOC590813	25.8002	0.568958	1.58953e-143	2.03569e-142	cytoplasmic dynein 1 light intermediate chain 2
0	LOC578833	21.9666	0.583621	7.6398e-105	7.53735e-104	cytoplasmic protein NCK2
0	LOC589610	4.21597	0.547765	2.50079e-05	4.24737e-05	cytosolic endo-beta-N-acetylglucosaminidase
0	LOC115928168	6.12288	0.864915	9.45041e-10	2.1083e-09	daf-12-interacting protein 1-like
0	LOC590206	4.74597	0.638316	2.09668e-06	3.85346e-06	D-aspartate oxidase
0	LOC105445159	2.47085	1.2756	0.0134932	0.0181021	D-beta-hydroxybutyrate dehydrogenase-like
0	LOC115926594	49.7023	1.93334	0	0	DC-STAMP domain-containing protein 2-like
0	DD186	51.1368	2.00524	0	0	DD186 protein, upregulated upon bacterial challenge
0	LOC585922	5.21767	0.717373	1.84005e-07	3.60726e-07	death domain-associated protein 6
0	LOC115918594	8.17458	0.743724	3.25434e-16	9.31062e-16	death domain-associated protein 6-like
0	LOC575396	24.5187	0.819546	1.05035e-129	1.2419e-128	death-associated protein 1
0	LOC100893952	2.43241	0.556826	0.0150138	0.020046	decapping and exoribonuclease protein
0	LOC115924225	17.6247	2.54037	2.04464e-68	1.44132e-67	decapping and exoribonuclease protein-like
0	LOC762469	7.87327	2.84178	3.81257e-15	1.05298e-14	decapping and exoribonuclease protein-like
0	LOC764565	7.48007	0.682522	7.8453e-14	2.06417e-13	dehydrogenase/reductase SDR family member 4
0	LOC764658	27.0852	3.07374	1.34097e-155	1.81861e-154	deleted in malignant brain tumors 1 protein
0	LOC752079	2.72468	0.561987	0.00644341	0.00893045	deleted in malignant brain tumors 1 protein
0	LOC115929562	51.5293	1.89635	0	0	deleted in malignant brain tumors 1 protein-like
0	LOC762517	23.3193	0.621874	5.83245e-118	6.44335e-117	deleted in malignant brain tumors 1 protein-like
0	LOC105447312	17.8022	1.82327	6.09136e-70	4.35135e-69	deleted in malignant brain tumors 1 protein-like
0	LOC577650	6.1027	1.67344	1.07274e-09	2.38529e-09	deleted in malignant brain tumors 1 protein-like
0	LOC105439513	5.20099	1.76276	2.01547e-07	3.93967e-07	deleted in malignant brain tumors 1 protein-like
0	LOC755081	2.73475	0.502781	0.00625078	0.00868002	deleted in malignant brain tumors 1 protein-like
0	LOC115925264	2.39074	0.942531	0.0168292	0.0223565	deleted in malignant brain tumors 1 protein-like
0	LOC105444691	10.8818	1.68516	1.94931e-27	7.51161e-27	delta and Notch-like epidermal growth factor-related receptor
0	LOC576086	8.43468	1.10628	3.71627e-17	1.09583e-16	delta-1-pyrroline-5-carboxylate synthase
0	LOC115924090	3.08999	0.837896	0.00200568	0.00290896	delta-1-pyrroline-5-carboxylate synthase-like
0	LOC105446924	3.07916	1.0606	0.00208021	0.00301249	delta-like protein A
0	LOC588373	2.87243	0.501465	0.00407903	0.00576693	delta-like protein D
0	LOC115920616	4.70059	0.549337	2.6207e-06	4.78077e-06	demethylmenaquinone methyltransferase-like
0	LOC593787	5.47266	0.671867	4.51231e-08	9.14591e-08	dentin sialophosphoprotein
0	LOC584430	6.10716	0.977432	1.04762e-09	2.33172e-09	deoxynucleotidyltransferase terminal-interacting protein 1
0	LOC115926884	8.48257	1.09471	2.4647e-17	7.31281e-17	deoxynucleotidyltransferase terminal-interacting protein 1-like
0	LOC576850	7.58322	0.609964	3.58751e-14	9.5497e-14	DET1- and DDB1-associated protein 1
0	LOC105442115	5.94888	1.39307	2.78876e-09	6.05352e-09	development-specific protein LVN1.2-like
0	LOC574758	7.53099	2.47349	5.48789e-14	1.45296e-13	dexamethasone-induced Ras-related protein 1
0	LOC100890746	3.23736	0.947756	0.00120926	0.00178898	D-galactonate transporter
0	LOC100891044	2.09668	0.963276	0.0360399	0.0461462	D-galactonate transporter
0	LOC115919044	4.67389	1.36333	2.9863e-06	5.42049e-06	D-galactonate transporter-like
0	LOC593507	54.7299	2.55278	0	0	diamine acetyltransferase 2
0	LOC591752	27.3975	0.947129	5.97445e-160	8.3326e-159	diamine acetyltransferase 2
0	LOC100890768	16.4794	2.41678	3.35723e-60	2.17198e-59	diamine acetyltransferase 2
0	LOC100888422	14.6055	1.22645	6.66723e-48	3.68839e-47	diamine acetyltransferase 2
0	LOC100890847	13.139	0.528352	3.604e-39	1.73085e-38	diamine acetyltransferase 2
0	LOC115923031	40.8092	2.35894	0	0	diamine acetyltransferase 2-like
0	LOC105439334	2.31392	0.791184	0.0206843	0.0271837	diamine acetyltransferase 2-like
0	LOC582581	11.1685	1.11569	8.19043e-29	3.25486e-28	dimethylaniline monooxygenase [N-oxide-forming] 2
0	LOC588307	20.6538	0.938693	3.33263e-93	2.98051e-92	di-N-acetylchitobiase
0	LOC578451	13.2647	0.783645	6.60252e-40	3.2108e-39	di-N-acetylchitobiase
0	LOC576891	12.8882	0.789851	8.93118e-38	4.20701e-37	dipeptidyl peptidase 9
0	LOC576737	8.58406	0.535765	1.00697e-17	3.03124e-17	DIS3-like exonuclease 2
0	LOC581388	12.7851	0.87295	3.38928e-37	1.57972e-36	disintegrin and metalloproteinase domain-containing protein 10
0	LOC115918272	9.18991	0.607673	4.50004e-20	1.4487e-19	disintegrin and metalloproteinase domain-containing protein 10-like
0	LOC756811	24.152	0.767586	2.96767e-126	3.43951e-125	disintegrin and metalloproteinase domain-containing protein 12
0	LOC592591	16.7803	0.610518	1.6898e-62	1.12322e-61	disks large homolog 1
0	LOC100890581	5.0231	0.9557	5.15921e-07	9.83617e-07	distal membrane-arm assembly complex protein 2
0	LOC585513	12.0001	1.53017	5.94346e-33	2.56496e-32	DNA ligase 1
0	LOC590516	3.71031	0.580681	0.000207805	0.000328273	DNA primase large subunit
0	LOC587097	4.50137	0.634186	6.81002e-06	1.20834e-05	DNA repair protein complementing XP-G cells homolog
0	LOC578275	11.9871	0.72037	6.2083e-33	2.67735e-32	DNA topoisomerase 2-alpha
0	LOC592745	5.38883	0.920752	7.22018e-08	1.4465e-07	DNA-(apurinic or apyrimidinic site) lyase
0	LOC581822	32.8262	0.74321	2.98904e-226	5.72389e-225	DNA-binding protein HEXBP
0	LOC584144	21.4404	1.60629	9.38821e-100	8.92788e-99	DNA-directed RNA polymerase I subunit RPA34
0	LOC100890417	8.82943	0.976801	1.20016e-18	3.71243e-18	DNA-directed RNA polymerase II subunit GRINL1A
0	LOC105446803	18.0999	0.77707	2.39616e-72	1.75586e-71	DNA-directed RNA polymerase II subunit RPB1-like
0	LOC578394	68.926	1.28168	0	0	dnaJ homolog subfamily A member 1
0	LOC574994	20.0951	0.556247	2.10038e-88	1.79879e-87	dnaJ homolog subfamily B member 1
0	LOC592547	22.4694	1.03407	1.96742e-109	2.02917e-108	dnaJ homolog subfamily B member 12
0	LOC577666	13.1535	1.36818	3.17171e-39	1.52526e-38	dnaJ homolog subfamily C member 10
0	LOC115920060	8.57766	0.891251	1.07878e-17	3.2458e-17	dnaJ homolog subfamily C member 10-like
0	LOC100893905	12.3259	1.16923	1.06847e-34	4.76617e-34	dnaJ homolog subfamily C member 22
0	LOC752332	18.7576	0.691594	2.05289e-77	1.58081e-76	dnaJ homolog subfamily C member 22-like
0	LOC592925	18.8675	1.04191	3.10126e-78	2.41057e-77	dnaJ homolog subfamily C member 5
0	LOC588196	46.4301	1.00605	0	0	docking protein 1
0	LOC115918626	21.2687	1.48274	2.01725e-98	1.90044e-97	dolichol-phosphate mannosyltransferase subunit 3-like
0	LOC105437325	2.69448	0.65004	0.00705754	0.0097504	Down syndrome cell adhesion molecule-like protein 1 homolog
0	LOC592523	17.2532	1.57517	9.20621e-66	6.3445e-65	DPY30 domain-containing protein 1
0	LOC587603	22.4176	1.11391	4.39821e-109	4.52341e-108	drebrin-like protein A
0	LOC115923970	18.7966	1.25456	1.19177e-77	9.20051e-77	drebrin-like protein A
0	duox1	74.4772	1.13571	0	0	dual oxidase 1
0	LOC100893745	7.45886	0.754447	9.37432e-14	2.45936e-13	dual oxidase 2
0	LOC576350	95.8092	1.26479	0	0	dual oxidase maturation factor 1
0	LOC576066	40.3322	0.702852	0	0	dual specificity mitogen-activated protein kinase kinase 1
0	LOC585817	22.0023	0.898411	3.03348e-105	3.00914e-104	dual specificity mitogen-activated protein kinase kinase 6
0	LOC763415	6.4347	0.65655	1.28338e-10	2.97371e-10	dual specificity protein phosphatase 22-like
0	LOC587147	12.2656	0.633803	2.11189e-34	9.35399e-34	dual specificity protein phosphatase 3
0	LOC589648	20.4559	0.742476	1.69902e-91	1.49377e-90	dual specificity protein phosphatase 6
0	LOC115919104	30.1275	0.893882	3.12579e-192	5.0764e-191	dual specificity protein phosphatase 6-like
0	LOC577217	28.0778	1.43541	1.10708e-167	1.59674e-166	dynamin-1-like protein
0	LOC115919022	9.25107	1.14071	2.59132e-20	8.4093e-20	dynamin-1-like protein
0	LOC100890740	22.3351	0.868882	2.51301e-108	2.56856e-107	dynein light chain roadblock-type 2
0	LOC105442240	27.2043	0.965111	3.09285e-158	4.26776e-157	dynein light chain roadblock-type 2-like
0	LOC585839	12.3092	1.2513	1.37073e-34	6.10097e-34	dynein regulatory complex subunit 2
0	LOC752690	9.19731	1.35963	4.33858e-20	1.39771e-19	dynein regulatory complex subunit 2
0	LOC100889866	10.1575	0.897327	3.80748e-24	1.36073e-23	dysbindin
0	LOC763847	11.4045	1.23753	5.8239e-30	2.37624e-29	E3 ubiquitin-protein ligase BRE1
0	LOC100890602	27.9053	0.744419	1.1639e-166	1.67206e-165	E3 ubiquitin-protein ligase CBL-B-B
0	LOC754879	46.2201	1.29597	0	0	E3 ubiquitin-protein ligase HECTD1
0	LOC575570	24.0396	0.85193	7.34142e-125	8.42802e-124	E3 ubiquitin-protein ligase MGRN1
0	LOC753410	3.08918	0.611147	0.00201134	0.00291646	E3 ubiquitin-protein ligase MIB1
0	LOC115925053	4.54072	0.598569	5.65392e-06	1.00803e-05	E3 ubiquitin-protein ligase Midline-1-like
0	LOC576603	7.0824	1.21407	1.49382e-12	3.74392e-12	E3 ubiquitin-protein ligase MYLIP
0	LOC115925151	19.3435	1.67193	5.54169e-82	4.45025e-81	E3 ubiquitin-protein ligase MYLIP-like
0	LOC575593	16.7812	0.735946	1.68078e-62	1.11763e-61	E3 ubiquitin-protein ligase PPP1R11
0	LOC100889034	4.71612	0.838813	2.42995e-06	4.43993e-06	E3 ubiquitin-protein ligase RNF181
0	LOC115918454	12.2053	1.54115	4.93047e-34	2.17005e-33	E3 ubiquitin-protein ligase RNF181-like
0	LOC580235	8.55511	0.762798	1.30823e-17	3.92124e-17	E3 ubiquitin-protein ligase RNF185
0	LOC115926801	2.57054	0.607599	0.0101643	0.0138261	E3 ubiquitin-protein ligase RNF185-like
0	LOC115917909	12.5672	0.664373	5.28475e-36	2.40701e-35	E3 ubiquitin-protein ligase Topors-like
0	LOC100891374	5.95288	1.10718	2.71141e-09	5.88915e-09	E3 ubiquitin-protein ligase TRIM50
0	LOC105442084	22.1722	2.04473	2.88575e-106	2.891e-105	E3 ubiquitin-protein ligase TRIM56-like
0	LOC115927582	5.21295	2.11701	1.89625e-07	3.71542e-07	E3 ubiquitin-protein ligase TRIM56-like
0	LOC105439740	4.16936	1.62123	3.07738e-05	5.19703e-05	E3 ubiquitin-protein ligase TRIM71-like
0	LOC105443981	11.1161	0.545544	1.38276e-28	5.46637e-28	E3 ubiquitin-protein ligase TRIP12-like
0	LOC115919528	7.13626	0.534845	1.00607e-12	2.53901e-12	early endosome antigen 1-like
0	LOC100892559	46.0987	1.29844	0	0	early growth response protein 1-B
0	ECaSt/PDI	48.3574	0.731594	0	0	ECaSt/PDI
0	LOC592509	11.7282	0.828075	1.32007e-31	5.55574e-31	echinoderm microtubule-associated protein-like 6
0	LOC763529	5.95931	0.534784	2.59291e-09	5.63985e-09	echinoderm microtubule-associated protein-like 6
0	LOC754290	94.433	1.80067	0	0	echinoidin
0	LOC585363	46.012	1.42354	0	0	echinoidin
0	LOC100889113	39.215	1.3649	0	0	echinoidin
0	LOC404228	36.2732	1.7408	7.73795e-272	1.78908e-270	echinoidin
0	LOC756818	33.0256	1.13644	1.11572e-227	2.14334e-226	echinoidin
0	LOC762761	16.8568	1.95914	6.46274e-63	4.31951e-62	echinoidin
0	LOC100889291	10.5127	0.533165	9.70755e-26	3.59591e-25	echinoidin
0	LOC589857	8.85335	0.669051	9.72675e-19	3.018e-18	echinoidin
0	LOC115922644	70.4341	1.48104	0	0	echinoidin-like
0	LOC583606	41.3991	0.928009	0	0	echinoidin-like
0	LOC580642	7.58031	1.16276	3.74297e-14	9.95332e-14	echinoidin-like
0	LOC115926800	20.7088	0.927192	1.17348e-93	1.05468e-92	ecotropic viral integration site 5 protein homolog
0	LOC592544	16.0637	0.769255	1.6751e-57	1.0479e-56	ecotropic viral integration site 5 protein homolog
0	LOC580175	11.0737	1.3008	2.31611e-28	9.11447e-28	ectonucleoside triphosphate diphosphohydrolase 4
0	LOC115918638	7.05088	0.95633	1.86999e-12	4.6706e-12	ectonucleoside triphosphate diphosphohydrolase 4-like
0	LOC593286	29.7816	1.42301	1.46626e-187	2.3374e-186	ectonucleotide pyrophosphatase/phosphodiesterase family member 5
0	LOC579014	19.9437	0.502902	3.53663e-87	2.98658e-86	EF-hand calcium-binding domain-containing protein 14
0	LOC764291	4.8119	1.00069	1.51362e-06	2.80512e-06	EF-hand calcium-binding domain-containing protein 6
0	LOC578715	45.6602	1.61289	0	0	egl nine homolog 1
0	eh2	4.24332	0.866544	2.21765e-05	3.77778e-05	eh2
0	LOC115919177	9.5816	0.645623	1.1152e-21	3.76003e-21	eIF-2-alpha kinase activator GCN1-like
0	LOC115928867	20.754	0.756493	3.51588e-94	3.1725e-93	ELAV-like protein 3
0	LOC115923543	8.36751	0.516017	6.43735e-17	1.88292e-16	electron transfer flavoprotein subunit alpha, mitochondrial-like
0	LOC105439058	9.69938	0.928978	3.65788e-22	1.24671e-21	ELL-associated factor 2
0	LOC591584	15.1703	0.720018	1.64665e-51	9.58198e-51	ELMO domain-containing protein 2
0	LOC115922124	4.7239	1.49295	2.34397e-06	4.28843e-06	ELMO domain-containing protein 2-like
0	LOC575168	15.5878	0.565924	2.69709e-54	1.62514e-53	elongation factor 1-delta-like
0	LOC588095	2.83143	0.821245	0.00464083	0.00652113	elongation of very long chain fatty acids protein 4
0	LOC115918599	3.60738	0.565319	0.000310414	0.000483638	embryonic protein UVS.2-like
0	LOC115918802	2.60246	1.0782	0.00926802	0.0126485	EMI domain-containing protein 1-like
0	LOC100891004	20.6252	0.899393	5.9298e-93	5.28246e-92	endochitinase A
0	LOC587130	70.7647	2.21133	0	0	endophilin-A3
0	LOC582015	6.48106	1.29193	9.47419e-11	2.2102e-10	endoplasmic reticulum junction formation protein lunapark-B
0	LOC755194	2.80608	0.504088	0.00502134	0.00703731	endoplasmic reticulum junction formation protein lunapark-B-like
0	LOC115919172	41.4951	1.32923	0	0	endoplasmin-like
0	LOC578052	7.97328	0.738857	1.68836e-15	4.71243e-15	endothelin-converting enzyme 1
0	LOC578858	6.67964	0.675891	2.50532e-11	5.96949e-11	enkurin
0	LOC115926237	4.5636	0.521924	5.07701e-06	9.07758e-06	enkurin-like
0	LOC581393	66.4478	0.915989	0	0	enolase-phosphatase E1
0	LOC592077	6.81545	0.602493	9.79099e-12	2.37369e-11	enoyl-CoA delta isomerase 1, mitochondrial
0	LOC115921353	4.61698	0.640229	3.93002e-06	7.08394e-06	enoyl-CoA delta isomerase 1, mitochondrial-like
0	LOC574788	12.9989	0.795516	2.17312e-38	1.03464e-37	enoyl-CoA delta isomerase 2, mitochondrial
0	LOC115928778	3.59082	1.44342	0.000330915	0.000513949	ephrin type-A receptor 8-like
0	LOC115928770	13.3158	2.39629	4.04347e-40	1.97426e-39	ephrin type-B receptor 4b-like
0	LOC591783	30.078	1.62143	8.07517e-191	1.30213e-189	epoxide hydrolase 4
0	LOC592207	25.3223	0.697557	4.76883e-138	5.91159e-137	equilibrative nucleoside transporter 1
0	LOC588547	27.3149	0.971548	1.70177e-159	2.3644e-158	ER lumen protein-retaining receptor 2
0	LOC115923536	11.73	0.577608	1.2732e-31	5.36094e-31	ER lumen protein-retaining receptor 2
0	LOC594486	8.7135	1.00255	3.35193e-18	1.02395e-17	ER membrane protein complex subunit 10
0	LOC584365	28.6838	1.78755	1.15761e-173	1.71733e-172	ergothioneine biosynthesis protein 1
0	LOC592559	21.156	0.601773	8.96467e-98	8.37609e-97	erlin-2-B
0	LOC592215	26.257	2.02689	8.21099e-147	1.06661e-145	ERO1-like protein alpha
0	LOC105445033	4.39785	0.95143	1.10157e-05	1.9212e-05	erythrocyte band 7 integral membrane protein-like
0	LOC100888140	16.3438	1.40079	2.42986e-59	1.55595e-58	E-selectin
0	ets1	79.8592	1.11864	0	0	ETS proto-oncogene 1, transcription factor
0	eif4a	23.3266	0.537583	5.25777e-118	5.81554e-117	eukaryotic initiation factor 4a
0	LOC580307	63.2349	1.36524	0	0	eukaryotic peptide chain release factor GTP-binding subunit ERF3A
0	LOC581190	27.3982	0.521273	6.24501e-161	8.75024e-160	eukaryotic translation initiation factor 1A, Y-chromosomal
0	LOC586283	6.01791	0.695476	1.81603e-09	3.99017e-09	eukaryotic translation initiation factor 2 subunit 1
0	LOC105440607	18.2648	1.01103	1.71881e-73	1.27494e-72	eukaryotic translation initiation factor 2 subunit 1-like
0	LOC582011	12.0454	0.675337	3.08266e-33	1.33702e-32	eukaryotic translation initiation factor 2 subunit 3, Y-linked
0	LOC115918290	17.81	0.88465	5.1398e-70	3.67449e-69	eukaryotic translation initiation factor 2 subunit 3-like
0	LOC115924098	12.5884	0.717742	3.95874e-36	1.80805e-35	eukaryotic translation initiation factor 3 subunit A-like
0	LOC582130	30.073	1.04033	1.85001e-191	2.99379e-190	eukaryotic translation initiation factor 3 subunit C
0	LOC582932	22.7531	1.04417	3.60909e-112	3.81769e-111	eukaryotic translation initiation factor 3 subunit C
0	LOC115918747	21.5054	0.663353	7.98868e-101	7.68139e-100	eukaryotic translation initiation factor 4 gamma 2-like
0	LOC588274	48.0153	0.883291	0	0	eukaryotic translation initiation factor 4 gamma 3
0	LOC580746	40.0392	0.672315	0	0	eukaryotic translation initiation factor 5A-1
0	LOC576503	55.4725	3.6808	0	0	excitatory amino acid transporter 1
0	LOC752140	14.7054	1.69684	1.70424e-48	9.51787e-48	excitatory amino acid transporter 1-like
0	LOC580064	2.39745	0.962816	0.0165241	0.0219721	exogastrula-inducing polypeptide
0	LOC579397	8.4122	1.95228	4.62987e-17	1.36125e-16	extracellular matrix protein 3
0	LOC753597	15.5045	1.68654	1.38517e-53	8.2669e-53	extracellular serine proteinase
0	LOC583049	9.33564	1.12429	1.19364e-20	3.92332e-20	extracellular serine/threonine protein kinase FAM20C
0	LOC577039	47.6718	0.961055	0	0	F-actin-capping protein subunit alpha
0	LOC577962	8.82774	1.17954	1.22429e-18	3.78449e-18	factor VIII intron 22 protein
0	LOC590896	5.04686	0.774093	4.55177e-07	8.71281e-07	fas apoptotic inhibitory molecule 1
0	LOC115919228	4.15288	0.923431	3.30553e-05	5.56783e-05	fas apoptotic inhibitory molecule 1-like
0	LOC576693	38.0412	1.77833	8.45302e-296	2.1515e-294	fatty acid-binding protein 2, liver-like
0	LOC115919064	8.30506	1.55738	1.11761e-16	3.24549e-16	fatty acid-binding protein, adipocyte-like
0	LOC115919119	2.32433	0.513284	0.0201214	0.0264879	F-box only protein 7-like
0	LOC100891447	10.245	1.12271	1.66685e-24	6.01024e-24	F-box protein SKP2A
0	LOC100887896	20.1418	0.735455	1.15972e-88	9.97424e-88	F-box/LRR-repeat protein 2
0	LOC100887856	12.0701	0.702316	2.25194e-33	9.79525e-33	F-box/WD repeat-containing protein 7
0	LOC590208	8.96474	0.962042	3.54131e-19	1.10997e-18	F-box-like/WD repeat-containing protein TBL1XR1
0	LOC579736	88.7547	1.6082	0	0	fermitin family homolog 2
0	LOC582032	12.4077	0.508606	3.59113e-35	1.61819e-34	FGFR1 oncogene partner
0	LOC587533	28.3948	0.839013	3.36973e-172	4.95053e-171	FH1/FH2 domain-containing protein 3
0	LOC579490	22.8527	0.502752	1.90926e-113	2.0386e-112	fibrillin-1
0	LOC105438416	7.42849	1.87866	1.17852e-13	3.0803e-13	fibrillin-2
0	LOC582487	6.35307	0.72651	2.17874e-10	5.00054e-10	fibrillin-2
0	LOC591161	12.0323	0.640084	3.71271e-33	1.60645e-32	fibrillin-3
0	LOC580263	3.85232	0.810863	0.000117584	0.000189858	fibrinogen C domain-containing protein 1
0	LOC105436592	3.82459	1.37611	0.000131627	0.000211531	fibronectin-like
0	LOC105439433	3.48813	0.551249	0.000487747	0.000747687	fibronectin-like
0	LOC592433	47.9601	3.76439	0	0	fibropellin-1
0	LOC576643	17.2218	1.77459	1.29304e-65	8.89083e-65	fibropellin-1
0	LOC577178	2.5695	1.05075	0.0101942	0.0138615	fibropellin-1-like
0	LOC581219	39.1423	0.795501	0	0	fibrous sheath CABYR-binding protein
0	LOC763199	15.8338	1.081	8.52658e-56	5.22081e-55	fibrous sheath CABYR-binding protein
0	LOC579510	134.917	2.3094	0	0	filamin-A
0	LOC580803	18.9498	0.958105	6.95624e-79	5.43724e-78	FK506-binding nuclear protein
0	LOC583402	8.10623	1.0908	5.75574e-16	1.6341e-15	forkhead-associated domain-containing protein 1
0	LOC575530	7.59084	0.882033	3.41098e-14	9.08912e-14	forkhead-associated domain-containing protein 1
0	LOC756684	73.6733	0.90096	0	0	formin-binding protein 1
0	LOC575677	22.7533	2.35709	1.01822e-111	1.07022e-110	formin-like protein 20
0	LOC576686	17.8457	1.27763	3.26325e-70	2.33937e-69	formin-like protein 6
0	LOC115919192	5.69402	0.857157	1.27005e-08	2.6499e-08	formylglycine-generating enzyme-like
0	LOC579838	68.3525	1.47504	0	0	Fos-related antigen 2-like
0	LOC591943	8.39129	0.947477	5.28404e-17	1.55107e-16	FRAS1-related extracellular matrix protein 1
0	LOC115918736	7.44104	1.35324	1.06554e-13	2.78982e-13	FRAS1-related extracellular matrix protein 1-like
0	LOC594679	5.28597	1.09651	1.27554e-07	2.52339e-07	frataxin, mitochondrial
0	LOC588688	56.273	1.75817	0	0	fructose-1,6-bisphosphatase 1
0	LOC577064	16.0036	1.90031	6.01725e-57	3.73086e-56	fructose-1,6-bisphosphatase 1
0	LOC100890150	8.77728	0.815844	1.89985e-18	5.83801e-18	fructose-2,6-bisphosphatase TIGAR
0	LOC548623	28.3734	0.989737	1.15206e-171	1.68979e-170	fructose-bisphosphate aldolase
0	LOC757180	3.40153	0.88013	0.000672216	0.00101801	fucose-1-phosphate guanylyltransferase
0	LOC574878	40.5715	0.724061	0	0	furin
0	LOC115918602	4.0738	0.617632	4.65296e-05	7.75195e-05	G patch domain and ankyrin repeat-containing protein 1-like
0	LOC100892774	14.6148	0.623443	5.7098e-48	3.16354e-47	galactose-3-O-sulfotransferase 2
0	LOC100891678	7.67324	0.675249	1.79045e-14	4.8197e-14	galactose-3-O-sulfotransferase 3
0	LOC578919	15.4796	1.40002	1.86458e-53	1.11098e-52	galactosylceramide sulfotransferase
0	LOC115921129	6.89276	2.07708	5.79504e-12	1.41722e-11	galactosylceramide sulfotransferase-like
0	LOC115925158	2.86701	0.699107	0.00415061	0.00586347	galactosylceramide sulfotransferase-like
0	LOC115920988	2.23135	1.18889	0.0256764	0.0334493	galactosylceramide sulfotransferase-like
0	LOC115929584	63.6603	1.41505	0	0	galectin-8-like
0	LOC575734	20.7024	0.859923	1.23412e-93	1.10863e-92	gamma-gliadin
0	LOC105437606	21.6878	2.56424	7.54698e-102	7.30305e-101	gamma-gliadin-like
0	LOC100893859	24.8373	0.863843	5.91103e-133	7.10457e-132	gamma-secretase subunit Aph-1-like
0	LOC583391	18.6618	1.04202	1.28531e-76	9.81011e-76	GAS2-like protein 2
0	LOC115926876	7.97642	1.28953	1.64893e-15	4.60589e-15	GAS2-like protein pickled eggs
0	LOC115919181	4.09253	0.709231	4.29169e-05	7.16715e-05	GAS2-like protein pickled eggs
0	LOC752431	4.42713	0.710753	9.62754e-06	1.68931e-05	gastrula-specific protein 17
0	GATAe	4.58852	1.59785	4.51411e-06	8.10622e-06	GATAe
0	GCF1	6.8889	0.556108	5.8749e-12	1.43636e-11	GCF1
0	LOC579255	53.6198	1.34205	0	0	gelsolin-like protein 1
0	LOC588119	128.611	1.78877	0	0	gelsolin-like protein 2
0	LOC583790	21.4903	2.60954	4.51846e-100	4.31271e-99	gelsolin-like protein 2
0	LOC584760	4.1789	0.802365	2.9486e-05	4.98372e-05	geminin
0	LOC115929204	6.36572	1.05922	2.00525e-10	4.60934e-10	general transcription factor 3C polypeptide 5-like
0	LOC586455	9.28304	1.15483	1.95815e-20	6.38417e-20	general transcription factor IIH subunit 3-like
0	LOC115926597	5.69394	1.24969	1.27233e-08	2.65343e-08	general transcription factor IIH subunit 3-like
0	LOC115920775	3.42163	0.832508	0.000624454	0.000948292	geranylgeranyl transferase type-1 subunit beta-like
0	LOC100892742	5.50289	0.51479	3.80402e-08	7.7379e-08	glia maturation factor gamma
0	LOC585301	11.6348	1.04573	4.0739e-31	1.69961e-30	glucosamine-6-phosphate isomerase 2
0	LOC587212	3.40555	0.712939	0.000662325	0.00100345	glucose-6-phosphatase 3
0	LOC762939	33.2039	1.20257	4.12691e-231	8.0384e-230	glucose-6-phosphate isomerase
0	LOC764863	8.90639	1.56674	6.09601e-19	1.90055e-18	glucose-6-phosphate isomerase
0	LOC594763	3.81522	0.544333	0.000136594	0.000219055	glutamate carboxypeptidase 2
0	LOC584300	47.468	1.46262	0	0	glutamate dehydrogenase, mitochondrial
0	LOC590109	11.0599	0.6875	2.71272e-28	1.06545e-27	glutamic acid-rich protein
0	LOC585886	19.8029	0.933029	5.6957e-86	4.76337e-85	glutamine--fructose-6-phosphate aminotransferase [isomerizing] 2
0	LOC115918132	16.0789	0.901719	1.35755e-57	8.50421e-57	glutamine--fructose-6-phosphate aminotransferase [isomerizing] 2-like
0	LOC580092	5.06187	0.532068	4.20429e-07	8.06637e-07	glutamine--tRNA ligase
0	LOC115918628	6.53057	0.644732	6.77337e-11	1.5889e-10	glutamyl aminopeptidase-like
0	LOC582331	20.9057	1.17476	2.66472e-95	2.43592e-94	glutaredoxin-1
0	LOC580832	20.766	1.06864	4.53538e-94	4.09039e-93	glutaryl-CoA dehydrogenase, mitochondrial
0	LOC100890726	8.45991	1.27059	3.01137e-17	8.91151e-17	glutathione gamma-glutamylcysteinyltransferase 2
0	LOC585736	3.82261	0.522513	0.000132651	0.000213106	glutathione gamma-glutamylcysteinyltransferase 2
0	LOC588496	41.6468	2.27154	0	0	glutathione S-transferase omega-1
0	LOC591844	9.18079	1.91841	5.10332e-20	1.64059e-19	glutathione S-transferase omega-1
0	LOC582092	6.7752	2.52573	1.31312e-11	3.16491e-11	glutathione S-transferase theta-1
0	LOC591446	7.36978	0.994101	1.8188e-13	4.71647e-13	glutathione synthetase
0	LOC115921023	11.0914	1.23731	1.9264e-28	7.59404e-28	glutathione synthetase-like
0	LOC578260	43.6255	1.00825	0	0	glyceraldehyde-3-phosphate dehydrogenase
0	LOC115918053	40.0542	1.08193	0	0	glyceraldehyde-3-phosphate dehydrogenase-like
0	LOC764696	16.1948	1.00864	2.77785e-58	1.75345e-57	glycine-rich cell wall structural protein 1
0	LOC115929859	6.03586	0.614406	1.63057e-09	3.59354e-09	glycine-rich cell wall structural protein 1.0-like
0	LOC582326	25.4366	0.906904	4.02288e-139	5.03497e-138	glycine-rich RNA-binding protein GRP1A
0	LOC577675	27.3268	0.846955	6.69434e-160	9.32232e-159	glycogen phosphorylase, brain form
0	LOC754694	25.8388	0.787501	1.06697e-143	1.36935e-142	glycogenin-1
0	LOC757011	5.9598	0.507788	2.58936e-09	5.63281e-09	glycolipid transfer protein
0	LOC105438914	4.41515	0.901103	1.01686e-05	1.78167e-05	glyoxylate reductase/hydroxypyruvate reductase-like
0	LOC115917883	8.43568	0.999703	3.71267e-17	1.09494e-16	glypican-5-like
0	LOC753827	7.91216	0.954371	2.7616e-15	7.66557e-15	Golgi apparatus membrane protein TVP23 homolog B
0	LOC582195	62.6353	1.54038	0	0	Golgi-associated plant pathogenesis-related protein 1
0	LOC115923484	14.8842	1.19405	1.21992e-49	6.92799e-49	golgin subfamily A member 2-like
0	LOC115923549	2.74721	0.882272	0.00601941	0.00837024	golgin subfamily A member 2-like
0	LOC100892739	13.951	0.834188	6.38904e-44	3.33165e-43	golgin subfamily A member 4
0	LOC752318	17.2046	0.524697	1.50745e-65	1.03455e-64	golgin subfamily A member 6-like protein 22
0	LOC580484	34.0395	1.39919	1.8839e-241	3.86412e-240	golgin subfamily A member 7
0	LOC755271	22.2891	1.06113	7.99304e-108	8.10136e-107	Golgi-specific brefeldin A-resistance guanine nucleotide exchange factor 1
0	LOC590456	5.06456	0.732015	4.14856e-07	7.96364e-07	G-patch domain and KOW motifs-containing protein
0	LOC575416	5.04384	1.0673	4.63167e-07	8.862e-07	G-patch domain and KOW motifs-containing protein
0	LOC105437381	94.0368	3.83612	0	0	GPI-anchored CFEM domain protein A-like
0	LOC591312	4.42903	2.60479	9.57286e-06	1.68052e-05	G-protein coupled receptor GRL101
0	LOC100894078	3.39929	1.74567	0.000678196	0.00102673	G-protein coupled receptor moody
0	LOC753109	41.1647	1.46305	0	0	G-protein coupled receptor moody-like
0	LOC590289	32.3475	1.60355	2.29045e-219	4.21298e-218	GRIP and coiled-coil domain-containing protein 2
0	LOC764656	24.4094	1.187	2.19827e-128	2.58404e-127	GRIP and coiled-coil domain-containing protein 2
0	LOC100893493	42.1153	0.984939	0	0	growth arrest and DNA damage-inducible protein GADD45 alpha
0	LOC105443914	2.5085	1.13945	0.0121375	0.0163668	growth hormone secretagogue receptor type 1-like
0	LOC100889503	4.86578	1.23614	1.15539e-06	2.15618e-06	growth/differentiation factor 8
0	rab8	56.1675	0.787717	0	0	GTPase homolog
0	LOC373418	85.0951	1.03829	0	0	GTP-binding protein Rab1
0	LOC582657	70.6966	1.26608	0	0	GTP-binding protein SAR1b
0	LOC579069	15.9955	1.26179	5.50024e-57	3.41263e-56	guanine nucleotide exchange factor for Rab-3A
0	LOC579597	2.64411	0.608379	0.00819949	0.0112443	guanine nucleotide-binding protein G(t) subunit alpha-3-like
0	LOC587217	9.38319	0.553666	7.40403e-21	2.44687e-20	H(+)/Cl(-) exchange transporter 3
0	H2A.F/Z	13.3891	0.575548	1.37169e-40	6.74452e-40	H2A.F/Z
0	LOC115919751	3.76873	0.512883	0.0001647	0.00026223	HCLS1-binding protein 3-like
0	LOC115926796	3.30448	0.639153	0.000953717	0.0014245	HEAT repeat-containing protein 6-like
0	LOC115929242	10.7692	0.951272	6.58779e-27	2.51196e-26	heat shock 70 kDa protein IV-like
0	LOC752076	2.2863	1.0706	0.0222539	0.0291474	heat shock 70 kDa protein IV-like
0	LOC576208	86.7216	1.71002	0	0	heat shock cognate 71 kDa protein
0	LOC576276	48.4103	0.630081	0	0	heat shock cognate 71 kDa protein
0	LOC100889068	20.0786	0.541614	1.99576e-88	1.70999e-87	heat shock factor-binding protein 1
0	Gp96	28.7747	1.49485	1.52914e-175	2.29473e-174	heat shock protein gp96
0	LOC100893391	8.21115	0.678578	2.39669e-16	6.8829e-16	heme transporter hrg1-A-like
0	LOC100887984	3.4955	0.500396	0.000474798	0.000728636	heme-binding protein 2
0	LOC574679	53.3539	3.20674	0	0	hemicentin-1
0	LOC100891959	43.83	1.90966	0	0	heparan sulfate glucosamine 3-O-sulfotransferase 1
0	LOC594559	22.8009	0.71922	6.84639e-113	7.27174e-112	heparan sulfate glucosamine 3-O-sulfotransferase 1
0	LOC100889101	19.033	0.710127	1.15392e-79	9.08979e-79	heparan sulfate glucosamine 3-O-sulfotransferase 1
0	LOC752871	6.95278	1.26271	3.77228e-12	9.29793e-12	heparan-alpha-glucosaminide N-acetyltransferase
0	LOC586705	59.7936	1.36637	0	0	hephaestin-like protein
0	LOC100892847	29.0198	0.993815	4.07312e-179	6.24122e-178	hephaestin-like protein
0	LOC592285	54.7211	0.711835	0	0	heterogeneous nuclear ribonucleoprotein A1
0	LOC583988	15.9416	0.785567	1.11164e-56	6.87371e-56	heterogeneous nuclear ribonucleoprotein A2 homolog 1
0	LOC575125	38.9445	0.794086	0	0	heterogeneous nuclear ribonucleoprotein A3 homolog 2
0	LOC590094	9.03531	0.754686	1.87923e-19	5.94349e-19	heterogeneous nuclear ribonucleoprotein K
0	LOC588503	28.7439	0.532332	1.42145e-176	2.14196e-175	heterogeneous nuclear ribonucleoprotein R
0	LOC589719	9.29323	1.05706	1.76055e-20	5.75441e-20	HHIP-like protein 2
0	LOC581354	24.8877	1.29659	6.06617e-133	7.28622e-132	HIG1 domain family member 1A, mitochondrial
0	LOC115929266	14.1254	1.09194	6.38736e-45	3.38024e-44	high mobility group protein HMGI-C-like
0	LOC115918556	22.9076	1.13455	1.17003e-113	1.25149e-112	hippocalcin-like protein 1
0	LOC577811	13.6263	0.647217	5.47974e-42	2.77005e-41	hippocalcin-like protein 1
0	LOC100888211	30.3822	2.99545	2.54059e-193	4.15947e-192	histamine N-methyltransferase
0	LOC764668	6.68843	0.600693	2.34297e-11	5.5907e-11	histamine N-methyltransferase
0	LOC582038	6.64537	2.07516	3.16972e-11	7.53477e-11	histamine N-methyltransferase
0	LOC579236	19.4506	0.789425	4.48815e-83	3.65099e-82	histidine triad nucleotide-binding protein 1
0	LOC373354	14.5758	0.563734	9.87402e-48	5.44284e-47	histone H1-beta
0	LOC373353	49.2622	2.07024	0	0	histone H1-delta
0	LOC115923662	78.911	2.63951	0	0	histone H1-delta-like
0	LOC579977	8.39302	1.45954	5.37031e-17	1.57563e-16	histone H3, embryonic
0	LOC586530	118.662	1.60514	0	0	histone H3.3
0	LOC586375	65.3242	1.40036	0	0	histone H3.3
0	LOC105445281	17.5515	2.07267	5.63045e-68	3.95984e-67	histone-lysine N-methyltransferase 2B
0	LOC583266	9.81102	0.588219	1.20907e-22	4.17647e-22	histone-lysine N-methyltransferase KMT5B
0	LOC100892242	10.0707	2.25608	9.70528e-24	3.44145e-23	histone-lysine N-methyltransferase SETD1A
0	LOC100891884	9.2109	0.672413	3.68855e-20	1.19196e-19	histone-lysine N-methyltransferase SETD1A
0	LOC583267	4.59868	0.742581	4.28739e-06	7.70899e-06	histone-lysine N-methyltransferase SMYD3-like
0	HMG1	36.2843	0.944992	2.84173e-273	6.64643e-272	HMG1
0	HMGCR	10.4651	0.694111	1.56176e-25	5.75115e-25	HMGCR
0	LOC591795	8.76081	0.848893	2.18181e-18	6.69085e-18	homeobox protein PKNOX2
0	Hbox7	5.78194	1.16821	7.5822e-09	1.6039e-08	homeodomain protein
0	Not	57.1804	1.38177	0	0	homeodomain protein Not
0	LOC100892706	11.1998	3.57604	6.4294e-29	2.56119e-28	homeodomain-only protein
0	hox1	9.29028	2.30146	1.89269e-20	6.1752e-20	hox1
0	LOC100889535	12.1444	0.618332	9.55044e-34	4.18621e-33	hsc70-interacting protein-like
0	LOC105444749	7.60942	0.818781	2.9638e-14	7.91509e-14	hyalin-like
0	LOC586372	3.75033	0.688091	0.000177383	0.000281807	hydroxyacid oxidase 1
0	LOC115928633	7.32897	0.761065	2.45262e-13	6.33117e-13	hydroxysteroid dehydrogenase-like protein 2
0	LOC592339	26.1874	1.55284	1.42788e-146	1.85084e-145	hypoxia up-regulated protein 1
0	LOC105441271	16.951	1.23278	1.1258e-63	7.59713e-63	hypoxia up-regulated protein 1-like
0	LOC591987	34.2653	1.15578	6.93366e-245	1.44667e-243	ileal sodium/bile acid cotransporter
0	LOC100888257	31.6195	0.862207	2.32649e-211	4.15317e-210	immediate early response gene 5-like protein
0	LOC115919020	21.6429	0.814763	5.72851e-102	5.55519e-101	immediate early response gene 5-like protein
0	LOC754790	38.7013	0.68113	0	0	importin subunit alpha-3
0	LOC579689	41.314	0.782953	0	0	importin subunit alpha-7
0	LOC115919085	4.30506	0.569019	1.6809e-05	2.89299e-05	inactive tyrosine-protein kinase 7-like
0	LOC589170	26.449	0.921927	7.00079e-150	9.24604e-149	inhibitor of growth protein 4
0	LOC105443215	11.2724	0.609525	2.4213e-29	9.73934e-29	inhibitor of nuclear factor kappa-B kinase subunit alpha-like
0	LOC576835	55.9622	1.24824	0	0	insulin-like growth factor 2 mRNA-binding protein 1
0	LOC115919790	23.5257	0.708804	7.34096e-120	8.21473e-119	insulin-like growth factor 2 mRNA-binding protein 1
0	LOC100892499	40.2496	2.86805	0	0	insulin-like growth factor-binding protein 2
0	LOC587095	12.6835	1.67687	1.297e-36	5.99757e-36	insulin-like growth factor-binding protein complex acid labile subunit
0	LOC115927945	4.31015	0.70054	1.64337e-05	2.83053e-05	insulin-like growth factor-binding protein complex acid labile subunit
0	LOC592297	3.43242	1.428	0.00060033	0.000912801	insulin-like growth factor-binding protein complex acid labile subunit
0	LOC580098	4.63677	0.54046	3.57105e-06	6.45482e-06	integrator complex subunit 5
0	LOC105443362	2.85621	0.520207	0.00429348	0.00605364	integrator complex subunit 5
0	LOC581907	60.296	1.46422	0	0	integrin alpha-8
0	LOC584174	59.0269	1.26487	0	0	integrin alpha-PS1
0	LOC373365	14.9985	2.46577	2.904e-50	1.66376e-49	integrin beta L subunit
0	LOC587915	25.5504	0.617517	9.29888e-141	1.17353e-139	integrin beta-1-A
0	LOC585369	5.66515	0.677339	1.50029e-08	3.1206e-08	integrin-linked kinase-associated serine/threonine phosphatase 2C
0	LOC115922167	10.5997	0.620456	3.81861e-26	1.43054e-25	integrin-linked protein kinase-like
0	LOC105444523	32.1963	1.59332	3.34806e-217	6.09661e-216	inter-alpha-trypsin inhibitor heavy chain H3
0	LOC580261	15.0242	1.35785	1.76121e-50	1.01319e-49	inter-alpha-trypsin inhibitor heavy chain H3
0	LOC584806	11.7055	0.583369	1.77662e-31	7.45131e-31	inter-alpha-trypsin inhibitor heavy chain H3
0	LOC582245	8.60947	0.634297	8.1926e-18	2.47521e-17	inter-alpha-trypsin inhibitor heavy chain H3
0	LOC115925134	71.8553	1.27047	0	0	interferon alpha-inducible protein 27-like protein 2A
0	LOC593432	7.89155	0.820939	3.22458e-15	8.93025e-15	interferon-inducible double-stranded RNA-dependent protein kinase activator A homolog A
0	LOC100888771	14.6867	0.674007	2.04982e-48	1.14303e-47	interferon-related developmental regulator 2
0	LOC590293	18.2647	0.804422	1.24287e-73	9.23411e-73	intersectin-1
0	LOC105441718	10.7412	0.646969	8.31164e-27	3.16197e-26	intersectin-1
0	LOC115918948	5.67911	1.05556	1.38537e-08	2.88555e-08	intersectin-1-like
0	LOC115927633	7.97792	0.901737	1.63214e-15	4.55971e-15	intracellular protein transport protein USO1-like
0	LOC752726	12.7317	1.0971	7.00805e-37	3.24974e-36	intraflagellar transport protein 122 homolog
0	LOC105440647	4.05361	0.948292	5.0738e-05	8.42836e-05	IQ domain-containing protein M-like
0	LOC594729	43.7721	0.926209	0	0	IQ motif and SEC7 domain-containing protein 3
0	isg12	43.1711	1.30592	0	0	ISG12 protein-like
0	LOC115919445	8.83569	0.880712	1.11872e-18	3.46406e-18	isochorismatase domain-containing protein 1-like
0	LOC100892012	2.82666	0.525726	0.00471059	0.00661609	jasmonoyl--L-amino acid synthetase GH3.5
0	LOC100888357	2.90641	0.816716	0.00366251	0.0051999	jasmonoyl--L-amino acid synthetase JAR4-like
0	LOC582372	3.75202	0.563427	0.000176182	0.000280021	kanadaptin
0	LOC115921284	4.68939	0.972006	2.7691e-06	5.03984e-06	kanadaptin-like
0	KATNA1	7.412	0.767798	1.3219e-13	3.4486e-13	KATNA1
0	LOC115928597	36.8339	1.36152	1.08049e-279	2.58365e-278	kelch-like ECH-associated protein 1
0	LOC100889922	34.3395	1.39793	2.71103e-245	5.67599e-244	kelch-like ECH-associated protein 1
0	LOC583222	5.06121	0.735575	4.22287e-07	8.09945e-07	kelch-like protein 12
0	LOC757040	18.3951	1.41382	2.32295e-74	1.73867e-73	keratin-associated protein 5-2
0	LOC115918374	10.1706	0.503864	3.22274e-24	1.15403e-23	kinase suppressor of Ras 2-like
0	LOC373178	20.592	0.583543	7.80551e-93	6.93641e-92	kinesin heavy chain
0	KRP85	4.58378	1.05104	4.61589e-06	8.28081e-06	kinesin II, 85 kDa
0	kap115	12.9855	1.29681	2.78734e-38	1.32395e-37	kinesin II-accessory 115 kDa polypeptide
0	LOC105446921	18.7095	0.517808	3.1466e-77	2.41892e-76	kinesin light chain
0	LOC105436387	11.4537	0.782344	3.14321e-30	1.29001e-29	kinesin-associated protein 3
0	LOC105442301	3.50822	0.614518	0.00045246	0.000695648	kinesin-II 85 kDa subunit
0	LOC755643	6.31776	0.802085	2.73956e-10	6.25611e-10	kinesin-like protein KIF17
0	LOC580798	6.08063	0.802922	1.2321e-09	2.7336e-09	kinesin-like protein KIF28P
0	LOC579747	4.30166	0.752559	1.70827e-05	2.93814e-05	kinesin-like protein KIF9
0	LOC575745	18.4427	3.01079	1.44401e-74	1.08215e-73	Krueppel-like factor 3
0	LOC575577	8.05449	0.688217	8.6799e-16	2.44634e-15	kxDL motif-containing protein 1
0	LOC593717	4.22361	0.538253	2.41918e-05	4.11068e-05	kynurenine--oxoglutarate transaminase 3
0	LOC115918127	4.34956	0.672639	1.37362e-05	2.37945e-05	kynurenine--oxoglutarate transaminase 3-like
0	LOC581216	25.9943	1.27668	3.14867e-144	4.04673e-143	laccase-1
0	LOC115924809	7.83067	1.24439	5.29596e-15	1.45405e-14	lactadherin-like
0	LOC100893419	16.3539	1.53847	2.0118e-59	1.29143e-58	lactose-binding lectin l-2
0	LOC575661	16.4152	0.630365	5.85716e-60	3.77991e-59	lactosylceramide alpha-2,3-sialyltransferase
0	LOC577572	11.8811	2.89675	2.51875e-32	1.07601e-31	lactoylglutathione lyase
0	LOC577306	5.55608	0.599535	2.80944e-08	5.76122e-08	lambda-crystallin homolog
0	LOC115928295	5.06794	1.02444	4.07629e-07	7.82988e-07	lambda-crystallin homolog
0	LOC115928294	2.79746	0.709168	0.00515744	0.0072236	lambda-crystallin homolog
0	LOC576396	5.40199	0.644881	6.72648e-08	1.35102e-07	lamin-B1-like
0	LOC588847	10.6192	1.08034	3.23667e-26	1.21479e-25	L-asparaginase
0	LOC115920579	4.2068	1.60946	2.61034e-05	4.42847e-05	L-asparaginase-like
0	LOC373350	16.045	1.38324	3.1112e-57	1.93762e-56	late histone H1-gamma
0	LOC115918867	12.6529	0.644932	1.74974e-36	8.07263e-36	lateral signaling target protein 2 homolog
0	LOC582460	21.5209	0.777339	6.01446e-101	5.78924e-100	LDLR chaperone boca
0	LOC100893188	47.8467	2.05534	0	0	leucine repeat adapter protein 25
0	LOC115926140	8.38971	1.41762	5.46617e-17	1.60246e-16	leucine-rich repeat and immunoglobulin-like domain-containing nogo receptor-interacting protein 2
0	LOC115920324	8.24405	0.70312	1.81798e-16	5.24748e-16	leucine-rich repeat-containing protein 4B-like
0	LOC582964	11.6881	2.39906	2.35953e-31	9.87783e-31	leukocyte elastase inhibitor
0	LOC581751	8.3167	0.974287	1.00148e-16	2.91385e-16	leukocyte elastase inhibitor
0	LOC592404	8.32618	1.2747	9.32315e-17	2.71522e-16	leukocyte elastase inhibitor A
0	LOC115918051	16.6156	1.07396	2.68592e-61	1.7596e-60	leukocyte elastase inhibitor-like
0	LOC115917949	9.98763	1.21512	2.17303e-23	7.64136e-23	leukocyte elastase inhibitor-like
0	LOC105443039	9.70101	0.841906	3.61782e-22	1.23329e-21	leukocyte receptor cluster member 1
0	LOC575064	35.5588	0.883891	1.99533e-264	4.49891e-263	leupaxin
0	LOC580373	11.1785	0.797191	7.33199e-29	2.91818e-28	L-gulono-1,4-lactone dehydrogenase
0	LOC588224	32.1655	0.744748	1.06172e-218	1.94699e-217	LIM and senescent cell antigen-like-containing domain protein 1
0	LOC115918026	40.4648	0.652366	0	0	LIM and SH3 domain protein 1-like
0	LOC580206	6.83102	0.7736	8.8789e-12	2.15643e-11	limulus clotting factor C
0	LOC588136	3.2736	0.512223	0.00106472	0.00158342	lipoxygenase homology domain-containing protein 1
0	LOC115918484	8.42786	0.860948	3.91597e-17	1.15396e-16	lipoyl synthase, mitochondrial-like
0	LOC582170	26.6152	0.752839	5.69492e-152	7.60424e-151	lissencephaly-1 homolog
0	LOC115917976	14.5235	0.662844	1.98636e-47	1.09124e-46	L-lactate dehydrogenase-like
0	LOC100887881	7.36724	0.624305	1.86658e-13	4.83761e-13	LOC100887881
0	LOC100887935	2.46032	0.63629	0.0138932	0.0186126	LOC100887935
0	LOC100887959	5.53681	0.547753	3.13538e-08	6.41226e-08	LOC100887959
0	LOC100888109	19.2242	1.45913	7.05233e-81	5.61129e-80	LOC100888109
0	LOC100888225	9.57478	0.517605	1.20428e-21	4.05735e-21	LOC100888225
0	LOC100888250	3.91572	0.875039	9.05835e-05	0.000147612	LOC100888250
0	LOC100888619	6.53311	0.687927	6.67188e-11	1.56591e-10	LOC100888619
0	LOC100888621	69.5963	0.898073	0	0	LOC100888621
0	LOC100888694	18.7493	0.648212	1.78792e-77	1.37853e-76	LOC100888694
0	LOC100888804	13.7392	1.66063	1.36211e-42	6.93961e-42	LOC100888804
0	LOC100888848	13.897	0.981378	1.43826e-43	7.43601e-43	LOC100888848
0	LOC100888929	7.90775	0.766097	2.83494e-15	7.86675e-15	LOC100888929
0	LOC100888952	19.6776	0.657292	5.8841e-85	4.86495e-84	LOC100888952
0	LOC100889067	5.18739	0.890279	2.1673e-07	4.23191e-07	LOC100889067
0	LOC100889091	9.05331	0.515411	1.57646e-19	4.99721e-19	LOC100889091
0	LOC100889332	12.4734	1.00006	1.74756e-35	7.90799e-35	LOC100889332
0	LOC100889415	31.9248	0.930735	3.04479e-214	5.47309e-213	LOC100889415
0	LOC100889645	30.1302	0.848746	2.59436e-192	4.21711e-191	LOC100889645
0	LOC100889646	38.8072	1.42707	1.33405e-307	3.53922e-306	LOC100889646
0	LOC100889860	6.3618	1.27557	2.07654e-10	4.77078e-10	LOC100889860
0	LOC100890123	11.1366	0.590029	1.09565e-28	4.34081e-28	LOC100890123
0	LOC100890194	2.07243	0.500158	0.0382433	0.0487991	LOC100890194
0	LOC100890512	10.8243	0.75152	3.58965e-27	1.37713e-26	LOC100890512
0	LOC100890893	5.24687	0.658054	1.56959e-07	3.0857e-07	LOC100890893
0	LOC100890993	8.77868	1.05614	1.8809e-18	5.78272e-18	LOC100890993
0	LOC100891017	65.3884	2.18622	0	0	LOC100891017
0	LOC100891038	51.7577	1.27979	0	0	LOC100891038
0	LOC100891045	17.2256	0.673043	8.82205e-66	6.08206e-65	LOC100891045
0	LOC100891078	27.3913	0.929959	1.64039e-160	2.29313e-159	LOC100891078
0	LOC100891210	3.82813	0.548559	0.000129742	0.000208544	LOC100891210
0	LOC100891267	69.9916	1.67196	0	0	LOC100891267
0	LOC100891335	11.9543	1.16091	9.77146e-33	4.19605e-32	LOC100891335
0	LOC100891349	3.87943	0.548259	0.000105182	0.000170499	LOC100891349
0	LOC100891364	39.0829	1.17389	0	0	LOC100891364
0	LOC100891481	7.32426	0.676802	2.54304e-13	6.55991e-13	LOC100891481
0	LOC100891486	10.4843	0.590833	1.29815e-25	4.78817e-25	LOC100891486
0	LOC100891797	17.8624	0.654509	1.56174e-70	1.12447e-69	LOC100891797
0	LOC100891907	16.9844	0.85933	5.57498e-64	3.77897e-63	LOC100891907
0	LOC100891958	17.297	0.85628	2.91302e-66	2.01516e-65	LOC100891958
0	LOC100892019	9.67097	1.13184	4.87817e-22	1.65641e-21	LOC100892019
0	LOC100892277	16.2689	0.811017	6.71813e-59	4.2778e-58	LOC100892277
0	LOC100892305	18.2589	0.88392	1.44537e-73	1.07299e-72	LOC100892305
0	LOC100892446	7.34452	1.63028	2.20802e-13	5.70624e-13	LOC100892446
0	LOC100892512	11.7362	0.707688	1.2348e-31	5.20047e-31	LOC100892512
0	LOC100892656	2.47277	0.642468	0.0134205	0.0180086	LOC100892656
0	LOC100892751	18.0266	0.993844	1.05219e-71	7.65165e-71	LOC100892751
0	LOC100892754	3.80639	0.70171	0.000141672	0.000226857	LOC100892754
0	LOC100892801	7.68155	0.752984	1.68736e-14	4.5449e-14	LOC100892801
0	LOC100892885	4.99647	0.593656	5.91596e-07	1.12353e-06	LOC100892885
0	LOC100892915	7.71226	0.926269	1.334e-14	3.60647e-14	LOC100892915
0	LOC100892925	20.4168	1.26011	5.72371e-91	5.02013e-90	LOC100892925
0	LOC100892988	42.2362	2.19027	0	0	LOC100892988
0	LOC100893012	10.4116	0.66859	2.80928e-25	1.03054e-24	LOC100893012
0	LOC100893242	6.98197	0.998916	3.06196e-12	7.56766e-12	LOC100893242
0	LOC100893252	4.27348	0.823699	1.93719e-05	3.31711e-05	LOC100893252
0	LOC100893308	18.4042	1.12683	1.41116e-74	1.0584e-73	LOC100893308
0	LOC100893318	14.4585	1.02007	5.71114e-47	3.11117e-46	LOC100893318
0	LOC100893348	9.81715	0.949374	1.1818e-22	4.08382e-22	LOC100893348
0	LOC100893456	2.37241	1.27864	0.017692	0.0234598	LOC100893456
0	LOC100893535	18.4593	0.773477	4.44308e-75	3.3476e-74	LOC100893535
0	LOC100893681	40.6989	1.2775	0	0	LOC100893681
0	LOC100893734	23.8877	0.850588	2.71754e-123	3.10018e-122	LOC100893734
0	LOC100893753	4.24945	0.915373	2.15711e-05	3.67878e-05	LOC100893753
0	LOC100893803	6.71751	0.932618	1.93255e-11	4.62961e-11	LOC100893803
0	LOC100893832	35.261	0.714441	1.23465e-260	2.74294e-259	LOC100893832
0	LOC100893972	11.8043	1.19135	5.66136e-32	2.40215e-31	LOC100893972
0	LOC100894088	2.61249	0.673767	0.00899739	0.0122986	LOC100894088
0	LOC100894098	17.5997	1.05747	1.79724e-68	1.26741e-67	LOC100894098
0	LOC100894111	20.1988	0.89009	3.13681e-89	2.71066e-88	LOC100894111
0	LOC105436412	4.48307	0.719722	7.41917e-06	1.31322e-05	LOC105436412
0	LOC105436842	3.11249	0.958844	0.00185951	0.00270603	LOC105436842
0	LOC105437263	44.9232	0.517944	0	0	LOC105437263
0	LOC105437350	3.63936	0.537736	0.00027432	0.00042891	LOC105437350
0	LOC105438467	6.50776	0.676672	7.89693e-11	1.84913e-10	LOC105438467
0	LOC105438986	21.6422	0.662421	4.16164e-102	4.04652e-101	LOC105438986
0	LOC105440584	4.39917	0.662584	1.09478e-05	1.91027e-05	LOC105440584
0	LOC105441899	48.8831	0.64545	0	0	LOC105441899
0	LOC105442498	16.3703	1.91197	1.87126e-59	1.20164e-58	LOC105442498
0	LOC105443071	23.0284	1.12519	9.30288e-115	1.00274e-113	LOC105443071
0	LOC105444310	11.4183	1.01047	4.86134e-30	1.98841e-29	LOC105444310
0	LOC105444549	11.6042	0.712131	5.56176e-31	2.31555e-30	LOC105444549
0	LOC105444744	9.03258	0.733768	1.96368e-19	6.20301e-19	LOC105444744
0	LOC105445671	20.9744	0.535684	3.33623e-96	3.07763e-95	LOC105445671
0	LOC105446119	15.6192	0.658662	1.5736e-54	9.51334e-54	LOC105446119
0	LOC105446453	5.7579	1.89455	8.75593e-09	1.84446e-08	LOC105446453
0	LOC105446639	21.1119	1.26402	6.50054e-97	6.02419e-96	LOC105446639
0	LOC105446682	11.852	0.748115	3.07372e-32	1.31001e-31	LOC105446682
0	LOC105446793	21.4858	0.773178	1.41832e-100	1.36161e-99	LOC105446793
0	LOC105447194	66.2392	0.720701	0	0	LOC105447194
0	LOC115918196	18.2451	0.62962	1.81753e-73	1.34706e-72	LOC115918196
0	LOC115918411	5.61506	0.513332	2.00559e-08	4.1446e-08	LOC115918411
0	LOC115918562	19.3111	0.543905	4.95686e-82	3.98236e-81	LOC115918562
0	LOC115918565	11.1497	1.07815	9.98233e-29	3.95916e-28	LOC115918565
0	LOC115919866	7.00389	0.772775	2.61585e-12	6.48361e-12	LOC115919866
0	LOC115919997	113.812	3.94031	0	0	LOC115919997
0	LOC115921003	3.31525	0.52195	0.000917936	0.00137343	LOC115921003
0	LOC115921789	9.18851	0.632725	4.59058e-20	1.47733e-19	LOC115921789
0	LOC115922113	20.3431	3.3487	6.18041e-90	5.38689e-89	LOC115922113
0	LOC115924826	37.224	2.57599	2.82961e-282	6.86548e-281	LOC115924826
0	LOC115924835	65.3795	3.19172	0	0	LOC115924835
0	LOC115928086	14.6457	0.849274	3.58567e-48	1.9903e-47	LOC115928086
0	LOC115929688	11.3736	1.48965	8.30929e-30	3.37743e-29	LOC115929688
0	LOC373183	49.9665	0.700863	0	0	LOC373183
0	LOC373225	34.1048	0.508029	6.25264e-246	1.31363e-244	LOC373225
0	LOC373317	13.5412	0.843845	1.76678e-41	8.84751e-41	LOC373317
0	LOC373382	52.2188	1.04855	0	0	LOC373382
0	LOC373404	5.16911	0.591713	2.38528e-07	4.64755e-07	LOC373404
0	LOC373419	44.6127	0.86843	0	0	LOC373419
0	LOC373482	9.29564	0.80033	1.74201e-20	5.69483e-20	LOC373482
0	LOC373516	2.11255	0.953787	0.0346615	0.0444785	LOC373516
0	LOC373538	8.88716	0.791954	7.11816e-19	2.2158e-18	LOC373538
0	LOC414054	30.3066	0.640431	8.62472e-196	1.42878e-194	LOC414054
0	LOC574553	5.56957	0.520251	2.60263e-08	5.34618e-08	LOC574553
0	LOC574569	11.2411	0.780135	3.51964e-29	1.41104e-28	LOC574569
0	LOC574601	26.0462	0.617157	7.52415e-146	9.7045e-145	LOC574601
0	LOC574613	17.325	0.926026	2.11695e-66	1.46669e-65	LOC574613
0	LOC574620	18.639	1.49411	3.16731e-76	2.41238e-75	LOC574620
0	LOC574664	69.4652	0.862942	0	0	LOC574664
0	LOC574666	36.8793	1.15633	1.26233e-281	3.05465e-280	LOC574666
0	LOC574704	5.64163	0.770398	1.72038e-08	3.56696e-08	LOC574704
0	LOC574714	24.1863	0.73232	3.26825e-126	3.78546e-125	LOC574714
0	LOC574748	6.78519	0.624081	1.20706e-11	2.91196e-11	LOC574748
0	LOC574753	7.34905	0.501695	2.12583e-13	5.49854e-13	LOC574753
0	LOC574779	12.7811	1.13095	3.65809e-37	1.70414e-36	LOC574779
0	LOC574783	54.7216	1.35497	0	0	LOC574783
0	LOC574821	4.90019	1.07548	9.68949e-07	1.81814e-06	LOC574821
0	LOC574826	60.7811	1.17197	0	0	LOC574826
0	LOC574833	20.2198	0.811932	1.69424e-89	1.46756e-88	LOC574833
0	LOC574834	9.30905	0.990377	1.51015e-20	4.94844e-20	LOC574834
0	LOC574901	5.79608	0.601778	6.93823e-09	1.47196e-08	LOC574901
0	LOC574926	52.0642	0.969477	0	0	LOC574926
0	LOC574944	14.9526	0.726951	4.01709e-50	2.29784e-49	LOC574944
0	LOC575015	6.20908	0.66097	5.50384e-10	1.24096e-09	LOC575015
0	LOC575030	13.2697	0.856644	6.59576e-40	3.20837e-39	LOC575030
0	LOC575056	42.6893	0.506747	0	0	LOC575056
0	LOC575063	7.10276	0.547926	1.28524e-12	3.2274e-12	LOC575063
0	LOC575102	27.5411	0.810758	3.52708e-162	4.99203e-161	LOC575102
0	LOC575126	16.7506	0.772922	2.92296e-62	1.93582e-61	LOC575126
0	LOC575132	4.07931	0.573244	4.54193e-05	7.57321e-05	LOC575132
0	LOC575187	25.0689	1.30153	5.74046e-135	6.97802e-134	LOC575187
0	LOC575199	24.9284	1.28129	3.08317e-133	3.71309e-132	LOC575199
0	LOC575276	11.2779	0.992146	2.38419e-29	9.59219e-29	LOC575276
0	LOC575281	12.731	0.667815	6.56177e-37	3.04357e-36	LOC575281
0	LOC575289	11.3256	0.587622	1.33423e-29	5.39779e-29	LOC575289
0	LOC575313	2.4775	0.584013	0.0132416	0.017783	LOC575313
0	LOC575334	30.4861	1.59629	1.35094e-195	2.23188e-194	LOC575334
0	LOC575382	42.0795	1.4309	0	0	LOC575382
0	LOC575425	10.9474	0.986472	9.30425e-28	3.60987e-27	LOC575425
0	LOC575429	22.7181	0.517808	5.22435e-112	5.51348e-111	LOC575429
0	LOC575637	25.6676	0.977138	2.01326e-141	2.54606e-140	LOC575637
0	LOC575643	25.1667	1.04591	4.85467e-136	5.93301e-135	LOC575643
0	LOC575654	7.07468	0.665162	1.57153e-12	3.93379e-12	LOC575654
0	LOC575675	15.2055	1.77168	1.18497e-51	6.90428e-51	LOC575675
0	LOC575687	11.3387	0.881267	1.18094e-29	4.78618e-29	LOC575687
0	LOC575693	40.2044	1.8597	0	0	LOC575693
0	LOC575733	50.8879	0.768447	0	0	LOC575733
0	LOC575737	38.6679	1.64631	5.14088e-306	1.35203e-304	LOC575737
0	LOC575751	6.68223	0.883604	2.45934e-11	5.86145e-11	LOC575751
0	LOC575754	10.8967	0.90431	1.60291e-27	6.18991e-27	LOC575754
0	LOC575808	29.4228	0.809287	6.5252e-184	1.0258e-182	LOC575808
0	LOC575822	19.6581	0.916156	1.03824e-84	8.56463e-84	LOC575822
0	LOC575826	15.0032	0.514573	1.77975e-50	1.02352e-49	LOC575826
0	LOC575846	41.0888	1.29421	0	0	LOC575846
0	LOC575920	3.47878	1.4282	0.000505821	0.000774283	LOC575920
0	LOC575941	80.0965	2.23825	0	0	LOC575941
0	LOC576006	42.1438	1.09264	0	0	LOC576006
0	LOC576084	16.7497	0.608655	2.2259e-62	1.47848e-61	LOC576084
0	LOC576112	11.5265	0.779126	1.41436e-30	5.84296e-30	LOC576112
0	LOC576151	16.8	0.936148	1.17433e-62	7.82012e-62	LOC576151
0	LOC576164	20.058	0.79696	4.12571e-88	3.51672e-87	LOC576164
0	LOC576181	5.86092	0.746349	4.70707e-09	1.00898e-08	LOC576181
0	LOC576205	60.4092	1.13216	0	0	LOC576205
0	LOC576304	19.0117	1.60333	3.37768e-79	2.6458e-78	LOC576304
0	LOC576314	13.3835	0.522814	1.33507e-40	6.56979e-40	LOC576314
0	LOC576325	2.6397	0.785369	0.00830751	0.0113881	LOC576325
0	LOC576400	16.3026	0.783918	4.34637e-59	2.77243e-58	LOC576400
0	LOC576418	9.86505	0.609759	7.08112e-23	2.46193e-22	LOC576418
0	LOC576430	24.9402	1.14582	1.30833e-133	1.57876e-132	LOC576430
0	LOC576449	9.38013	0.866407	7.63903e-21	2.52316e-20	LOC576449
0	LOC576456	14.9914	1.29741	2.3595e-50	1.35308e-49	LOC576456
0	LOC576469	2.7734	0.690582	0.0055546	0.00775	LOC576469
0	LOC576492	3.26621	1.09758	0.00109336	0.00162422	LOC576492
0	LOC576515	7.95666	0.727644	1.9109e-15	5.32702e-15	LOC576515
0	LOC576561	5.83779	0.754171	5.41917e-09	1.15685e-08	LOC576561
0	LOC576564	3.85649	0.587999	0.000115526	0.000186651	LOC576564
0	LOC576609	22.1504	0.997965	1.61979e-106	1.62812e-105	LOC576609
0	LOC576672	8.00325	0.935154	1.3086e-15	3.66655e-15	LOC576672
0	LOC576676	24.3562	1.79804	3.17104e-127	3.70118e-126	LOC576676
0	LOC576685	78.9612	1.52609	0	0	LOC576685
0	LOC576731	2.73847	0.518257	0.00618042	0.0085856	LOC576731
0	LOC576757	19.8943	1.13968	1.17945e-86	9.94163e-86	LOC576757
0	LOC576763	6.06777	1.04053	1.33527e-09	2.95591e-09	LOC576763
0	LOC576810	10.2353	0.517417	1.66176e-24	5.99308e-24	LOC576810
0	LOC576892	42.1557	2.47945	0	0	LOC576892
0	LOC576894	49.4481	1.23958	0	0	LOC576894
0	LOC576920	25.3546	0.617116	1.02282e-138	1.27313e-137	LOC576920
0	LOC576964	15.4414	1.26302	3.41935e-53	2.03071e-52	LOC576964
0	LOC576973	13.4411	0.642547	6.59823e-41	3.27086e-40	LOC576973
0	LOC576990	8.47937	1.28099	2.57568e-17	7.64085e-17	LOC576990
0	LOC577009	22.6348	1.21816	5.53222e-111	5.77799e-110	LOC577009
0	LOC577020	5.91458	0.579949	3.40309e-09	7.35192e-09	LOC577020
0	LOC577060	6.11044	0.544059	1.02096e-09	2.27405e-09	LOC577060
0	LOC577103	13.9493	0.997753	6.76603e-44	3.52419e-43	LOC577103
0	LOC577105	16.3208	0.50181	2.5316e-59	1.61996e-58	LOC577105
0	LOC577123	16.7707	0.900239	2.01964e-62	1.34197e-61	LOC577123
0	LOC577137	13.9053	1.28761	1.38368e-43	7.15993e-43	LOC577137
0	LOC577158	50.1111	1.45421	0	0	LOC577158
0	LOC577171	15.1814	0.873844	1.32997e-51	7.74414e-51	LOC577171
0	LOC577200	37.8107	0.783653	1.81439e-297	4.65063e-296	LOC577200
0	LOC577204	3.99498	0.69359	6.50632e-05	0.000107256	LOC577204
0	LOC577207	16.3306	1.76461	3.40011e-59	2.17265e-58	LOC577207
0	LOC577218	8.28516	0.685462	1.29021e-16	3.73657e-16	LOC577218
0	LOC577244	23.8767	1.18039	4.68495e-123	5.32789e-122	LOC577244
0	LOC577253	25.1221	0.528067	1.74637e-136	2.14004e-135	LOC577253
0	LOC577255	7.30338	0.740787	2.97802e-13	7.66239e-13	LOC577255
0	LOC577268	12.289	0.587962	1.66638e-34	7.40419e-34	LOC577268
0	LOC577300	9.97576	0.931992	2.40139e-23	8.43295e-23	LOC577300
0	LOC577351	17.7113	1.0965	2.86372e-69	2.0345e-68	LOC577351
0	LOC577383	10.0982	0.855446	6.99367e-24	2.48477e-23	LOC577383
0	LOC577389	14.0869	0.546309	9.61594e-45	5.07111e-44	LOC577389
0	LOC577414	9.36222	1.06584	9.21979e-21	3.03865e-20	LOC577414
0	LOC577416	17.8701	1.20479	1.70896e-70	1.22949e-69	LOC577416
0	LOC577428	9.91165	0.526464	4.35085e-23	1.51966e-22	LOC577428
0	LOC577465	35.3391	0.920335	6.62516e-261	1.47548e-259	LOC577465
0	LOC577472	10.6325	0.784987	2.70908e-26	1.0193e-25	LOC577472
0	LOC577494	40.4077	0.745115	0	0	LOC577494
0	LOC577495	10.9483	0.609037	8.86024e-28	3.43833e-27	LOC577495
0	LOC577502	7.73355	0.527213	1.12178e-14	3.04225e-14	LOC577502
0	LOC577549	6.08179	0.546069	1.22176e-09	2.711e-09	LOC577549
0	LOC577566	6.11909	0.709023	9.69299e-10	2.16136e-09	LOC577566
0	LOC577611	31.4643	1.06756	7.57271e-209	1.32965e-207	LOC577611
0	LOC577617	12.6471	0.560061	1.82725e-36	8.42167e-36	LOC577617
0	LOC577618	15.3594	0.978166	9.79387e-53	5.78622e-52	LOC577618
0	LOC577653	28.3161	0.969118	6.60454e-171	9.65601e-170	LOC577653
0	LOC577670	11.8115	1.17158	5.27622e-32	2.2403e-31	LOC577670
0	LOC577673	57.2762	1.35877	0	0	LOC577673
0	LOC577677	14.7699	0.552472	5.72093e-49	3.21679e-48	LOC577677
0	LOC577743	92.7926	1.2935	0	0	LOC577743
0	LOC577778	35.6464	1.40624	2.63997e-264	5.945e-263	LOC577778
0	LOC577783	30.34	0.858092	3.35112e-195	5.52631e-194	LOC577783
0	LOC577815	44.5128	0.848234	0	0	LOC577815
0	LOC577837	40.854	1.10432	0	0	LOC577837
0	LOC577843	17.1698	1.09219	2.83119e-65	1.93717e-64	LOC577843
0	LOC577847	11.7569	1.02613	9.59591e-32	4.04985e-31	LOC577847
0	LOC577884	24.078	1.10596	4.10111e-125	4.71705e-124	LOC577884
0	LOC577887	56.9734	1.29023	0	0	LOC577887
0	LOC577933	14.9529	0.787648	3.92581e-50	2.24634e-49	LOC577933
0	LOC577956	9.43707	1.07338	4.54365e-21	1.50871e-20	LOC577956
0	LOC577989	43.4578	0.505216	0	0	LOC577989
0	LOC578002	12.0065	0.958842	5.08123e-33	2.19494e-32	LOC578002
0	LOC578021	12.9615	1.0018	3.58644e-38	1.7004e-37	LOC578021
0	LOC578046	37.1328	1.73934	2.4405e-282	5.92931e-281	LOC578046
0	LOC578066	27.4115	0.69181	5.36447e-161	7.52807e-160	LOC578066
0	LOC578083	6.15067	0.655023	7.93179e-10	1.77561e-09	LOC578083
0	LOC578105	23.7085	0.960355	2.15766e-121	2.42793e-120	LOC578105
0	LOC578120	5.96268	1.04656	2.5536e-09	5.557e-09	LOC578120
0	LOC578155	18.912	1.29909	1.3852e-78	1.07947e-77	LOC578155
0	LOC578163	5.6316	0.717183	1.82202e-08	3.77261e-08	LOC578163
0	LOC578192	49.5466	0.587986	0	0	LOC578192
0	LOC578205	8.15507	1.2963	3.85064e-16	1.09838e-15	LOC578205
0	LOC578220	83.1534	1.70487	0	0	LOC578220
0	LOC578253	17.8568	1.04482	1.91734e-70	1.37832e-69	LOC578253
0	LOC578259	10.973	0.710029	6.95776e-28	2.70989e-27	LOC578259
0	LOC578262	44.8154	1.16789	0	0	LOC578262
0	LOC578308	11.2279	0.871899	4.13297e-29	1.65547e-28	LOC578308
0	LOC578310	13.1495	0.746829	3.14782e-39	1.51417e-38	LOC578310
0	LOC578331	13.7418	0.758713	1.18042e-42	6.02073e-42	LOC578331
0	LOC578370	9.06081	0.954831	1.48747e-19	4.7217e-19	LOC578370
0	LOC578422	14.0125	0.996492	2.86832e-44	1.50133e-43	LOC578422
0	LOC578438	14.2049	1.19449	2.09761e-45	1.11756e-44	LOC578438
0	LOC578453	88.2996	2.58406	0	0	LOC578453
0	LOC578457	20.6176	0.682753	5.13494e-93	4.57887e-92	LOC578457
0	LOC578467	13.9745	0.649798	4.56051e-44	2.38224e-43	LOC578467
0	LOC578469	36.1172	1.6594	2.14622e-268	4.8815e-267	LOC578469
0	LOC578470	8.17709	0.557049	3.15344e-16	9.02623e-16	LOC578470
0	LOC578471	10.6269	0.628879	2.7935e-26	1.05062e-25	LOC578471
0	LOC578485	35.3828	1.83295	7.95387e-259	1.75633e-257	LOC578485
0	LOC578526	12.6498	0.761227	1.8579e-36	8.56076e-36	LOC578526
0	LOC578532	16.5417	0.777087	7.79782e-61	5.07739e-60	LOC578532
0	LOC578559	7.38751	0.608297	1.58359e-13	4.11593e-13	LOC578559
0	LOC578561	9.13996	0.595043	7.11477e-20	2.27796e-19	LOC578561
0	LOC578567	21.1655	0.645205	7.43428e-98	6.95691e-97	LOC578567
0	LOC578606	26.6274	0.797953	8.28531e-152	1.10388e-150	LOC578606
0	LOC578637	18.7278	0.658478	3.79973e-77	2.91854e-76	LOC578637
0	LOC578647	7.09903	0.760098	1.32269e-12	3.32052e-12	LOC578647
0	LOC578649	16.0317	0.574505	2.53657e-57	1.58246e-56	LOC578649
0	LOC578691	52.0801	0.907458	0	0	LOC578691
0	LOC578720	4.77551	0.530644	1.80909e-06	3.33638e-06	LOC578720
0	LOC578762	33.353	1.17595	5.54756e-233	1.09108e-231	LOC578762
0	LOC578765	12.3143	0.51727	1.15262e-34	5.13649e-34	LOC578765
0	LOC578771	22.0517	1.07787	1.62016e-105	1.61068e-104	LOC578771
0	LOC578782	10.3754	0.969961	4.07642e-25	1.49236e-24	LOC578782
0	LOC578835	12.4099	0.753467	3.64634e-35	1.64266e-34	LOC578835
0	LOC578850	5.76167	0.521147	8.50743e-09	1.79419e-08	LOC578850
0	LOC578887	4.24108	0.51401	2.2385e-05	3.81222e-05	LOC578887
0	LOC578888	7.67108	0.838714	1.83439e-14	4.93507e-14	LOC578888
0	LOC578890	9.73259	0.644199	2.58138e-22	8.8312e-22	LOC578890
0	LOC578899	9.46192	1.21413	3.59943e-21	1.19957e-20	LOC578899
0	LOC578917	22.3178	0.797709	3.38321e-108	3.44829e-107	LOC578917
0	LOC578928	4.99078	0.550949	6.09714e-07	1.15649e-06	LOC578928
0	LOC578938	31.4432	1.92032	7.52097e-207	1.3017e-205	LOC578938
0	LOC578949	19.8818	0.975309	1.32777e-86	1.11866e-85	LOC578949
0	LOC578979	2.59728	0.803155	0.00940778	0.0128315	LOC578979
0	LOC579016	2.0827	0.688131	0.037297	0.0476551	LOC579016
0	LOC579042	16.6773	1.12286	9.91039e-62	6.52069e-61	LOC579042
0	LOC579077	47.5555	2.48245	0	0	LOC579077
0	LOC579085	50.7575	1.2551	0	0	LOC579085
0	LOC579111	32.0836	1.29992	3.06416e-216	5.55739e-215	LOC579111
0	LOC579126	48.6688	0.897637	0	0	LOC579126
0	LOC579133	11.3251	0.843422	1.36955e-29	5.53949e-29	LOC579133
0	LOC579138	5.7861	0.800292	7.36615e-09	1.55947e-08	LOC579138
0	LOC579150	3.95006	0.603518	7.85547e-05	0.000128645	LOC579150
0	LOC579153	27.4892	1.06676	4.64052e-161	6.52221e-160	LOC579153
0	LOC579161	3.81178	0.575239	0.000138621	0.000222109	LOC579161
0	LOC579174	15.7418	1.26485	3.01641e-55	1.83889e-54	LOC579174
0	LOC579188	8.02397	1.07165	1.11872e-15	3.14083e-15	LOC579188
0	LOC579207	23.2546	1.13617	7.16777e-117	7.82342e-116	LOC579207
0	LOC579214	5.98352	0.77244	2.24067e-09	4.88833e-09	LOC579214
0	LOC579231	24.2654	0.889236	1.22322e-126	1.42042e-125	LOC579231
0	LOC579239	5.79521	0.904386	6.97188e-09	1.47841e-08	LOC579239
0	LOC579280	6.16726	0.633702	7.13858e-10	1.60021e-09	LOC579280
0	LOC579284	47.6649	1.18075	0	0	LOC579284
0	LOC579288	14.6823	0.568976	1.94079e-48	1.08323e-47	LOC579288
0	LOC579292	24.4565	1.05558	6.93852e-129	8.17728e-128	LOC579292
0	LOC579334	5.97312	1.2803	2.39234e-09	5.21107e-09	LOC579334
0	LOC579345	88.5832	1.6505	0	0	LOC579345
0	LOC579349	15.9834	2.79113	9.11107e-57	5.63757e-56	LOC579349
0	LOC579361	26.2099	0.720578	7.97162e-148	1.04222e-146	LOC579361
0	LOC579385	6.67001	1.03227	2.67637e-11	6.37369e-11	LOC579385
0	LOC579458	21.1986	0.912436	6.24533e-98	5.85032e-97	LOC579458
0	LOC579471	5.62678	0.650445	1.87575e-08	3.8807e-08	LOC579471
0	LOC579479	9.53439	0.705865	1.78591e-21	5.99138e-21	LOC579479
0	LOC579482	7.89678	0.524491	3.09746e-15	8.58475e-15	LOC579482
0	LOC579500	67.3284	1.09394	0	0	LOC579500
0	LOC579507	2.95961	0.620863	0.0030853	0.0044076	LOC579507
0	LOC579526	6.1974	1.31004	5.94238e-10	1.33735e-09	LOC579526
0	LOC579533	52.3441	0.910108	0	0	LOC579533
0	LOC579604	48.831	0.703415	0	0	LOC579604
0	LOC579605	10.3588	1.13344	4.85449e-25	1.77471e-24	LOC579605
0	LOC579637	10.0248	1.21913	1.48652e-23	5.25372e-23	LOC579637
0	LOC579681	44.616	2.3418	0	0	LOC579681
0	LOC579694	15.4042	0.983068	5.27184e-53	3.12782e-52	LOC579694
0	LOC579722	20.8235	0.608151	8.8296e-95	8.03105e-94	LOC579722
0	LOC579751	20.7189	0.827432	9.58315e-94	8.62578e-93	LOC579751
0	LOC579790	10.9869	0.769877	5.8354e-28	2.27764e-27	LOC579790
0	LOC579796	8.72663	0.564847	2.90282e-18	8.87498e-18	LOC579796
0	LOC579799	9.35452	0.994469	9.83929e-21	3.24165e-20	LOC579799
0	LOC579810	14.3374	0.59407	2.83768e-46	1.53252e-45	LOC579810
0	LOC579851	46.9684	1.29951	0	0	LOC579851
0	LOC579866	18.081	1.1802	4.76084e-72	3.47325e-71	LOC579866
0	LOC579887	13.6367	0.605324	4.73619e-42	2.39752e-41	LOC579887
0	LOC579888	17.9763	1.13021	2.74976e-71	1.99567e-70	LOC579888
0	LOC579892	17.49	0.685822	9.55475e-68	6.7016e-67	LOC579892
0	LOC579905	4.02731	0.572056	5.67253e-05	9.38946e-05	LOC579905
0	LOC579931	8.69726	0.662679	3.8539e-18	1.17492e-17	LOC579931
0	LOC579935	5.79299	0.560229	7.05457e-09	1.49482e-08	LOC579935
0	LOC579966	18.4806	0.822174	3.53705e-75	2.66717e-74	LOC579966
0	LOC580002	3.68441	0.735748	0.000230174	0.000362663	LOC580002
0	LOC580012	12.8521	1.09587	1.58582e-37	7.42762e-37	LOC580012
0	LOC580027	16.1242	0.506479	5.67798e-58	3.56675e-57	LOC580027
0	LOC580072	26.2283	0.75222	9.81443e-148	1.28223e-146	LOC580072
0	LOC580074	15.3657	1.19134	9.49246e-53	5.60997e-52	LOC580074
0	LOC580102	7.78819	0.61468	7.29908e-15	1.99079e-14	LOC580102
0	LOC580120	7.45582	0.583314	9.4604e-14	2.48122e-13	LOC580120
0	LOC580143	26.9282	0.627888	1.02887e-155	1.39744e-154	LOC580143
0	LOC580266	9.04642	0.523653	1.66699e-19	5.28141e-19	LOC580266
0	LOC580274	5.90973	0.885601	3.52542e-09	7.60535e-09	LOC580274
0	LOC580278	35.9349	0.904883	6.28351e-269	1.43455e-267	LOC580278
0	LOC580289	30.5191	1.66113	8.55552e-196	1.41861e-194	LOC580289
0	LOC580346	4.73749	1.10508	2.19062e-06	4.01555e-06	LOC580346
0	LOC580369	32.9831	0.945723	1.10247e-228	2.12914e-227	LOC580369
0	LOC580374	5.77131	0.963331	8.07324e-09	1.7052e-08	LOC580374
0	LOC580426	24.5269	1.21268	1.73409e-129	2.04766e-128	LOC580426
0	LOC580429	26.0761	0.800971	3.33523e-146	4.30783e-145	LOC580429
0	LOC580475	16.6321	0.637925	1.648e-61	1.08276e-60	LOC580475
0	LOC580476	33.2487	0.927323	1.68475e-231	3.28508e-230	LOC580476
0	LOC580515	76.7463	1.19131	0	0	LOC580515
0	LOC580526	19.0924	0.564185	2.92029e-80	2.31243e-79	LOC580526
0	LOC580546	8.45656	0.648082	3.03383e-17	8.97653e-17	LOC580546
0	LOC580627	6.58475	0.552009	4.73037e-11	1.11643e-10	LOC580627
0	LOC580634	12.5144	0.504821	9.71076e-36	4.40743e-35	LOC580634
0	LOC580646	7.87972	0.984987	3.55018e-15	9.82e-15	LOC580646
0	LOC580647	14.1817	0.782212	2.56799e-45	1.36696e-44	LOC580647
0	LOC580680	36.2149	0.540416	3.78972e-275	8.93262e-274	LOC580680
0	LOC580687	16.5985	0.809975	3.14325e-61	2.05624e-60	LOC580687
0	LOC580712	19.5362	0.892947	1.1201e-83	9.16914e-83	LOC580712
0	LOC580733	28.6749	1.10579	5.23879e-174	7.79088e-173	LOC580733
0	LOC580777	12.3713	0.951814	6.02782e-35	2.69745e-34	LOC580777
0	LOC580821	62.2428	1.31217	0	0	LOC580821
0	LOC580851	6.28447	0.676955	3.39247e-10	7.71124e-10	LOC580851
0	LOC580852	35.7083	0.885023	2.30083e-266	5.20709e-265	LOC580852
0	LOC580864	21.9816	0.711983	3.84561e-105	3.81267e-104	LOC580864
0	LOC580876	8.24039	0.610553	1.87289e-16	5.40254e-16	LOC580876
0	LOC580883	4.86498	2.63679	1.16346e-06	2.17057e-06	LOC580883
0	LOC580902	5.20569	0.762369	1.9625e-07	3.8415e-07	LOC580902
0	LOC580938	4.24341	0.930233	2.21674e-05	3.77658e-05	LOC580938
0	LOC580945	25.748	1.42819	5.13906e-142	6.5218e-141	LOC580945
0	LOC580959	12.0438	0.67498	3.16037e-33	1.37007e-32	LOC580959
0	LOC580960	8.08164	1.24505	7.08094e-16	2.00345e-15	LOC580960
0	LOC580971	6.79869	0.624941	1.10172e-11	2.66209e-11	LOC580971
0	LOC580992	5.93477	0.517287	3.01117e-09	6.52618e-09	LOC580992
0	LOC581038	15.6967	1.64081	7.29096e-55	4.42547e-54	LOC581038
0	LOC581040	11.9525	0.742086	9.61933e-33	4.1317e-32	LOC581040
0	LOC581043	4.66558	0.884825	3.1063e-06	5.63213e-06	LOC581043
0	LOC581147	9.97765	0.739729	2.29332e-23	8.05812e-23	LOC581147
0	LOC581228	11.4319	0.675303	4.04492e-30	1.65746e-29	LOC581228
0	LOC581229	20.0899	1.16249	2.65008e-88	2.26849e-87	LOC581229
0	LOC581259	9.52418	0.688832	1.94927e-21	6.5322e-21	LOC581259
0	LOC581264	13.6032	0.977562	7.99547e-42	4.03056e-41	LOC581264
0	LOC581267	22.3789	0.813984	8.91741e-109	9.15054e-108	LOC581267
0	LOC581269	16.5954	1.33185	3.97184e-61	2.59455e-60	LOC581269
0	LOC581274	71.9314	1.46049	0	0	LOC581274
0	LOC581305	30.1775	1.52637	6.4157e-192	1.041e-190	LOC581305
0	LOC581328	12.2862	0.547963	1.62847e-34	7.23752e-34	LOC581328
0	LOC581363	17.2144	0.748574	1.10923e-65	7.63564e-65	LOC581363
0	LOC581375	12.1642	0.617363	7.19296e-34	3.1582e-33	LOC581375
0	LOC581376	125.786	1.39726	0	0	LOC581376
0	LOC581380	22.6496	1.337	3.87404e-111	4.05547e-110	LOC581380
0	LOC581398	4.28025	0.660105	1.8801e-05	3.223e-05	LOC581398
0	LOC581413	14.4534	1.11517	6.11072e-47	3.32785e-46	LOC581413
0	LOC581428	3.84789	0.510067	0.000119648	0.00019302	LOC581428
0	LOC581430	6.90212	0.53682	5.34627e-12	1.3087e-11	LOC581430
0	LOC581431	13.1039	0.852914	5.78957e-39	2.77316e-38	LOC581431
0	LOC581513	11.1838	0.753943	6.65762e-29	2.65036e-28	LOC581513
0	LOC581524	16.7207	1.10814	4.95754e-62	3.27018e-61	LOC581524
0	LOC581644	5.67185	0.599294	1.43982e-08	2.99621e-08	LOC581644
0	LOC581649	55.5938	1.25553	0	0	LOC581649
0	LOC581667	8.33458	0.62725	8.5424e-17	2.49063e-16	LOC581667
0	LOC581673	28.5365	1.25447	4.0742e-173	6.02445e-172	LOC581673
0	LOC581711	6.06618	0.53902	1.34576e-09	2.97777e-09	LOC581711
0	LOC581745	15.4015	0.878583	4.81868e-53	2.85989e-52	LOC581745
0	LOC581757	5.03456	0.92435	4.85747e-07	9.27743e-07	LOC581757
0	LOC581761	7.73636	0.679214	1.09375e-14	2.96755e-14	LOC581761
0	LOC581769	31.3343	0.965954	3.99213e-207	6.93585e-206	LOC581769
0	LOC581814	15.3996	1.14765	5.9943e-53	3.55183e-52	LOC581814
0	LOC581815	9.19805	0.880671	4.23311e-20	1.36422e-19	LOC581815
0	LOC581834	8.0022	0.68161	1.32554e-15	3.71345e-15	LOC581834
0	LOC581848	21.0719	1.35438	1.1212e-96	1.03693e-95	LOC581848
0	LOC581874	9.15185	0.642012	6.35913e-20	2.03961e-19	LOC581874
0	LOC581896	31.2062	1.3511	1.00485e-204	1.72601e-203	LOC581896
0	LOC581926	32.4994	1.14899	8.67192e-222	1.61305e-220	LOC581926
0	LOC581937	9.37802	0.567398	7.69834e-21	2.54229e-20	LOC581937
0	LOC581950	5.03321	0.851876	4.88805e-07	9.3329e-07	LOC581950
0	LOC581957	14.108	0.535331	7.31837e-45	3.86843e-44	LOC581957
0	LOC581974	5.04743	0.507207	4.53718e-07	8.68578e-07	LOC581974
0	LOC582071	15.3613	0.965449	9.13304e-53	5.40458e-52	LOC582071
0	LOC582090	47.2512	1.41703	0	0	LOC582090
0	LOC582112	40.6218	0.951513	0	0	LOC582112
0	LOC582153	4.74328	0.653347	2.12524e-06	3.9024e-06	LOC582153
0	LOC582154	20.7541	1.64873	8.45777e-94	7.61661e-93	LOC582154
0	LOC582177	14.0253	0.513352	2.22309e-44	1.16696e-43	LOC582177
0	LOC582179	15.3191	0.759427	1.5106e-52	8.90147e-52	LOC582179
0	LOC582205	22.5746	1.08872	3.14105e-110	3.26745e-109	LOC582205
0	LOC582239	13.9157	0.805678	1.04661e-43	5.42653e-43	LOC582239
0	LOC582249	16.1418	0.84588	4.95405e-58	3.1163e-57	LOC582249
0	LOC582377	5.84247	0.867829	5.27905e-09	1.12773e-08	LOC582377
0	LOC582379	16.2126	1.34679	1.98753e-58	1.25895e-57	LOC582379
0	LOC582394	5.13843	0.704105	2.8079e-07	5.44995e-07	LOC582394
0	LOC582417	11.821	0.771671	4.50209e-32	1.91473e-31	LOC582417
0	LOC582421	53.6207	1.02454	0	0	LOC582421
0	LOC582506	16.4365	0.623702	4.02034e-60	2.59636e-59	LOC582506
0	LOC582532	17.6091	0.694941	1.26282e-68	8.91927e-68	LOC582532
0	LOC582540	2.46762	0.712167	0.0136162	0.0182563	LOC582540
0	LOC582545	9.4832	0.88874	2.91817e-21	9.7503e-21	LOC582545
0	LOC582558	6.87491	0.853138	6.50523e-12	1.58812e-11	LOC582558
0	LOC582560	39.7899	0.677137	0	0	LOC582560
0	LOC582583	6.36371	0.752034	2.03493e-10	4.67696e-10	LOC582583
0	LOC582590	26.6598	0.845531	1.95657e-152	2.61639e-151	LOC582590
0	LOC582600	4.40053	0.539137	1.0877e-05	1.89882e-05	LOC582600
0	LOC582604	13.9272	0.500685	8.69651e-44	4.52064e-43	LOC582604
0	LOC582616	6.45235	0.771253	1.14012e-10	2.64987e-10	LOC582616
0	LOC582622	2.46724	1.04355	0.0136303	0.0182739	LOC582622
0	LOC582679	9.14418	0.981015	6.92884e-20	2.2196e-19	LOC582679
0	LOC582737	7.84348	0.72566	4.72132e-15	1.29883e-14	LOC582737
0	LOC582740	15.7232	0.646235	3.39056e-55	2.06629e-54	LOC582740
0	LOC582756	20.8021	0.890955	1.96221e-94	1.77409e-93	LOC582756
0	LOC582811	4.09693	0.631244	4.21101e-05	7.03499e-05	LOC582811
0	LOC582819	12.7464	0.902897	5.84968e-37	2.71675e-36	LOC582819
0	LOC582821	12.9362	0.786683	4.88537e-38	2.31263e-37	LOC582821
0	LOC582823	46.7103	0.500999	0	0	LOC582823
0	LOC582884	46.5528	1.69631	0	0	LOC582884
0	LOC582892	8.59843	1.14051	9.14834e-18	2.75984e-17	LOC582892
0	LOC582904	31.2776	0.890395	6.50361e-207	1.12669e-205	LOC582904
0	LOC582922	62.0718	1.18315	0	0	LOC582922
0	LOC582927	17.0877	0.81176	9.37671e-65	6.39171e-64	LOC582927
0	LOC582971	22.9432	0.852636	5.66129e-114	6.06978e-113	LOC582971
0	LOC583019	13.5599	0.725675	1.34018e-41	6.73164e-41	LOC583019
0	LOC583046	13.952	1.09661	6.99948e-44	3.6437e-43	LOC583046
0	LOC583058	12.6003	1.07001	3.52793e-36	1.61453e-35	LOC583058
0	LOC583086	24.749	0.727881	4.01848e-132	4.80762e-131	LOC583086
0	LOC583094	17.2281	0.724859	9.25978e-66	6.379e-65	LOC583094
0	LOC583096	14.0179	1.38648	2.80482e-44	1.46893e-43	LOC583096
0	LOC583203	31.2211	1.47967	1.73145e-204	2.97127e-203	LOC583203
0	LOC583221	27.8949	1.07197	5.40563e-166	7.73516e-165	LOC583221
0	LOC583302	4.19275	0.501336	2.77126e-05	4.69489e-05	LOC583302
0	LOC583324	11.4909	0.76821	2.05515e-30	8.46901e-30	LOC583324
0	LOC583333	9.28817	0.6895	1.80546e-20	5.89694e-20	LOC583333
0	LOC583465	17.4884	0.614494	1.03796e-67	7.27733e-67	LOC583465
0	LOC583499	9.31967	0.64409	1.34832e-20	4.42452e-20	LOC583499
0	LOC583510	30.9372	0.627905	1.4044e-203	2.3987e-202	LOC583510
0	LOC583525	8.72403	0.553314	3.0084e-18	9.19471e-18	LOC583525
0	LOC583528	9.18059	0.767886	4.88297e-20	1.57059e-19	LOC583528
0	LOC583545	10.4675	0.623701	1.52377e-25	5.6158e-25	LOC583545
0	LOC583553	10.5109	0.530637	9.52044e-26	3.52732e-25	LOC583553
0	LOC583641	21.7346	1.28474	1.10391e-102	1.07567e-101	LOC583641
0	LOC583737	26.8537	1.28715	1.44408e-153	1.9425e-152	LOC583737
0	LOC583749	15.5735	0.794408	3.39988e-54	2.04319e-53	LOC583749
0	LOC583750	8.78519	0.649958	1.75066e-18	5.3905e-18	LOC583750
0	LOC583809	15.9847	0.839167	5.5227e-57	3.4254e-56	LOC583809
0	LOC583890	12.4699	0.816838	1.75981e-35	7.9614e-35	LOC583890
0	LOC583919	13.5781	0.815724	1.10158e-41	5.54387e-41	LOC583919
0	LOC583936	20.3078	0.991699	3.55863e-90	3.10918e-89	LOC583936
0	LOC584034	10.6267	1.01106	2.89429e-26	1.08786e-25	LOC584034
0	LOC584048	35.4164	0.721299	1.59532e-261	3.57041e-260	LOC584048
0	LOC584062	13.8815	1.71228	2.0282e-43	1.04652e-42	LOC584062
0	LOC584071	3.78614	0.605391	0.000153626	0.000245287	LOC584071
0	LOC584178	5.13394	0.694869	2.87639e-07	5.57813e-07	LOC584178
0	LOC584203	33.5738	1.1769	5.69e-236	1.13506e-234	LOC584203
0	LOC584245	10.3207	0.623934	7.03357e-25	2.56154e-24	LOC584245
0	LOC584285	38.973	0.786232	0	0	LOC584285
0	LOC584335	7.50532	0.674259	6.48295e-14	1.71143e-13	LOC584335
0	LOC584359	5.33846	0.609909	9.54471e-08	1.89985e-07	LOC584359
0	LOC584371	11.0278	0.537039	3.68275e-28	1.44021e-27	LOC584371
0	LOC584477	83.3342	0.855437	0	0	LOC584477
0	LOC584483	21.461	0.980342	2.91614e-100	2.79068e-99	LOC584483
0	LOC584505	24.6633	1.30971	7.70445e-131	9.18118e-130	LOC584505
0	LOC584580	6.49572	0.676055	8.5498e-11	1.99866e-10	LOC584580
0	LOC584585	87.3808	1.75809	0	0	LOC584585
0	LOC584710	31.6304	1.04206	1.41628e-210	2.50858e-209	LOC584710
0	LOC584729	4.26615	0.544253	2.00154e-05	3.4215e-05	LOC584729
0	LOC584749	14.5992	0.97807	7.58154e-48	4.18782e-47	LOC584749
0	LOC584753	3.27693	0.514166	0.001052	0.00156513	LOC584753
0	LOC584825	28.6076	1.56198	1.87487e-173	2.77912e-172	LOC584825
0	LOC584846	2.10612	0.846614	0.0352133	0.0451483	LOC584846
0	LOC584906	18.3254	1.34745	6.61982e-74	4.93041e-73	LOC584906
0	LOC584922	5.16616	0.506206	2.42474e-07	4.72241e-07	LOC584922
0	LOC584954	41.639	1.32105	0	0	LOC584954
0	LOC585003	10.2315	1.03635	1.81454e-24	6.53889e-24	LOC585003
0	LOC585047	19.7502	0.861606	2.03235e-85	1.69266e-84	LOC585047
0	LOC585059	9.08035	0.680066	1.23658e-19	3.93423e-19	LOC585059
0	LOC585085	3.5404	1.20548	0.000401184	0.000618853	LOC585085
0	LOC585086	8.12031	0.763127	5.08806e-16	1.44658e-15	LOC585086
0	LOC585107	7.37567	0.610561	1.73172e-13	4.49388e-13	LOC585107
0	LOC585159	29.3262	1.37699	5.64502e-182	8.78313e-181	LOC585159
0	LOC585176	3.60493	0.563529	0.000313204	0.000487776	LOC585176
0	LOC585232	4.9066	1.17199	9.3936e-07	1.76371e-06	LOC585232
0	LOC585239	8.50188	0.570498	2.05513e-17	6.11359e-17	LOC585239
0	LOC585283	11.9856	0.567362	6.55427e-33	2.82454e-32	LOC585283
0	LOC585288	22.8471	1.02445	3.07634e-113	3.28089e-112	LOC585288
0	LOC585319	12.1391	0.734139	1.00029e-33	4.38032e-33	LOC585319
0	LOC585332	15.5673	0.611479	3.76072e-54	2.25855e-53	LOC585332
0	LOC585334	42.9676	1.5395	0	0	LOC585334
0	LOC585342	11.2204	0.820607	4.38772e-29	1.7548e-28	LOC585342
0	LOC585351	13.4453	0.791159	6.26033e-41	3.10505e-40	LOC585351
0	LOC585357	31.3266	0.972434	2.77559e-207	4.82686e-206	LOC585357
0	LOC585375	7.17954	0.807931	7.39281e-13	1.87561e-12	LOC585375
0	LOC585398	52.1251	0.863725	0	0	LOC585398
0	LOC585407	18.0616	1.19298	5.82889e-72	4.25074e-71	LOC585407
0	LOC585431	15.0642	1.14604	8.21795e-51	4.7366e-50	LOC585431
0	LOC585443	39.1516	1.20756	0	0	LOC585443
0	LOC585495	30.6914	1.04998	6.20345e-199	1.03904e-197	LOC585495
0	LOC585533	20.8558	0.672003	4.76618e-95	4.34819e-94	LOC585533
0	LOC585537	27.5162	1.33046	1.96843e-161	2.7752e-160	LOC585537
0	LOC585553	13.8615	0.82285	2.2791e-43	1.17332e-42	LOC585553
0	LOC585584	43.192	1.47473	0	0	LOC585584
0	LOC585636	3.1797	0.783262	0.00147762	0.00216975	LOC585636
0	LOC585643	11.3936	0.518686	6.17737e-30	2.51877e-29	LOC585643
0	LOC585668	6.72241	0.62157	1.85477e-11	4.44738e-11	LOC585668
0	LOC585678	5.0786	0.579709	3.85377e-07	7.41341e-07	LOC585678
0	LOC585773	6.41032	0.500741	1.49715e-10	3.46021e-10	LOC585773
0	LOC585806	4.7153	0.655645	2.43841e-06	4.45425e-06	LOC585806
0	LOC585876	11.4574	0.743743	2.98104e-30	1.22456e-29	LOC585876
0	LOC585892	5.13981	0.504057	2.78606e-07	5.4093e-07	LOC585892
0	LOC585919	19.3082	0.623403	6.83575e-82	5.47975e-81	LOC585919
0	LOC585943	89.4692	1.40579	0	0	LOC585943
0	LOC585988	20.0463	1.21918	8.03867e-88	6.82011e-87	LOC585988
0	LOC586005	9.39167	0.61925	6.81958e-21	2.25577e-20	LOC586005
0	LOC586026	22.9002	0.67826	1.01693e-113	1.08838e-112	LOC586026
0	LOC586030	37.7643	1.0384	5.26242e-295	1.32641e-293	LOC586030
0	LOC586056	49.5157	0.863407	0	0	LOC586056
0	LOC586069	34.2794	0.558746	7.89192e-247	1.6638e-245	LOC586069
0	LOC586089	7.30518	0.662368	2.93209e-13	7.54528e-13	LOC586089
0	LOC586140	21.9748	1.10984	6.99122e-105	6.90122e-104	LOC586140
0	LOC586142	55.1404	0.961605	0	0	LOC586142
0	LOC586198	34.1693	0.967918	1.05258e-244	2.19113e-243	LOC586198
0	LOC586211	6.48713	0.783131	9.04135e-11	2.11112e-10	LOC586211
0	LOC586214	5.39295	0.514313	7.04295e-08	1.41271e-07	LOC586214
0	LOC586242	34.4286	1.43159	1.07503e-246	2.26379e-245	LOC586242
0	LOC586259	50.7471	1.08532	0	0	LOC586259
0	LOC586291	13.3865	0.765601	1.39693e-40	6.86489e-40	LOC586291
0	LOC586307	21.0703	1.30196	1.67408e-96	1.54667e-95	LOC586307
0	LOC586351	8.82808	0.730399	1.22137e-18	3.7761e-18	LOC586351
0	LOC586392	8.23397	0.506902	1.96947e-16	5.67574e-16	LOC586392
0	LOC586417	9.09008	1.0753	1.14372e-19	3.64263e-19	LOC586417
0	LOC586422	11.232	1.16969	4.13558e-29	1.65615e-28	LOC586422
0	LOC586438	4.56514	0.901376	5.04032e-06	9.01552e-06	LOC586438
0	LOC586459	11.502	0.60258	1.81013e-30	7.46608e-30	LOC586459
0	LOC586477	71.5331	0.969321	0	0	LOC586477
0	LOC586525	24.9003	0.891074	1.66149e-133	2.00228e-132	LOC586525
0	LOC586597	3.80631	0.590369	0.000141693	0.000226871	LOC586597
0	LOC586606	4.11822	0.627584	3.84243e-05	6.44353e-05	LOC586606
0	LOC586615	2.79274	0.559373	0.00523281	0.0073269	LOC586615
0	LOC586665	14.3386	0.663072	2.72565e-46	1.47245e-45	LOC586665
0	LOC586678	10.5238	0.662625	8.39286e-26	3.11273e-25	LOC586678
0	LOC586686	40.6211	1.45082	0	0	LOC586686
0	LOC586718	15.8359	0.594145	5.87627e-56	3.60288e-55	LOC586718
0	LOC586833	40.4149	1.07801	0	0	LOC586833
0	LOC586856	25.7882	1.0501	1.66599e-142	2.12463e-141	LOC586856
0	LOC586889	23.077	0.638702	1.25984e-115	1.3685e-114	LOC586889
0	LOC587013	69.3673	1.14681	0	0	LOC587013
0	LOC587014	23.5317	0.929256	6.27755e-120	7.02908e-119	LOC587014
0	LOC587050	25.6737	1.30238	2.33734e-141	2.95385e-140	LOC587050
0	LOC587057	22.3604	1.52626	2.4283e-108	2.48337e-107	LOC587057
0	LOC587099	14.8312	0.635759	2.19886e-49	1.24369e-48	LOC587099
0	LOC587119	19.8156	0.807114	3.78814e-86	3.17536e-85	LOC587119
0	LOC587169	14.9054	0.722725	7.90532e-50	4.50073e-49	LOC587169
0	LOC587199	9.21863	0.759589	3.46515e-20	1.1209e-19	LOC587199
0	LOC587222	24.4332	0.97929	7.60356e-129	8.95524e-128	LOC587222
0	LOC587303	4.80342	0.510967	1.57445e-06	2.91459e-06	LOC587303
0	LOC587315	3.86104	0.998266	0.000113501	0.00018346	LOC587315
0	LOC587337	17.8388	0.988013	2.81513e-70	2.01972e-69	LOC587337
0	LOC587360	30.3497	1.54796	3.81911e-194	6.26396e-193	LOC587360
0	LOC587373	13.8805	1.56085	1.88998e-43	9.75753e-43	LOC587373
0	LOC587528	5.48295	0.65523	4.25588e-08	8.63771e-08	LOC587528
0	LOC587539	23.4854	1.11249	3.20611e-119	3.57233e-118	LOC587539
0	LOC587547	21.1091	0.84341	3.44232e-97	3.19822e-96	LOC587547
0	LOC587599	3.72734	0.519131	0.0001943	0.000307686	LOC587599
0	LOC587697	65.215	1.0891	0	0	LOC587697
0	LOC587700	15.5909	1.31951	3.14806e-54	1.89373e-53	LOC587700
0	LOC587741	19.8928	0.80087	1.08085e-86	9.11477e-86	LOC587741
0	LOC587747	5.31768	0.712486	1.06853e-07	2.12062e-07	LOC587747
0	LOC587772	20.8442	1.02725	8.92731e-95	8.11586e-94	LOC587772
0	LOC587780	86.82	2.03776	0	0	LOC587780
0	LOC587798	29.5187	0.894912	8.55623e-185	1.34976e-183	LOC587798
0	LOC587808	38.6726	1.92458	6.29732e-305	1.65139e-303	LOC587808
0	LOC587817	18.8606	0.581941	4.57778e-78	3.55218e-77	LOC587817
0	LOC587821	15.9069	0.91618	2.0604e-56	1.27143e-55	LOC587821
0	LOC587822	10.2809	1.06917	1.09506e-24	3.96741e-24	LOC587822
0	LOC587884	6.8195	0.555572	9.50934e-12	2.30787e-11	LOC587884
0	LOC588008	7.00542	0.947404	2.59515e-12	6.43494e-12	LOC588008
0	LOC588020	41.9593	1.33802	0	0	LOC588020
0	LOC588040	29.0249	1.004	3.47776e-179	5.33795e-178	LOC588040
0	LOC588187	15.5051	0.75212	9.94157e-54	5.94499e-53	LOC588187
0	LOC588193	20.0959	1.09093	2.72829e-88	2.33324e-87	LOC588193
0	LOC588222	10.186	0.915618	2.87456e-24	1.03118e-23	LOC588222
0	LOC588252	39.2117	1.30333	0	0	LOC588252
0	LOC588376	12.256	0.761682	2.40272e-34	1.06188e-33	LOC588376
0	LOC588400	6.61611	0.917833	3.82893e-11	9.07331e-11	LOC588400
0	LOC588440	22.9286	1.14874	9.00434e-114	9.64266e-113	LOC588440
0	LOC588457	8.8902	0.764255	6.93667e-19	2.15967e-18	LOC588457
0	LOC588512	51.2196	1.39412	0	0	LOC588512
0	LOC588568	22.6527	1.40514	4.92929e-111	5.1542e-110	LOC588568
0	LOC588683	23.2892	1.34519	5.0324e-117	5.50264e-116	LOC588683
0	LOC588712	9.46608	0.671177	3.39467e-21	1.13195e-20	LOC588712
0	LOC588746	12.6751	1.0942	1.3963e-36	6.45346e-36	LOC588746
0	LOC588779	12.5712	0.923196	5.00357e-36	2.2818e-35	LOC588779
0	LOC588782	24.9495	0.967224	6.43927e-134	7.78064e-133	LOC588782
0	LOC588810	10.6376	0.939661	2.59739e-26	9.78084e-26	LOC588810
0	LOC588846	32.1941	1.67766	2.60497e-216	4.72927e-215	LOC588846
0	LOC588885	15.8745	0.708925	3.08033e-56	1.89759e-55	LOC588885
0	LOC588936	10.5013	1.07807	1.12146e-25	4.14908e-25	LOC588936
0	LOC589017	41.6368	0.836649	0	0	LOC589017
0	LOC589137	12.5317	0.877532	8.1428e-36	3.7004e-35	LOC589137
0	LOC589147	4.84691	0.538267	1.26888e-06	2.36191e-06	LOC589147
0	LOC589166	11.1254	0.927252	1.27713e-28	5.05428e-28	LOC589166
0	LOC589175	7.18796	0.594564	6.91114e-13	1.7561e-12	LOC589175
0	LOC589263	16.9899	1.31623	6.41289e-64	4.34208e-63	LOC589263
0	LOC589270	33.0381	1.2659	4.41555e-229	8.53658e-228	LOC589270
0	LOC589316	36.935	1.26765	2.23218e-282	5.43772e-281	LOC589316
0	LOC589321	16.8411	1.23771	6.79485e-63	4.53647e-62	LOC589321
0	LOC589354	10.4196	0.764954	2.56058e-25	9.40261e-25	LOC589354
0	LOC589369	3.35911	0.5713	0.00078397	0.00117969	LOC589369
0	LOC589392	17.2682	1.36649	5.73239e-66	3.95801e-65	LOC589392
0	LOC589393	23.7364	1.08185	1.28411e-121	1.44855e-120	LOC589393
0	LOC589396	14.1162	1.12054	7.1136e-45	3.76129e-44	LOC589396
0	LOC589408	21.2713	1.49115	2.5794e-98	2.42375e-97	LOC589408
0	LOC589409	3.16222	0.505369	0.00156908	0.00229848	LOC589409
0	LOC589453	4.03332	0.824804	5.53306e-05	9.16695e-05	LOC589453
0	LOC589474	40.6378	1.91648	0	0	LOC589474
0	LOC589503	33.6536	0.669755	1.2305e-238	2.48465e-237	LOC589503
0	LOC589551	4.34375	0.634281	1.41133e-05	2.44244e-05	LOC589551
0	LOC589611	22.9381	0.964452	5.61782e-114	6.02672e-113	LOC589611
0	LOC589630	30.9114	1.17418	1.05975e-201	1.79152e-200	LOC589630
0	LOC589644	5.76076	0.745572	8.5615e-09	1.80497e-08	LOC589644
0	LOC589646	4.87742	0.623335	1.08596e-06	2.03267e-06	LOC589646
0	LOC589691	13.401	1.11138	1.1688e-40	5.75625e-40	LOC589691
0	LOC589708	11.7123	1.18366	1.71266e-31	7.18638e-31	LOC589708
0	LOC589717	20.5653	0.575379	1.8831e-92	1.66853e-91	LOC589717
0	LOC589748	14.9814	0.742327	2.59271e-50	1.48635e-49	LOC589748
0	LOC589774	3.79918	1.12386	0.000145885	0.000233438	LOC589774
0	LOC589790	15.8778	0.823804	3.10859e-56	1.91435e-55	LOC589790
0	LOC589801	19.7933	1.03394	8.31628e-86	6.94539e-85	LOC589801
0	LOC589815	5.57192	0.691111	2.56851e-08	5.27787e-08	LOC589815
0	LOC589870	17.9654	1.22971	3.4998e-71	2.53495e-70	LOC589870
0	LOC589887	7.12625	0.539077	1.08367e-12	2.7318e-12	LOC589887
0	LOC589933	12.5307	0.689159	8.30589e-36	3.77357e-35	LOC589933
0	LOC589934	12.0811	0.652356	2.1128e-33	9.19661e-33	LOC589934
0	LOC590107	8.5764	0.986818	1.09961e-17	3.30627e-17	LOC590107
0	LOC590194	11.2462	0.62433	3.2883e-29	1.31859e-28	LOC590194
0	LOC590313	2.87433	0.644648	0.0040559	0.00573468	LOC590313
0	LOC590341	9.44586	0.692821	4.09069e-21	1.36054e-20	LOC590341
0	LOC590355	28.6294	0.714069	9.36135e-175	1.4002e-173	LOC590355
0	LOC590359	11.3264	0.526006	1.308e-29	5.29286e-29	LOC590359
0	LOC590426	37.2131	1.7554	4.40612e-284	1.08206e-282	LOC590426
0	LOC590444	18.4312	0.746352	6.63889e-75	4.99373e-74	LOC590444
0	LOC590445	29.2288	1.12845	3.35578e-181	5.2079e-180	LOC590445
0	LOC590467	11.4902	1.25863	2.18115e-30	8.98209e-30	LOC590467
0	LOC590476	18.291	0.836394	8.8089e-74	6.55009e-73	LOC590476
0	LOC590481	58.8537	1.28855	0	0	LOC590481
0	LOC590551	19.4638	0.941083	3.87395e-83	3.15277e-82	LOC590551
0	LOC590598	9.02213	0.619236	2.11332e-19	6.66761e-19	LOC590598
0	LOC590623	28.3152	1.51428	3.32215e-170	4.83762e-169	LOC590623
0	LOC590632	7.30954	0.882361	2.85502e-13	7.35322e-13	LOC590632
0	LOC590638	6.93966	0.61066	4.11934e-12	1.01369e-11	LOC590638
0	LOC590654	18.2028	0.550371	3.48742e-73	2.57839e-72	LOC590654
0	LOC590681	20.3298	1.05072	2.44364e-90	2.13707e-89	LOC590681
0	LOC590747	10.6879	0.913833	1.53098e-26	5.78791e-26	LOC590747
0	LOC590766	9.3385	0.850206	1.13473e-20	3.73172e-20	LOC590766
0	LOC590811	31.3098	1.04509	5.30121e-207	9.19264e-206	LOC590811
0	LOC590815	38.3822	0.981876	6.59503e-305	1.72697e-303	LOC590815
0	LOC590822	14.4956	0.827717	3.13373e-47	1.71585e-46	LOC590822
0	LOC590901	13.2888	0.854582	5.18442e-40	2.52794e-39	LOC590901
0	LOC590942	33.5976	1.2569	6.19047e-236	1.23355e-234	LOC590942
0	LOC590969	12.0626	1.11827	2.60696e-33	1.13151e-32	LOC590969
0	LOC591073	6.17676	0.540367	6.76354e-10	1.51802e-09	LOC591073
0	LOC591096	8.23314	0.91552	2.00074e-16	5.76219e-16	LOC591096
0	LOC591170	18.1472	0.815073	1.16792e-72	8.5756e-72	LOC591170
0	LOC591177	3.79512	0.717573	0.000148252	0.000237059	LOC591177
0	LOC591275	14.9042	0.535508	7.51141e-50	4.28049e-49	LOC591275
0	LOC591308	39.7329	1.32026	0	0	LOC591308
0	LOC591328	45.6181	1.09649	0	0	LOC591328
0	LOC591339	10.305	1.18073	8.5368e-25	3.10217e-24	LOC591339
0	LOC591340	23.9135	1.21053	4.46502e-123	5.08096e-122	LOC591340
0	LOC591345	5.89835	1.18906	3.77397e-09	8.12515e-09	LOC591345
0	LOC591370	17.9592	0.747969	2.91115e-71	2.11195e-70	LOC591370
0	LOC591397	19.5613	0.705106	5.54675e-84	4.56113e-83	LOC591397
0	LOC591426	9.61561	0.731117	8.14032e-22	2.75124e-21	LOC591426
0	LOC591453	12.608	0.843872	3.22086e-36	1.47474e-35	LOC591453
0	LOC591467	12.8416	1.02026	1.74709e-37	8.17876e-37	LOC591467
0	LOC591483	30.4581	0.609047	5.31786e-197	8.84185e-196	LOC591483
0	LOC591529	4.9376	0.711994	8.00237e-07	1.50811e-06	LOC591529
0	LOC591570	5.82657	0.681456	5.8048e-09	1.23707e-08	LOC591570
0	LOC591581	31.9046	1.6682	3.78456e-213	6.76937e-212	LOC591581
0	LOC591593	18.3627	1.37072	3.4313e-74	2.56403e-73	LOC591593
0	LOC591599	30.1802	1.24991	1.99057e-192	3.24145e-191	LOC591599
0	LOC591635	33.6098	0.891243	2.98696e-237	5.99138e-236	LOC591635
0	LOC591648	27.571	1.29458	6.99773e-162	9.89648e-161	LOC591648
0	LOC591657	5.92221	0.703607	3.25444e-09	7.03914e-09	LOC591657
0	LOC591690	16.2474	0.859998	9.26129e-59	5.88069e-58	LOC591690
0	LOC591691	23.2552	0.988379	5.05544e-117	5.52451e-116	LOC591691
0	LOC591735	26.6385	1.60337	5.17848e-151	6.87425e-150	LOC591735
0	LOC591745	27.5689	0.980262	3.36516e-162	4.76657e-161	LOC591745
0	LOC591774	7.03591	0.545792	2.07071e-12	5.15845e-12	LOC591774
0	LOC591788	7.42022	0.833839	1.23379e-13	3.2215e-13	LOC591788
0	LOC591836	11.3659	0.546585	8.33627e-30	3.38764e-29	LOC591836
0	LOC591843	11.7174	0.69249	1.47918e-31	6.21816e-31	LOC591843
0	LOC591878	10.0193	1.61314	1.60493e-23	5.66668e-23	LOC591878
0	LOC591904	3.54905	0.646984	0.00038782	0.000598695	LOC591904
0	LOC591917	4.38888	0.529932	1.14779e-05	1.99912e-05	LOC591917
0	LOC591926	12.1394	1.14066	1.03766e-33	4.54285e-33	LOC591926
0	LOC592003	6.37212	0.624649	1.92715e-10	4.43318e-10	LOC592003
0	LOC592160	58.5975	1.12448	0	0	LOC592160
0	LOC592163	17.3419	1.19815	1.49108e-66	1.03346e-65	LOC592163
0	LOC592172	9.1903	0.853173	4.62709e-20	1.48881e-19	LOC592172
0	LOC592274	6.31455	0.844859	2.79779e-10	6.38587e-10	LOC592274
0	LOC592281	12.3117	0.760025	1.23314e-34	5.49397e-34	LOC592281
0	LOC592288	6.44467	0.582587	1.19653e-10	2.77778e-10	LOC592288
0	LOC592304	4.00601	0.876365	6.21269e-05	0.000102509	LOC592304
0	LOC592310	9.83406	0.535901	9.58828e-23	3.32407e-22	LOC592310
0	LOC592315	45.9887	0.725343	0	0	LOC592315
0	LOC592336	26.1329	0.759323	1.4418e-146	1.86755e-145	LOC592336
0	LOC592391	22.9063	0.541746	4.15682e-114	4.46729e-113	LOC592391
0	LOC592406	4.57528	0.667393	4.80036e-06	8.60241e-06	LOC592406
0	LOC592411	13.7416	0.978623	1.19157e-42	6.07586e-42	LOC592411
0	LOC592427	4.76263	0.790264	1.9294e-06	3.55284e-06	LOC592427
0	LOC592432	18.0829	1.0531	4.17699e-72	3.05344e-71	LOC592432
0	LOC592447	14.3526	0.560863	2.20415e-46	1.1925e-45	LOC592447
0	LOC592455	10.5817	0.74779	4.60874e-26	1.72193e-25	LOC592455
0	LOC592468	5.58222	0.915571	2.42549e-08	4.99245e-08	LOC592468
0	LOC592512	24.4832	1.03782	5.34958e-129	6.30875e-128	LOC592512
0	LOC592540	13.8762	1.02632	2.08036e-43	1.07313e-42	LOC592540
0	LOC592580	10.462	0.787051	1.63316e-25	6.01163e-25	LOC592580
0	LOC592590	8.30925	0.510685	1.04957e-16	3.05183e-16	LOC592590
0	LOC592673	15.2912	0.618556	2.53859e-52	1.49107e-51	LOC592673
0	LOC592682	32.4736	1.25737	1.05883e-220	1.95748e-219	LOC592682
0	LOC592735	17.3757	1.77649	1.2849e-66	8.91921e-66	LOC592735
0	LOC592769	11.2172	0.651358	4.58516e-29	1.83255e-28	LOC592769
0	LOC592785	14.4974	1.05952	3.17187e-47	1.73622e-46	LOC592785
0	LOC592801	92.567	0.96654	0	0	LOC592801
0	LOC592850	3.34435	0.649425	0.000826784	0.00124226	LOC592850
0	LOC592866	6.14734	0.68554	8.10236e-10	1.81291e-09	LOC592866
0	LOC592966	6.70879	0.588302	2.04328e-11	4.88843e-11	LOC592966
0	LOC592987	4.9684	0.504555	6.83196e-07	1.29236e-06	LOC592987
0	LOC593033	3.55906	1.09733	0.000373689	0.000577667	LOC593033
0	LOC593041	8.26109	0.636908	1.58022e-16	4.56701e-16	LOC593041
0	LOC593046	8.55152	1.10487	1.36866e-17	4.09763e-17	LOC593046
0	LOC593051	10.5531	0.637221	6.19549e-26	2.30388e-25	LOC593051
0	LOC593053	7.95592	0.540653	1.91912e-15	5.34745e-15	LOC593053
0	LOC593057	41.3771	0.950115	0	0	LOC593057
0	LOC593102	18.3294	1.34339	5.79058e-74	4.31456e-73	LOC593102
0	LOC593119	5.10671	0.623907	3.32662e-07	6.42655e-07	LOC593119
0	LOC593134	8.13282	1.03463	4.59444e-16	1.30706e-15	LOC593134
0	LOC593139	3.66113	0.679221	0.000252039	0.000395604	LOC593139
0	LOC593151	3.25908	0.780894	0.0011203	0.00166184	LOC593151
0	LOC593177	20.0817	1.04847	2.66159e-88	2.27726e-87	LOC593177
0	LOC593191	10.8707	1.13852	2.12833e-27	8.19107e-27	LOC593191
0	LOC593221	90.9854	1.44471	0	0	LOC593221
0	LOC593244	12.4688	0.720462	1.79131e-35	8.1019e-35	LOC593244
0	LOC593366	10.9532	0.776389	8.62325e-28	3.34708e-27	LOC593366
0	LOC593393	120.442	1.39877	0	0	LOC593393
0	LOC593418	17.8487	0.815761	2.02319e-70	1.45383e-69	LOC593418
0	LOC593426	15.4677	0.801333	1.69657e-53	1.01154e-52	LOC593426
0	LOC593447	20.0164	0.597203	5.86119e-88	4.97968e-87	LOC593447
0	LOC593535	17.8277	0.537439	2.58944e-70	1.85926e-69	LOC593535
0	LOC593561	18.1927	1.19228	6.32901e-73	4.65657e-72	LOC593561
0	LOC593572	64.2846	2.22221	0	0	LOC593572
0	LOC593605	13.3249	0.619851	3.15056e-40	1.53953e-39	LOC593605
0	LOC593633	4.01846	0.517559	5.8872e-05	9.73149e-05	LOC593633
0	LOC593687	28.9592	1.33116	8.7465e-178	1.32901e-176	LOC593687
0	LOC593727	20.077	0.947083	4.33739e-88	3.69543e-87	LOC593727
0	LOC593730	49.6939	0.9932	0	0	LOC593730
0	LOC593733	50.1352	0.893644	0	0	LOC593733
0	LOC593736	68.211	1.37769	0	0	LOC593736
0	LOC593755	11.3787	0.684175	7.5142e-30	3.05767e-29	LOC593755
0	LOC593776	27.3082	0.861584	7.60811e-160	1.05867e-158	LOC593776
0	LOC593803	26.1588	0.846036	5.72164e-147	7.44838e-146	LOC593803
0	LOC593806	29.3695	1.41768	1.60376e-182	2.49958e-181	LOC593806
0	LOC593867	23.5952	0.973607	3.28152e-120	3.68118e-119	LOC593867
0	LOC593913	11.3522	1.08661	1.03125e-29	4.18139e-29	LOC593913
0	LOC593917	14.2771	1.35465	8.20208e-46	4.40084e-45	LOC593917
0	LOC593963	5.90188	0.631696	3.68076e-09	7.92823e-09	LOC593963
0	LOC593964	5.07083	1.48028	4.02466e-07	7.7356e-07	LOC593964
0	LOC593983	15.2673	0.819304	3.46263e-52	2.02857e-51	LOC593983
0	LOC593993	8.99249	0.809549	2.79005e-19	8.77527e-19	LOC593993
0	LOC594038	22.2292	1.12117	3.34659e-107	3.38063e-106	LOC594038
0	LOC594047	4.80686	0.636375	1.54999e-06	2.87105e-06	LOC594047
0	LOC594063	32.6317	1.0123	1.22264e-223	2.30487e-222	LOC594063
0	LOC594082	5.58039	0.569766	2.44486e-08	5.03119e-08	LOC594082
0	LOC594139	20.91	0.931467	2.09838e-95	1.92014e-94	LOC594139
0	LOC594183	9.25871	0.989634	2.39883e-20	7.79857e-20	LOC594183
0	LOC594186	29.5195	0.642077	1.72922e-185	2.735e-184	LOC594186
0	LOC594198	38.4835	1.4149	6.58099e-304	1.71587e-302	LOC594198
0	LOC594218	16.5085	1.33043	1.77189e-60	1.14838e-59	LOC594218
0	LOC594228	7.2348	0.523599	4.91402e-13	1.25443e-12	LOC594228
0	LOC594323	50.8534	2.18775	0	0	LOC594323
0	LOC594382	9.28742	0.505185	1.80366e-20	5.89318e-20	LOC594382
0	LOC594452	8.92375	1.27316	5.23168e-19	1.63388e-18	LOC594452
0	LOC594453	14.3517	0.840186	2.35559e-46	1.27405e-45	LOC594453
0	LOC594469	7.97115	0.574613	1.69518e-15	4.73072e-15	LOC594469
0	LOC594471	58.9539	1.00703	0	0	LOC594471
0	LOC594501	5.07744	0.812743	3.8794e-07	7.46115e-07	LOC594501
0	LOC594503	35.3328	1.30012	5.04254e-258	1.10808e-256	LOC594503
0	LOC594575	12.1173	1.19038	1.3788e-33	6.02188e-33	LOC594575
0	LOC594591	13.4044	1.38937	1.23814e-40	6.09446e-40	LOC594591
0	LOC594639	39.6402	1.05962	0	0	LOC594639
0	LOC594665	14.7922	0.702319	4.1214e-49	2.31955e-48	LOC594665
0	LOC594769	17.6982	0.742383	2.77113e-69	1.96949e-68	LOC594769
0	LOC594782	5.79171	0.533806	7.11143e-09	1.50625e-08	LOC594782
0	LOC594798	71.8773	1.3625	0	0	LOC594798
0	LOC752024	9.57406	0.536429	1.22836e-21	4.1377e-21	LOC752024
0	LOC752085	31.5464	0.87371	1.97497e-210	3.49476e-209	LOC752085
0	LOC752130	22.8005	1.18678	1.46746e-112	1.555e-111	LOC752130
0	LOC752197	2.09153	0.886999	0.0364992	0.0466916	LOC752197
0	LOC752316	19.7882	1.45581	1.11655e-85	9.3121e-85	LOC752316
0	LOC752338	41.6229	0.921149	0	0	LOC752338
0	LOC752490	3.32991	0.520328	0.000871261	0.00130617	LOC752490
0	LOC752505	4.82577	0.84085	1.40982e-06	2.61702e-06	LOC752505
0	LOC752586	5.25281	0.550497	1.52007e-07	2.99061e-07	LOC752586
0	LOC752590	15.7991	0.65376	1.04053e-55	6.36471e-55	LOC752590
0	LOC752626	53.306	0.627038	0	0	LOC752626
0	LOC752638	6.15033	0.634213	7.96281e-10	1.78234e-09	LOC752638
0	LOC752704	31.8877	0.85764	1.09059e-214	1.96619e-213	LOC752704
0	LOC752744	12.3757	0.570167	5.42465e-35	2.43353e-34	LOC752744
0	LOC752772	3.09387	1.1789	0.0019806	0.00287464	LOC752772
0	LOC752819	10.4745	1.36813	1.52975e-25	5.6344e-25	LOC752819
0	LOC752873	9.42488	1.02669	5.09994e-21	1.69188e-20	LOC752873
0	LOC752926	10.3002	0.819439	8.85122e-25	3.21449e-24	LOC752926
0	LOC753117	3.44523	0.648817	0.000572509	0.000872396	LOC753117
0	LOC753141	29.9472	1.46725	2.08004e-189	3.34222e-188	LOC753141
0	LOC753172	6.44139	0.781139	1.22569e-10	2.84404e-10	LOC753172
0	LOC753175	4.86988	0.534566	1.12832e-06	2.10804e-06	LOC753175
0	LOC753230	26.3616	1.52771	4.20849e-148	5.51015e-147	LOC753230
0	LOC753380	31.3792	0.843583	4.80761e-208	8.40892e-207	LOC753380
0	LOC753537	31.509	1.10334	1.88443e-209	3.31518e-208	LOC753537
0	LOC753554	3.33783	0.51205	0.000846528	0.00127035	LOC753554
0	LOC753612	7.29799	0.511262	3.07099e-13	7.89601e-13	LOC753612
0	LOC753622	4.59826	0.549494	4.29973e-06	7.73041e-06	LOC753622
0	LOC753829	4.86951	0.777419	1.12969e-06	2.11016e-06	LOC753829
0	LOC753840	24.871	1.18919	5.73349e-133	6.89575e-132	LOC753840
0	LOC753935	8.45803	0.634052	3.00105e-17	8.88242e-17	LOC753935
0	LOC753939	12.0999	0.99905	1.61186e-33	7.0313e-33	LOC753939
0	LOC754043	5.65512	1.33206	1.59733e-08	3.3179e-08	LOC754043
0	LOC754050	8.01141	0.877848	1.23371e-15	3.45991e-15	LOC754050
0	LOC754084	17.4537	0.727678	2.2522e-67	1.57118e-66	LOC754084
0	LOC754512	4.31502	0.660468	1.60698e-05	2.76943e-05	LOC754512
0	LOC754600	8.05275	1.0978	8.84103e-16	2.49059e-15	LOC754600
0	LOC754700	7.69624	0.696268	1.49958e-14	4.04689e-14	LOC754700
0	LOC754754	9.99984	0.539432	1.83269e-23	6.45706e-23	LOC754754
0	LOC754955	20.0908	1.06334	2.74894e-88	2.34978e-87	LOC754955
0	LOC754972	12.0471	0.566895	2.99806e-33	1.30064e-32	LOC754972
0	LOC755057	34.0235	1.48155	8.21531e-241	1.68127e-239	LOC755057
0	LOC755212	16.5356	0.753917	8.24101e-61	5.36403e-60	LOC755212
0	LOC755486	9.87399	0.878992	6.47445e-23	2.25273e-22	LOC755486
0	LOC755547	4.50494	0.593713	6.69828e-06	1.18956e-05	LOC755547
0	LOC755573	8.58735	0.594316	9.86864e-18	2.97221e-17	LOC755573
0	LOC755950	38.3882	0.95004	7.55829e-304	1.96505e-302	LOC755950
0	LOC756117	4.80556	0.747371	1.55892e-06	2.88731e-06	LOC756117
0	LOC756310	4.33444	0.718993	1.47188e-05	2.54335e-05	LOC756310
0	LOC756336	10.8879	0.54088	1.70446e-27	6.57785e-27	LOC756336
0	LOC756348	5.82997	3.77616	5.738e-09	1.22319e-08	LOC756348
0	LOC756367	15.157	0.525133	1.76236e-51	1.0252e-50	LOC756367
0	LOC756492	5.90401	0.537675	3.63847e-09	7.84179e-09	LOC756492
0	LOC756521	7.42357	0.878607	1.21333e-13	3.16945e-13	LOC756521
0	LOC756528	5.776	0.647821	7.81988e-09	1.65283e-08	LOC756528
0	LOC756564	22.782	1.04886	1.71009e-112	1.81104e-111	LOC756564
0	LOC757154	20.1869	1.23199	5.02468e-89	4.33382e-88	LOC757154
0	LOC757261	7.94961	0.771058	2.0246e-15	5.63707e-15	LOC757261
0	LOC757284	5.99666	0.761821	2.06523e-09	4.51859e-09	LOC757284
0	LOC762407	8.86289	0.709413	8.74683e-19	2.7158e-18	LOC762407
0	LOC762632	5.7178	0.521949	1.10138e-08	2.30566e-08	LOC762632
0	LOC762640	26.5483	0.574735	2.89264e-151	3.8455e-150	LOC762640
0	LOC762741	14.2951	2.21166	6.74743e-46	3.62356e-45	LOC762741
0	LOC762909	37.1436	0.865344	4.16361e-287	1.02946e-285	LOC762909
0	LOC762952	41.4344	1.66359	0	0	LOC762952
0	LOC762974	60.5727	1.16304	0	0	LOC762974
0	LOC762995	5.63094	0.889253	1.83114e-08	3.79055e-08	LOC762995
0	LOC763013	11.2642	1.00708	2.90073e-29	1.16497e-28	LOC763013
0	LOC763053	42.6846	0.838607	0	0	LOC763053
0	LOC763090	3.30735	0.65218	0.000944297	0.00141078	LOC763090
0	LOC763100	4.26518	0.582318	2.01063e-05	3.43639e-05	LOC763100
0	LOC763128	30.8948	0.886776	1.17083e-201	1.97745e-200	LOC763128
0	LOC763143	4.64329	0.616813	3.45961e-06	6.25961e-06	LOC763143
0	LOC763232	6.71613	0.668139	1.94436e-11	4.65728e-11	LOC763232
0	LOC763298	3.84644	0.504314	0.000120389	0.000194111	LOC763298
0	LOC763304	16.5648	0.616001	5.18247e-61	3.38172e-60	LOC763304
0	LOC763450	11.1964	1.12579	5.85874e-29	2.33745e-28	LOC763450
0	LOC763471	5.44278	0.666002	5.34476e-08	1.07935e-07	LOC763471
0	LOC763605	9.96219	0.576065	2.66583e-23	9.35614e-23	LOC763605
0	LOC763744	28.5494	0.575836	2.64573e-174	3.94428e-173	LOC763744
0	LOC763774	4.34739	1.08694	1.3879e-05	2.4028e-05	LOC763774
0	LOC764148	36.0932	0.711718	2.74525e-272	6.36344e-271	LOC764148
0	LOC764210	18.9929	1.15275	3.25169e-79	2.54821e-78	LOC764210
0	LOC764303	25.3215	1.20156	2.54703e-137	3.13811e-136	LOC764303
0	LOC764373	26.1337	0.950636	1.54647e-146	2.00028e-145	LOC764373
0	LOC764466	36.3003	1.18637	6.37485e-273	1.48716e-271	LOC764466
0	LOC764545	30.9875	1.10738	8.11936e-203	1.38029e-201	LOC764545
0	LOC764638	29.7133	0.788774	7.45364e-188	1.18924e-186	LOC764638
0	LOC764878	10.0759	0.739848	8.68287e-24	3.08071e-23	LOC764878
0	LOC765087	22.3644	0.68028	1.26518e-108	1.29752e-107	LOC765087
0	LOC100889918	3.41133	1.38542	0.000648535	0.000983464	location of vulva defective 1
0	LOC100889814	11.3146	0.571243	1.52788e-29	6.17302e-29	locomotion-related protein Hikaru genki
0	LOC100889119	9.99816	0.974191	1.91676e-23	6.74934e-23	locomotion-related protein Hikaru genki
0	LOC752939	14.2448	0.841583	1.10922e-45	5.94278e-45	LON peptidase N-terminal domain and RING finger protein 3
0	LOC577166	10.3152	0.640972	7.41787e-25	2.69934e-24	long-chain specific acyl-CoA dehydrogenase, mitochondrial
0	LOC115927324	9.81952	1.222	1.11767e-22	3.86663e-22	low affinity immunoglobulin epsilon Fc receptor-like
0	LOC100891202	7.63314	3.17771	2.52046e-14	6.74983e-14	low affinity immunoglobulin epsilon Fc receptor-like
0	LOC115927099	5.50561	1.3961	3.76127e-08	7.65523e-08	low affinity immunoglobulin epsilon Fc receptor-like
0	LOC752921	4.02724	0.727169	5.67334e-05	9.38995e-05	low-density lipoprotein receptor-related protein 12
0	LOC105443672	4.18501	1.31798	2.87409e-05	4.86275e-05	low-density lipoprotein receptor-related protein 1-like
0	LOC115919400	9.14189	1.15014	7.12144e-20	2.27969e-19	low-density lipoprotein receptor-related protein 4-like
0	LOC115919109	23.7699	1.60379	8.14703e-122	9.19602e-121	low-density lipoprotein receptor-related protein 5-like
0	LOC578599	12.5436	0.811299	6.94922e-36	3.16037e-35	low-density lipoprotein receptor-related protein 6
0	LOC105437460	2.06774	0.755922	0.0386863	0.0493296	low-density lipoprotein receptor-related protein 6-like
0	LOC115919009	24.5937	0.922823	3.6482e-130	4.32195e-129	low-density lipoprotein receptor-related protein 8-like
0	LOC100893699	2.37333	0.658367	0.0176415	0.0233962	L-proline trans-4-hydroxylase
0	LOC115918996	10.0324	1.59779	1.38642e-23	4.90183e-23	L-threonine 3-dehydrogenase, mitochondrial-like
0	LOC583271	55.1003	2.41816	0	0	L-threonine ammonia-lyase
0	LOC115918011	42.2182	2.55489	0	0	L-threonine ammonia-lyase-like
0	LOC574799	14.3149	0.762187	4.05893e-46	2.18816e-45	lysine-specific demethylase 2B
0	LOC579470	18.8793	0.778169	1.86714e-78	1.45317e-77	lysine-specific demethylase 4A
0	LOC581022	15.9855	0.627317	6.52085e-57	4.04035e-56	lysM and putative peptidoglycan-binding domain-containing protein 1
0	LOC753755	12.9084	0.614781	6.94142e-38	3.27823e-37	lysM and putative peptidoglycan-binding domain-containing protein 3
0	LOC577366	23.2922	1.20889	2.96849e-117	3.25763e-116	lysocardiolipin acyltransferase 1
0	LOC100891460	4.41182	0.603445	1.03317e-05	1.80797e-05	lysophosphatidylserine lipase ABHD12
0	LOC594128	64.0003	1.90301	0	0	lysosomal protective protein
0	LOC100890040	32.0414	0.60174	2.02572e-217	3.69612e-216	lysosomal-associated transmembrane protein 4A
0	LOXL2	22.9101	1.9572	3.45232e-113	3.67755e-112	lysyl oxidase-like 2
0	LOC575341	6.3205	0.844303	2.70384e-10	6.1753e-10	magnesium transporter NIPA2
0	LOC762658	25.39	1.7818	4.39137e-138	5.4474e-137	major facilitator superfamily domain-containing protein 10
0	LOC592950	20.8438	1.32307	1.03112e-94	9.36462e-94	major facilitator superfamily domain-containing protein 10
0	LOC587163	32.4527	1.17585	2.25861e-221	4.18833e-220	malate dehydrogenase, mitochondrial
0	LOC115926793	20.6519	0.981405	4.42661e-93	3.95501e-92	malate dehydrogenase, mitochondrial-like
0	LOC105445651	11.6921	1.95751	2.17485e-31	9.11099e-31	maltase-glucoamylase, intestinal
0	LOC115928488	3.07976	0.787711	0.0020755	0.00300591	MAM and LDL-receptor class A domain-containing protein 1-like
0	LOC100890597	48.2931	2.09083	0	0	MAM and LDL-receptor class A domain-containing protein 2
0	LOC105439348	4.40929	1.03245	1.04706e-05	1.83104e-05	MAM domain-containing glycosylphosphatidylinositol anchor protein 1
0	LOC581395	5.38777	0.558911	7.23763e-08	1.44984e-07	manganese-transporting ATPase 13A1
0	LOC582861	29.0879	0.734925	1.70737e-180	2.63845e-179	MAP kinase-activated protein kinase 2
0	LOC115921777	18.5682	1.17577	7.82939e-76	5.93838e-75	marginal zone B- and B1-cell-specific protein-like
0	LOC105442851	25.5416	1.26082	5.58534e-140	7.02925e-139	MARVEL domain-containing protein 1
0	LOC576018	9.5586	2.56588	1.49523e-21	5.02456e-21	matrilysin
0	LOC100887941	3.40713	0.961787	0.000658623	0.000998344	matrilysin-like
0	MMP16	12.9948	0.893553	2.42019e-38	1.15076e-37	matrix metalloproteinase 16
0	LOC105441790	11.9376	3.36482	1.35462e-32	5.8074e-32	matrix metalloproteinase-14
0	LOC581457	36.6488	1.03797	2.34884e-278	5.59442e-277	matrix metalloproteinase-16
0	LOC583799	25.4307	3.33005	9.71594e-138	1.20196e-136	matrix metalloproteinase-18
0	LOC574861	17.2268	1.74405	1.34936e-65	9.27456e-65	matrix metalloproteinase-24
0	LOC590762	47.4018	1.60884	0	0	mediator of RNA polymerase II transcription subunit 1
0	LOC575350	18.7126	0.837494	4.2759e-77	3.28288e-76	mediator of RNA polymerase II transcription subunit 15a
0	LOC115919124	4.10886	0.584357	3.9987e-05	6.69139e-05	mediator of RNA polymerase II transcription subunit 19-like
0	LOC115922164	4.8043	0.689998	1.56895e-06	2.90529e-06	medium-chain acyl-CoA ligase ACSF2, mitochondrial-like
0	LOC100892008	6.10086	2.13	1.09122e-09	2.42549e-09	meiosis-specific with OB domain-containing protein
0	LOC757237	36.3944	0.854512	2.56087e-276	6.05186e-275	melanoma inhibitory activity protein 2
0	LOC115923807	5.44065	1.80272	5.42995e-08	1.09631e-07	melatonin receptor type 1A-like
0	LOC578799	9.83661	0.782794	9.32621e-23	3.23383e-22	membrane progestin receptor beta
0	LOC100894029	5.94306	0.50064	2.86119e-09	6.20852e-09	membrane protein FAM174B
0	LOC115918492	8.82788	0.5806	1.20533e-18	3.72778e-18	membrane-associated progesterone receptor component 1-like
0	LOC755272	5.09222	0.609371	3.58754e-07	6.91592e-07	merlin
0	LOC575663	3.48384	0.760287	0.000496058	0.000759914	merlin
0	LOC115930000	44.152	1.72251	0	0	mesencephalic astrocyte-derived neurotrophic factor homolog
0	LOC755636	23.5108	1.29201	2.77732e-119	3.09646e-118	mesencephalic astrocyte-derived neurotrophic factor homolog
0	LOC577623	20.3397	0.933312	1.74401e-90	1.52594e-89	metabotropic glutamate receptor 1
0	LOC756752	5.97517	0.900523	2.35985e-09	5.14154e-09	metabotropic glutamate receptor 1-like
0	LOC115918919	7.30326	1.30028	2.98714e-13	7.68477e-13	metabotropic glutamate receptor 3-like
0	LOC579815	22.651	0.97779	2.77543e-111	2.91044e-110	metal transporter CNNM2
[truncated: 52,583 more rows]
