# Supplementary material for: UVB-induced genotoxic stress activates the DNA damage response and innate immune pathways in sea urchin coelomocytes
Source: Front Immunol. 2026 Mar 19;17:1787989. doi: 10.3389/fimmu.2026.1787989 (PMC13043383; doi:10.3389/fimmu.2026.1787989)
Supplement: Supplementary file 7 [file Table6.xlsx]

## Sheet: Phagocyte_DE_genes_VolcanoPlotI
	proba_de	proba_not_de	bayes_factor	scale1	scale2	pseudocounts	delta	lfc_mean	lfc_median	lfc_std	lfc_min	lfc_max	raw_mean1	raw_mean2	non_zeros_proportion1	non_zeros_proportion2	raw_normalized_mean1	raw_normalized_mean2	is_de_fdr_0.05	log10_pscore	negativelog10_pscore	n_cells	gene_id	product	db_gene_id
84	0.9784	0.0216	3.81322	3.34315e-05	1.02942e-06	0	0.25	4.43075	4.67597	2.55586	-5.16831	13.407	0.0294805	0.00131579	0.0281548	0.00131579	0.304137	0.00437502	TRUE	-1.66555	1.66555	1006	LOC105438260	E3 ubiquitin-protein ligase TRIM68-like	105438260
80	0.9788	0.0212	3.83233	0.000189123	9.34032e-06	0	0.25	4.36088	4.60721	3.39837	-8.66624	13.4553	0.187245	0.0129276	0.054914	0.00483553	1.77487	0.0290895	TRUE	-1.67366	1.67366	2027	LOC115922628	integrator complex subunit 4-like	115922628
63	0.9804	0.0196	3.91243	5.37932e-05	1.33494e-06	0	0.25	4.3179	4.25252	2.64363	-4.37266	12.5828	0.0507972	0.00335526	0.0270035	0.00328947	0.448664	0.0119387	TRUE	-1.70774	1.70774	938	LOC105446106	low-density lipoprotein receptor-related protein 4-like	105446106
11	0.9888	0.0112	4.48058	3.42006e-06	2.48058e-07	0	0.25	4.31678	4.23202	2.41251	-4.93748	13.1858	0.00132575	6.57895e-05	0.00125597	6.57895e-05	0.0138175	9.61536e-05	TRUE	-1.95078	1.95078	67	LOC593999	retinol dehydrogenase 13	593999
16	0.9864	0.0136	4.28399	7.67591e-05	3.93124e-06	0	0.25	4.17203	4.29067	2.0757	-4.48166	11.5598	0.0628685	0.0127632	0.0571468	0.0120724	0.796174	0.0357313	TRUE	-1.86646	1.86646	2567	LOC100891720	zinc finger protein 271, transcript variant X1	100891720
185	0.9728	0.0272	3.57696	2.05927e-05	7.03268e-07	0	0.25	4.13866	4.17135	3.19327	-6.29401	15.4054	0.0208631	0.000789474	0.0198165	0.000789474	0.23506	0.00164643	TRUE	-1.56543	1.56543	630	LOC115926494	E3 ubiquitin-protein ligase TRIM33-like	115926494
75	0.9794	0.0206	3.86165	6.43132e-06	5.45852e-07	0	0.25	4.11948	4.17062	2.56031	-5.19837	14.5352	0.00275617	0.000296053	0.00254684	0.000296053	0.0424004	0.00168175	TRUE	-1.68613	1.68613	111	LOC115922200	uncharacterized LOC115922200	115922200
45	0.9818	0.0182	3.98797	2.4756e-05	1.0999e-06	0	0.25	4.03179	4.19263	2.18051	-4.07834	11.418	0.0203747	0.000822368	0.0185954	0.000822368	0.180637	0.00335082	TRUE	-1.73993	1.73993	760	LOC757129	transmembrane protein 267, transcript variant X1	757129
148	0.9748	0.0252	3.65539	3.00083e-05	1.20784e-06	0	0.25	3.92753	3.94645	2.49219	-5.12441	14.0315	0.0207934	0.000986842	0.0193978	0.000953947	0.275405	0.0045967	TRUE	-1.5986	1.5986	641	LOC105440083	RING finger protein 207-like	105440083
29	0.9844	0.0156	4.14476	2.69604e-05	1.5731e-06	0	0.25	3.92314	3.9627	2.30387	-4.88189	11.2459	0.0207934	0.00246711	0.019642	0.00243421	0.267851	0.00787009	TRUE	-1.80688	1.80688	805	LOC115926496	RING finger protein 207-like	115926496
19	0.986	0.014	4.2546	7.14654e-05	3.95312e-06	0	0.25	3.91865	4.03808	2.06352	-3.89905	10.3836	0.0594495	0.00855263	0.0562746	0.00815789	0.808704	0.0228352	TRUE	-1.85387	1.85387	1941	LOC105441636	uncharacterized LOC105441636	105441636
178	0.9734	0.0266	3.59988	2.79459e-05	1.16033e-06	0	0.25	3.90736	4.16146	2.71092	-5.79727	13.7742	0.0251195	0.00141447	0.0237589	0.00141447	0.310423	0.00569366	TRUE	-1.57512	1.57512	761	LOC584244	cytochrome P450 3A6	584244
105	0.9766	0.0234	3.73134	3.41638e-06	1.87162e-07	0	0.25	3.89112	4.02571	2.14903	-3.81705	10.5319	0.00244217	9.86842e-05	0.00244217	9.86842e-05	0.0285791	0.000148883	TRUE	-1.63078	1.63078	80	LOC115927644	tripartite motif-containing protein 12A-like	115927644
27	0.9844	0.0156	4.14476	2.16862e-05	1.42933e-06	0	0.25	3.8783	3.91752	2.45244	-5.07633	12.7528	0.0210725	0.00121711	0.0206189	0.00115132	0.215923	0.00269711	TRUE	-1.80688	1.80688	747	LOC105441963	tripartite motif-containing protein 45-like	105441963
28	0.9844	0.0156	4.14476	6.00499e-05	3.95897e-06	0	0.25	3.86026	3.97577	1.7884	-3.27381	9.14874	0.0387259	0.00595395	0.0335973	0.00565789	0.462541	0.0155766	TRUE	-1.80688	1.80688	1742	LOC100891696	serine/threonine-protein kinase BRSK2, transcript variant X1	100891696
57	0.981	0.019	3.94413	2.12629e-05	1.33709e-06	0	0.25	3.83757	3.88398	2.08477	-4.23297	10.6555	0.0163974	0.000953947	0.0155601	0.000921053	0.183967	0.00381751	TRUE	-1.72125	1.72125	556	LOC115923695	uncharacterized LOC115923695	115923695
56	0.981	0.019	3.94413	1.65441e-05	1.31057e-06	0	0.25	3.81299	3.86352	2.32193	-4.47007	12.3986	0.0127691	0.000855263	0.0122458	0.000822368	0.130222	0.0025463	TRUE	-1.72125	1.72125	493	LOC115929156	uncharacterized LOC115929156	115929156
12	0.9882	0.0118	4.42778	0.000102515	6.07456e-06	0	0.25	3.8065	3.91823	1.7554	-2.63312	9.35969	0.100897	0.0109539	0.0891393	0.0107566	1.0783	0.0349478	TRUE	-1.92812	1.92812	3907	LOC100893003	E3 ubiquitin-protein ligase TRIM8-like	100893003
82	0.9786	0.0214	3.82273	3.16361e-05	1.06259e-06	0	0.25	3.79701	3.77584	2.65665	-5.22981	12.293	0.037121	0.00190789	0.0338415	0.00190789	0.381372	0.00569353	TRUE	-1.66959	1.66959	1195	LOC105436911	mitofusin-1-like	105436911
65	0.9804	0.0196	3.91243	5.87434e-06	4.55486e-07	0	0.25	3.70668	3.65588	2.18663	-4.89368	13.2973	0.00373304	0.000328947	0.00341904	0.000328947	0.0471087	0.00125502	TRUE	-1.70774	1.70774	143	LOC100893426	uncharacterized LOC100893426	100893426
172	0.9736	0.0264	3.60764	4.57944e-05	2.43455e-06	0	0.25	3.69386	3.76294	2.36598	-4.29912	11.6041	0.0242822	0.0025	0.0189094	0.00217105	0.26304	0.00910871	TRUE	-1.5784	1.5784	774	LOC115922601	lymphotoxin-alpha-like	115922601
86	0.9784	0.0216	3.81322	1.03172e-05	5.01351e-07	0	0.25	3.68938	3.64071	2.27341	-4.33655	11.6507	0.00579144	0.000328947	0.00547744	0.000328947	0.062107	0.00079612	TRUE	-1.66555	1.66555	198	LOC105437502	uncharacterized LOC105437502	105437502
289	0.9692	0.0308	3.44896	1.73178e-05	8.20984e-07	0	0.25	3.68179	3.67741	2.552	-4.53173	12.2531	0.0147577	0.000131579	0.0142693	0.000131579	0.154807	0.000334208	TRUE	-1.51145	1.51145	450	LOC590339	uncharacterized LOC590339	590339
150	0.9746	0.0254	3.64728	2.07177e-05	1.17392e-06	0	0.25	3.67998	3.56809	2.45194	-4.98224	13.7278	0.00586121	0.000986842	0.00533789	0.000986842	0.0767985	0.00263906	TRUE	-1.59517	1.59517	302	LOC581006	aquaporin-3	581006
1	0.9936	0.0064	5.04504	0.000140121	1.26085e-05	0	0.25	3.67622	3.64592	1.53217	-3.59815	9.72608	0.139902	0.0199342	0.123086	0.0175987	1.5481	0.0624023	TRUE	-2.19382	2.19382	5271	LOC583067	eukaryotic elongation factor 2 kinase, transcript variant X1	583067
406	0.9658	0.0342	3.34073	7.46868e-06	5.06137e-07	0	0.25	3.65753	3.77435	3.15014	-7.48846	14.8963	0.00453546	0	0.00425636	0	0.05584	0	TRUE	-1.46597	1.46597	147	LOC105443871	uncharacterized LOC105443871	105443871
38	0.9826	0.0174	4.03373	4.28471e-06	3.52025e-07	0	0.25	3.64997	3.67942	1.87756	-4.47413	10.1675	0.00268639	0.000197368	0.00258173	0.000197368	0.0304089	0.000591351	TRUE	-1.75945	1.75945	113	LOC100891567	ubiquitin-like-conjugating enzyme ATG10	100891567
54	0.9812	0.0188	3.95492	1.11259e-05	7.89421e-07	0	0.25	3.64733	3.68264	2.04846	-3.28154	11.4237	0.0105711	0.000296053	0.0102222	0.000296053	0.120145	0.00165465	TRUE	-1.72584	1.72584	336	LOC593726	zinc finger protein 708-like	593726
4	0.9912	0.0088	4.72416	5.54197e-05	4.36062e-06	0	0.25	3.63428	3.74173	1.48057	-3.53254	8.03829	0.048983	0.0128947	0.045878	0.0122039	0.519355	0.0376095	TRUE	-2.05552	2.05552	2088	LOC763697	glutaminase kidney isoform, mitochondrial, transcript variant X1	763697
644	0.961	0.039	3.20441	6.13838e-05	2.32227e-06	0	0.25	3.6264	3.64085	2.61675	-4.98702	11.7959	0.0428776	0.00875	0.0222238	0.00832237	0.415711	0.0226758	TRUE	-1.40894	1.40894	1066	LOC589569	regulator of MON1-CCZ1 complex, transcript variant X2	589569
2	0.9926	0.0074	4.89885	7.36145e-05	6.35647e-06	0	0.25	3.60162	3.72296	1.40785	-2.22263	7.52967	0.0717301	0.00730263	0.0655898	0.00717105	0.768407	0.0359527	TRUE	-2.13077	2.13077	2320	LOC579323	solute carrier family 25 member 40	579323
69	0.9798	0.0202	3.88167	2.02331e-05	1.39064e-06	0	0.25	3.57324	3.78131	2.23506	-6.74342	11.1685	0.0195374	0.00200658	0.0188396	0.00200658	0.230117	0.00848843	TRUE	-1.69465	1.69465	802	LOC100892594	tRNA-splicing endonuclease subunit Sen15	100892594
323	0.9684	0.0316	3.42249	5.31725e-06	3.40499e-07	0	0.25	3.57131	3.7706	2.6303	-5.70515	12.0096	0.00460524	0.000131579	0.00460524	0.000131579	0.0496426	0.000423498	TRUE	-1.50031	1.50031	156	LOC115929515	uncharacterized protein K02A2.6-like	115929515
68	0.9802	0.0198	3.90207	9.05648e-06	6.40786e-07	0	0.25	3.56214	3.61707	2.17986	-4.53799	10.4352	0.00634965	0.00105263	0.00617521	0.00101974	0.090996	0.00321702	TRUE	-1.70333	1.70333	279	LOC115917904	epsilon-sarcoglycan-like, transcript variant X1	115917904
53	0.9812	0.0188	3.95492	3.16773e-06	2.70138e-07	0	0.25	3.55523	3.64007	1.88267	-4.29249	10.1272	0.00244217	0.000296053	0.00244217	0.000296053	0.0286044	0.000911838	TRUE	-1.72584	1.72584	122	LOC100894067	uncharacterized LOC100894067	100894067
22	0.9852	0.0148	4.19822	1.10269e-05	1.06812e-06	0	0.25	3.55452	3.58876	1.77846	-4.0408	10.7359	0.00722185	0.00154605	0.00711719	0.00154605	0.0915944	0.00622609	TRUE	-1.82974	1.82974	269	LOC756996	uncharacterized LOC756996, transcript variant X1	756996
39	0.9826	0.0174	4.03373	8.62982e-06	6.31562e-07	0	0.25	3.54825	3.54785	1.86523	-4.60012	9.95312	0.00366326	0.000427632	0.00341904	0.000427632	0.0521107	0.00140934	TRUE	-1.75945	1.75945	168	LOC105444950	uncharacterized LOC105444950	105444950
18	0.986	0.014	4.2546	5.66491e-05	6.43335e-06	0	0.25	3.53521	3.42948	1.78157	-4.39526	10.267	0.0541465	0.01375	0.049925	0.013125	0.523489	0.0490932	TRUE	-1.85387	1.85387	2445	LOC588891	transcription intermediary factor 1-beta, transcript variant X3	588891
146	0.9748	0.0252	3.65539	6.11713e-05	4.82197e-06	0	0.25	3.53178	3.55801	2.07719	-3.66861	10.816	0.0482504	0.00585526	0.0409238	0.00565789	0.55648	0.0193715	TRUE	-1.5986	1.5986	1724	LOC100892048	DNA repair-scaffolding protein	100892048
288	0.9692	0.0308	3.44896	1.47052e-05	9.06813e-07	0	0.25	3.53109	3.73432	2.34492	-5.2691	10.6625	0.0100478	0.000888158	0.00980358	0.000888158	0.127377	0.00331117	TRUE	-1.51145	1.51145	334	LOC115927296	uncharacterized LOC115927296	115927296
88	0.9782	0.0218	3.8038	0.000112808	8.27314e-06	0	0.25	3.5162	3.70616	2.43497	-6.47338	11.8628	0.09828	0.0132237	0.0861738	0.0121382	1.27512	0.042244	TRUE	-1.66154	1.66154	3466	LOC593842	adenylate cyclase type 9, transcript variant X1	593842
32	0.9834	0.0166	4.08161	1.95776e-05	1.60929e-06	0	0.25	3.49785	3.61339	1.94989	-4.53806	12.5695	0.0173394	0.00381579	0.0169557	0.00375	0.189752	0.011124	TRUE	-1.77989	1.77989	764	LOC105438556	zinc finger protein 2-like, transcript variant X4	105438556
308	0.9688	0.0312	3.43564	0.000136578	1.00215e-05	0	0.25	3.46399	3.5682	2.57987	-5.56601	11.7029	0.0936399	0.0141776	0.0790566	0.0126316	1.2706	0.055279	TRUE	-1.50585	1.50585	3004	LOC100892870	DNA damage-regulated autophagy modulator protein 1, transcript variant X1	100892870
51	0.9814	0.0186	3.96582	4.48253e-05	3.23032e-06	0	0.25	3.45399	3.47932	1.86465	-3.13424	11.3788	0.0408541	0.00546053	0.0372606	0.00529605	0.505899	0.0172319	TRUE	-1.73049	1.73049	1561	LOC594140	ribonucleoside-diphosphate reductase subunit M2 B	594140
419	0.9654	0.0346	3.32869	2.16931e-06	2.14339e-07	0	0.25	3.42247	3.38843	3.00577	-7.01687	15.3175	0.00139553	0.000230263	0.00139553	0.000230263	0.0151418	0.000195964	TRUE	-1.46092	1.46092	65	LOC115918305	centrosomal protein POC5-like, transcript variant X1	115918305
129	0.9754	0.0246	3.6801	2.28044e-05	1.83243e-06	0	0.25	3.41956	3.47585	1.99731	-4.98978	11.627	0.0156299	0.00401316	0.0152112	0.00391447	0.20316	0.0121839	TRUE	-1.60906	1.60906	663	LOC105444799	uncharacterized protein DDB_G0284459-like, transcript variant X1	105444799
356	0.9672	0.0328	3.38398	7.95319e-06	4.10066e-07	0	0.25	3.41641	3.43968	2.61491	-5.45107	13.0814	0.00610543	9.86842e-05	0.0058961	9.86842e-05	0.0685148	0.000751433	TRUE	-1.48413	1.48413	184	LOC105445773	uncharacterized LOC105445773	105445773
35	0.9832	0.0168	4.06943	4.43246e-06	4.42118e-07	0	0.25	3.40473	3.4437	1.57654	-3.37104	8.61403	0.00268639	0.000197368	0.0026515	0.000197368	0.0310855	0.00135994	TRUE	-1.77469	1.77469	103	LOC105440378	uncharacterized LOC105440378	105440378
639	0.961	0.039	3.20441	1.0806e-05	5.97196e-07	0	0.25	3.38973	3.22804	2.71967	-4.76716	12.8989	0.0094547	0.000427632	0.00921048	0.000427632	0.100284	0.00118031	TRUE	-1.40894	1.40894	286	LOC105439700	protein NLRC5-like	105439700
60	0.9806	0.0194	3.92289	0.000283857	2.28566e-05	0	0.25	3.38883	3.5108	1.93004	-3.93205	8.99295	0.226773	0.0375	0.186094	0.0345066	2.84474	0.133304	TRUE	-1.7122	1.7122	7862	LOC756927	5'-AMP-activated protein kinase subunit gamma-2, transcript variant X1	756927
113	0.976	0.024	3.70541	0.000182499	1.21538e-05	0	0.25	3.38274	3.43212	2.03887	-3.62383	10.3054	0.142972	0.0112829	0.11691	0.0107895	1.98783	0.0578915	TRUE	-1.61979	1.61979	4349	LOC105445896	protein FAM167A-like, transcript variant X1	105445896
514	0.9634	0.0366	3.27042	4.01227e-05	6.20118e-06	0	0.25	3.33806	3.2625	2.89281	-8.33234	16.2161	0.0123853	0.00615132	0.00879182	0.00506579	0.180807	0.0312208	TRUE	-1.43652	1.43652	3265	LOC100887888	trace amine-associated receptor 7e-like	100887888
397	0.9662	0.0338	3.35291	1.1126e-05	9.76585e-07	0	0.25	3.314	3.27755	2.49288	-4.44066	14.0423	0.0111293	0.00131579	0.0107456	0.00128289	0.110483	0.00245754	TRUE	-1.47108	1.47108	441	LOC115921673	serine/arginine repetitive matrix protein 1-like	115921673
613	0.9616	0.0384	3.22054	1.40884e-05	9.47432e-07	0	0.25	3.31065	3.42198	2.55572	-5.25277	12.0626	0.0141995	0.000559211	0.0132924	0.000559211	0.132551	0.00197129	TRUE	-1.41567	1.41567	423	LOC115924301	transcription termination factor 2-like	115924301
110	0.9764	0.0236	3.72263	0.000123682	1.12803e-05	0	0.25	3.3098	3.3982	2.05906	-4.35859	9.19482	0.107909	0.0288816	0.0952447	0.0250658	1.39445	0.0791806	TRUE	-1.62709	1.62709	4390	LOC592681	protein SON	592681
107	0.9766	0.0234	3.73134	8.04819e-06	9.01273e-07	0	0.25	3.29493	3.3284	1.96098	-4.20172	9.94033	0.00781495	0.00236842	0.00760562	0.00236842	0.0884247	0.00604765	TRUE	-1.63078	1.63078	447	LOC105442819	uncharacterized LOC105442819	105442819
6	0.9908	0.0092	4.67931	2.94493e-05	3.43426e-06	0	0.25	3.29444	3.31582	1.38837	-2.6256	8.10902	0.0225029	0.00467105	0.0214213	0.00444079	0.220878	0.0142797	TRUE	-2.03621	2.03621	944	LOC578967	hyalin	578967
788	0.9582	0.0418	3.13216	2.93427e-05	1.68917e-06	0	0.25	3.27099	3.33343	2.33989	-4.07218	10.0042	0.030876	0.00121711	0.0289921	0.00118421	0.289508	0.0046677	TRUE	-1.37882	1.37882	951	LOC586083	NPC intracellular cholesterol transporter 1-like	586083
258	0.9702	0.0298	3.48299	0.00018766	1.45796e-05	0	0.25	3.26704	3.37254	2.57927	-7.00004	11.8337	0.12626	0.0279934	0.108851	0.0256579	1.62098	0.101572	TRUE	-1.52578	1.52578	4250	LOC100893197	uncharacterized LOC100893197	100893197
506	0.9636	0.0364	3.27611	1.97614e-05	2.48646e-06	0	0.25	3.26134	3.30278	3.03622	-8.03144	15.8262	0.0192932	0.00664474	0.0177581	0.00621711	0.230285	0.020808	TRUE	-1.4389	1.4389	1049	LOC115918154	uncharacterized LOC115918154, transcript variant X3	115918154
118	0.9758	0.0242	3.6969	6.32662e-05	5.79404e-06	0	0.25	3.26112	3.38527	1.86385	-3.71693	8.55913	0.0414123	0.00894737	0.0385514	0.00832237	0.536022	0.0271369	TRUE	-1.61618	1.61618	1797	LOC754893	histone acetyltransferase KAT6B, transcript variant X1	754893
317	0.9684	0.0316	3.42249	4.55865e-06	5.92724e-07	0	0.25	3.23125	3.26621	2.4516	-4.94461	12.0633	0.0011862	0.000493421	0.00108153	0.000493421	0.0148812	0.0014287	TRUE	-1.50031	1.50031	91	LOC100892566	uncharacterized LOC100892566	100892566
144	0.9748	0.0252	3.65539	4.54321e-05	4.24262e-06	0	0.25	3.22606	3.29202	2.21017	-4.99027	11.0715	0.0619265	0.01375	0.0572864	0.0134211	0.621287	0.0399099	TRUE	-1.5986	1.5986	2656	LOC593017	F-box/LRR-repeat protein 8, transcript variant X2	593017
119	0.9758	0.0242	3.6969	0.000291564	2.39023e-05	0	0.25	3.22444	3.32399	2.00116	-4.51145	9.71939	0.222098	0.0351974	0.177337	0.0303289	2.84343	0.102167	TRUE	-1.61618	1.61618	7408	LOC115918133	protein SON-like, transcript variant X1	115918133
984	0.9556	0.0444	3.0691	5.45793e-05	2.28193e-06	0	0.25	3.2157	3.06952	3.83041	-9.39238	15.3966	0.0457733	0.00526316	0.036179	0.00509868	0.521034	0.0169631	TRUE	-1.35262	1.35262	1417	LOC105445109	uncharacterized LOC105445109	105445109
165	0.974	0.026	3.62331	2.45668e-05	2.4661e-06	0	0.25	3.21304	3.34151	2.17375	-4.42149	10.8552	0.0228169	0.00240132	0.0213167	0.00223684	0.239909	0.00899068	TRUE	-1.58503	1.58503	858	LOC105444693	uncharacterized LOC105444693, transcript variant X2	105444693
475	0.9642	0.0358	3.29335	7.69921e-06	5.05253e-07	0	0.25	3.21111	3.09914	2.8162	-6.63008	13.8992	0.00547744	0.000328947	0.005303	0.000328947	0.0629866	0.00108301	TRUE	-1.44612	1.44612	170	LOC575229	IgGFc-binding protein-like	575229
87	0.9782	0.0218	3.8038	1.02614e-05	8.53992e-07	0	0.25	3.21002	3.25502	1.82083	-3.23731	9.2007	0.00450058	0.00131579	0.00415169	0.00131579	0.0491846	0.00499683	TRUE	-1.66154	1.66154	198	LOC582137	integrator complex subunit 4	582137
307	0.9688	0.0312	3.43564	5.74813e-06	5.98914e-07	0	0.25	3.19892	3.19787	2.14807	-4.58135	10.4064	0.00348882	0.000789474	0.00334927	0.000789474	0.0456869	0.00447331	TRUE	-1.50585	1.50585	132	LOC115924737	E3 ubiquitin-protein ligase MIB2-like	115924737
46	0.9818	0.0182	3.98797	1.0741e-05	1.3038e-06	0	0.25	3.19275	3.16052	1.76543	-4.2839	8.79636	0.00882671	0.00309211	0.00851272	0.00305921	0.0940388	0.00851485	TRUE	-1.73993	1.73993	442	LOC579852	uncharacterized LOC579852	579852
70	0.9798	0.0202	3.88167	4.82321e-06	5.63618e-07	0	0.25	3.18626	3.30149	1.71685	-6.14867	8.43117	0.0038377	0.000526316	0.00380281	0.000526316	0.0422296	0.00154357	TRUE	-1.69465	1.69465	158	LOC115918416	centrosomal protein of 164 kDa-like, transcript variant X2	115918416
167	0.9738	0.0262	3.61545	4.36117e-06	5.01356e-07	0	0.25	3.18618	3.28294	2.52525	-6.1595	11.5555	0.00195374	0.000460526	0.00181419	0.000460526	0.0208461	0.0015977	TRUE	-1.5817	1.5817	92	LOC115921017	uncharacterized LOC115921017	115921017
136	0.9752	0.0248	3.6718	1.02855e-05	1.23617e-06	0	0.25	3.18295	3.14175	1.85369	-3.41635	9.80619	0.00596588	0.00115132	0.00551233	0.00115132	0.0735431	0.0038826	TRUE	-1.60555	1.60555	248	LOC105446968	uncharacterized protein C5orf34 homolog	105446968
91	0.9778	0.0222	3.78521	6.20137e-06	7.77436e-07	0	0.25	3.17574	3.18278	1.74719	-6.71506	9.08932	0.00568677	0.001875	0.00568677	0.001875	0.0557209	0.00474541	TRUE	-1.65365	1.65365	316	LOC100892527	uncharacterized LOC100892527, transcript variant X1	100892527
329	0.9682	0.0318	3.41597	3.88536e-06	7.26894e-07	0	0.25	3.17272	2.89935	2.41199	-3.83794	14.4978	0.00327949	0.00148026	0.00320971	0.00134868	0.0322904	0.00281365	TRUE	-1.49757	1.49757	196	LOC593422	centrosomal protein of 63 kDa	593422
174	0.9734	0.0266	3.59988	3.64219e-05	3.52868e-06	0	0.25	3.16669	3.14576	2.06676	-4.74055	10.3859	0.0244566	0.00625	0.0234797	0.00615132	0.308618	0.0202038	TRUE	-1.57512	1.57512	1085	LOC115922335	NACHT, LRR and PYD domains-containing protein 6-like, transcript variant X1	115922335
254	0.9704	0.0296	3.48993	3.27061e-05	2.45615e-06	0	0.25	3.16213	3.1592	2.00196	-2.77747	8.8821	0.0264452	0.00460526	0.025259	0.00457237	0.274479	0.0183911	TRUE	-1.52871	1.52871	1002	LOC115923572	uncharacterized LOC115923572	115923572
434	0.9652	0.0348	3.32272	0.000159768	1.23214e-05	0	0.25	3.1615	3.45425	2.2879	-4.49759	9.82147	0.132261	0.0188487	0.114363	0.0177961	1.74065	0.0899863	TRUE	-1.45842	1.45842	4012	LOC115918794	adhesion G-protein coupled receptor G2-like	115918794
795	0.9582	0.0418	3.13216	5.37482e-05	1.02036e-05	0	0.25	3.16148	3.0074	3.25825	-8.00475	15.8271	0.0485992	0.0150987	0.0438196	0.0128289	0.518496	0.0517007	TRUE	-1.37882	1.37882	1692	LOC115928356	uncharacterized LOC115928356	115928356
747	0.9588	0.0412	3.14724	1.71363e-05	8.77678e-07	0	0.25	3.16007	3.10624	2.64038	-6.31438	12.0194	0.0122109	0.00121711	0.0121062	0.00121711	0.160109	0.004424	TRUE	-1.3851	1.3851	469	LOC105442476	G patch domain-containing protein 1-like	105442476
207	0.972	0.028	3.54715	5.39116e-06	5.83008e-07	0	0.25	3.15656	3.25424	2.04701	-4.59747	11.5595	0.00432613	0.000953947	0.00432613	0.000953947	0.0542848	0.0024826	TRUE	-1.55284	1.55284	189	LOC115920937	protein NLRC5-like	115920937
249	0.9704	0.0296	3.48993	1.86104e-05	1.83084e-06	0	0.25	3.15634	3.15123	2.21514	-5.29872	11.7823	0.0191536	0.00368421	0.0183861	0.00365132	0.187636	0.0140237	TRUE	-1.52871	1.52871	657	LOC115922697	uncharacterized LOC115922697	115922697
283	0.9692	0.0308	3.44896	5.71333e-06	6.70444e-07	0	0.25	3.1525	3.26421	2.06841	-4.51591	10.1173	0.00481457	0.000789474	0.00477968	0.000789474	0.0496889	0.00230279	TRUE	-1.51145	1.51145	195	LOC100893849	protein fem-1 homolog C	100893849
586	0.962	0.038	3.23143	8.30919e-05	8.8946e-06	0	0.25	3.14419	3.10708	2.43033	-6.37788	10.8456	0.0220144	0.0266776	0.0137111	0.025	0.186914	0.0866983	TRUE	-1.42022	1.42022	1349	LOC582974	regulator of G-protein signaling 9	582974
97	0.9772	0.0228	3.75793	2.40946e-05	3.05324e-06	0	0.25	3.14054	3.19535	1.7674	-2.67442	10.733	0.0195025	0.00513158	0.0183861	0.00490132	0.222277	0.0157402	TRUE	-1.64207	1.64207	1026	LOC589456	zeta-sarcoglycan, transcript variant X2	589456
94	0.9776	0.0224	3.77604	6.41177e-06	5.66223e-07	0	0.25	3.13809	3.20778	2.02245	-4.36511	10.2311	0.005303	0.000789474	0.00519834	0.000789474	0.0587099	0.0025021	TRUE	-1.64975	1.64975	203	LOC105438402	uncharacterized LOC105438402	105438402
73	0.9794	0.0206	3.86165	2.92442e-05	2.78971e-06	0	0.25	3.1375	3.16611	1.75651	-4.36414	9.78926	0.0235146	0.00351974	0.0226075	0.00338816	0.289082	0.0100773	TRUE	-1.68613	1.68613	1024	LOC100889465	E3 ubiquitin-protein ligase COP1, transcript variant X2	100889465
137	0.9752	0.0248	3.6718	2.08779e-05	2.26074e-06	0	0.25	3.13075	3.05847	1.96662	-3.94817	10.186	0.0231658	0.00940789	0.0216307	0.00884868	0.310897	0.0258589	TRUE	-1.60555	1.60555	1238	LOC100889533	zinc finger protein 652-B, transcript variant X2	100889533
558	0.9626	0.0374	3.24797	3.35042e-06	4.15583e-07	0	0.25	3.12729	3.04155	3.90108	-10.7203	16.9316	0.000976869	0.000822368	0.000872205	0.000789474	0.00685429	0.00194756	TRUE	-1.42713	1.42713	231	LOC115926657	slit homolog 2 protein-like	115926657
195	0.9726	0.0274	3.56943	6.2623e-06	6.73675e-07	0	0.25	3.12253	3.16382	2.12717	-5.37101	11.0528	0.0050239	0.000888158	0.00484946	0.000888158	0.0564161	0.00166842	TRUE	-1.56225	1.56225	182	LOC753114	putative fucosyltransferase-like protein, transcript variant X2	753114
106	0.9766	0.0234	3.73134	6.47121e-06	8.57183e-07	0	0.25	3.12136	3.16648	1.88143	-4.80844	10.2318	0.00655898	0.000493421	0.00641943	0.000460526	0.0725214	0.00279558	TRUE	-1.63078	1.63078	241	LOC100891554	uncharacterized LOC100891554	100891554
15	0.9868	0.0132	4.31425	3.12876e-05	3.954e-06	0	0.25	3.11247	3.07986	1.50062	-4.33147	8.1601	0.0302829	0.010625	0.0290619	0.0101316	0.332686	0.0310004	TRUE	-1.87943	1.87943	1481	LOC115918003	uncharacterized LOC115918003, transcript variant X1	115918003
159	0.9744	0.0256	3.63923	0.000115095	1.16082e-05	0	0.25	3.10843	3.17225	1.80531	-3.6271	9.17433	0.0999198	0.0220066	0.0888951	0.0202961	1.24939	0.0713374	TRUE	-1.59176	1.59176	3960	LOC756859	tumor protein p63, transcript variant X2	756859
201	0.9722	0.0278	3.55453	1.18946e-05	1.13892e-06	0	0.25	3.10658	3.15533	2.11793	-6.70951	10.1733	0.0102222	0.003125	0.0100129	0.003125	0.13058	0.0119248	TRUE	-1.55596	1.55596	470	LOC754090	NACHT, LRR and PYD domains-containing protein 12	754090
183	0.9732	0.0268	3.59219	1.4279e-05	1.56131e-06	0	0.25	3.10486	3.10353	1.89012	-4.76454	10.2117	0.0094547	0.00322368	0.00917559	0.00315789	0.100801	0.00641927	TRUE	-1.57187	1.57187	498	LOC100889690	uncharacterized LOC100889690	100889690
153	0.9746	0.0254	3.64728	2.95232e-06	3.48189e-07	0	0.25	3.10327	3.10458	1.93826	-4.45762	9.81084	0.00216307	0.000526316	0.00209329	0.000526316	0.0253497	0.00151527	TRUE	-1.59517	1.59517	115	LOC100893501	zinc finger protein Xfin	100893501
243	0.9708	0.0292	3.50395	2.73334e-05	3.18033e-06	0	0.25	3.09947	3.23159	2.27653	-4.82792	11.2099	0.020584	0.00680921	0.0198863	0.00661184	0.274171	0.0243554	TRUE	-1.53462	1.53462	946	LOC576766	uncharacterized LOC576766, transcript variant X1	576766
1585	0.949	0.051	2.92358	0.000152611	8.25947e-06	0	0.25	3.09425	2.79908	2.22318	-2.4078	9.02343	0.153403	0.0110197	0.116317	0.010625	1.24437	0.0321112	TRUE	-1.29243	1.29243	4182	LOC100888240	uncharacterized LOC100888240	100888240
203	0.9722	0.0278	3.55453	8.47533e-06	1.23537e-06	0	0.25	3.09193	3.11268	2.12265	-4.23643	9.36817	0.00725674	0.00217105	0.00701252	0.00210526	0.0830702	0.00551825	TRUE	-1.55596	1.55596	293	LOC100889570	methyltransferase-like protein 27, transcript variant X2	100889570
339	0.9678	0.0322	3.40306	4.95576e-06	5.38308e-07	0	0.25	3.09193	3.22009	2.28951	-5.11244	11.3031	0.00345393	0.000460526	0.00341904	0.000460526	0.0454261	0.00152319	TRUE	-1.49214	1.49214	142	LOC115920856	uncharacterized LOC115920856	115920856
1068	0.9546	0.0454	3.04578	6.85411e-06	4.85143e-07	0	0.25	3.09022	3.22182	2.51925	-4.19188	11.7173	0.00519834	0.000690789	0.00509367	0.000690789	0.0602306	0.00178261	TRUE	-1.34294	1.34294	187	LOC105445143	uncharacterized LOC105445143	105445143
310	0.9688	0.0312	3.43564	8.50171e-06	8.81194e-07	0	0.25	3.08955	3.01561	2.42467	-5.57439	11.956	0.00547744	0.00108553	0.00533789	0.00105263	0.083128	0.00294894	TRUE	-1.50585	1.50585	198	LOC105446498	uncharacterized LOC105446498	105446498
168	0.9738	0.0262	3.61545	3.12411e-05	3.65001e-06	0	0.25	3.08538	3.18722	2.50692	-6.69573	12.4116	0.0280152	0.00957237	0.0261312	0.00917763	0.332303	0.0399189	TRUE	-1.5817	1.5817	1267	LOC115927689	glutamic acid-rich protein-like	115927689
52	0.9812	0.0188	3.95492	1.98043e-05	2.36867e-06	0	0.25	3.08247	3.1031	1.51428	-2.3453	8.25337	0.0172348	0.00536184	0.0165021	0.00516447	0.184706	0.0122692	TRUE	-1.72584	1.72584	800	LOC115929206	60 kDa SS-A/Ro ribonucleoprotein-like	115929206
187	0.9728	0.0272	3.57696	2.6199e-05	3.20074e-06	0	0.25	3.08223	3.13024	1.79665	-4.20438	9.93406	0.0254684	0.00450658	0.0235146	0.00411184	0.249055	0.0177383	TRUE	-1.56543	1.56543	1147	LOC115925162	uncharacterized LOC115925162	115925162
350	0.9674	0.0326	3.3903	1.82475e-05	1.50211e-06	0	0.25	3.0818	3.0223	2.61734	-5.85421	12.048	0.0117573	0.00319079	0.0111991	0.003125	0.185386	0.0121971	TRUE	-1.48678	1.48678	518	LOC105447634	tripartite motif-containing protein 45-like	105447634
104	0.9768	0.0232	3.74013	1.01027e-05	1.09662e-06	0	0.25	3.07756	3.18903	1.91794	-4.36019	8.68872	0.00771029	0.00220395	0.0076754	0.00220395	0.0999124	0.00538825	TRUE	-1.63451	1.63451	320	LOC115926406	mediator of RNA polymerase II transcription subunit 15-like	115926406
126	0.9756	0.0244	3.68847	4.64789e-05	4.88893e-06	0	0.25	3.07751	3.1452	1.9091	-5.29491	9.27758	0.0334927	0.00598684	0.0324111	0.00575658	0.403881	0.0189013	TRUE	-1.61261	1.61261	1387	LOC576679	uncharacterized LOC576679	576679
375	0.9668	0.0332	3.37144	5.87431e-06	9.22297e-07	0	0.25	3.07707	3.05399	2.20443	-4.72363	9.89976	0.00408192	0.00194079	0.00401214	0.00190789	0.036946	0.0040587	TRUE	-1.47886	1.47886	191	LOC755235	aminopeptidase N	755235
285	0.9692	0.0308	3.44896	3.88567e-06	3.92641e-07	0	0.25	3.06818	3.43473	2.60563	-5.61962	12.0403	0.00338415	0.000263158	0.00320971	0.000263158	0.0318615	0.00128274	TRUE	-1.51145	1.51145	138	LOC105446234	uncharacterized LOC105446234	105446234
469	0.9642	0.0358	3.29335	0.000200966	2.5055e-05	0	0.25	3.06391	3.22586	2.98294	-8.71753	12.83	0.147054	0.0324013	0.11712	0.0222039	1.71069	0.089435	TRUE	-1.44612	1.44612	4339	LOC105446137	NACHT, LRR and PYD domains-containing protein 5-like	105446137
115	0.976	0.024	3.70541	3.65918e-06	4.15232e-07	0	0.25	3.0633	3.15792	2.34025	-5.64641	10.8362	0.00230262	0.000164474	0.00230262	0.000164474	0.0307247	0.000795616	TRUE	-1.61979	1.61979	88	LOC105443458	myoneurin-like	105443458
390	0.9664	0.0336	3.35905	2.81608e-06	4.03647e-07	0	0.25	3.0614	3.10938	2.08919	-6.35314	9.78232	0.0017793	9.86842e-05	0.00174441	9.86842e-05	0.0223412	0.000464401	TRUE	-1.47366	1.47366	79	LOC105442796	tripartite motif containing 13-like	105442796
228	0.9714	0.0286	3.52533	7.45859e-06	7.52198e-07	0	0.25	3.05859	3.06909	1.91349	-4.62216	9.25912	0.00366326	0.000723684	0.00362837	0.000723684	0.0498126	0.00235129	TRUE	-1.54363	1.54363	134	LOC586255	uncharacterized LOC586255, transcript variant X1	586255
275	0.9696	0.0304	3.46244	1.59643e-05	1.38453e-06	0	0.25	3.05841	3.18348	2.50738	-7.30023	11.7074	0.010292	0.00315789	0.0100478	0.00302632	0.140902	0.0106262	TRUE	-1.51713	1.51713	419	LOC100889507	uncharacterized LOC100889507	100889507
684	0.9602	0.0398	3.18327	4.37814e-05	6.87105e-06	0	0.25	3.05487	3.11635	2.58488	-6.35239	12.0244	0.037749	0.0135526	0.0349231	0.0123684	0.459464	0.0544788	TRUE	-1.40012	1.40012	1486	LOC100889051	uncharacterized LOC100889051	100889051
151	0.9746	0.0254	3.64728	0.000113176	1.4375e-05	0	0.25	3.0453	3.09637	1.65523	-3.60725	8.43556	0.11091	0.0255592	0.0953843	0.0225329	1.15422	0.0762243	TRUE	-1.59517	1.59517	5015	LOC100891096	E3 ubiquitin-protein ligase MIB2	100891096
280	0.9694	0.0306	3.45568	9.54677e-06	1.01991e-06	0	0.25	3.03536	3.04011	2.20797	-5.08251	12.2667	0.00659387	0.00177632	0.00652409	0.00177632	0.083699	0.00605283	TRUE	-1.51428	1.51428	285	LOC100888825	uncharacterized LOC100888825	100888825
43	0.982	0.018	3.99922	4.72885e-05	6.61415e-06	0	0.25	3.02635	3.08782	1.52735	-2.42318	8.20282	0.0457035	0.00769737	0.043052	0.00746711	0.468674	0.032214	TRUE	-1.74473	1.74473	1919	LOC115924553	solute carrier family 25 member 36-like	115924553
235	0.9712	0.0288	3.51816	3.55712e-05	3.68166e-06	0	0.25	3.02628	2.91026	2.22656	-5.83578	11.2943	0.0251195	0.00819079	0.0240728	0.00792763	0.300151	0.0259722	TRUE	-1.54061	1.54061	990	LOC100891929	deleted in malignant brain tumors 1 protein	100891929
214	0.9718	0.0282	3.53983	8.3629e-06	1.04649e-06	0	0.25	3.0262	3.12636	1.90983	-4.17524	9.73898	0.00676831	0.000559211	0.00652409	0.000493421	0.0735517	0.00162916	TRUE	-1.54975	1.54975	238	LOC105446778	tripartite motif-containing protein 5-like	105446778
298	0.969	0.031	3.44228	0.000223359	2.34249e-05	0	0.25	3.02599	3.00376	2.5917	-6.22248	13.104	0.162823	0.0451645	0.130761	0.0346711	2.22576	0.115912	TRUE	-1.50864	1.50864	6835	LOC576385	nuclear receptor subfamily 1 group D member 1	576385
31	0.984	0.016	4.11904	4.85058e-05	7.32437e-06	0	0.25	3.02252	2.95352	1.60122	-4.10847	8.63523	0.0478666	0.00720395	0.0453198	0.006875	0.505509	0.0271756	TRUE	-1.79588	1.79588	2091	LOC100893731	solute carrier family 25 member 36	100893731
493	0.964	0.036	3.28757	3.49194e-05	2.7289e-06	0	0.25	3.02234	3.1657	2.40392	-5.74222	13.3308	0.0324111	0.00555921	0.029341	0.00549342	0.357767	0.0210495	TRUE	-1.4437	1.4437	1287	LOC764337	CUB and sushi domain-containing protein 2	764337
443	0.965	0.035	3.31678	4.27821e-06	5.63478e-07	0	0.25	3.02174	2.92747	2.69821	-6.71988	13.1896	0.00415169	0.000986842	0.00411681	0.000953947	0.0473473	0.00265677	TRUE	-1.45593	1.45593	180	LOC115919902	transmembrane GTPase fzo-like	115919902
353	0.9674	0.0326	3.3903	3.39796e-06	3.7573e-07	0	0.25	3.01985	3.03938	2.06575	-4.69953	9.08036	0.00129086	0.000592105	0.00125597	0.000592105	0.0179846	0.00227298	TRUE	-1.48678	1.48678	61	LOC115924738	E3 ubiquitin-protein ligase MIB2-like	115924738
616	0.9614	0.0386	3.21514	3.00544e-06	3.88066e-07	0	0.25	3.019	3.07581	2.39362	-6.69971	10.5124	0.00254684	0.000328947	0.00247706	0.000328947	0.0176609	0.000367179	TRUE	-1.41341	1.41341	98	LOC589383	carboxypeptidase B	589383
47	0.9816	0.0184	3.97683	5.36708e-05	6.78143e-06	0	0.25	3.01884	3.0369	1.51458	-3.21763	7.99831	0.0472386	0.0174671	0.0423543	0.0154934	0.516747	0.0378312	TRUE	-1.73518	1.73518	2381	LOC105438964	zinc finger protein 252-like	105438964
380	0.9666	0.0334	3.36523	2.59301e-06	3.07293e-07	0	0.25	3.01626	2.9726	2.06374	-4.21967	10.3505	0.00163974	0.000427632	0.00163974	0.000427632	0.0194965	0.00108976	TRUE	-1.47625	1.47625	74	LOC115920854	uncharacterized LOC115920854	115920854
299	0.969	0.031	3.44228	8.03427e-06	1.19012e-06	0	0.25	3.01406	2.90081	2.04455	-6.06061	11.3908	0.00481457	0.00342105	0.00460524	0.00342105	0.0478528	0.00889569	TRUE	-1.50864	1.50864	324	LOC115922346	uncharacterized LOC115922346	115922346
534	0.963	0.037	3.25914	1.35386e-05	1.12228e-06	0	0.25	3.01406	2.98447	2.33454	-5.14332	10.4347	0.00872205	0.00118421	0.00840805	0.00118421	0.116605	0.00466147	TRUE	-1.4318	1.4318	292	LOC115919855	steroid 17-alpha-hydroxylase/17,20 lyase-like, transcript variant X2	115919855
61	0.9806	0.0194	3.92289	5.81734e-06	9.89167e-07	0	0.25	3.01341	2.94991	1.64028	-5.79209	8.38835	0.00369815	0.000756579	0.00362837	0.000756579	0.0411679	0.00365042	TRUE	-1.7122	1.7122	169	LOC115921640	salivary glue protein Sgs-3-like, transcript variant X2	115921640
81	0.9786	0.0214	3.82273	1.77754e-06	2.33525e-07	0	0.25	3.01269	2.97172	1.75917	-4.52554	9.3219	0.00139553	9.86842e-05	0.00139553	9.86842e-05	0.0144259	0.00019111	TRUE	-1.66959	1.66959	56	LOC594376	uncharacterized LOC594376	594376
316	0.9684	0.0316	3.42249	4.25205e-05	5.90649e-06	0	0.25	3.00889	3.10961	2.08104	-5.67558	9.86248	0.0415169	0.00842105	0.0377141	0.00776316	0.410873	0.0315415	TRUE	-1.50031	1.50031	1574	LOC100891319	uncharacterized LOC100891319	100891319
449	0.9648	0.0352	3.31087	1.30085e-05	1.70921e-06	0	0.25	3.00802	3.04058	2.10408	-4.60679	10.352	0.0107456	0.00598684	0.0104665	0.00582237	0.1292	0.0139909	TRUE	-1.45346	1.45346	591	LOC754303	deleted in malignant brain tumors 1 protein, transcript variant X1	754303
509	0.9636	0.0364	3.27611	2.69944e-06	4.00019e-07	0	0.25	3.00775	3.0561	4.12062	-12.5117	15.5705	0.000313994	0.000328947	0.000174441	0.000296053	0.00397232	0.00080864	TRUE	-1.4389	1.4389	113	LOC100893071	scavenger receptor cysteine-rich domain-containing group B protein	100893071
312	0.9686	0.0314	3.42904	3.63299e-05	3.57109e-06	0	0.25	3.00403	3.26333	2.24608	-6.46525	10.3508	0.0313296	0.00753289	0.0301434	0.00730263	0.350588	0.0214669	TRUE	-1.50307	1.50307	1287	LOC115921072	NLR family CARD domain-containing protein 4-like	115921072
134	0.9752	0.0248	3.6718	1.82464e-05	1.96733e-06	0	0.25	2.99636	3.00788	1.94038	-4.79815	9.41439	0.0135366	0.00263158	0.0129086	0.00256579	0.159163	0.0114902	TRUE	-1.60555	1.60555	581	LOC115929199	ZZ-type zinc finger-containing protein 3-like, transcript variant X1	115929199
170	0.9738	0.0262	3.61545	1.23054e-05	1.78547e-06	0	0.25	2.99634	3.00155	1.77347	-5.51244	10.5799	0.0106409	0.00154605	0.0105013	0.00148026	0.127681	0.00719644	TRUE	-1.5817	1.5817	429	LOC115926535	transcription intermediary factor 1-beta-like	115926535
701	0.9596	0.0404	3.16769	3.56127e-06	1.20627e-06	0	0.25	2.99544	3.04926	3.009	-9.29561	13.8849	0.000732652	0.00371711	0.000732652	0.00108553	0.0135159	0.00962445	TRUE	-1.39362	1.39362	288	LOC115922793	centrocin 1-like	115922793
218	0.9716	0.0284	3.53255	1.29801e-05	1.2952e-06	0	0.25	2.99416	3.06115	2.16367	-5.45402	9.74768	0.0111642	0.00292763	0.0108502	0.00292763	0.141489	0.0094801	TRUE	-1.54668	1.54668	465	LOC115927538	uncharacterized protein K02A2.6-like	115927538
72	0.9796	0.0204	3.87161	5.57691e-06	7.49419e-07	0	0.25	2.99363	3.03785	1.58291	-2.64186	8.68442	0.00425636	0.000230263	0.00415169	0.000230263	0.050687	0.000548195	TRUE	-1.69037	1.69037	194	LOC581434	beta-sarcoglycan	581434
326	0.9682	0.0318	3.41597	7.36239e-05	8.36241e-06	0	0.25	2.99215	3.1597	2.21969	-5.26449	9.37071	0.0600077	0.0150329	0.0530649	0.0142763	0.630352	0.0522239	TRUE	-1.49757	1.49757	2488	LOC100888167	uncharacterized LOC100888167	100888167
123	0.9756	0.0244	3.68847	5.84705e-05	8.34456e-06	0	0.25	2.98995	3.06493	1.74712	-5.44244	8.7534	0.0561351	0.0218092	0.0517043	0.0201974	0.571808	0.0792451	TRUE	-1.61261	1.61261	2624	LOC754455	uncharacterized LOC754455	754455
147	0.9748	0.0252	3.65539	2.83618e-06	4.54753e-07	0	0.25	2.9869	2.95621	1.81969	-3.34061	10.3472	0.00129086	0.000197368	0.00125597	0.000164474	0.0131397	0.000270927	TRUE	-1.5986	1.5986	58	LOC100889069	uncharacterized LOC100889069, transcript variant X1	100889069
135	0.9752	0.0248	3.6718	5.06108e-05	5.15514e-06	0	0.25	2.98665	3.12297	2.10539	-5.43916	9.67653	0.0400516	0.00674342	0.0374699	0.00654605	0.523085	0.0270317	TRUE	-1.60555	1.60555	1808	LOC578029	protein yippee-like 2	578029
501	0.9638	0.0362	3.28182	6.19563e-06	8.97751e-07	0	0.25	2.98458	2.9435	2.05068	-7.83696	10.1084	0.00289572	0.00115132	0.00268639	0.00115132	0.0244306	0.00408444	TRUE	-1.44129	1.44129	163	LOC100890825	gem-associated protein 6-like	100890825
1447	0.9504	0.0496	2.95289	1.06199e-05	5.63726e-07	0	0.25	2.98234	2.88173	3.11024	-6.58128	12.6324	0.00778006	0.000131579	0.00764051	0.000131579	0.0780777	0.000536412	TRUE	-1.30452	1.30452	231	LOC578987	toll-like receptor 13	578987
504	0.9638	0.0362	3.28182	5.99358e-06	5.61127e-07	0	0.25	2.97485	2.952	2.20897	-5.45881	12.5785	0.00195374	0.000361842	0.00181419	0.000361842	0.0253157	0.00234575	TRUE	-1.44129	1.44129	72	LOC115921848	E3 ubiquitin-protein ligase TRIM56-like	115921848
184	0.9728	0.0272	3.57696	2.2239e-05	2.813e-06	0	0.25	2.97257	3.02138	2.15706	-5.67509	10.8948	0.0193629	0.00927632	0.0188745	0.00907895	0.234233	0.0226697	TRUE	-1.56543	1.56543	947	LOC100891755	zinc finger protein 436	100891755
954	0.956	0.044	3.07857	2.50133e-06	1.81669e-07	0	0.25	2.96539	2.80297	2.90672	-6.47651	11.9475	0.00198863	0.000131579	0.00198863	0.000131579	0.01902	0.000229456	TRUE	-1.35655	1.35655	70	LOC115921095	late histone H2A.L3-like	115921095
79	0.979	0.021	3.84201	0.000174266	1.94501e-05	0	0.25	2.96526	3.01584	1.49849	-2.79121	8.18717	0.155392	0.0477961	0.134668	0.0429934	1.89397	0.145521	TRUE	-1.67778	1.67778	6348	LOC100891013	zinc finger protein 271, transcript variant X4	100891013
180	0.9732	0.0268	3.59219	8.50784e-06	1.00358e-06	0	0.25	2.96073	3.12069	2.27699	-5.92295	11.4323	0.00739629	0.00190789	0.00729163	0.001875	0.0921462	0.00669723	TRUE	-1.57187	1.57187	334	LOC105440341	uncharacterized LOC105440341	105440341
450	0.9648	0.0352	3.31087	3.98244e-06	5.79095e-07	0	0.25	2.95873	3.08803	2.19761	-5.38115	9.86296	0.00163974	0.000361842	0.00163974	0.000361842	0.0200877	0.00167717	TRUE	-1.45346	1.45346	70	LOC105447376	uncharacterized LOC105447376	105447376
637	0.961	0.039	3.20441	7.6169e-06	7.89342e-07	0	0.25	2.95787	2.89594	2.48371	-5.72873	11.3484	0.00345393	0.000526316	0.00317482	0.000526316	0.0484199	0.00316935	TRUE	-1.40894	1.40894	222	LOC105441585	uncharacterized LOC105441585	105441585
424	0.9654	0.0346	3.32869	0.000217996	2.63467e-05	0	0.25	2.95533	2.8773	2.05945	-4.42237	10.377	0.204235	0.0422039	0.158602	0.0376645	2.10073	0.188911	TRUE	-1.46092	1.46092	7151	LOC115926588	protein yippee-like 2	115926588
448	0.9648	0.0352	3.31087	6.44765e-06	9.67596e-07	0	0.25	2.95494	2.96534	1.84422	-3.59162	9.56252	0.00436102	0.000690789	0.00422147	0.000690789	0.0482925	0.00315958	TRUE	-1.45346	1.45346	149	LOC105442330	probable E3 ubiquitin-protein ligase MID2	105442330
1018	0.9552	0.0448	3.05971	6.86496e-06	5.19886e-07	0	0.25	2.95403	2.99294	2.6423	-6.94112	10.6214	0.00655898	0.000328947	0.00634965	0.000328947	0.064511	0.000982237	TRUE	-1.34872	1.34872	226	LOC584665	death domain-containing protein 1	584665
941	0.9562	0.0438	3.08333	1.38914e-05	1.26889e-06	0	0.25	2.95099	2.84461	2.3268	-4.30805	10.7039	0.0137111	0.000921053	0.0133622	0.000921053	0.133153	0.00380976	TRUE	-1.35853	1.35853	431	LOC755293	scavenger receptor class A member 5	755293
417	0.9654	0.0346	3.32869	1.41809e-05	1.38663e-06	0	0.25	2.94604	3.06302	2.0946	-4.53574	11.8416	0.0117573	0.00299342	0.0114433	0.00299342	0.143487	0.00866015	TRUE	-1.46092	1.46092	474	LOC105438879	protein NLRC5-like	105438879
64	0.9804	0.0196	3.91243	1.37152e-05	2.02194e-06	0	0.25	2.94558	2.93536	1.65104	-4.73568	9.10743	0.011862	0.00263158	0.0115131	0.00259868	0.12855	0.0099518	TRUE	-1.70774	1.70774	539	LOC583642	major facilitator superfamily domain-containing protein 6-like protein B	583642
96	0.9774	0.0226	3.76695	0.000104523	1.27908e-05	0	0.25	2.94393	3.0519	1.62656	-4.8634	8.15928	0.0856854	0.0311842	0.0784984	0.0285526	0.971962	0.0910538	TRUE	-1.64589	1.64589	4143	LOC115920379	NFX1-type zinc finger-containing protein 1-like	115920379
818	0.9578	0.0422	3.12222	4.30972e-06	5.22428e-07	0	0.25	2.94382	2.9144	2.17892	-4.2294	10.6715	0.00380281	0.000394737	0.00380281	0.000394737	0.035683	0.000419643	TRUE	-1.37469	1.37469	137	LOC578366	fibrillin-1	578366
491	0.964	0.036	3.28757	1.16406e-06	2.18193e-07	0	0.25	2.94199	2.8962	3.38123	-9.92707	15.5846	0.0020584	0.00111842	0.00202351	0.00101974	0.0150019	0.00129026	TRUE	-1.4437	1.4437	112	LOC756999	microcephalin	756999
77	0.9792	0.0208	3.85178	2.52369e-05	3.04412e-06	0	0.25	2.93606	2.92512	1.68609	-2.80109	9.13881	0.0178279	0.00930921	0.0173394	0.00907895	0.204665	0.0231915	TRUE	-1.68194	1.68194	820	LOC105443894	microsomal glutathione S-transferase 3-like	105443894
324	0.9682	0.0318	3.41597	9.08588e-05	9.40965e-06	0	0.25	2.93213	3.03287	2.29769	-5.61469	10.2538	0.0616823	0.0175	0.0580539	0.0167434	0.828324	0.050147	TRUE	-1.49757	1.49757	3188	LOC100891373	uncharacterized LOC100891373	100891373
473	0.9642	0.0358	3.29335	1.25993e-05	1.3177e-06	0	0.25	2.93042	2.88035	2.87051	-6.86251	13.1959	0.0100129	0.000888158	0.00969891	0.000888158	0.11158	0.00677563	TRUE	-1.44612	1.44612	383	st8sia9	ST8 alpha-N-acetyl-neuraminide alpha-2,8-sialyltransferase 9	100144874
255	0.9704	0.0296	3.48993	3.01979e-05	3.65716e-06	0	0.25	2.92793	2.98096	1.75416	-3.89962	9.37073	0.0371559	0.008125	0.0353417	0.00789474	0.338201	0.0260191	TRUE	-1.52871	1.52871	1563	LOC115920394	mucin-1-like	115920394
481	0.9642	0.0358	3.29335	3.97105e-05	4.91411e-06	0	0.25	2.92736	2.97151	1.81259	-4.60094	8.57333	0.0270732	0.00657895	0.0248055	0.00621711	0.341726	0.0326442	TRUE	-1.44612	1.44612	1081	LOC100887974	tumor necrosis factor receptor superfamily member 16	100887974
2676	0.9406	0.0594	2.76222	5.78043e-05	3.02823e-06	0	0.25	2.92635	2.83749	3.30336	-6.41974	12.9277	0.0591355	0.000526316	0.051495	0.000493421	0.620597	0.00304979	TRUE	-1.22621	1.22621	1650	LOC584497	uncharacterized LOC584497	584497
541	0.9628	0.0372	3.25354	6.77872e-05	1.0847e-05	0	0.25	2.92391	2.94169	3.61589	-8.98802	14.9317	0.0467153	0.0410526	0.0415867	0.0313487	0.649188	0.100192	TRUE	-1.42946	1.42946	2747	LOC105442492	uncharacterized LOC105442492, transcript variant X1	105442492
213	0.9718	0.0282	3.53983	0.00015791	1.70665e-05	0	0.25	2.92063	3.05981	2.04915	-4.46738	10.2313	0.136134	0.0193092	0.107595	0.0156908	1.63334	0.0875998	TRUE	-1.54975	1.54975	4474	LOC583635	DNA ligase 1, transcript variant X3	583635
286	0.9692	0.0308	3.44896	1.85167e-06	2.74692e-07	0	0.25	2.91243	3.05784	2.81556	-7.68919	12.9943	0.00156997	0.000230263	0.00153508	0.000230263	0.0115088	0.00053205	TRUE	-1.51145	1.51145	76	LOC115918415	uncharacterized LOC115918415	115918415
546	0.9628	0.0372	3.25354	2.70242e-06	2.88954e-07	0	0.25	2.91117	2.88125	2.19813	-5.34599	10.3267	0.00143042	0.000164474	0.00139553	0.000164474	0.0190456	0.000249542	TRUE	-1.42946	1.42946	65	LOC574614	glutathione S-transferase theta-1	574614
363	0.967	0.033	3.37769	5.79018e-06	5.95891e-07	0	0.25	2.90689	2.79747	1.93122	-7.06872	11.0732	0.00366326	0.000493421	0.00366326	0.000493421	0.049888	0.00101823	TRUE	-1.48149	1.48149	121	LOC105442114	zinc-binding protein A33-like	105442114
1028	0.955	0.045	3.05505	6.61728e-06	8.45212e-07	0	0.25	2.90349	2.86548	2.11548	-4.81019	10.3769	0.00477968	0.000953947	0.00474479	0.000921053	0.0452679	0.00216693	TRUE	-1.34679	1.34679	185	LOC115926171	uncharacterized LOC115926171, transcript variant X1	115926171
765	0.9586	0.0414	3.14219	0.000414895	5.91119e-05	0	0.25	2.90266	2.94744	2.30215	-4.91666	9.52061	0.399679	0.102039	0.273314	0.0817105	4.22003	0.461849	TRUE	-1.383	1.383	11356	LOC105441720	dual specificity testis-specific protein kinase 2-like	105441720
340	0.9678	0.0322	3.40306	2.84075e-05	2.89441e-06	0	0.25	2.89922	2.96189	2.2093	-5.2774	12.3057	0.017793	0.00585526	0.0170952	0.00559211	0.237808	0.0184334	TRUE	-1.49214	1.49214	781	LOC115926485	leucine-zipper-like transcriptional regulator 1	115926485
432	0.9652	0.0348	3.32272	1.81105e-05	2.59251e-06	0	0.25	2.89074	2.91239	2.02709	-5.48253	9.59315	0.0137111	0.00391447	0.0133622	0.00381579	0.149126	0.0205672	TRUE	-1.45842	1.45842	576	LOC105441555	probable ATP-dependent RNA helicase DDX58	105441555
204	0.9722	0.0278	3.55453	9.8211e-06	1.29626e-06	0	0.25	2.88809	2.92367	2.13564	-4.85798	10.0843	0.00718697	0.00167763	0.00697764	0.00164474	0.079735	0.00386707	TRUE	-1.55596	1.55596	416	LOC115920149	uncharacterized LOC115920149	115920149
216	0.9718	0.0282	3.53983	6.00031e-06	7.13598e-07	0	0.25	2.88733	2.97971	2.16845	-4.86998	11.0982	0.00627987	0.000953947	0.0062101	0.000953947	0.053264	0.00385436	TRUE	-1.54975	1.54975	237	LOC100891503	histone-lysine N-methyltransferase SMYD3-like	100891503
2065	0.9448	0.0552	2.84001	4.9058e-06	3.54596e-07	0	0.25	2.88662	2.90916	2.77365	-6.37184	11.7553	0.00376792	0.000197368	0.00376792	0.000197368	0.0431544	0.0011939	TRUE	-1.25806	1.25806	127	LOC115924811	slit homolog 3 protein-like	115924811
215	0.9718	0.0282	3.53983	1.23113e-05	2.01973e-06	0	0.25	2.88626	2.80995	1.7685	-4.80088	10.157	0.0103618	0.00450658	0.0097338	0.00427632	0.0947857	0.0102496	TRUE	-1.54975	1.54975	542	LOC105441025	transmembrane protein 141	105441025
385	0.9666	0.0334	3.36523	0.000190352	2.36715e-05	0	0.25	2.8851	2.99535	1.94487	-4.42042	9.13167	0.169871	0.0432895	0.144298	0.0380592	1.98769	0.162	TRUE	-1.47625	1.47625	6049	LOC591292	dual specificity testis-specific protein kinase 2	591292
457	0.9646	0.0354	3.305	1.09566e-05	1.66393e-06	0	0.25	2.8844	2.86872	2.31428	-4.71403	10.7243	0.005617	0.00118421	0.00519834	0.00101974	0.0723259	0.00351918	TRUE	-1.451	1.451	230	LOC115923212	circumsporozoite protein-like	115923212
568	0.9624	0.0376	3.24243	6.89192e-05	9.71938e-06	0	0.25	2.88367	2.97975	2.28626	-5.3378	9.91599	0.064578	0.0208882	0.0565537	0.0180592	0.757949	0.0646665	TRUE	-1.42481	1.42481	2973	LOC757161	glycogen-binding subunit 76A	757161
407	0.9658	0.0342	3.34073	3.01373e-05	4.38121e-06	0	0.25	2.88305	2.80586	2.3458	-5.50709	12.2575	0.0219796	0.0157237	0.0209678	0.0148684	0.271372	0.0337022	TRUE	-1.46597	1.46597	1377	LOC580451	zinc finger Ran-binding domain-containing protein 2, transcript variant X2	580451
551	0.9626	0.0374	3.24797	0.000146276	1.73204e-05	0	0.25	2.8823	2.88556	2.44889	-5.77405	10.9799	0.0965705	0.0220724	0.0777658	0.0176974	1.33755	0.0843809	TRUE	-1.42713	1.42713	3426	LOC757216	homeobox protein Meis1	757216
267	0.97	0.03	3.4761	9.3871e-06	1.22462e-06	0	0.25	2.8816	3.03413	2.18975	-6.61616	9.51831	0.00488435	0.000888158	0.0047099	0.000888158	0.0623878	0.0044718	TRUE	-1.52288	1.52288	203	LOC576139	methyltransferase-like protein 27	576139
383	0.9666	0.0334	3.36523	5.06335e-06	7.49267e-07	0	0.25	2.88064	2.78525	2.13254	-4.10775	11.0945	0.00415169	0.000921053	0.00411681	0.000921053	0.048395	0.00347672	TRUE	-1.47625	1.47625	166	LOC754997	insulin-like growth factor-binding protein complex acid labile subunit	754997
193	0.9726	0.0274	3.56943	5.08395e-06	7.36902e-07	0	0.25	2.8803	2.80578	1.78319	-3.10776	9.61905	0.00275617	0.000855263	0.00272128	0.000855263	0.034735	0.00232667	TRUE	-1.56225	1.56225	146	LOC753849	pyruvate dehydrogenase phosphatase regulatory subunit, mitochondrial, transcript variant X2	753849
318	0.9684	0.0316	3.42249	1.84379e-05	1.88519e-06	0	0.25	2.87939	3.03371	2.30826	-5.3116	9.77637	0.0149321	0.00351974	0.0139553	0.00342105	0.205757	0.0127462	TRUE	-1.50031	1.50031	560	LOC105440414	caveolin-2-like	105440414
41	0.9822	0.0178	4.0106	4.80356e-06	7.10042e-07	0	0.25	2.87937	2.86585	1.34761	-3.30925	7.88627	0.00460524	0.00131579	0.00460524	0.00131579	0.0471155	0.00370174	TRUE	-1.74958	1.74958	214	LOC576577	dr1-associated corepressor, transcript variant X1	576577
169	0.9738	0.0262	3.61545	0.000138555	2.23755e-05	0	0.25	2.87605	3.00777	1.71626	-6.18757	8.46207	0.129086	0.0486513	0.114363	0.0401974	1.50616	0.162584	TRUE	-1.5817	1.5817	5261	LOC100893176	uncharacterized LOC100893176	100893176
265	0.97	0.03	3.4761	5.75749e-06	1.15254e-06	0	0.25	2.87584	2.93129	1.77296	-4.8541	9.56508	0.00516345	0.00125	0.00512856	0.00125	0.0581395	0.00564423	TRUE	-1.52288	1.52288	240	LOC115926818	uncharacterized LOC115926818	115926818
44	0.9818	0.0182	3.98797	5.02313e-05	6.04918e-06	0	0.25	2.8754	2.83935	1.44195	-2.78008	7.88141	0.0372257	0.00904605	0.0349928	0.00828947	0.445595	0.0283843	TRUE	-1.73993	1.73993	1572	LOC100888173	zinc finger protein 271, transcript variant X2	100888173
296	0.969	0.031	3.44228	1.29111e-05	2.61939e-06	0	0.25	2.87342	2.64504	2.061	-3.96984	10.2935	0.00764051	0.00450658	0.00683808	0.00411184	0.0799745	0.0135017	TRUE	-1.50864	1.50864	449	LOC586496	WD repeat domain-containing protein 83	586496
34	0.9832	0.0168	4.06943	0.00026084	3.71205e-05	0	0.25	2.87331	2.95718	1.35582	-2.72531	6.90046	0.241042	0.0723684	0.197502	0.0532237	2.70669	0.16927	TRUE	-1.77469	1.77469	10328	LOC586779	WW domain binding protein 1-like	586779
874	0.957	0.043	3.1026	2.70977e-05	2.3907e-06	0	0.25	2.871	2.94427	2.85998	-7.00211	13.2326	0.0198514	0.00516447	0.0187001	0.00509868	0.211763	0.0160228	TRUE	-1.36653	1.36653	709	LOC115919384	diamine acetyltransferase 2-like	115919384
858	0.9572	0.0428	3.10747	0.000107836	1.55812e-05	0	0.25	2.87029	2.82036	3.22987	-7.5649	14.3177	0.141472	0.0439145	0.108118	0.0391776	1.01024	0.101658	TRUE	-1.36856	1.36856	4442	LOC752558	uncharacterized LOC752558	752558
175	0.9734	0.0266	3.59988	1.4528e-05	1.84596e-06	0	0.25	2.86584	2.96137	1.92827	-4.06144	8.67308	0.00962914	0.00276316	0.00928026	0.00273026	0.121395	0.00934575	TRUE	-1.57512	1.57512	431	LOC753373	proton-coupled folate transporter, transcript variant X1	753373
124	0.9756	0.0244	3.68847	4.10695e-06	7.05021e-07	0	0.25	2.86366	2.9259	1.65959	-4.27958	10.0305	0.0038377	0.00190789	0.00362837	0.00190789	0.0318143	0.00581292	TRUE	-1.61261	1.61261	207	LOC100890536	kinetochore-associated protein DSN1 homolog	100890536
1094	0.9542	0.0458	3.03659	4.53273e-06	4.84663e-07	0	0.25	2.86017	2.82269	2.88174	-7.18559	12.1184	0.00300038	0.000197368	0.00289572	0.000197368	0.0368968	0.000898172	TRUE	-1.33913	1.33913	97	LOC584772	lysophospholipase D GDPD1-like	584772
128	0.9756	0.0244	3.68847	5.47074e-05	6.71561e-06	0	0.25	2.85973	2.94809	1.74526	-3.69045	8.30427	0.0496459	0.0174013	0.0452151	0.0159211	0.590236	0.0483456	TRUE	-1.61261	1.61261	2537	LOC580734	POU domain, class 6, transcription factor 2, transcript variant X3	580734
460	0.9646	0.0354	3.305	1.74808e-05	2.06803e-06	0	0.25	2.85825	3.05296	2.18145	-5.75939	9.49335	0.0147926	0.00480263	0.0143042	0.00470395	0.174624	0.0140568	TRUE	-1.451	1.451	778	LOC764881	alkylsulfatase	764881
410	0.9656	0.0344	3.33469	3.3231e-06	6.59937e-07	0	0.25	2.85073	2.81135	2.29544	-5.3245	11.4826	0.00188396	0.00138158	0.00181419	0.00138158	0.0144252	0.00394853	TRUE	-1.46344	1.46344	124	LOC577822	mitochondrial inner membrane protease ATP23 homolog	577822
430	0.9652	0.0348	3.32272	2.54192e-06	3.52724e-07	0	0.25	2.84994	2.97267	2.16407	-8.26668	9.35908	0.0020584	0.000394737	0.0020584	0.000394737	0.0218258	0.000712998	TRUE	-1.45842	1.45842	80	LOC100893046	uncharacterized LOC100893046	100893046
441	0.965	0.035	3.31678	0.000121843	1.88055e-05	0	0.25	2.84675	2.87349	2.21516	-5.41457	10.2364	0.105676	0.0813487	0.0940934	0.0678947	1.37309	0.200092	TRUE	-1.45593	1.45593	6218	LOC580795	serine/threonine-protein phosphatase 2A 56 kDa regulatory subunit epsilon isoform, transcript variant X1	580795
194	0.9726	0.0274	3.56943	5.46818e-05	9.36669e-06	0	0.25	2.84659	2.89425	1.7525	-4.04407	8.55911	0.0608101	0.0261842	0.0551582	0.0210855	0.59094	0.061217	TRUE	-1.56225	1.56225	3159	LOC578952	sodium- and chloride-dependent GABA transporter 1	578952
336	0.9678	0.0322	3.40306	5.16782e-06	8.40674e-07	0	0.25	2.84225	2.87234	2.04902	-4.56985	9.35594	0.00268639	0.00138158	0.00261661	0.00134868	0.0313209	0.00433183	TRUE	-1.49214	1.49214	173	LOC100892192	uncharacterized LOC100892192, transcript variant X2	100892192
524	0.9632	0.0368	3.26476	3.41122e-05	3.78492e-06	0	0.25	2.84146	2.92829	2.10981	-4.71779	9.83256	0.0217005	0.00792763	0.0206887	0.00763158	0.299419	0.0311626	TRUE	-1.43415	1.43415	944	LOC115918299	uncharacterized LOC115918299, transcript variant X1	115918299
127	0.9756	0.0244	3.68847	7.18597e-06	1.09794e-06	0	0.25	2.84097	2.85675	1.56517	-4.18372	8.38409	0.00579144	0.000690789	0.00572166	0.000657895	0.0667747	0.00205909	TRUE	-1.61261	1.61261	235	LOC100888236	carbohydrate sulfotransferase 14	100888236
377	0.9666	0.0334	3.36523	1.41543e-05	1.91979e-06	0	0.25	2.83973	2.8523	1.92802	-3.78403	10.4936	0.0116527	0.00486842	0.0111293	0.00463816	0.149103	0.0129318	TRUE	-1.47625	1.47625	483	LOC583511	leucine-rich repeat-containing protein 51	583511
400	0.9662	0.0338	3.35291	1.85206e-05	2.49655e-06	0	0.25	2.83868	2.89858	2.14231	-5.64097	11.2165	0.0173045	0.00450658	0.0168859	0.00450658	0.2039	0.0171397	TRUE	-1.47108	1.47108	746	LOC100892902	NACHT, LRR and PYD domains-containing protein 12, transcript variant X1	100892902
565	0.9624	0.0376	3.24243	3.56979e-05	4.89455e-06	0	0.25	2.83743	2.79536	2.25626	-5.15156	10.8844	0.0291665	0.0202303	0.0279454	0.0188487	0.372117	0.0445584	TRUE	-1.42481	1.42481	1555	LOC100887893	MFS-type transporter SLC18B1, transcript variant X2	100887893
436	0.9652	0.0348	3.32272	2.47664e-06	4.98899e-07	0	0.25	2.83517	2.74652	1.97512	-4.94181	9.29818	0.00139553	0.000986842	0.00136064	0.000986842	0.0178183	0.00254686	TRUE	-1.45842	1.45842	90	LOC100893836	zinc finger protein 2 homolog, transcript variant X1	100893836
58	0.981	0.019	3.94413	0.000300126	3.83274e-05	0	0.25	2.83406	2.85636	1.38341	-2.55598	7.65304	0.249171	0.0863487	0.202735	0.0762171	2.85906	0.293323	TRUE	-1.72125	1.72125	9791	LOC105446625	5'-AMP-activated protein kinase subunit gamma-1-like, transcript variant X2	105446625
792	0.9582	0.0418	3.13216	1.5151e-05	1.44273e-06	0	0.25	2.83276	2.86941	2.94849	-8.12351	13.2412	0.00861738	0.003125	0.00791962	0.00286184	0.128752	0.00770851	TRUE	-1.37882	1.37882	397	LOC115922547	uncharacterized LOC115922547	115922547
335	0.968	0.032	3.4095	8.15554e-05	1.04839e-05	0	0.25	2.83161	2.89776	1.84128	-3.72684	9.25911	0.0778006	0.0276645	0.0694275	0.0247039	0.949931	0.0822615	TRUE	-1.49485	1.49485	3464	LOC105436407	zinc finger protein 493	105436407
729	0.9592	0.0408	3.15742	4.09196e-05	4.40167e-06	0	0.25	2.83136	2.83342	2.60934	-5.81169	11.9506	0.0265848	0.00759868	0.0252939	0.00743421	0.392231	0.0333229	TRUE	-1.38934	1.38934	1056	LOC753283	torsin-1A	753283
121	0.9758	0.0242	3.6969	0.000102379	1.27076e-05	0	0.25	2.83118	2.89459	1.79684	-3.93086	8.6277	0.0906744	0.0321053	0.081743	0.0275658	1.14848	0.0695401	TRUE	-1.61618	1.61618	4600	LOC575373	CLK4-associating serine/arginine rich protein, transcript variant X2	575373
239	0.9708	0.0292	3.50395	4.40177e-06	5.73499e-07	0	0.25	2.82967	2.83782	1.70236	-4.55015	8.46985	0.00348882	0.000789474	0.00345393	0.000789474	0.0434439	0.00329232	TRUE	-1.53462	1.53462	164	LOC105436914	uncharacterized LOC105436914	105436914
76	0.9792	0.0208	3.85178	3.28381e-05	4.45881e-06	0	0.25	2.82733	2.78433	1.48559	-2.6701	8.77693	0.0303876	0.00611842	0.0290967	0.00575658	0.346218	0.0230427	TRUE	-1.68194	1.68194	1260	LOC755565	uncharacterized LOC755565	755565
1223	0.9526	0.0474	3.00057	6.75452e-06	4.68974e-07	0	0.25	2.82731	2.73411	3.42471	-8.01496	13.6637	0.00181419	0.000394737	0.00156997	0.000394737	0.0281085	0.000936924	TRUE	-1.32422	1.32422	64	LOC584366	G-protein coupled receptor GRL101	584366
90	0.9778	0.0222	3.78521	0.000150872	1.88173e-05	0	0.25	2.8246	2.80113	2.16477	-4.69957	10.9421	0.144681	0.045	0.124655	0.0401974	1.83992	0.142819	TRUE	-1.65365	1.65365	6358	LOC588600	arginine and glutamate-rich protein 1	588600
351	0.9674	0.0326	3.3903	4.92476e-05	5.50546e-06	0	0.25	2.82361	2.95173	2.18177	-5.10145	9.30132	0.0420751	0.0221382	0.0404703	0.0207895	0.551934	0.057074	TRUE	-1.48678	1.48678	2325	LOC581062	trinucleotide repeat-containing gene 6C protein, transcript variant X1	581062
189	0.9728	0.0272	3.57696	4.59006e-06	8.71384e-07	0	0.25	2.81828	2.82787	1.67008	-4.99034	9.37098	0.0032446	0.00128289	0.00320971	0.00118421	0.0353263	0.0036347	TRUE	-1.56543	1.56543	166	LOC581318	uncharacterized LOC581318	581318
584	0.962	0.038	3.23143	8.90653e-06	1.32002e-06	0	0.25	2.8174	2.9018	2.34512	-5.99322	10.2749	0.00805917	0.000986842	0.00784984	0.000953947	0.0826536	0.00542627	TRUE	-1.42022	1.42022	311	LOC115926740	uncharacterized LOC115926740	115926740
348	0.9676	0.0324	3.39666	1.94734e-05	3.56166e-06	0	0.25	2.81685	2.78529	1.83877	-5.48236	9.10715	0.0204096	0.00361842	0.0195374	0.00338816	0.234668	0.0155513	TRUE	-1.48945	1.48945	866	LOC105436918	tripartite motif-containing protein 45-like, transcript variant X2	105436918
520	0.9632	0.0368	3.26476	2.05619e-06	2.77932e-07	0	0.25	2.81659	2.8147	1.79253	-5.74396	9.59774	0.000418658	0.000131579	0.00038377	0.000131579	0.00458431	0.000518779	TRUE	-1.43415	1.43415	59	LOC115917957	peptidyl-prolyl cis-trans isomerase B-like	115917957
1129	0.9538	0.0462	3.02747	2.30644e-06	2.61278e-07	0	0.25	2.81269	2.76785	2.70164	-6.07904	12.9567	0.00198863	0.000131579	0.00198863	0.000131579	0.018736	0.00030313	TRUE	-1.33536	1.33536	82	LOC115919042	phosphatidylinositol N-acetylglucosaminyltransferase subunit C-like	115919042
707	0.9596	0.0404	3.16769	1.25129e-05	1.99127e-06	0	0.25	2.80797	2.74717	2.56422	-7.10853	13.7312	0.00910582	0.00197368	0.00879182	0.00190789	0.113026	0.00968644	TRUE	-1.39362	1.39362	417	LOC115926895	probable E3 ubiquitin-protein ligase HERC4	115926895
550	0.9626	0.0374	3.24797	4.67053e-06	6.04205e-07	0	0.25	2.80629	2.9891	2.07328	-5.02836	9.141	0.00544256	0.000394737	0.00540767	0.000394737	0.0435342	0.000826816	TRUE	-1.42713	1.42713	212	LOC588532	transmembrane protein 11-B, mitochondrial	588532
238	0.9708	0.0292	3.50395	3.00379e-06	3.63752e-07	0	0.25	2.8031	2.75747	1.80144	-4.64626	9.54679	0.0014653	0.000164474	0.0014653	0.000164474	0.0201354	0.000467069	TRUE	-1.53462	1.53462	51	LOC115922859	uncharacterized LOC115922859	115922859
620	0.9614	0.0386	3.21514	2.01087e-06	4.01101e-07	0	0.25	2.7998	2.71851	2.28059	-5.45414	11.6725	0.000837316	0.000361842	0.000697764	0.000361842	0.00525749	0.000457718	TRUE	-1.41341	1.41341	68	LOC105447263	interleukin-1 receptor-associated kinase 1-binding protein 1	105447263
423	0.9654	0.0346	3.32869	2.92254e-06	4.22591e-07	0	0.25	2.79833	2.6898	2.0883	-4.0589	10.6286	0.00153508	0.000493421	0.00153508	0.000493421	0.0241531	0.00106358	TRUE	-1.46092	1.46092	89	LOC590469	hexosaminidase D-like	590469
942	0.9562	0.0438	3.08333	1.36457e-05	1.29011e-06	0	0.25	2.79566	2.79406	2.9795	-8.08348	13.2237	0.00209329	0.00266447	0.00163974	0.000986842	0.0464448	0.00983101	TRUE	-1.35853	1.35853	161	LOC115918728	centrocin 1-like	115918728
595	0.9618	0.0382	3.22597	2.85577e-05	4.68216e-06	0	0.25	2.7939	2.70151	2.58718	-6.85961	12.1016	0.0241426	0.00578947	0.0227471	0.00539474	0.241118	0.0165151	TRUE	-1.41794	1.41794	1425	LOC100888695	inactive polypeptide N-acetylgalactosaminyltransferase-like protein 5	100888695
223	0.9716	0.0284	3.53255	2.45642e-05	3.27408e-06	0	0.25	2.78981	2.87062	2.10468	-5.44841	9.50585	0.0184907	0.00263158	0.0177232	0.0025	0.198508	0.0100504	TRUE	-1.54668	1.54668	694	LOC115926833	tripartite motif-containing protein 2-like	115926833
587	0.962	0.038	3.23143	2.63405e-06	5.22284e-07	0	0.25	2.78928	2.893	2.21875	-5.17	9.85301	0.000907093	0.000690789	0.000837316	0.000690789	0.0108435	0.00168895	TRUE	-1.42022	1.42022	149	LOC577228	synaptotagmin-2	577228
585	0.962	0.038	3.23143	8.27861e-06	9.35754e-07	0	0.25	2.78805	2.7685	2.07411	-4.48536	9.82389	0.00617521	0.00220395	0.00593099	0.00220395	0.0718641	0.00492625	TRUE	-1.42022	1.42022	313	LOC115924083	succinate dehydrogenase assembly factor 3, mitochondrial-like	115924083
754	0.9588	0.0412	3.14724	1.74966e-06	3.4649e-07	0	0.25	2.7873	2.7667	2.76458	-6.46498	12.4547	0.00153508	0.000888158	0.00153508	0.000855263	0.0113229	0.00187587	TRUE	-1.3851	1.3851	108	LOC753259	DNA-directed primase/polymerase protein	753259
233	0.9712	0.0288	3.51816	4.77559e-06	7.22289e-07	0	0.25	2.78711	2.81443	1.70858	-4.29652	9.10881	0.00394236	0.00111842	0.00390748	0.00111842	0.0473256	0.00256874	TRUE	-1.54061	1.54061	219	LOC100891623	protein saal1	100891623
393	0.9664	0.0336	3.35905	3.33747e-06	5.81844e-07	0	0.25	2.78693	2.7406	1.77725	-3.76819	10.073	0.00247706	0.000789474	0.00240728	0.000789474	0.0252373	0.00272511	TRUE	-1.47366	1.47366	107	LOC105437858	uncharacterized LOC105437858	105437858
728	0.9592	0.0408	3.15742	2.38853e-05	1.88416e-06	0	0.25	2.77999	2.75282	2.417	-6.89482	15.0191	0.010292	0.00286184	0.00847783	0.00282895	0.10538	0.01199	TRUE	-1.38934	1.38934	380	LOC115925044	uncharacterized LOC115925044	115925044
894	0.9568	0.0432	3.09775	2.37999e-06	3.58573e-07	0	0.25	2.77538	2.69604	2.27543	-6.18429	12.0395	0.00136064	0.000296053	0.00136064	0.000296053	0.0195846	0.0016349	TRUE	-1.36452	1.36452	56	LOC105446067	uncharacterized LOC105446067	105446067
654	0.9608	0.0392	3.19909	6.30356e-06	1.11925e-06	0	0.25	2.77517	2.84664	2.2834	-5.26822	11.0074	0.00477968	0.003125	0.00467502	0.00309211	0.0573472	0.00744846	TRUE	-1.40671	1.40671	259	LOC105436994	uncharacterized LOC105436994	105436994
373	0.9668	0.0332	3.37144	2.65869e-05	3.25835e-06	0	0.25	2.7699	2.90572	1.92321	-4.21113	9.46979	0.0283641	0.00746711	0.0268639	0.00713816	0.327075	0.0213147	TRUE	-1.47886	1.47886	1188	LOC100892793	zinc finger protein 107	100892793
173	0.9736	0.0264	3.60764	1.85509e-05	2.50818e-06	0	0.25	2.76413	2.84044	1.69542	-4.36514	8.70101	0.00990824	0.00460526	0.00938492	0.00444079	0.115325	0.011394	TRUE	-1.5784	1.5784	500	LOC585742	acetyl-coenzyme A synthetase 2-like, mitochondrial	585742
640	0.961	0.039	3.20441	2.88508e-05	3.21852e-06	0	0.25	2.76368	2.74279	2.29292	-4.75522	10.5815	0.0234449	0.0113158	0.0222587	0.0109539	0.327721	0.0312691	TRUE	-1.40894	1.40894	1194	TPC1	two-pore calcium channel 1, transcript variant 2	579495
603	0.9616	0.0384	3.22054	1.57e-06	3.02474e-07	0	0.25	2.76037	2.66898	2.14636	-5.85739	11.6678	0.000976869	0.000230263	0.000976869	0.000230263	0.0132308	0.000944384	TRUE	-1.41567	1.41567	50	LOC105440951	probable E3 ubiquitin-protein ligase HERC4	105440951
447	0.9648	0.0352	3.31087	9.68074e-06	8.59227e-07	0	0.25	2.76016	3.04101	2.48793	-6.96373	10.6558	0.00778006	0.000986842	0.00778006	0.000986842	0.0901292	0.00343754	TRUE	-1.45346	1.45346	268	LOC100892287	uncharacterized threonine-rich GPI-anchored glycoprotein PJ4664.02	100892287
225	0.9714	0.0286	3.52533	1.5357e-05	2.98018e-06	0	0.25	2.75871	2.73732	1.65346	-4.04366	8.22611	0.0156997	0.009375	0.0152112	0.00904605	0.15879	0.0249397	TRUE	-1.54363	1.54363	863	LOC105443124	uncharacterized LOC105443124, transcript variant X3	105443124
996	0.9556	0.0444	3.0691	4.48217e-06	4.94412e-07	0	0.25	2.75784	2.88155	2.28121	-5.27146	9.69196	0.00293061	0.000328947	0.00293061	0.000328947	0.0401058	0.00167063	TRUE	-1.35262	1.35262	102	LOC105446105	probable E3 ubiquitin-protein ligase MID2	105446105
1056	0.9546	0.0454	3.04578	7.63618e-06	1.03846e-06	0	0.25	2.75724	2.84842	2.49512	-5.7632	10.9452	0.00488435	0.00210526	0.00481457	0.00197368	0.0683098	0.00537201	TRUE	-1.34294	1.34294	215	LOC105437105	histone H4	105437105
416	0.9654	0.0346	3.32869	1.7454e-05	2.23315e-06	0	0.25	2.75538	2.81406	2.05654	-4.56659	9.93721	0.0140948	0.00483553	0.0135017	0.00460526	0.183077	0.0127106	TRUE	-1.46092	1.46092	773	LOC100888475	constitutive coactivator of peroxisome proliferator-activated receptor gamma, transcript variant X1	100888475
819	0.9578	0.0422	3.12222	4.50073e-06	5.63068e-07	0	0.25	2.75481	2.89886	2.26139	-5.11566	9.52764	0.00254684	0.000197368	0.00233751	0.000197368	0.018921	0.00149335	TRUE	-1.37469	1.37469	82	LOC100890719	stress response protein NST1	100890719
7	0.9908	0.0092	4.67931	1.62043e-05	2.61652e-06	0	0.25	2.75323	2.72835	1.19191	-1.87933	7.75532	0.0165719	0.00411184	0.0158741	0.00394737	0.176555	0.0137943	TRUE	-2.03621	2.03621	829	LOC100890567	uncharacterized LOC100890567	100890567
1169	0.9532	0.0468	3.01394	2.03328e-05	2.04738e-06	0	0.25	2.75265	2.76492	1.98494	-3.27539	9.26817	0.0161881	0.00164474	0.0150019	0.00164474	0.154051	0.00387547	TRUE	-1.32975	1.32975	582	LOC577817	protein ABHD8	577817
1241	0.9524	0.0476	2.99615	1.91102e-05	1.81274e-06	0	0.25	2.74993	2.69465	2.55031	-6.37356	11.8553	0.00889649	0.000526316	0.00757074	0.000460526	0.100742	0.00260926	TRUE	-1.32239	1.32239	407	LOC592055	kiSS-1 receptor, transcript variant X1	592055
49	0.9814	0.0186	3.96582	1.47425e-05	2.45569e-06	0	0.25	2.74769	2.73657	1.28669	-1.43867	7.02721	0.0122458	0.00506579	0.0114433	0.005	0.125594	0.0141313	TRUE	-1.73049	1.73049	575	LOC591823	UDP-glucuronosyltransferase 2B31	591823
66	0.9804	0.0196	3.91243	4.4467e-05	6.28357e-06	0	0.25	2.74717	2.81772	1.34015	-3.35899	7.1324	0.0354464	0.0140132	0.0334927	0.0133224	0.3953	0.0355915	TRUE	-1.70774	1.70774	1923	LOC582398	F-box only protein 9, transcript variant X1	582398
652	0.9608	0.0392	3.19909	5.16025e-06	7.68212e-07	0	0.25	2.74664	2.82842	2.41627	-6.80522	10.5247	0.00219796	0.000493421	0.00209329	0.000493421	0.0330009	0.00205844	TRUE	-1.40671	1.40671	98	LOC105445585	probable E3 ubiquitin-protein ligase HERC3	105445585
516	0.9634	0.0366	3.27042	4.1953e-06	7.56523e-07	0	0.25	2.74617	2.7732	1.77683	-5.98903	8.42975	0.00163974	0.000296053	0.00156997	0.000230263	0.0194092	0.00200089	TRUE	-1.43652	1.43652	61	LOC115918178	uncharacterized LOC115918178	115918178
291	0.969	0.031	3.44228	4.07232e-06	7.1929e-07	0	0.25	2.73868	2.70288	1.72258	-3.1504	9.47906	0.0029655	0.000855263	0.0029655	0.000855263	0.0334476	0.00381057	TRUE	-1.50864	1.50864	145	LOC591571	zinc finger protein 37	591571
1755	0.9474	0.0526	2.89101	6.30626e-06	5.40372e-07	0	0.25	2.73858	2.64787	2.39928	-4.96501	11.7444	0.00408192	0.000723684	0.00390748	0.000723684	0.0461233	0.00304728	TRUE	-1.27901	1.27901	178	LOC100889128	uncharacterized LOC100889128	100889128
191	0.9726	0.0274	3.56943	9.09484e-06	1.1843e-06	0	0.25	2.73843	2.77682	1.84507	-4.02409	10.4528	0.0076754	0.00157895	0.00750096	0.00154605	0.0794289	0.00538974	TRUE	-1.56225	1.56225	296	LOC115929332	histone-lysine N-methyltransferase SMYD3-like	115929332
256	0.9704	0.0296	3.48993	2.05773e-06	3.53869e-07	0	0.25	2.73817	2.8282	1.69333	-4.27824	8.13	0.00122109	0.000230263	0.00122109	0.000230263	0.0141169	0.000399673	TRUE	-1.52871	1.52871	59	LOC755250	U6 snRNA phosphodiesterase-like	755250
176	0.9734	0.0266	3.59988	5.03966e-05	7.48823e-06	0	0.25	2.73723	2.77821	1.58757	-3.2976	8.15925	0.0474828	0.0278618	0.0450406	0.0258553	0.5429	0.0716275	TRUE	-1.57512	1.57512	2470	LOC575613	serine/threonine-protein kinase A-Raf, transcript variant X2	575613
130	0.9754	0.0246	3.6801	6.9934e-06	1.09523e-06	0	0.25	2.73511	2.79881	1.69109	-5.69706	8.18085	0.00638454	0.00151316	0.00624498	0.00151316	0.0670676	0.0036373	TRUE	-1.60906	1.60906	355	LOC115927746	zinc finger protein OZF-like	115927746
1152	0.9534	0.0466	3.01843	4.48607e-06	7.52786e-07	0	0.25	2.7345	2.64774	2.2841	-4.45758	11.4593	0.0029655	0.00210526	0.00293061	0.00210526	0.0425168	0.00548036	TRUE	-1.33161	1.33161	180	LOC115924215	NACHT, LRR and PYD domains-containing protein 3-like	115924215
171	0.9738	0.0262	3.61545	9.33727e-06	1.64438e-06	0	0.25	2.73367	2.63887	1.53138	-2.7626	8.65665	0.00812895	0.00332237	0.00795451	0.00325658	0.0884838	0.00759139	TRUE	-1.5817	1.5817	442	LOC585638	WD repeat-containing protein 6	585638
384	0.9666	0.0334	3.36523	1.54049e-05	2.79236e-06	0	0.25	2.73126	2.76041	1.67057	-7.79162	9.53028	0.0133622	0.00555921	0.012804	0.00539474	0.146582	0.0220319	TRUE	-1.47625	1.47625	666	LOC591753	formin-like protein 3, transcript variant X2	591753
25	0.9848	0.0152	4.17114	6.59981e-05	1.00856e-05	0	0.25	2.72996	2.72056	1.32157	-2.43104	7.70892	0.0539371	0.0253618	0.0495761	0.0220395	0.598608	0.0608037	TRUE	-1.81816	1.81816	2778	LOC757118	uncharacterized LOC757118	757118
1211	0.9528	0.0472	3.00501	1.04388e-05	1.15298e-06	0	0.25	2.72865	2.77616	2.6441	-7.47331	11.1622	0.00641943	0.00180921	0.00634965	0.00180921	0.0954204	0.00776083	TRUE	-1.32606	1.32606	282	LOC115921239	NACHT, LRR and PYD domains-containing protein 3-like	115921239
985	0.9556	0.0444	3.0691	8.29406e-06	1.08147e-06	0	0.25	2.72803	2.68813	2.46683	-5.85929	11.9871	0.00310505	0.00161184	0.00289572	0.00157895	0.0398469	0.00506353	TRUE	-1.35262	1.35262	168	LOC100889435	protein eva-1 homolog C	100889435
950	0.956	0.044	3.07857	8.71695e-06	8.68196e-07	0	0.25	2.72674	2.55095	2.25081	-4.16931	10.7946	0.0058961	0.00161184	0.00568677	0.00161184	0.0903779	0.00629694	TRUE	-1.35655	1.35655	274	LOC105442656	uncharacterized LOC105442656	105442656
735	0.9592	0.0408	3.15742	1.93285e-06	3.383e-07	0	0.25	2.7228	2.69862	2.20078	-5.38044	11.1892	0.000907093	0.000460526	0.000802428	0.000460526	0.00720408	0.00235453	TRUE	-1.38934	1.38934	55	LOC115928716	adenine DNA glycosylase-like	115928716
1324	0.9514	0.0486	2.97431	4.60499e-06	8.61469e-07	0	0.25	2.72208	2.70689	2.24718	-4.59408	12.1729	0.00261661	0.000855263	0.00254684	0.000855263	0.0293693	0.00271216	TRUE	-1.31336	1.31336	127	LOC105439228	tripartite motif-containing protein 59-like	105439228
268	0.97	0.03	3.4761	7.078e-06	9.17338e-07	0	0.25	2.72131	2.79913	1.96073	-4.79979	9.37087	0.00575655	0.00207237	0.00572166	0.00203947	0.0695441	0.00645585	TRUE	-1.52288	1.52288	260	LOC105439149	NACHT, LRR and PYD domains-containing protein 12-like	105439149
674	0.9602	0.0398	3.18327	7.62183e-05	8.81987e-06	0	0.25	2.72074	2.81755	2.54639	-7.34444	10.9456	0.0609148	0.0147368	0.0536929	0.0135855	0.754959	0.038247	TRUE	-1.40012	1.40012	2361	LOC589042	uncharacterized LOC589042	589042
503	0.9638	0.0362	3.28182	2.63316e-05	4.95909e-06	0	0.25	2.71989	2.82004	1.98254	-5.31247	9.50625	0.0146181	0.00381579	0.0136064	0.00332237	0.167879	0.0106162	TRUE	-1.44129	1.44129	633	LOC105447203	uncharacterized LOC105447203	105447203
622	0.9612	0.0388	3.20976	1.37502e-05	1.90977e-06	0	0.25	2.71923	2.61751	2.04819	-3.92893	11.5495	0.0101873	0.00256579	0.00976869	0.00243421	0.13839	0.00657407	TRUE	-1.41117	1.41117	454	LOC105438562	gastrula zinc finger protein XlCGF58.1, transcript variant X2	105438562
806	0.958	0.042	3.12718	9.23457e-05	9.46902e-06	0	0.25	2.71915	2.59014	2.29271	-5.15117	10.7548	0.0615776	0.0314803	0.0554722	0.0296711	0.886373	0.0861722	TRUE	-1.37675	1.37675	2629	LOC105441352	neurofascin, transcript variant X1	105441352
854	0.9572	0.0428	3.10747	1.24113e-05	2.33213e-06	0	0.25	2.71898	2.69277	2.74526	-6.46214	12.4934	0.00753585	0.00470395	0.00739629	0.00447368	0.113996	0.0109253	TRUE	-1.36856	1.36856	394	LOC115920003	somatostatin receptor type 5-like	115920003
766	0.9586	0.0414	3.14219	5.71297e-06	5.92424e-07	0	0.25	2.71845	2.79635	2.5269	-6.86683	10.8817	0.00394236	0.000460526	0.00387259	0.000460526	0.0440945	0.00185521	TRUE	-1.383	1.383	157	LOC115920722	uncharacterized LOC115920722	115920722
538	0.9628	0.0372	3.25354	6.24632e-05	9.31972e-06	0	0.25	2.71616	2.77902	2.16435	-5.30145	10.0215	0.0490528	0.0247368	0.0454942	0.0227632	0.612183	0.0828493	TRUE	-1.42946	1.42946	2287	LOC590773	lysosomal alpha-glucosidase, transcript variant X1	590773
672	0.9604	0.0396	3.18852	7.44168e-06	1.16461e-06	0	0.25	2.71398	2.77828	2.41977	-4.99121	11.0532	0.00617521	0.00273026	0.00607054	0.00266447	0.0685668	0.00520238	TRUE	-1.4023	1.4023	309	LOC115928437	protein NLRC5-like	115928437
627	0.9612	0.0388	3.20976	9.27279e-05	1.43399e-05	0	0.25	2.71383	2.71633	2.56149	-7.29874	10.6368	0.0741025	0.0344408	0.067404	0.0319408	0.842507	0.118973	TRUE	-1.41117	1.41117	3484	LOC593203	fructose-2,6-bisphosphatase TIGAR, transcript variant X2	593203
1433	0.9504	0.0496	2.95289	7.68067e-06	1.16127e-06	0	0.25	2.71338	2.68596	2.06697	-4.87254	10.8708	0.00505879	0.00118421	0.00474479	0.00118421	0.0453396	0.00330378	TRUE	-1.30452	1.30452	192	LOC576122	steroid 17-alpha-hydroxylase/17,20 lyase	576122
891	0.9568	0.0432	3.09775	8.25941e-06	1.66065e-06	0	0.25	2.71086	2.99609	2.32778	-5.40803	9.91912	0.00540767	0.00266447	0.00516345	0.00263158	0.0544554	0.0133009	TRUE	-1.36452	1.36452	272	LOC115928899	E3 ubiquitin-protein ligase TRIM33-like	115928899
401	0.966	0.034	3.3468	2.87627e-05	4.06629e-06	0	0.25	2.70998	2.89211	2.33516	-6.69936	11.1175	0.0228518	0.00578947	0.0214911	0.00549342	0.249591	0.0235251	TRUE	-1.46852	1.46852	921	LOC115920715	ADAMTS-like protein 1, transcript variant X1	115920715
502	0.9638	0.0362	3.28182	3.20659e-05	4.28232e-06	0	0.25	2.70905	2.77952	2.00386	-4.2782	9.3975	0.0251544	0.00628289	0.0242473	0.00615132	0.323294	0.0234633	TRUE	-1.44129	1.44129	1405	LOC115924949	uncharacterized LOC115924949	115924949
1072	0.9546	0.0454	3.04578	7.77138e-06	1.02305e-06	0	0.25	2.70363	2.65104	2.30312	-6.81273	13.2189	0.00603566	0.00177632	0.00593099	0.00177632	0.0687903	0.00556517	TRUE	-1.34294	1.34294	256	LOC115926471	E3 ubiquitin-protein ligase TRIM33-like	115926471
997	0.9556	0.0444	3.0691	6.47447e-06	1.07242e-06	0	0.25	2.70212	2.65833	2.59691	-6.3728	11.9832	0.00505879	0.00302632	0.0050239	0.00299342	0.0638257	0.00812798	TRUE	-1.35262	1.35262	313	LOC583752	uncharacterized LOC583752	583752
382	0.9666	0.0334	3.36523	3.73705e-06	5.79055e-07	0	0.25	2.69956	2.67676	1.74879	-3.56541	8.99019	0.00230262	0.000263158	0.00230262	0.000263158	0.0264019	0.000935271	TRUE	-1.47625	1.47625	89	LOC105443687	tripartite motif containing 13-like	105443687
987	0.9556	0.0444	3.0691	5.91366e-06	1.05585e-06	0	0.25	2.69928	2.61676	2.10531	-5.6606	10.6307	0.00345393	0.000953947	0.00331438	0.000953947	0.0336375	0.00333793	TRUE	-1.35262	1.35262	167	LOC115918806	ubiquitin-protein ligase E3A-like	115918806
89	0.978	0.022	3.79447	1.55354e-05	2.77762e-06	0	0.25	2.6992	2.74867	1.45743	-3.92943	8.1443	0.0130831	0.00493421	0.0126644	0.00470395	0.139711	0.011849	TRUE	-1.65758	1.65758	719	LOC589685	F-box only protein 22	589685
499	0.964	0.036	3.28757	1.29995e-05	1.70452e-06	0	0.25	2.69892	2.69742	1.90506	-5.57996	9.42152	0.0094547	0.001875	0.00931514	0.00184211	0.119633	0.00923968	TRUE	-1.4437	1.4437	390	LOC105437986	NACHT, LRR and PYD domains-containing protein 3-like	105437986
468	0.9642	0.0358	3.29335	1.15208e-05	1.60551e-06	0	0.25	2.69525	2.80277	2.20767	-5.30907	11.2678	0.0103967	0.00286184	0.0100129	0.00282895	0.124182	0.0106408	TRUE	-1.44612	1.44612	475	LOC100892710	interferon-induced helicase C domain-containing protein 1	100892710
553	0.9626	0.0374	3.24797	3.43751e-06	6.84827e-07	0	0.25	2.69381	2.56731	1.83149	-4.06571	9.29843	0.00191885	0.000526316	0.00184907	0.000526316	0.0227744	0.00145784	TRUE	-1.42713	1.42713	99	LOC115918893	zinc finger protein 585A-like, transcript variant X2	115918893
355	0.9674	0.0326	3.3903	3.55885e-05	5.87896e-06	0	0.25	2.69342	2.80266	1.92515	-4.9466	8.84335	0.0346091	0.0140461	0.0325507	0.0132566	0.40887	0.0543321	TRUE	-1.48678	1.48678	1494	LOC105441920	sacsin-like	105441920
162	0.974	0.026	3.62331	1.725e-05	2.58209e-06	0	0.25	2.69141	2.7416	1.40101	-2.22812	7.46129	0.0168859	0.005625	0.0165719	0.00542763	0.199572	0.0146275	TRUE	-1.58503	1.58503	865	LOC115919071	5'-AMP-activated protein kinase subunit beta-1-like, transcript variant X1	115919071
1285	0.952	0.048	2.98736	7.30492e-05	7.56125e-06	0	0.25	2.69117	2.66629	2.64795	-6.55857	13.2644	0.047727	0.00865132	0.0422496	0.00766447	0.591985	0.0306226	TRUE	-1.31876	1.31876	1691	LOC100892776	DNA damage-regulated autophagy modulator protein 1	100892776
1672	0.9482	0.0518	2.90718	1.02632e-05	1.18373e-06	0	0.25	2.68926	2.60841	2.26559	-4.69645	10.2228	0.00631476	0.00118421	0.0062101	0.00118421	0.0866714	0.00713213	TRUE	-1.28567	1.28567	269	LOC115928544	KICSTOR complex protein SZT2-like	115928544
270	0.97	0.03	3.4761	0.000680683	9.38296e-05	0	0.25	2.68843	2.75863	1.91113	-4.2455	9.74764	0.553501	0.278125	0.37435	0.195559	6.93235	0.920274	TRUE	-1.52288	1.52288	21384	LOC752046	homeodomain-interacting protein kinase 2, transcript variant X1	752046
489	0.964	0.036	3.28757	6.70828e-05	8.74398e-06	0	0.25	2.68652	2.84201	2.18556	-5.25626	9.7976	0.0504483	0.0156579	0.046192	0.0143421	0.648422	0.0586633	TRUE	-1.4437	1.4437	2161	LOC584058	double-stranded RNA-specific adenosine deaminase	584058
1073	0.9544	0.0456	3.04117	4.69426e-05	1.27243e-05	0	0.25	2.68593	2.55191	3.57304	-8.64623	15.1685	0.0475526	0.0289803	0.0435056	0.0256579	0.499876	0.0906902	TRUE	-1.34104	1.34104	2117	LOC105438617	toll-like receptor 3	105438617
743	0.959	0.041	3.15232	0.000395319	4.17734e-05	0	0.25	2.68504	2.76457	2.48654	-6.36193	10.7476	0.470397	0.109046	0.193211	0.0761513	4.33987	0.337225	TRUE	-1.38722	1.38722	9188	LOC115926893	sodium-dependent dopamine transporter-like	115926893
615	0.9614	0.0386	3.21514	3.12288e-06	7.2606e-07	0	0.25	2.68404	2.78409	2.40304	-6.88577	12.2294	0.00240728	0.000197368	0.0023724	0.000197368	0.0230883	0.000917259	TRUE	-1.41341	1.41341	120	LOC105440427	E3 ubiquitin-protein ligase MIB2-like	105440427
649	0.9608	0.0392	3.19909	3.05855e-06	6.11325e-07	0	0.25	2.67979	2.62716	1.94443	-5.13196	10.3418	0.00160486	0.00180921	0.00153508	0.00177632	0.0166823	0.00288992	TRUE	-1.40671	1.40671	115	LOC115921235	proton channel OtopLc-like	115921235
217	0.9718	0.0282	3.53983	0.000218152	3.01654e-05	0	0.25	2.67855	2.79033	1.62837	-3.44682	7.91448	0.231692	0.090625	0.166033	0.0785526	2.2249	0.299029	TRUE	-1.54975	1.54975	9145	LOC576178	charged multivesicular body protein 3	576178
396	0.9662	0.0338	3.35291	3.65023e-06	6.4597e-07	0	0.25	2.67775	2.54584	1.96936	-4.20419	10.3961	0.00212818	0.000559211	0.00212818	0.000559211	0.0245254	0.0025718	TRUE	-1.47108	1.47108	109	LOC115926437	tripartite motif-containing protein 2-like	115926437
986	0.9556	0.0444	3.0691	9.48928e-06	1.07276e-06	0	0.25	2.67739	2.73095	2.71476	-6.44993	13.4503	0.00778006	0.000855263	0.00690786	0.000756579	0.0828516	0.00376692	TRUE	-1.35262	1.35262	342	LOC115918722	cell death protein 3-like	115918722
1382	0.9508	0.0492	2.96141	5.8483e-06	7.46255e-07	0	0.25	2.67068	2.63749	2.27789	-3.80116	9.96808	0.00634965	0.000197368	0.00617521	0.000197368	0.0565153	0.000516397	TRUE	-1.30803	1.30803	198	LOC105439745	uncharacterized LOC105439745	105439745
93	0.9776	0.0224	3.77604	0.00010636	1.5651e-05	0	0.25	2.6694	2.57442	1.44543	-2.44805	9.12196	0.0947214	0.0332566	0.0831385	0.0309539	0.992143	0.105831	TRUE	-1.64975	1.64975	3925	LOC581116	cytochrome P450 3A56	581116
399	0.9662	0.0338	3.35291	5.15612e-05	7.0384e-06	0	0.25	2.66722	2.86508	2.42895	-7.33417	11.1744	0.0522276	0.0138487	0.0479015	0.0123026	0.639942	0.0418302	TRUE	-1.47108	1.47108	2133	LOC115918884	double-stranded RNA-specific adenosine deaminase-like	115918884
720	0.9592	0.0408	3.15742	2.87384e-05	4.04609e-06	0	0.25	2.66672	2.59268	1.75631	-3.90912	9.10819	0.0199909	0.00907895	0.0193281	0.00888158	0.243113	0.0227488	TRUE	-1.38934	1.38934	905	LOC582523	methanethiol oxidase	582523
980	0.9558	0.0442	3.07382	4.77234e-06	7.81801e-07	0	0.25	2.66608	2.74982	2.1903	-5.67377	9.01894	0.00240728	0.000526316	0.00233751	0.000526316	0.0343533	0.00222091	TRUE	-1.35458	1.35458	113	LOC105445220	E3 ubiquitin-protein ligase TRIM33-like	105445220
439	0.965	0.035	3.31678	3.26229e-06	5.89806e-07	0	0.25	2.66481	2.66193	1.76217	-3.76026	9.07121	0.00251195	0.000592105	0.00247706	0.000592105	0.0285306	0.0024057	TRUE	-1.45593	1.45593	116	LOC764829	tyrosyl-DNA phosphodiesterase 2	764829
466	0.9644	0.0356	3.29916	0.000434411	9.60949e-05	0	0.25	2.66436	2.79249	2.06967	-4.92852	9.38338	0.372501	0.179868	0.25287	0.112368	4.15299	0.848974	TRUE	-1.44855	1.44855	12100	LOC105445933	uncharacterized LOC105445933, transcript variant X1	105445933
513	0.9634	0.0366	3.27042	5.40067e-06	1.04437e-06	0	0.25	2.6621	2.59589	1.76845	-3.07484	10.5134	0.00446569	0.00144737	0.00432613	0.00144737	0.0484439	0.00522244	TRUE	-1.43652	1.43652	228	LOC100894058	protein fem-1 homolog B, transcript variant X1	100894058
851	0.9574	0.0426	3.11237	3.29432e-05	7.27456e-06	0	0.25	2.66194	2.68365	3.39088	-10.2264	13.342	0.0371908	0.0140132	0.0302481	0.0116776	0.323517	0.0611293	TRUE	-1.37059	1.37059	1485	LOC589340	deleted in malignant brain tumors 1 protein, transcript variant X1	589340
456	0.9646	0.0354	3.305	5.36326e-05	7.79183e-06	0	0.25	2.66101	2.6596	1.95574	-4.98074	9.3865	0.0387957	0.0106908	0.0342253	0.00894737	0.472385	0.0333829	TRUE	-1.451	1.451	1669	LOC100892650	uncharacterized LOC100892650, transcript variant X1	100892650
1011	0.9554	0.0446	3.0644	9.97461e-06	9.62641e-07	0	0.25	2.66096	2.58222	2.52605	-5.70131	11.7602	0.00404703	0.00115132	0.00373304	0.00115132	0.0508723	0.0049087	TRUE	-1.35067	1.35067	168	LOC105442658	E3 ubiquitin-protein ligase TRIM71-like	105442658
532	0.963	0.037	3.25914	4.37153e-06	7.25079e-07	0	0.25	2.66018	2.58287	1.95742	-8.1684	9.33246	0.00331438	0.000855263	0.00331438	0.000855263	0.0401557	0.00307499	TRUE	-1.4318	1.4318	143	LOC100888897	E3 ubiquitin-protein ligase TRIM71	100888897
630	0.9612	0.0388	3.20976	3.16917e-06	6.21328e-07	0	0.25	2.65997	2.75256	3.19008	-8.73808	13.5633	0.000697764	0.000427632	0.000662875	0.000427632	0.00852282	0.00101095	TRUE	-1.41117	1.41117	88	LOC105445886	uncharacterized LOC105445886, transcript variant X2	105445886
785	0.9582	0.0418	3.13216	0.000129816	1.33836e-05	0	0.25	2.65962	2.6871	2.80379	-8.01282	12.1995	0.102641	0.0202303	0.0851969	0.0174342	1.47173	0.0612157	TRUE	-1.37882	1.37882	3633	LOC575562	D-glucuronyl C5-epimerase, transcript variant X4	575562
933	0.9564	0.0436	3.08812	6.50737e-05	7.915e-06	0	0.25	2.65896	2.68537	2.29754	-5.99541	9.6129	0.0445871	0.0256908	0.0413774	0.0240789	0.588159	0.0749725	TRUE	-1.36051	1.36051	2021	LOC763963	neurofascin	763963
452	0.9648	0.0352	3.31087	8.68794e-06	1.18669e-06	0	0.25	2.65743	2.63888	1.81728	-3.70763	10.2207	0.00617521	0.00164474	0.00603566	0.00164474	0.0790865	0.00540623	TRUE	-1.45346	1.45346	269	LOC115920019	transmembrane GTPase fzo-like	115920019
428	0.9652	0.0348	3.32272	4.49906e-06	7.4901e-07	0	0.25	2.6563	2.60526	1.82422	-3.24043	9.60885	0.00286083	0.00154605	0.00268639	0.00151316	0.0367061	0.00372343	TRUE	-1.45842	1.45842	160	LOC100893463	uncharacterized LOC100893463	100893463
337	0.9678	0.0322	3.40306	7.21955e-06	1.22179e-06	0	0.25	2.65386	2.65699	1.75763	-6.16953	9.25607	0.00551233	0.00203947	0.00551233	0.00203947	0.0659301	0.00800803	TRUE	-1.49214	1.49214	270	LOC575781	triokinase/FMN cyclase, transcript variant X2	575781
722	0.9592	0.0408	3.15742	2.14909e-05	3.96561e-06	0	0.25	2.6529	2.77976	2.9742	-8.16451	13.9233	0.0163974	0.0134868	0.0160835	0.0130263	0.183221	0.0335596	TRUE	-1.38934	1.38934	1221	LOC115929507	uncharacterized LOC115929507	115929507
459	0.9646	0.0354	3.305	3.11051e-06	4.70042e-07	0	0.25	2.64968	2.55101	1.79628	-3.54386	9.59503	0.00160486	0.000460526	0.00153508	0.000460526	0.0209658	0.00130475	TRUE	-1.451	1.451	67	LOC100888438	uncharacterized protein K02A2.6-like	100888438
525	0.9632	0.0368	3.26476	2.20609e-05	3.4933e-06	0	0.25	2.64915	2.77183	2.21884	-5.66782	9.95942	0.019642	0.00763158	0.0183512	0.00684211	0.228804	0.0169333	TRUE	-1.43415	1.43415	1102	LOC100890048	uncharacterized LOC100890048	100890048
494	0.964	0.036	3.28757	1.02163e-05	1.39672e-06	0	0.25	2.64677	2.72576	2.51554	-7.84001	11.6109	0.00467502	0.00125	0.00439591	0.00125	0.0651047	0.00616927	TRUE	-1.4437	1.4437	207	LOC100892181	cubilin	100892181
589	0.962	0.038	3.23143	6.07918e-06	1.06631e-06	0	0.25	2.64578	2.62855	2.2626	-5.69946	9.89775	0.00579144	0.00236842	0.00572166	0.00233553	0.0599088	0.00480835	TRUE	-1.42022	1.42022	311	LOC583520	ADP-ribose glycohydrolase OARD1, transcript variant X1	583520
638	0.961	0.039	3.20441	3.72693e-05	5.41918e-06	0	0.25	2.6449	2.7312	1.73452	-4.13115	9.44235	0.029341	0.00546053	0.0264801	0.00483553	0.364634	0.0185386	TRUE	-1.40894	1.40894	1073	LOC584392	arylsulfatase I, transcript variant X1	584392
608	0.9616	0.0384	3.22054	4.81952e-06	7.78255e-07	0	0.25	2.64143	2.60413	1.89665	-3.79876	9.71819	0.00300038	0.00101974	0.0029655	0.00101974	0.0370934	0.00254624	TRUE	-1.41567	1.41567	121	LOC105447300	aquaporin-2-like, transcript variant X2	105447300
699	0.9598	0.0402	3.17286	9.16724e-06	1.4158e-06	0	0.25	2.63963	2.68361	2.0433	-5.74173	10.2514	0.00565189	0.0025	0.00526812	0.00240132	0.0671101	0.00740163	TRUE	-1.39577	1.39577	296	LOC574993	dCTP pyrophosphatase 1	574993
725	0.9592	0.0408	3.15742	1.48705e-06	2.43784e-07	0	0.25	2.63862	2.55856	2.19603	-4.45353	10.4076	0.00038377	0.000164474	0.00038377	0.000164474	0.00520027	0.0011247	TRUE	-1.38934	1.38934	56	LOC100893961	insulin-like growth factor-binding protein complex acid labile subunit	100893961
723	0.9592	0.0408	3.15742	4.60215e-06	9.68017e-07	0	0.25	2.63781	2.65856	2.15287	-6.64654	10.3285	0.00474479	0.00230263	0.0044308	0.00203947	0.0371059	0.00290195	TRUE	-1.38934	1.38934	268	LOC589174	uncharacterized LOC589174	589174
803	0.958	0.042	3.12718	1.04513e-05	1.91034e-06	0	0.25	2.6378	2.62636	3.65588	-9.67166	15.5695	0.00457035	0.00144737	0.00369815	0.00118421	0.0304932	0.00469922	TRUE	-1.37675	1.37675	510	LOC577823	homeobox protein Nkx-2.5	577823
431	0.9652	0.0348	3.32272	5.66368e-06	9.83798e-07	0	0.25	2.6362	2.70036	2.27684	-6.21118	11.6024	0.00544256	0.00210526	0.00537278	0.00210526	0.0691725	0.00727386	TRUE	-1.45842	1.45842	274	LOC115925466	uncharacterized LOC115925466, transcript variant X2	115925466
1349	0.9512	0.0488	2.96999	1.38818e-05	3.21665e-06	0	0.25	2.63558	2.58239	1.94906	-3.72657	9.43258	0.0158043	0.00654605	0.0154206	0.00631579	0.136901	0.0195789	TRUE	-1.31158	1.31158	741	LOC115920729	methyltransferase-like protein 27, transcript variant X1	115920729
125	0.9756	0.0244	3.68847	2.46842e-05	4.94642e-06	0	0.25	2.63513	2.64158	1.46481	-2.60638	8.30465	0.0183163	0.00325658	0.0168161	0.00296053	0.18092	0.0120819	TRUE	-1.61261	1.61261	848	LOC582550	uncharacterized LOC582550	582550
536	0.963	0.037	3.25914	3.26413e-05	5.12308e-06	0	0.25	2.63511	2.72166	2.00307	-6.42847	8.34071	0.0260266	0.00845395	0.0252242	0.00819079	0.343947	0.0422351	TRUE	-1.4318	1.4318	1392	LOC115925540	uncharacterized LOC115925540	115925540
755	0.9588	0.0412	3.14724	1.76472e-05	2.33923e-06	0	0.25	2.63494	2.72931	2.31917	-5.38779	11.2956	0.0123504	0.00585526	0.0121411	0.00578947	0.168498	0.0193636	TRUE	-1.3851	1.3851	621	LOC105442412	NACHT, LRR and PYD domains-containing protein 6-like	105442412
453	0.9648	0.0352	3.31087	1.03709e-05	1.65657e-06	0	0.25	2.63355	2.64323	1.85897	-5.34664	8.44664	0.00746607	0.00292763	0.00732652	0.00282895	0.0909311	0.00946007	TRUE	-1.45346	1.45346	358	LOC100891254	acyl-coenzyme A synthetase ACSM3, mitochondrial	100891254
334	0.968	0.032	3.4095	1.66569e-05	3.59098e-06	0	0.25	2.63189	2.67619	1.63846	-3.47932	9.53651	0.0191885	0.0116118	0.0179674	0.0102632	0.156902	0.0303525	TRUE	-1.49485	1.49485	1177	LOC585674	PAN2-PAN3 deadenylation complex catalytic subunit PAN2, transcript variant X2	585674
83	0.9786	0.0214	3.82273	2.61479e-05	4.71543e-06	0	0.25	2.63156	2.64312	1.28707	-2.39233	7.89875	0.0242124	0.00575658	0.023096	0.00565789	0.224944	0.0226846	TRUE	-1.66959	1.66959	1216	LOC100888770	BEN domain-containing protein 5, transcript variant X4	100888770
1206	0.9528	0.0472	3.00501	6.76035e-05	1.32992e-05	0	0.25	2.62994	2.63131	2.24466	-6.52996	10.7506	0.0576004	0.0185197	0.0504134	0.0160197	0.705891	0.082192	TRUE	-1.32606	1.32606	2446	LOC100891676	uncharacterized LOC100891676	100891676
278	0.9694	0.0306	3.45568	6.20323e-06	9.14861e-07	0	0.25	2.62917	2.68976	1.85767	-4.06679	9.12012	0.00334927	0.00141447	0.00334927	0.00138158	0.0410878	0.00574933	TRUE	-1.51428	1.51428	178	LOC115928517	uncharacterized LOC115928517	115928517
461	0.9646	0.0354	3.305	1.91193e-05	3.4648e-06	0	0.25	2.62889	2.61364	1.80996	-3.94058	10.2782	0.0183512	0.00611842	0.0175139	0.005625	0.206568	0.0230696	TRUE	-1.451	1.451	1003	LOC105445051	uncharacterized LOC105445051, transcript variant X1	105445051
426	0.9652	0.0348	3.32272	2.3054e-05	2.90746e-06	0	0.25	2.62879	2.49993	2.03559	-3.93834	10.4161	0.0266895	0.00555921	0.0255382	0.00552632	0.24338	0.0170796	TRUE	-1.45842	1.45842	1034	LOC115918621	PRELI domain-containing protein 1, mitochondrial-like	115918621
597	0.9618	0.0382	3.22597	1.07944e-05	1.59541e-06	0	0.25	2.62878	2.65562	1.89451	-3.7024	9.82512	0.0116875	0.00190789	0.0113735	0.00190789	0.112538	0.0103167	TRUE	-1.41794	1.41794	395	LOC752413	uncharacterized LOC752413	752413
899	0.9568	0.0432	3.09775	3.97059e-05	5.94913e-06	0	0.25	2.62573	2.61744	2.19059	-6.13045	11.7141	0.0301085	0.0207237	0.0288525	0.0195395	0.340092	0.0534528	TRUE	-1.36452	1.36452	1509	LOC100888149	signal peptide, CUB and EGF-like domain-containing protein 2	100888149
547	0.9628	0.0372	3.25354	0.000104684	1.49589e-05	0	0.25	2.62516	2.6778	2.11646	-4.64955	10.0723	0.10456	0.0435855	0.092349	0.0401974	1.11717	0.152107	TRUE	-1.42946	1.42946	5188	LOC577426	cyclic AMP-dependent transcription factor ATF-2, transcript variant X2	577426
302	0.9688	0.0312	3.43564	5.57955e-06	9.1376e-07	0	0.25	2.62458	2.61553	1.58328	-4.04462	8.11773	0.00464013	0.00105263	0.00453546	0.00105263	0.0520796	0.00394852	TRUE	-1.50585	1.50585	207	LOC115927234	uncharacterized LOC115927234	115927234
454	0.9648	0.0352	3.31087	6.91066e-06	1.31077e-06	0	0.25	2.62434	2.58463	1.86785	-5.55302	9.51844	0.00582633	0.00338816	0.005617	0.00335526	0.0568515	0.00980561	TRUE	-1.45346	1.45346	333	LOC593585	RNA 3'-terminal phosphate cyclase-like	593585
1047	0.9548	0.0452	3.0504	0.000100456	2.10264e-05	0	0.25	2.62424	2.66681	2.21143	-4.70299	9.19154	0.0963961	0.0384868	0.0847434	0.0348026	0.92844	0.146367	TRUE	-1.34486	1.34486	3592	LOC591835	uncharacterized LOC591835	591835
1659	0.9484	0.0516	2.91125	2.30779e-05	1.6307e-06	0	0.25	2.62418	2.67421	2.96552	-6.79154	11.9798	0.0179674	0.00309211	0.0167114	0.00309211	0.189312	0.00775598	TRUE	-1.28735	1.28735	654	LOC579291	testis-expressed protein 47	579291
867	0.9572	0.0428	3.10747	4.18172e-06	6.27782e-07	0	0.25	2.62376	2.71201	2.0894	-4.7506	10.7334	0.00355859	0.000822368	0.00352371	0.000822368	0.0465136	0.00287322	TRUE	-1.36856	1.36856	247	LOC115921350	protein NLRC5-like	115921350
1049	0.9548	0.0452	3.0504	5.36879e-06	5.12872e-07	0	0.25	2.62255	2.53279	2.40161	-4.98547	11.6677	0.00240728	0.000427632	0.00230262	0.000427632	0.0307249	0.00182252	TRUE	-1.34486	1.34486	86	LOC583943	L-proline trans-4-hydroxylase	583943
557	0.9626	0.0374	3.24797	3.28681e-05	3.58938e-06	0	0.25	2.62197	2.79088	2.55924	-7.42718	11.5549	0.0238984	0.00516447	0.0226424	0.00496711	0.306972	0.0159972	TRUE	-1.42713	1.42713	973	LOC105438814	NACHT, LRR and PYD domains-containing protein 12-like, transcript variant X1	105438814
648	0.9608	0.0392	3.19909	4.85235e-06	7.97728e-07	0	0.25	2.62179	2.60146	2.2153	-5.63885	10.0874	0.00223284	0.000822368	0.00202351	0.000789474	0.0303589	0.00280701	TRUE	-1.40671	1.40671	101	LOC115923210	circumsporozoite protein-like	115923210
913	0.9566	0.0434	3.09293	1.78016e-05	2.70223e-06	0	0.25	2.62162	2.5956	1.77401	-3.74295	9.39477	0.0168161	0.00506579	0.016537	0.00490132	0.219024	0.017767	TRUE	-1.36251	1.36251	646	LOC115918442	myoblast growth factor receptor egl-15-like	115918442
698	0.9598	0.0402	3.17286	1.69838e-05	2.12724e-06	0	0.25	2.61949	2.77513	2.22156	-5.79547	10.6656	0.0143739	0.00404605	0.0137808	0.00401316	0.157559	0.0117194	TRUE	-1.39577	1.39577	573	LOC115919843	erythroid differentiation-related factor 1-like	115919843
8	0.9902	0.0098	4.61552	2.57615e-05	4.47219e-06	0	0.25	2.61696	2.50741	1.16591	-1.58269	7.61561	0.0232704	0.00532895	0.022154	0.00516447	0.227397	0.016272	TRUE	-2.00877	2.00877	1005	LOC100889387	heparan sulfate glucosamine 3-O-sulfotransferase 5	100889387
705	0.9596	0.0404	3.16769	9.68669e-05	1.29167e-05	0	0.25	2.61604	2.67524	1.88304	-3.69287	9.08761	0.0876042	0.0255263	0.0781495	0.023125	1.0251	0.0824392	TRUE	-1.39362	1.39362	3426	LOC100890399	protein phosphatase 1 regulatory subunit 14C	100890399
245	0.9706	0.0294	3.49692	4.43255e-05	8.11934e-06	0	0.25	2.61529	2.58351	1.51972	-4.16075	8.36127	0.0350626	0.0299342	0.033388	0.0278289	0.39428	0.0741161	TRUE	-1.53165	1.53165	2223	LOC756386	uncharacterized LOC756386	756386
1030	0.955	0.045	3.05505	0.000183897	3.0642e-05	0	0.25	2.61456	2.56366	2.39113	-6.16569	10.9715	0.159579	0.128487	0.136273	0.102336	1.93894	0.307599	TRUE	-1.34679	1.34679	9140	LOC586216	unconventional myosin-XVIIIa-like, transcript variant X1	586216
381	0.9666	0.0334	3.36523	7.22242e-06	9.80817e-07	0	0.25	2.61456	2.68936	1.86425	-3.84602	8.76345	0.00662875	0.00164474	0.0064892	0.00164474	0.0660629	0.00444876	TRUE	-1.47625	1.47625	266	LOC115928909	uncharacterized LOC115928909	115928909
464	0.9644	0.0356	3.29916	1.44495e-05	2.00615e-06	0	0.25	2.61384	2.62009	1.67216	-4.25864	8.6053	0.00732652	0.00398026	0.00676831	0.00371711	0.0858791	0.0100987	TRUE	-1.44855	1.44855	398	LOC587637	anaphase-promoting complex subunit 5	587637
1310	0.9516	0.0484	2.97864	1.78868e-05	1.96868e-06	0	0.25	2.61304	2.48957	2.34049	-5.62454	10.5678	0.0104665	0.00174342	0.00990824	0.00164474	0.158223	0.00573179	TRUE	-1.31515	1.31515	515	LOC115923217	hyalin-like	115923217
246	0.9706	0.0294	3.49692	1.70281e-05	2.68734e-06	0	0.25	2.6116	2.60466	1.60312	-3.28772	8.35735	0.0207934	0.00615132	0.0200956	0.00615132	0.199397	0.0217816	TRUE	-1.53165	1.53165	941	LOC105447418	ras-related protein Rab-15-like	105447418
138	0.9752	0.0248	3.6718	1.05502e-05	1.769e-06	0	0.25	2.61127	2.57021	1.75894	-3.57832	9.18704	0.00907093	0.00444079	0.00900115	0.00444079	0.103135	0.0113768	TRUE	-1.60555	1.60555	503	LOC115922618	uncharacterized LOC115922618	115922618
908	0.9566	0.0434	3.09293	6.57017e-06	1.04891e-06	0	0.25	2.61066	2.59513	2.00675	-4.93381	9.85617	0.00558211	0.00207237	0.00551233	0.00203947	0.0633174	0.00667911	TRUE	-1.36251	1.36251	368	LOC592086	acetyl-coenzyme A synthetase, cytoplasmic	592086
744	0.959	0.041	3.15232	7.57264e-06	1.27453e-06	0	0.25	2.6069	2.59539	2.07399	-5.24681	11.1396	0.00289572	0.00171053	0.00268639	0.00167763	0.0344453	0.00489171	TRUE	-1.38722	1.38722	162	LOC584025	sodium- and chloride-dependent glycine transporter 1, transcript variant X1	584025
1021	0.9552	0.0448	3.05971	5.05553e-06	8.17233e-07	0	0.25	2.60558	2.60247	2.1583	-5.42195	10.906	0.00247706	0.000690789	0.0023724	0.000657895	0.029508	0.00315461	TRUE	-1.34872	1.34872	102	LOC105437654	uncharacterized LOC105437654	105437654
412	0.9656	0.0344	3.33469	1.50809e-05	2.10056e-06	0	0.25	2.60378	2.73164	2.3845	-5.83845	11.6706	0.0104316	0.00421053	0.0101525	0.00414474	0.157927	0.0177291	TRUE	-1.46344	1.46344	493	LOC105441485	uncharacterized LOC105441485, transcript variant X1	105441485
437	0.9652	0.0348	3.32272	4.59639e-06	8.50014e-07	0	0.25	2.60252	2.6602	1.65172	-5.38366	9.03177	0.0032446	0.000888158	0.00307016	0.000888158	0.0353713	0.00295199	TRUE	-1.45842	1.45842	145	LOC105439111	tripartite motif-containing protein 59-like	105439111
1277	0.952	0.048	2.98736	1.73887e-05	1.9498e-06	0	0.25	2.60245	2.57233	2.23307	-4.67183	10.1496	0.0137459	0.00203947	0.0126993	0.00200658	0.149113	0.00728873	TRUE	-1.31876	1.31876	451	LOC100890503	steroid 17-alpha-hydroxylase/17,20 lyase, transcript variant X2	100890503
590	0.962	0.038	3.23143	1.02707e-05	1.7854e-06	0	0.25	2.60239	2.62725	2.1579	-5.16213	12.1365	0.005303	0.00184211	0.00491923	0.00167763	0.0669225	0.00320752	TRUE	-1.42022	1.42022	263	LOC115923209	circumsporozoite protein-like	115923209
402	0.966	0.034	3.3468	0.000181069	2.68392e-05	0	0.25	2.60173	2.6587	1.64294	-3.87694	9.42594	0.133517	0.0905592	0.117015	0.0724671	1.62169	0.235231	TRUE	-1.46852	1.46852	5906	LOC581823	leucine-rich repeat serine/threonine-protein kinase 2, transcript variant X3	581823
1212	0.9528	0.0472	3.00501	7.60589e-05	8.87315e-06	0	0.25	2.60081	2.55591	2.86748	-7.1956	12.5467	0.0524021	0.0299671	0.0478317	0.0276974	0.732143	0.0839366	TRUE	-1.32606	1.32606	2363	LOC580955	ankyrin repeat domain-containing protein 50	580955
260	0.9702	0.0298	3.48299	7.25919e-05	9.72264e-06	0	0.25	2.59956	2.70468	2.08641	-5.00868	9.25222	0.0787426	0.0244737	0.0700206	0.0219408	0.845689	0.0701693	TRUE	-1.52578	1.52578	3562	LOC588374	chromodomain-helicase-DNA-binding protein 1-like	588374
495	0.964	0.036	3.28757	6.60084e-05	1.79783e-05	0	0.25	2.59872	2.68709	2.17322	-6.3808	10.055	0.0707183	0.0152961	0.0647525	0.0111513	0.770209	0.0594603	TRUE	-1.4437	1.4437	2266	GATAc	GATA transcription factor, transcript variant X1	373316
617	0.9614	0.0386	3.21514	3.64405e-06	7.63089e-07	0	0.25	2.5973	2.44926	2.24017	-4.50768	11.1593	0.00268639	0.000822368	0.00261661	0.000789474	0.0256371	0.00154462	TRUE	-1.41341	1.41341	144	LOC115920190	uncharacterized LOC115920190	115920190
808	0.9578	0.0422	3.12222	7.79824e-06	1.72379e-06	0	0.25	2.59558	2.57172	2.68102	-6.63635	11.7875	0.00673342	0.00595395	0.00634965	0.00549342	0.0784121	0.0156156	TRUE	-1.37469	1.37469	386	LOC100891873	C-type mannose receptor 2, transcript variant X3	100891873
870	0.9572	0.0428	3.10747	3.0998e-06	5.21156e-07	0	0.25	2.59557	2.69336	2.38109	-6.26554	10.7607	0.00163974	0.000296053	0.00163974	0.000296053	0.0216054	0.00146326	TRUE	-1.36856	1.36856	61	LOC100889249	E3 ubiquitin-protein ligase TRIM33	100889249
1141	0.9536	0.0464	3.02294	5.59393e-06	8.21182e-07	0	0.25	2.59177	2.73392	2.15733	-4.67351	8.80964	0.00516345	0.000986842	0.00512856	0.000986842	0.050954	0.00272152	TRUE	-1.33348	1.33348	216	LOC105442061	adhesion G-protein coupled receptor G2-like	105442061
1708	0.9478	0.0522	2.89906	2.76033e-06	4.00443e-07	0	0.25	2.59101	2.54103	2.32636	-4.87974	11.2142	0.00153508	0.000263158	0.00150019	0.000263158	0.0161352	0.00133171	TRUE	-1.28233	1.28233	52	LOC100889286	solute carrier family 43 member 3	100889286
264	0.97	0.03	3.4761	2.79079e-05	5.10374e-06	0	0.25	2.59053	2.59988	1.7165	-3.32805	9.05922	0.0279803	0.0140461	0.0269686	0.0131908	0.321613	0.0332384	TRUE	-1.52288	1.52288	1666	LOC100892059	transcription factor 20, transcript variant X1	100892059
108	0.9764	0.0236	3.72263	1.9815e-05	3.77744e-06	0	0.25	2.58948	2.61388	1.38338	-3.04532	6.60259	0.0219098	0.00674342	0.0210725	0.00651316	0.216403	0.0215671	TRUE	-1.62709	1.62709	978	LOC100889461	uncharacterized LOC100889461	100889461
879	0.957	0.043	3.1026	8.48248e-06	1.64432e-06	0	0.25	2.58784	2.51586	1.85083	-3.72243	9.7716	0.00655898	0.00384868	0.00652409	0.00368421	0.0783168	0.0111383	TRUE	-1.36653	1.36653	413	LOC756525	zinc phosphodiesterase ELAC protein 1-like	756525
683	0.9602	0.0398	3.18327	8.41164e-06	1.60292e-06	0	0.25	2.58628	2.5704	1.79157	-3.47879	9.29688	0.00791962	0.00299342	0.00788473	0.00299342	0.0750464	0.00772747	TRUE	-1.40012	1.40012	399	LOC576115	histone-lysine N-methyltransferase SMYD3	576115
292	0.969	0.031	3.44228	3.42037e-05	5.99327e-06	0	0.25	2.58513	2.75003	2.13453	-6.27688	10.0233	0.0339113	0.0105592	0.0322018	0.00996711	0.359909	0.0341565	TRUE	-1.50864	1.50864	1456	LOC115921274	uncharacterized LOC115921274	115921274
1005	0.9554	0.0446	3.0644	1.39616e-05	2.74919e-06	0	0.25	2.58496	2.54248	1.86468	-3.50903	9.04569	0.0106409	0.00496711	0.00987336	0.004375	0.11872	0.00912991	TRUE	-1.35067	1.35067	599	LOC764602	transcriptional regulator ATRX	764602
281	0.9694	0.0306	3.45568	7.96323e-05	1.244e-05	0	0.25	2.5842	2.65754	1.63471	-4.1593	7.9975	0.0851621	0.045	0.0741374	0.0404605	0.903568	0.127635	TRUE	-1.51428	1.51428	4519	LOC100891157	uncharacterized LOC100891157	100891157
664	0.9606	0.0394	3.19379	1.02412e-05	1.3475e-06	0	0.25	2.58276	2.51076	1.80642	-2.75995	8.91344	0.0062101	0.00121711	0.00607054	0.00118421	0.0816553	0.0053272	TRUE	-1.4045	1.4045	230	LOC105437373	uncharacterized LOC105437373	105437373
989	0.9556	0.0444	3.0691	2.5787e-05	4.1063e-06	0	0.25	2.58161	2.6286	3.44462	-11.0119	15.2814	0.0220144	0.00674342	0.0200607	0.00592105	0.25171	0.0288769	TRUE	-1.35262	1.35262	815	LOC580676	prokineticin receptor 2	580676
938	0.9562	0.0438	3.08333	2.86864e-06	5.09351e-07	0	0.25	2.58122	2.63004	2.20141	-6.41164	10.2176	0.00184907	0.000493421	0.0017793	0.000493421	0.021327	0.00232656	TRUE	-1.35853	1.35853	83	LOC115918024	BTB/POZ domain-containing protein 17-like	115918024
1147	0.9534	0.0466	3.01843	1.71474e-05	2.27152e-06	0	0.25	2.57781	2.4749	2.23368	-4.29081	11.3239	0.00268639	0.00151316	0.00226773	0.00141447	0.0322589	0.00764399	TRUE	-1.33161	1.33161	122	LOC105445726	sodium-dependent noradrenaline transporter-like, transcript variant X1	105445726
710	0.9594	0.0406	3.16254	2.23052e-05	2.0622e-06	0	0.25	2.57766	2.66692	2.77202	-6.99333	10.5518	0.0249799	0.00776316	0.0235495	0.00773026	0.331652	0.0226033	TRUE	-1.39147	1.39147	986	LOC100893904	uncharacterized LOC100893904	100893904
1208	0.9528	0.0472	3.00501	1.1546e-05	2.73202e-06	0	0.25	2.57707	2.56766	3.21755	-10.993	13.6776	0.00551233	0.00345395	0.005303	0.003125	0.0716038	0.0132858	TRUE	-1.32606	1.32606	491	LOC576993	solute carrier organic anion transporter family member 4A1, transcript variant X1	576993
496	0.964	0.036	3.28757	1.02184e-05	1.31474e-06	0	0.25	2.5768	2.62103	1.92456	-4.47953	9.1379	0.00715208	0.00226974	0.00701252	0.00223684	0.0846521	0.00735414	TRUE	-1.4437	1.4437	316	LOC105445175	tripartite motif-containing protein 45-like	105445175
342	0.9676	0.0324	3.39666	1.38259e-05	2.77687e-06	0	0.25	2.57633	2.55166	1.52651	-5.08192	8.20541	0.0154555	0.00453947	0.0148275	0.004375	0.131654	0.0152624	TRUE	-1.48945	1.48945	716	LOC590241	F-box/WD repeat-containing protein 2, transcript variant X3	590241
230	0.9712	0.0288	3.51816	1.43877e-05	2.43629e-06	0	0.25	2.57609	2.70511	1.9429	-5.13825	9.70778	0.0123155	0.00259868	0.0117922	0.00243421	0.140668	0.00846401	TRUE	-1.54061	1.54061	634	LOC115920753	uncharacterized LOC115920753	115920753
1170	0.9532	0.0468	3.01394	3.14913e-06	5.74503e-07	0	0.25	2.57574	2.54328	2.71625	-8.2455	11.5328	0.00233751	0.000723684	0.00233751	0.000723684	0.0287206	0.00376436	TRUE	-1.32975	1.32975	94	LOC105439307	deleted in malignant brain tumors 1 protein-like	105439307
820	0.9578	0.0422	3.12222	9.41205e-06	1.2193e-06	0	0.25	2.57565	2.64541	2.78108	-8.60873	12.8449	0.00652409	0.00269737	0.00634965	0.00263158	0.102509	0.00932569	TRUE	-1.37469	1.37469	305	LOC105442448	kinesin-like protein KIF13A, transcript variant X2	105442448
248	0.9706	0.0294	3.49692	3.21035e-05	5.74651e-06	0	0.25	2.57537	2.55421	2.05095	-4.54617	10.2722	0.0312249	0.0123684	0.0301085	0.0117105	0.338192	0.0354639	TRUE	-1.53165	1.53165	1326	LOC593223	mediator of RNA polymerase II transcription subunit 15, transcript variant X3	593223
544	0.9628	0.0372	3.25354	9.00171e-06	1.78784e-06	0	0.25	2.57323	2.50535	2.03443	-4.42468	9.27681	0.00467502	0.00335526	0.0044308	0.00328947	0.0527276	0.0095421	TRUE	-1.42946	1.42946	302	LOC592659	PIH1 domain-containing protein 1	592659
828	0.9576	0.0424	3.11728	6.44434e-06	1.13848e-06	0	0.25	2.56853	2.62314	1.78909	-4.4926	8.7391	0.00404703	0.00259868	0.0038377	0.00243421	0.0466499	0.00436794	TRUE	-1.37263	1.37263	266	LOC115926781	uncharacterized LOC115926781	115926781
395	0.9662	0.0338	3.35291	3.8906e-05	7.28313e-06	0	0.25	2.56564	2.60838	1.68571	-4.71946	8.60642	0.0309807	0.0177961	0.0280152	0.0150987	0.35407	0.0410824	TRUE	-1.47108	1.47108	1600	LOC100893415	histone deacetylase 6, transcript variant X1	100893415
873	0.957	0.043	3.1026	1.91497e-06	5.65227e-07	0	0.25	2.56394	2.57562	2.56877	-6.72743	11.5568	0.00136064	0.00266447	0.00129086	0.00226974	0.0136327	0.00291051	TRUE	-1.36653	1.36653	159	LOC592140	DNA replication ATP-dependent helicase/nuclease DNA2, transcript variant X2	592140
837	0.9576	0.0424	3.11728	3.36743e-06	4.81596e-07	0	0.25	2.56291	2.62379	2.21669	-5.19263	9.15325	0.0014653	0.000230263	0.00143042	0.000230263	0.0236803	0.00028587	TRUE	-1.37263	1.37263	62	LOC100890367	adipocyte plasma membrane-associated protein	100890367
1533	0.9494	0.0506	2.93188	5.02009e-06	1.10538e-06	0	0.25	2.56284	2.54336	1.97761	-4.32847	11.1382	0.00310505	0.00101974	0.00310505	0.000986842	0.0392616	0.00449242	TRUE	-1.29585	1.29585	217	LOC105436449	deleted in malignant brain tumors 1 protein-like	105436449
807	0.9578	0.0422	3.12222	2.08068e-05	3.68773e-06	0	0.25	2.55884	2.64355	1.87059	-4.70385	10.1902	0.0130482	0.00338816	0.0113387	0.00305921	0.145359	0.0115312	TRUE	-1.37469	1.37469	457	LOC100888772	uncharacterized LOC100888772	100888772
415	0.9654	0.0346	3.32869	4.06871e-05	6.93985e-06	0	0.25	2.55717	2.71861	1.96166	-5.41747	8.83548	0.0337369	0.00973684	0.0304574	0.00894737	0.379586	0.026579	TRUE	-1.46092	1.46092	1379	LOC115922134	DNA repair protein RAD50-like	115922134
657	0.9606	0.0394	3.19379	6.46671e-06	1.40003e-06	0	0.25	2.55696	2.58914	1.67133	-3.36173	8.5257	0.00558211	0.00161184	0.00533789	0.00157895	0.0413591	0.0055488	TRUE	-1.4045	1.4045	215	LOC100890950	transmembrane prolyl 4-hydroxylase, transcript variant X2	100890950
120	0.9758	0.0242	3.6969	1.83916e-05	3.66479e-06	0	0.25	2.55406	2.54605	1.45297	-4.1379	8.93755	0.0240728	0.0100329	0.0227122	0.00963816	0.207613	0.0310172	TRUE	-1.61618	1.61618	1163	LOC585915	ankyrin repeat domain-containing protein 10, transcript variant X1	585915
328	0.9682	0.0318	3.41597	3.95188e-06	7.1223e-07	0	0.25	2.55281	2.5809	1.60609	-3.68843	8.15748	0.00303527	0.00161184	0.00300038	0.00161184	0.0330348	0.00314238	TRUE	-1.49757	1.49757	196	LOC115919231	uncharacterized LOC115919231, transcript variant X2	115919231
655	0.9608	0.0392	3.19909	8.845e-06	1.48773e-06	0	0.25	2.5506	2.59332	1.92228	-5.74145	9.63889	0.00624498	0.00118421	0.00593099	0.00115132	0.0618541	0.00479347	TRUE	-1.40671	1.40671	303	LOC115921664	uncharacterized LOC115921664, transcript variant X3	115921664
338	0.9678	0.0322	3.40306	0.000281575	4.19899e-05	0	0.25	2.55026	2.61514	1.49039	-2.82369	7.55623	0.285769	0.0998355	0.219272	0.0778947	3.02907	0.280725	TRUE	-1.49214	1.49214	10233	LOC574824	zinc finger SWIM domain-containing protein 8, transcript variant X2	574824
1034	0.955	0.045	3.05505	4.49995e-06	4.92869e-07	0	0.25	2.54918	2.57529	2.53257	-6.08009	11.2758	0.00195374	0.000296053	0.00181419	0.000296053	0.0313552	0.000768793	TRUE	-1.34679	1.34679	74	LOC591065	uncharacterized LOC591065	591065
893	0.9568	0.0432	3.09775	1.81639e-05	4.47241e-06	0	0.25	2.54846	2.61099	2.07671	-6.95597	9.58537	0.0211074	0.0173026	0.0188047	0.0135855	0.170741	0.033782	TRUE	-1.36452	1.36452	1279	LOC590024	uncharacterized LOC590024	590024
1108	0.954	0.046	3.03202	2.81471e-06	5.54564e-07	0	0.25	2.54836	2.48628	1.94934	-4.94123	10.3697	0.000976869	0.000559211	0.000907093	0.000559211	0.00894438	0.00165934	TRUE	-1.33724	1.33724	55	LOC100890155	isopentenyl phosphate kinase, transcript variant X2	100890155
826	0.9576	0.0424	3.11728	0.000226328	3.23194e-05	0	0.25	2.54808	2.65518	2.62958	-7.37376	11.5612	0.167847	0.0426316	0.128982	0.0309539	2.24847	0.146153	TRUE	-1.37263	1.37263	5714	LOC578247	LIM domain kinase 1	578247
1511	0.9498	0.0502	2.94024	1.12822e-05	2.36022e-06	0	0.25	2.54742	2.5512	2.97892	-6.35484	13.0855	0.005303	0.00203947	0.00491923	0.00184211	0.0596024	0.00758709	TRUE	-1.2993	1.2993	395	LOC753691	ras-related protein Rab-8B, transcript variant X1	753691
232	0.9712	0.0288	3.51816	1.29616e-05	2.33139e-06	0	0.25	2.54562	2.54755	1.73013	-4.08424	8.12135	0.0119666	0.00509868	0.0114782	0.00493421	0.13329	0.0131642	TRUE	-1.54061	1.54061	629	SpZ12-1	DNA-binding protein with twelve Zn fingers	373470
2504	0.9416	0.0584	2.78026	3.43845e-06	2.53466e-07	0	0.25	2.5456	2.52123	2.92832	-7.15241	12.7366	0.00303527	0.000230263	0.00303527	0.000230263	0.0331236	0.00111804	TRUE	-1.23359	1.23359	104	LOC115924812	internalin I-like	115924812
746	0.9588	0.0412	3.14724	0.00013754	1.96038e-05	0	0.25	2.54494	2.5879	1.78075	-3.82127	8.42216	0.0959076	0.0603618	0.0793008	0.0497039	1.33765	0.187097	TRUE	-1.3851	1.3851	5000	LOC105444357	uncharacterized LOC105444357	105444357
562	0.9626	0.0374	3.24797	2.32769e-05	3.40597e-06	0	0.25	2.54404	2.51109	1.68093	-3.67499	8.4955	0.0198863	0.00463816	0.0190838	0.00440789	0.247262	0.013475	TRUE	-1.42713	1.42713	876	LOC762641	uncharacterized LOC762641	762641
1106	0.9542	0.0458	3.03659	3.28661e-06	7.46862e-07	0	0.25	2.54364	2.49716	1.94762	-3.72795	8.99841	0.00230262	0.00101974	0.00226773	0.00101974	0.023349	0.00209789	TRUE	-1.33913	1.33913	100	LOC105444718	G-protein coupled receptor moody-like	105444718
297	0.969	0.031	3.44228	1.51853e-05	1.13244e-06	0	0.25	2.54234	3.05371	4.5811	-11.5725	16.8038	0.0212469	0.000131579	0.019642	0.000131579	0.137706	0.000141205	TRUE	-1.50864	1.50864	644	LOC115929151	uncharacterized LOC115929151	115929151
386	0.9664	0.0336	3.35905	7.14133e-05	1.50728e-05	0	0.25	2.54195	2.41873	1.78926	-4.41756	8.57087	0.067718	0.0570724	0.0615428	0.0485526	0.735838	0.139675	TRUE	-1.47366	1.47366	4441	LOC580354	pinin	580354
528	0.9632	0.0368	3.26476	5.01835e-06	9.76072e-07	0	0.25	2.54133	2.38898	1.77901	-2.57595	10.1751	0.00380281	0.00144737	0.00380281	0.00141447	0.0470819	0.00557413	TRUE	-1.43415	1.43415	215	LOC105436921	RING finger protein 207-like	105436921
571	0.9624	0.0376	3.24243	1.90259e-06	2.95845e-07	0	0.25	2.54015	2.50982	2.0957	-5.86055	11.2495	0.00150019	0.000296053	0.00150019	0.000296053	0.0215131	0.000539232	TRUE	-1.42481	1.42481	60	LOC115928057	zinc finger protein 84-like	115928057
484	0.964	0.036	3.28757	5.85972e-06	1.3429e-06	0	0.25	2.5399	2.50016	1.87613	-4.98273	10.0084	0.00634965	0.00259868	0.00627987	0.00259868	0.0496175	0.00580291	TRUE	-1.4437	1.4437	338	LOC752258	AP-5 complex subunit sigma-1	752258
1714	0.9478	0.0522	2.89906	7.81062e-06	1.23521e-06	0	0.25	2.53869	2.44272	2.51676	-4.89833	9.03065	0.00467502	0.00401316	0.00429125	0.00388158	0.0424588	0.00729843	TRUE	-1.28233	1.28233	259	LOC592811	transforming growth factor-beta-induced protein ig-h3, transcript variant X2	592811
222	0.9716	0.0284	3.53255	2.37549e-05	4.15572e-06	0	0.25	2.53844	2.53177	1.48887	-2.68039	8.30574	0.0217353	0.00661184	0.0210725	0.00634868	0.220957	0.022747	TRUE	-1.54668	1.54668	923	LOC105437865	early nodulin-75-like	105437865
2116	0.9444	0.0556	2.83237	7.07215e-06	7.12543e-07	0	0.25	2.53776	2.41948	3.02906	-6.65292	14.1564	0.0038377	0.000427632	0.0038377	0.000427632	0.0589977	0.00289864	TRUE	-1.25493	1.25493	134	LOC115927772	uncharacterized LOC115927772	115927772
500	0.9638	0.0362	3.28182	2.59788e-06	4.01117e-07	0	0.25	2.53452	2.58377	2.4013	-6.6962	11.8539	0.00170952	0.000164474	0.00163974	0.000164474	0.0195029	0.000502349	TRUE	-1.44129	1.44129	65	LOC115921765	uncharacterized LOC115921765	115921765
936	0.9562	0.0438	3.08333	5.80851e-06	9.07506e-07	0	0.25	2.53283	2.60656	2.32078	-6.43753	10.323	0.00352371	0.00128289	0.00348882	0.00125	0.0516061	0.00572113	TRUE	-1.35853	1.35853	196	LOC100890225	E3 ubiquitin-protein ligase MIB2	100890225
1019	0.9552	0.0448	3.05971	1.27606e-05	2.24871e-06	0	0.25	2.53278	2.5307	1.80075	-3.7332	8.98727	0.0103269	0.00463816	0.00983847	0.004375	0.11808	0.0108059	TRUE	-1.34872	1.34872	714	LOC115917945	uncharacterized LOC115917945, transcript variant X3	115917945
1176	0.9532	0.0468	3.01394	5.24764e-06	8.08599e-07	0	0.25	2.53243	2.41612	2.0395	-3.76441	9.86559	0.00505879	0.00101974	0.00484946	0.00101974	0.0460203	0.00410773	TRUE	-1.32975	1.32975	198	LOC764996	phospholipase A2	764996
798	0.9582	0.0418	3.13216	5.09081e-05	9.18042e-06	0	0.25	2.53077	2.65569	2.21602	-6.45578	10.386	0.0503088	0.0466447	0.0470642	0.0387829	0.640472	0.0953822	TRUE	-1.37882	1.37882	3058	LOC105444035	CAAX prenyl protease 2	105444035
1194	0.953	0.047	3.00947	0.000130382	2.85723e-05	0	0.25	2.53011	2.40012	3.13415	-7.51478	12.3475	0.119038	0.106151	0.103653	0.0853947	1.27696	0.262832	TRUE	-1.3279	1.3279	6067	LOC105442747	calpain-9-like, transcript variant X2	105442747
877	0.957	0.043	3.1026	0.000740906	0.000105686	0	0.25	2.52933	2.51928	2.51453	-5.43115	11.2648	0.550291	0.323224	0.305097	0.191645	7.22806	0.950104	TRUE	-1.36653	1.36653	15779	LOC590672	vinculin, transcript variant X1	590672
98	0.977	0.023	3.74899	2.43907e-05	4.06903e-06	0	0.25	2.52927	2.54426	1.22845	-1.63917	6.5832	0.0247357	0.00736842	0.0232704	0.00674342	0.261551	0.0235973	TRUE	-1.63827	1.63827	1133	LOC100891208	zinc finger protein 271, transcript variant X6	100891208
152	0.9746	0.0254	3.64728	2.39685e-05	3.29233e-06	0	0.25	2.52787	2.40243	1.45182	-2.14332	7.91669	0.0178279	0.00901316	0.0172697	0.00878289	0.229575	0.0257029	TRUE	-1.59517	1.59517	949	LOC105442645	zinc finger protein OZF-like, transcript variant X3	105442645
1966	0.9454	0.0546	2.85157	8.69392e-06	1.26543e-06	0	0.25	2.52762	2.47291	2.19786	-4.60189	10.0487	0.00565189	0.00131579	0.00533789	0.00125	0.063872	0.00485303	TRUE	-1.26281	1.26281	272	LOC100890631	zinc finger protein 708	100890631
600	0.9618	0.0382	3.22597	3.44288e-06	6.28467e-07	0	0.25	2.52747	2.57081	1.85902	-3.71299	8.97419	0.00132575	0.000361842	0.00125597	0.000361842	0.0155299	0.00177654	TRUE	-1.41794	1.41794	54	LOC115926403	uncharacterized protein K02A2.6-like	115926403
1367	0.951	0.049	2.96569	2.8687e-06	6.40029e-07	0	0.25	2.52727	2.46018	2.05342	-4.01612	9.75481	0.00184907	0.000855263	0.00184907	0.000822368	0.0215332	0.0017936	TRUE	-1.3098	1.3098	117	LOC574856	probable deoxyuridine 5'-triphosphate nucleotidohydrolase	574856
42	0.982	0.018	3.99922	3.43167e-05	7.17727e-06	0	0.25	2.52659	2.47069	1.2924	-4.01928	7.5009	0.0338764	0.0112829	0.0325507	0.0109868	0.328156	0.0472503	TRUE	-1.74473	1.74473	1727	LOC593857	leucine-rich repeat protein SHOC-2	593857
1664	0.9484	0.0516	2.91125	5.13324e-06	1.22371e-06	0	0.25	2.52462	2.43518	1.93973	-6.42474	9.43501	0.00411681	0.00210526	0.00404703	0.00207237	0.0385394	0.00583286	TRUE	-1.28735	1.28735	251	LOC100888817	ankyrin repeat domain-containing protein 16	100888817
529	0.963	0.037	3.25914	7.16114e-06	1.33416e-06	0	0.25	2.52297	2.42269	1.69629	-4.89353	9.90429	0.00512856	0.00223684	0.00495412	0.00217105	0.056993	0.00524894	TRUE	-1.4318	1.4318	281	LOC100887895	zinc finger protein 91	100887895
293	0.969	0.031	3.44228	4.86078e-05	9.21103e-06	0	0.25	2.5226	2.50487	1.3897	-2.79762	7.18755	0.0509019	0.0124671	0.0474479	0.0115132	0.531586	0.0356198	TRUE	-1.50864	1.50864	2267	LOC577869	probable E3 ubiquitin-protein ligase makorin-1	577869
1233	0.9524	0.0476	2.99615	4.8906e-05	1.06293e-05	0	0.25	2.52198	2.5497	2.32185	-5.57838	9.08717	0.0434707	0.0267105	0.0413076	0.0254934	0.485201	0.0920832	TRUE	-1.32239	1.32239	2171	LOC115924258	uncharacterized LOC115924258	115924258
1677	0.9482	0.0518	2.90718	6.72595e-06	8.68178e-07	0	0.25	2.52144	2.44391	2.31318	-6.40529	10.2303	0.00282594	0.000493421	0.00268639	0.000493421	0.0441409	0.00220614	TRUE	-1.28567	1.28567	111	LOC115922743	uncharacterized LOC115922743, transcript variant X2	115922743
1328	0.9514	0.0486	2.97431	3.95163e-06	1.19084e-06	0	0.25	2.52027	2.50602	2.42773	-6.73016	11.5551	0.00401214	0.00282895	0.00380281	0.00220395	0.0243675	0.00341176	TRUE	-1.31336	1.31336	264	LOC580885	uncharacterized LOC580885	580885
703	0.9596	0.0404	3.16769	9.80519e-06	1.98293e-06	0	0.25	2.51988	2.44405	1.71994	-3.22947	8.88413	0.00784984	0.00115132	0.00743118	0.00115132	0.087616	0.00454968	TRUE	-1.39362	1.39362	340	LOC105438544	uncharacterized LOC105438544	105438544
508	0.9636	0.0364	3.27611	1.03166e-05	1.92646e-06	0	0.25	2.51838	2.47998	1.90389	-4.70699	8.89956	0.00757074	0.00292763	0.00750096	0.00289474	0.0807454	0.00952401	TRUE	-1.4389	1.4389	359	LOC582060	ras-related protein Rab-15	582060
2360	0.9426	0.0574	2.7986	8.59289e-06	8.40403e-07	0	0.25	2.51631	2.33164	2.41329	-5.96267	11.5131	0.00652409	0.00118421	0.0062101	0.00118421	0.0712786	0.00610253	TRUE	-1.24109	1.24109	246	LOC585137	delta-like protein B	585137
1582	0.949	0.051	2.92358	4.41191e-06	7.24193e-07	0	0.25	2.51548	2.6804	2.90626	-8.90594	12.4585	0.00223284	0.000493421	0.00209329	0.000493421	0.025951	0.00298037	TRUE	-1.29243	1.29243	79	LOC115920272	NFX1-type zinc finger-containing protein 1-like	115920272
573	0.9624	0.0376	3.24243	9.2229e-06	9.80059e-07	0	0.25	2.51546	2.6646	3.2251	-9.37106	13.2536	0.00586121	0.00141447	0.00568677	0.00134868	0.094886	0.0065078	TRUE	-1.42481	1.42481	239	LOC105446800	protein piccolo-like	105446800
749	0.9588	0.0412	3.14724	2.21998e-06	3.76784e-07	0	0.25	2.51441	2.55394	2.25021	-5.92096	10.8819	0.00129086	0.000493421	0.00129086	0.000493421	0.016501	0.00236874	TRUE	-1.3851	1.3851	64	LOC105436680	scavenger receptor cysteine-rich domain superfamily protein	105436680
549	0.9626	0.0374	3.24797	2.53751e-05	5.14219e-06	0	0.25	2.51409	2.61452	1.54061	-3.66609	7.50691	0.0308412	0.0194408	0.0291316	0.0185855	0.273443	0.05462	TRUE	-1.42713	1.42713	1787	LOC115918055	biogenesis of lysosome-related organelles complex 1 subunit 3-like	115918055
697	0.9598	0.0402	3.17286	1.70056e-05	3.64987e-06	0	0.25	2.51405	2.43982	1.65923	-3.3093	8.19013	0.0170603	0.00884868	0.016537	0.00851974	0.173628	0.0233753	TRUE	-1.39577	1.39577	989	LOC105439248	uncharacterized LOC105439248, transcript variant X2	105439248
964	0.9558	0.0442	3.07382	3.021e-05	4.96707e-06	0	0.25	2.51368	2.52668	2.12729	-4.99515	10.7397	0.0288176	0.0120724	0.0266895	0.0117434	0.296886	0.0393485	TRUE	-1.35458	1.35458	1390	LOC115923425	probable ATP-dependent RNA helicase DDX58	115923425
682	0.9602	0.0398	3.18327	3.45577e-06	4.788e-07	0	0.25	2.51263	2.56562	2.09837	-5.69519	10.4866	0.00167463	0.000296053	0.00163974	0.000296053	0.0219904	0.000843179	TRUE	-1.40012	1.40012	70	LOC100887976	myoneurin-like	100887976
1201	0.9528	0.0472	3.00501	2.08149e-06	1.80938e-07	0	0.25	2.50998	2.54322	2.93846	-6.49244	11.9784	0.00156997	6.57895e-05	0.00156997	6.57895e-05	0.0135423	0.000131828	TRUE	-1.32606	1.32606	52	LOC755899	uncharacterized LOC755899	755899
564	0.9624	0.0376	3.24243	3.65568e-06	6.76687e-07	0	0.25	2.50859	2.5452	1.82286	-4.58103	8.28406	0.0026515	0.000690789	0.00261661	0.000690789	0.0338062	0.00230639	TRUE	-1.42481	1.42481	135	LOC115924166	uncharacterized LOC115924166	115924166
211	0.9718	0.0282	3.53983	3.64669e-05	7.05875e-06	0	0.25	2.50229	2.47431	1.39098	-2.96777	6.78055	0.0391794	0.0227303	0.0374001	0.0213487	0.356581	0.0587909	TRUE	-1.54975	1.54975	2104	LOC373520	huntingtin	373520
370	0.967	0.033	3.37769	3.5913e-05	6.05204e-06	0	0.25	2.5016	2.61867	1.68008	-4.20437	8.13537	0.0307714	0.0135197	0.027143	0.0119079	0.349891	0.0380908	TRUE	-1.48149	1.48149	1777	LOC584566	acyl-protein thioesterase 2, transcript variant X2	584566
1159	0.9534	0.0466	3.01843	5.00717e-05	6.02911e-06	0	0.25	2.49936	2.5145	2.14971	-5.33938	10.4669	0.0284339	0.0191447	0.0274919	0.0177303	0.382054	0.0511568	TRUE	-1.33161	1.33161	1365	LOC105436462	contactin-2-like	105436462
625	0.9612	0.0388	3.20976	3.40237e-05	7.76371e-06	0	0.25	2.49915	2.4918	1.68454	-3.54275	8.07476	0.0257126	0.0148355	0.0247357	0.0141776	0.287588	0.0504808	TRUE	-1.41117	1.41117	1362	LOC753739	protein rtoA, transcript variant X2	753739
592	0.9618	0.0382	3.22597	3.77901e-05	6.13535e-06	0	0.25	2.49834	2.62191	1.90145	-4.2772	9.11281	0.0322018	0.0128947	0.0290619	0.0124671	0.397036	0.050138	TRUE	-1.41794	1.41794	1498	LOC100893764	uncharacterized LOC100893764	100893764
555	0.9626	0.0374	3.24797	1.15419e-05	1.95429e-06	0	0.25	2.49749	2.60885	2.23334	-5.83006	11.6711	0.0121062	0.00542763	0.0117573	0.00536184	0.132997	0.015855	TRUE	-1.42713	1.42713	620	LOC105437114	uncharacterized LOC105437114, transcript variant X2	105437114
611	0.9616	0.0384	3.22054	2.92294e-05	5.30559e-06	0	0.25	2.495	2.65442	1.83018	-6.13543	7.88534	0.0245613	0.0128947	0.0233053	0.0118092	0.275016	0.0323675	TRUE	-1.41567	1.41567	1350	LOC105438431	protein NLRC5-like	105438431
1099	0.9542	0.0458	3.03659	1.92982e-06	3.57635e-07	0	0.25	2.49439	2.45065	1.97443	-4.7209	9.36523	0.00170952	0.000361842	0.00170952	0.000361842	0.0169937	0.00101053	TRUE	-1.33913	1.33913	77	LOC115923618	uncharacterized LOC115923618, transcript variant X1	115923618
425	0.9654	0.0346	3.32869	1.71556e-05	3.14906e-06	0	0.25	2.49311	2.4676	1.58987	-3.434	8.31546	0.0154206	0.00634868	0.0149321	0.00615132	0.169884	0.0181294	TRUE	-1.46092	1.46092	783	LOC100888520	uncharacterized LOC100888520	100888520
1113	0.954	0.046	3.03202	1.00894e-05	2.46237e-06	0	0.25	2.49282	2.53528	1.94221	-6.27506	9.16532	0.00952447	0.00832237	0.00889649	0.00677632	0.0764008	0.0146178	TRUE	-1.33724	1.33724	604	LOC105438132	uncharacterized LOC105438132	105438132
1244	0.9524	0.0476	2.99615	1.69976e-05	2.53955e-06	0	0.25	2.49277	2.50221	2.24439	-5.14521	10.6707	0.0108153	0.00493421	0.0106409	0.00483553	0.149189	0.0151164	TRUE	-1.32239	1.32239	590	LOC115922171	phosphorylase b kinase regulatory subunit alpha, liver isoform-like	115922171
314	0.9686	0.0314	3.42904	2.84743e-05	4.24025e-06	0	0.25	2.48991	2.54451	1.6445	-4.06131	8.14088	0.0333531	0.00980263	0.0312249	0.00921053	0.398752	0.0285555	TRUE	-1.50307	1.50307	1613	LOC584395	ZZ-type zinc finger-containing protein 3	584395
421	0.9654	0.0346	3.32869	3.16655e-05	6.07341e-06	0	0.25	2.48977	2.47711	1.51883	-4.05986	8.19434	0.0280501	0.0126316	0.0270035	0.0123026	0.314584	0.0474054	TRUE	-1.46092	1.46092	1459	LOC593824	E3 ubiquitin-protein ligase Midline-1, transcript variant X1	593824
1014	0.9552	0.0448	3.05971	4.81271e-06	7.19678e-07	0	0.25	2.48872	2.54884	2.0112	-4.8355	9.0368	0.0032446	0.00105263	0.0032446	0.00105263	0.0459331	0.00270186	TRUE	-1.34872	1.34872	150	LOC100890440	uncharacterized LOC100890440	100890440
918	0.9566	0.0434	3.09293	3.47254e-05	9.60565e-06	0	0.25	2.48846	2.3452	2.21924	-9.35768	12.4796	0.0306667	0.0200658	0.0240031	0.0143092	0.280037	0.0560951	TRUE	-1.36251	1.36251	1652	LOC574665	DNA (cytosine-5)-methyltransferase PliMCI	574665
1140	0.9536	0.0464	3.02294	5.75003e-06	1.18513e-06	0	0.25	2.48839	2.44584	2.18208	-5.62589	11.0952	0.00544256	0.00184211	0.00540767	0.00180921	0.0623113	0.00454184	TRUE	-1.33348	1.33348	265	LOC100890629	uncharacterized LOC100890629, transcript variant X1	100890629
99	0.977	0.023	3.74899	3.42741e-05	6.44679e-06	0	0.25	2.48684	2.4948	1.22531	-2.78863	7.32985	0.0358999	0.0216447	0.0341555	0.0201974	0.346835	0.0521184	TRUE	-1.63827	1.63827	1989	LOC100889738	regulation of nuclear pre-mRNA domain-containing protein 2	100889738
498	0.964	0.036	3.28757	1.9468e-05	3.00536e-06	0	0.25	2.48475	2.52938	2.46455	-6.95618	12.7892	0.0135715	0.004375	0.0133622	0.00427632	0.165299	0.0221076	TRUE	-1.4437	1.4437	707	LOC115920182	uncharacterized LOC115920182, transcript variant X5	115920182
593	0.9618	0.0382	3.22597	1.98688e-06	3.52773e-07	0	0.25	2.48371	2.41305	1.54773	-2.84786	8.58612	0.000802428	0.000230263	0.000802428	0.000230263	0.0108694	0.000738714	TRUE	-1.41794	1.41794	51	LOC100888682	E3 ubiquitin-protein ligase TRIM56-like	100888682
1139	0.9536	0.0464	3.02294	2.45548e-06	4.98967e-07	0	0.25	2.48193	2.40495	2.14488	-4.9738	9.72342	0.00156997	0.000756579	0.00156997	0.000723684	0.020694	0.00209593	TRUE	-1.33348	1.33348	84	LOC115927959	gastrula zinc finger protein XlCGF8.2DB-like	115927959
678	0.9602	0.0398	3.18327	2.10438e-05	3.81223e-06	0	0.25	2.48113	2.50866	1.93084	-4.84791	8.64277	0.0182465	0.00717105	0.0172348	0.006875	0.237421	0.0232939	TRUE	-1.40012	1.40012	961	LOC100891941	zinc finger protein 271-like	100891941
111	0.9762	0.0238	3.71398	5.04385e-05	1.0397e-05	0	0.25	2.47601	2.33555	1.45911	-3.6665	9.11689	0.0418658	0.0322368	0.0395283	0.0302303	0.400424	0.0837265	TRUE	-1.62342	1.62342	3001	LOC586153	host cell factor 2, transcript variant X1	586153
1549	0.9494	0.0506	2.93188	7.7653e-06	1.2211e-06	0	0.25	2.47593	2.42871	1.86099	-4.45886	9.31489	0.00732652	0.000625	0.00701252	0.000625	0.0659873	0.00280841	TRUE	-1.29585	1.29585	245	LOC100891597	scavenger receptor cysteine-rich type 1 protein M130-like	100891597
572	0.9624	0.0376	3.24243	0.000122681	2.06557e-05	0	0.25	2.47512	2.48519	2.95934	-7.20204	13.4097	0.097966	0.0729605	0.0878136	0.0648684	1.09351	0.192089	TRUE	-1.42481	1.42481	4611	LOC756360	sushi, von Willebrand factor type A, EGF and pentraxin domain-containing protein 1	756360
1145	0.9536	0.0464	3.02294	1.83611e-05	2.97151e-06	0	0.25	2.47511	2.56477	1.7888	-2.82285	8.13173	0.0156648	0.00703947	0.0152461	0.00684211	0.198361	0.0217004	TRUE	-1.33348	1.33348	897	LOC593620	membrane-associated transporter protein, transcript variant X3	593620
220	0.9716	0.0284	3.53255	3.56114e-05	6.73181e-06	0	0.25	2.47479	2.41012	1.49538	-2.78619	8.52772	0.0375397	0.0248355	0.0358302	0.0235526	0.396659	0.0619523	TRUE	-1.54668	1.54668	2193	LOC583702	serine/threonine-protein kinase SMG1, transcript variant X2	583702
811	0.9578	0.0422	3.12222	2.44697e-06	4.1142e-07	0	0.25	2.47429	2.5265	1.73993	-4.67376	8.80189	0.00188396	0.000526316	0.00188396	0.000526316	0.0178717	0.00101771	TRUE	-1.37469	1.37469	91	LOC105437536	E3 ubiquitin-protein ligase TRIM71	105437536
957	0.956	0.044	3.07857	1.25543e-05	2.22034e-06	0	0.25	2.4732	2.54054	1.90461	-5.99159	9.25399	0.0115131	0.00345395	0.0106409	0.00332237	0.133161	0.0134637	TRUE	-1.35655	1.35655	628	LOC578344	protein adenylyltransferase SelO, mitochondrial	578344
1161	0.9532	0.0468	3.01394	3.09669e-05	2.51578e-06	0	0.25	2.47258	2.46428	3.08708	-7.63335	13.8025	0.0277361	0.00470395	0.0264104	0.00450658	0.331707	0.0104775	TRUE	-1.32975	1.32975	942	LOC115927416	putative uncharacterized protein DDB_G0275629	115927416
505	0.9638	0.0362	3.28182	5.5552e-06	1.09373e-06	0	0.25	2.47253	2.45983	1.66392	-3.41242	8.74739	0.00380281	0.0025	0.00369815	0.00240132	0.0394663	0.00577464	TRUE	-1.44129	1.44129	256	LOC586414	meiotic nuclear division protein 1 homolog, transcript variant X1	586414
537	0.963	0.037	3.25914	3.17598e-05	6.90889e-06	0	0.25	2.47224	2.43072	1.61198	-4.02347	9.17834	0.0293061	0.0213158	0.0268639	0.0196711	0.264285	0.0629027	TRUE	-1.4318	1.4318	1772	LOC586535	RNA polymerase II subunit A C-terminal domain phosphatase	586535
1155	0.9534	0.0466	3.01843	2.26779e-06	5.02811e-07	0	0.25	2.47054	2.42981	2.13701	-5.10485	9.7116	0.000558211	0.00108553	0.000488435	0.00108553	0.00517066	0.00139675	TRUE	-1.33161	1.33161	74	LOC586396	coiled-coil domain-containing protein 138	586396
535	0.963	0.037	3.25914	3.61991e-05	5.2061e-06	0	0.25	2.46946	2.58269	2.20819	-5.43382	9.88454	0.0285734	0.00947368	0.0275966	0.00924342	0.341277	0.0325951	TRUE	-1.4318	1.4318	1416	LOC105442633	uncharacterized LOC105442633	105442633
1501	0.9498	0.0502	2.94024	2.65879e-05	7.75428e-06	0	0.25	2.46944	2.37933	2.4924	-5.33501	11.0164	0.023724	0.0197039	0.0222587	0.0173684	0.22323	0.0504942	TRUE	-1.2993	1.2993	1216	LOC584309	deoxyhypusine synthase, transcript variant X1	584309
962	0.956	0.044	3.07857	1.39528e-05	2.04996e-06	0	0.25	2.46664	2.49563	2.04172	-5.10193	8.44889	0.00924537	0.00328947	0.00917559	0.00328947	0.130047	0.0120444	TRUE	-1.35655	1.35655	437	LOC105438481	KICSTOR complex protein SZT2	105438481
1013	0.9554	0.0446	3.0644	1.22379e-05	2.21976e-06	0	0.25	2.46544	2.48431	1.84021	-5.95966	8.30868	0.00941981	0.00296053	0.00907093	0.00279605	0.130149	0.00951149	TRUE	-1.35067	1.35067	457	LOC105445922	fibrous sheath-interacting protein 2-like	105445922
1643	0.9486	0.0514	2.91535	0.0012525	0.000219231	0	0.25	2.46388	2.44043	2.34319	-5.94397	10.9999	0.970973	0.627961	0.443708	0.325263	13.0579	2.26732	TRUE	-1.28904	1.28904	23296	LOC100892832	complement C3	100892832
485	0.964	0.036	3.28757	4.31336e-06	7.5503e-07	0	0.25	2.4636	2.55938	1.8296	-5.47378	9.31846	0.00233751	0.000723684	0.00230262	0.000723684	0.0304714	0.00395257	TRUE	-1.4437	1.4437	93	LOC115921392	uncharacterized LOC115921392	115921392
445	0.9648	0.0352	3.31087	1.2874e-05	2.86005e-06	0	0.25	2.46357	2.43917	1.60521	-5.18569	7.99511	0.0106758	0.00736842	0.0101873	0.00717105	0.100946	0.019317	TRUE	-1.45346	1.45346	699	LOC115918424	nucleolar protein dao-5-like, transcript variant X2	115918424
856	0.9572	0.0428	3.10747	1.87582e-05	3.15641e-06	0	0.25	2.46199	2.43762	2.18546	-5.48766	10.8602	0.0115131	0.00414474	0.0114084	0.00394737	0.15045	0.0148211	TRUE	-1.36856	1.36856	613	LOC100891924	uncharacterized LOC100891924, transcript variant X2	100891924
1415	0.9506	0.0494	2.95714	0.000162091	6.85348e-05	0	0.25	2.46174	2.37559	3.18818	-10.5392	15.019	0.0641594	0.0809211	0.0395981	0.0339803	0.775124	0.281666	TRUE	-1.30627	1.30627	8567	LOC100891318	von Willebrand factor, transcript variant X2	100891318
300	0.969	0.031	3.44228	1.20434e-05	2.72139e-06	0	0.25	2.45934	2.39521	1.61236	-4.44239	9.34647	0.0148275	0.00348684	0.0144088	0.00338816	0.117979	0.0147941	TRUE	-1.50864	1.50864	766	LOC590365	isochorismatase domain-containing protein 2	590365
825	0.9576	0.0424	3.11728	1.01368e-06	2.2209e-07	0	0.25	2.4588	2.49593	2.96242	-9.17165	12.9774	0.000872205	0.000526316	0.000872205	0.000526316	0.00578293	0.000610629	TRUE	-1.37263	1.37263	55	LOC115918525	lymphokine-activated killer T-cell-originated protein kinase-like	115918525
1036	0.955	0.045	3.05505	1.29751e-05	2.38922e-06	0	0.25	2.45847	2.5619	2.398	-5.90303	9.12609	0.0117573	0.00648026	0.011548	0.00628289	0.144023	0.018166	TRUE	-1.34679	1.34679	548	LOC100888196	tyrosine kinase receptor Cad96Ca	100888196
433	0.9652	0.0348	3.32272	2.27368e-06	3.86636e-07	0	0.25	2.4573	2.5283	2.10925	-5.83227	9.63276	0.00202351	0.000361842	0.00202351	0.000361842	0.0195967	0.000963349	TRUE	-1.45842	1.45842	78	LOC115921570	E3 ubiquitin-protein ligase TRIM71-like	115921570
771	0.9584	0.0416	3.13716	4.14017e-06	7.56556e-07	0	0.25	2.45692	2.48209	1.8919	-4.62952	9.0539	0.00313994	0.00144737	0.00313994	0.00144737	0.0307782	0.0036004	TRUE	-1.38091	1.38091	185	LOC592643	protein GUCD1, transcript variant X3	592643
845	0.9574	0.0426	3.11237	2.30239e-05	3.55096e-06	0	0.25	2.45678	2.62266	2.20879	-6.40753	9.47701	0.0168859	0.00690789	0.0163626	0.00625	0.225871	0.0191483	TRUE	-1.37059	1.37059	776	LOC105438878	protein NLRC5-like	105438878
598	0.9618	0.0382	3.22597	1.17901e-05	2.45846e-06	0	0.25	2.45594	2.42464	1.90338	-4.79177	9.18901	0.0130831	0.00391447	0.0129086	0.00378289	0.123451	0.0110636	TRUE	-1.41794	1.41794	733	LOC577447	torsin-1A	577447
273	0.9698	0.0302	3.46925	5.08686e-05	1.09134e-05	0	0.25	2.45522	2.38808	1.50446	-6.13791	8.37958	0.0544605	0.0234211	0.0509019	0.0211513	0.534549	0.0871139	TRUE	-1.51999	1.51999	2593	LOC100888437	uncharacterized LOC100888437	100888437
1401	0.9508	0.0492	2.96141	0.000360779	6.80941e-05	0	0.25	2.45487	2.49107	2.09174	-5.17205	10.7432	0.377944	0.117599	0.258521	0.0917434	3.4136	0.496662	TRUE	-1.30803	1.30803	13771	LOC574851	headcase protein homolog	574851
304	0.9688	0.0312	3.43564	2.22882e-05	5.07135e-06	0	0.25	2.45485	2.43897	1.51316	-5.16821	7.78347	0.014967	0.00460526	0.0136762	0.00384868	0.152015	0.0165362	TRUE	-1.50585	1.50585	800	LOC581218	DNA repair protein complementing XP-C cells homolog, transcript variant X1	581218
511	0.9636	0.0364	3.27611	3.34055e-05	5.76516e-06	0	0.25	2.45425	2.5185	1.74836	-4.58696	8.71244	0.0272128	0.00891447	0.0255382	0.00861842	0.337049	0.0315425	TRUE	-1.4389	1.4389	1284	LOC580814	histone-lysine N-methyltransferase EHMT2, transcript variant X1	580814
1246	0.9524	0.0476	2.99615	7.2825e-06	1.27446e-06	0	0.25	2.45408	2.43565	2.08765	-5.64622	10.562	0.00554722	0.00269737	0.00540767	0.00266447	0.0572769	0.00792329	TRUE	-1.32239	1.32239	315	LOC105436963	uncharacterized LOC105436963	105436963
901	0.9568	0.0432	3.09775	3.76602e-06	6.90985e-07	0	0.25	2.45185	2.41762	1.98283	-4.65223	10.6722	0.00251195	0.000822368	0.00247706	0.000822368	0.0292235	0.00309085	TRUE	-1.36452	1.36452	125	LOC105440342	NACHT, LRR and PYD domains-containing protein 3-like	105440342
804	0.958	0.042	3.12718	2.89772e-05	4.70908e-06	0	0.25	2.45176	2.41779	1.97004	-5.84619	9.94116	0.0249451	0.0102632	0.0230611	0.00957237	0.321345	0.0336384	TRUE	-1.37675	1.37675	1081	LOC100889956	ribokinase	100889956
2052	0.9448	0.0552	2.84001	2.75785e-05	4.71659e-06	0	0.25	2.45091	2.40271	2.01897	-4.89958	9.30547	0.0166068	0.00957237	0.0157346	0.00875	0.230518	0.0271538	TRUE	-1.25806	1.25806	929	LOC579216	thiosulfate sulfurtransferase	579216
1365	0.951	0.049	2.96569	9.83661e-06	1.54672e-06	0	0.25	2.45085	2.46293	2.10258	-5.25997	9.99468	0.00676831	0.00236842	0.00662875	0.00230263	0.0885498	0.00855433	TRUE	-1.3098	1.3098	298	rej	sperm receptor for egg jelly	373460
724	0.9592	0.0408	3.15742	2.80326e-06	5.58793e-07	0	0.25	2.45055	2.37715	1.73283	-3.03592	9.2207	0.00101176	0.000460526	0.000941981	0.000460526	0.0120758	0.00107655	TRUE	-1.38934	1.38934	75	LOC105442187	uncharacterized LOC105442187	105442187
330	0.968	0.032	3.4095	7.92029e-05	1.30514e-05	0	0.25	2.4505	2.55882	1.74377	-4.82696	8.80057	0.0764051	0.041875	0.071451	0.0382566	0.899311	0.123269	TRUE	-1.49485	1.49485	4097	LOC590254	luc7-like protein 3	590254
301	0.9688	0.0312	3.43564	3.66867e-05	6.81632e-06	0	0.25	2.44921	2.47914	1.48574	-3.06236	8.00006	0.0259917	0.00575658	0.0242124	0.00546053	0.291027	0.022621	TRUE	-1.50585	1.50585	1167	LOC100892554	probable histone-lysine N-methyltransferase PRDM7, transcript variant X1	100892554
440	0.965	0.035	3.31678	5.18002e-05	8.20472e-06	0	0.25	2.44867	2.50549	1.61412	-3.21356	7.91609	0.048669	0.0247697	0.0457035	0.0234539	0.568297	0.0814497	TRUE	-1.45593	1.45593	2392	LOC105444431	uncharacterized LOC105444431	105444431
865	0.9572	0.0428	3.10747	5.99547e-05	1.0764e-05	0	0.25	2.44822	2.5255	2.58873	-8.66685	11.2824	0.0525765	0.0314803	0.0467851	0.0250329	0.659272	0.0837966	TRUE	-1.36856	1.36856	2618	LOC576184	homeobox protein SIX4	576184
756	0.9588	0.0412	3.14724	3.17132e-06	8.0891e-07	0	0.25	2.44794	2.42865	1.94366	-4.53777	9.22111	0.0017793	0.000789474	0.00174441	0.000723684	0.0180814	0.00203479	TRUE	-1.3851	1.3851	121	LOC586803	coiled-coil domain-containing protein 160	586803
277	0.9694	0.0306	3.45568	7.37009e-06	1.6051e-06	0	0.25	2.44669	2.28135	1.62527	-2.74937	8.81377	0.00600077	0.00375	0.00586121	0.00368421	0.0552667	0.00923633	TRUE	-1.51428	1.51428	379	LOC115924224	small integral membrane protein 19-like	115924224
200	0.9722	0.0278	3.55453	2.00815e-05	3.6214e-06	0	0.25	2.44569	2.45157	1.47111	-3.44781	7.3085	0.0153159	0.00625	0.0142693	0.00598684	0.167176	0.0150394	TRUE	-1.55596	1.55596	752	LOC581225	cryptochrome-1, transcript variant X1	581225
442	0.965	0.035	3.31678	4.3856e-06	6.48555e-07	0	0.25	2.44355	2.46865	2.29502	-5.33314	10.8894	0.00216307	0.000690789	0.00212818	0.000690789	0.0333971	0.00181064	TRUE	-1.45593	1.45593	116	LOC115929940	uncharacterized LOC115929940, transcript variant X4	115929940
1055	0.9546	0.0454	3.04578	4.18485e-06	5.13188e-07	0	0.25	2.4432	2.62574	2.50696	-8.39959	10.0704	0.0020584	0.000230263	0.00202351	0.000230263	0.0286138	0.000494341	TRUE	-1.34294	1.34294	73	LOC105444326	adhesion G-protein coupled receptor D1-like	105444326
775	0.9584	0.0416	3.13716	4.2464e-05	7.99623e-06	0	0.25	2.44273	2.45052	1.72587	-4.75826	7.62462	0.0385514	0.0246711	0.0359348	0.0224013	0.427483	0.0835343	TRUE	-1.38091	1.38091	2253	LOC100893394	uncharacterized LOC100893394, transcript variant X2	100893394
780	0.9584	0.0416	3.13716	0.000113793	2.10626e-05	0	0.25	2.44245	2.43732	1.73015	-3.85117	8.08064	0.0960821	0.0483553	0.0859645	0.0399013	1.08711	0.118769	TRUE	-1.38091	1.38091	4314	LOC582830	nuclear receptor coactivator 7, transcript variant X1	582830
48	0.9816	0.0184	3.97683	2.22717e-05	4.87829e-06	0	0.25	2.44048	2.38782	1.21897	-2.25081	6.88099	0.0263406	0.0165461	0.024352	0.0151645	0.222696	0.0387338	TRUE	-1.73518	1.73518	1521	LOC100889500	stress response protein nst1	100889500
269	0.97	0.03	3.4761	0.000100735	1.6638e-05	0	0.25	2.43955	2.52988	1.80095	-4.03911	8.44615	0.0875345	0.0476316	0.0796497	0.0432566	1.06067	0.157111	TRUE	-1.52288	1.52288	4874	LOC115918253	uncharacterized LOC115918253, transcript variant X1	115918253
229	0.9714	0.0286	3.52533	0.000108165	1.90209e-05	0	0.25	2.43777	2.45066	1.28674	-2.74245	7.01845	0.100583	0.0463158	0.0896277	0.0424013	1.04388	0.136829	TRUE	-1.54363	1.54363	4523	LOC763758	solute carrier organic anion transporter family member 5A1, transcript variant X1	763758
1869	0.9464	0.0536	2.87112	4.749e-06	5.36669e-07	0	0.25	2.43712	2.35091	2.23471	-5.48276	10.9725	0.00223284	0.000657895	0.00216307	0.000625	0.0379598	0.00197152	TRUE	-1.27084	1.27084	112	LOC589738	WD repeat-containing protein on Y chromosome, transcript variant X3	589738
394	0.9662	0.0338	3.35291	5.67748e-06	9.6212e-07	0	0.25	2.43681	2.47229	1.91864	-4.44591	10.2544	0.00230262	0.00141447	0.00212818	0.00141447	0.0314481	0.00345906	TRUE	-1.47108	1.47108	154	LOC594384	cytosolic carboxypeptidase 6	594384
414	0.9656	0.0344	3.33469	1.75662e-05	3.21121e-06	0	0.25	2.43679	2.42677	1.6313	-3.8002	8.97291	0.0156648	0.00401316	0.0150717	0.00391447	0.170599	0.0147603	TRUE	-1.46344	1.46344	667	LOC100888337	uncharacterized LOC100888337, transcript variant X2	100888337
690	0.96	0.04	3.17805	1.93134e-06	3.34124e-07	0	0.25	2.4354	2.50561	2.10902	-5.96634	10.6274	0.00104665	0.000197368	0.00101176	0.000197368	0.0145211	0.000430446	TRUE	-1.39794	1.39794	58	LOC100892534	uncharacterized LOC100892534	100892534
1922	0.9458	0.0542	2.85935	3.38899e-06	4.40606e-07	0	0.25	2.43468	2.39832	2.27781	-5.08274	11.1452	0.00293061	0.000263158	0.00289572	0.000263158	0.033818	0.00109951	TRUE	-1.266	1.266	99	LOC115921662	uncharacterized LOC115921662	115921662
1826	0.9466	0.0534	2.87507	4.01804e-05	6.21619e-06	0	0.25	2.43356	2.34859	2.10197	-4.39498	10.0295	0.0259568	0.0105592	0.0244566	0.00986842	0.357372	0.0501781	TRUE	-1.27246	1.27246	1135	LOC105444572	E3 ubiquitin-protein ligase MIB2-like	105444572
1066	0.9546	0.0454	3.04578	1.73241e-06	3.13474e-07	0	0.25	2.43233	2.4847	3.01889	-7.29743	12.2254	0.00104665	0.000460526	0.000976869	0.000460526	0.00703692	0.000899231	TRUE	-1.34294	1.34294	64	LOC115928793	uncharacterized LOC115928793	115928793
1864	0.9464	0.0536	2.87112	1.55542e-05	2.37959e-06	0	0.25	2.43044	2.31415	2.09213	-5.73272	9.98676	0.010292	0.005625	0.0100827	0.00552632	0.144152	0.0185243	TRUE	-1.27084	1.27084	589	LOC105443345	NACHT, LRR and PYD domains-containing protein 9-like	105443345
647	0.9608	0.0392	3.19909	3.0606e-06	6.36595e-07	0	0.25	2.42936	2.39739	1.57453	-3.50834	8.88703	0.00108153	0.000855263	0.00101176	0.000855263	0.00850257	0.00170311	TRUE	-1.40671	1.40671	83	LOC593910	complex I assembly factor TIMMDC1, mitochondrial, transcript variant X2	593910
1191	0.953	0.047	3.00947	2.93624e-05	4.24537e-06	0	0.25	2.42871	2.67412	2.63619	-6.39921	9.72531	0.0261661	0.00835526	0.0246311	0.00796053	0.269209	0.0248799	TRUE	-1.3279	1.3279	1154	LOC105444077	G-protein coupled receptor moody-like	105444077
1634	0.9486	0.0514	2.91535	2.2909e-06	4.77336e-07	0	0.25	2.42718	2.48147	2.39418	-7.64399	9.7873	0.0014653	0.000559211	0.0014653	0.000559211	0.0199531	0.00226767	TRUE	-1.28904	1.28904	69	LOC105439905	low-density lipoprotein receptor-related protein 8-like	105439905
934	0.9562	0.0438	3.08333	5.67765e-06	8.09383e-07	0	0.25	2.42655	2.44032	2.18671	-5.81739	10.1187	0.00327949	0.000690789	0.00310505	0.000690789	0.0380712	0.00307171	TRUE	-1.35853	1.35853	126	LOC115929905	ras-like GTP-binding protein rhoA	115929905
276	0.9696	0.0304	3.46244	2.36415e-05	3.80092e-06	0	0.25	2.42562	2.39299	1.67133	-4.79583	8.71373	0.0218749	0.00888158	0.0207585	0.00868421	0.266522	0.0287197	TRUE	-1.51713	1.51713	1089	LOC576191	circadian locomoter output cycles protein kaput, transcript variant X1	576191
163	0.974	0.026	3.62331	7.42336e-05	1.28061e-05	0	0.25	2.42532	2.45272	1.38067	-3.36585	6.93271	0.0704741	0.0289803	0.0649618	0.0265461	0.788374	0.083769	TRUE	-1.58503	1.58503	3188	LOC583364	patched domain-containing protein 3, transcript variant X1	583364
109	0.9764	0.0236	3.72263	7.24894e-06	1.30505e-06	0	0.25	2.42517	2.44629	1.55397	-4.57263	8.73838	0.00638454	0.00154605	0.00624498	0.00154605	0.0696551	0.00553493	TRUE	-1.62709	1.62709	291	LOC115929281	uncharacterized LOC115929281	115929281
486	0.964	0.036	3.28757	3.2422e-05	4.7335e-06	0	0.25	2.42507	2.55112	2.06273	-5.93644	10.711	0.0251544	0.0113487	0.0242124	0.0110526	0.310618	0.0341818	TRUE	-1.4437	1.4437	1546	LOC115921148	centrosome-associated protein CEP250-like	115921148
1144	0.9536	0.0464	3.02294	4.99302e-06	9.18693e-07	0	0.25	2.42316	2.38436	2.85848	-8.03877	13.0341	0.00317482	0.00125	0.00313994	0.00125	0.0347341	0.00298956	TRUE	-1.33348	1.33348	182	LOC115918767	macrophage mannose receptor 1-like	115918767
563	0.9624	0.0376	3.24243	0.000132884	2.00215e-05	0	0.25	2.42274	2.38227	1.57694	-2.88943	8.04155	0.112375	0.0634539	0.0981753	0.0572039	1.45466	0.178862	TRUE	-1.42481	1.42481	4679	LOC115918151	ADP-ribosyl cyclase/cyclic ADP-ribose hydrolase-like	115918151
1116	0.954	0.046	3.03202	4.98467e-05	8.31686e-06	0	0.25	2.41985	2.40615	2.08262	-5.23816	10.0704	0.0392143	0.0226645	0.0369466	0.0217105	0.52906	0.0901706	TRUE	-1.33724	1.33724	2067	LOC100889840	uncharacterized LOC100889840, transcript variant X1	100889840
1357	0.9512	0.0488	2.96999	3.71095e-06	5.83829e-07	0	0.25	2.41979	2.37645	2.19499	-5.60478	10.1581	0.00111642	0.000263158	0.00108153	0.000263158	0.020004	0.000731356	TRUE	-1.31158	1.31158	59	LOC100888411	uncharacterized LOC100888411	100888411
915	0.9566	0.0434	3.09293	1.51096e-05	3.01003e-06	0	0.25	2.4187	2.43394	1.9673	-4.98611	10.0913	0.0128389	0.00598684	0.0124551	0.00582237	0.162924	0.0203343	TRUE	-1.36251	1.36251	697	LOC756453	xanthine dehydrogenase/oxidase, transcript variant X2	756453
190	0.9728	0.0272	3.57696	4.76573e-05	8.56607e-06	0	0.25	2.41825	2.49891	1.62087	-3.93284	7.93324	0.0400167	0.0109211	0.0373304	0.00990132	0.418877	0.0331738	TRUE	-1.56543	1.56543	1784	LOC762953	queuine tRNA-ribosyltransferase accessory subunit 2, transcript variant X4	762953
95	0.9774	0.0226	3.76695	5.75385e-05	1.08233e-05	0	0.25	2.41783	2.43216	1.2147	-2.60241	7.23471	0.0653805	0.0280592	0.0597983	0.0247697	0.663368	0.0646793	TRUE	-1.64589	1.64589	3247	LOC583320	structural maintenance of chromosomes flexible hinge domain-containing protein 1	583320
612	0.9616	0.0384	3.22054	1.80079e-05	2.69782e-06	0	0.25	2.4173	2.37001	1.73076	-3.39241	8.64695	0.014025	0.00523026	0.0137808	0.00503289	0.178016	0.013559	TRUE	-1.41567	1.41567	718	LOC100890101	G patch domain-containing protein 1	100890101
937	0.9562	0.0438	3.08333	1.98199e-06	3.57509e-07	0	0.25	2.4167	2.52294	2.1957	-5.36713	9.80353	0.00153508	0.000361842	0.00153508	0.000361842	0.0142087	0.00139119	TRUE	-1.35853	1.35853	76	LOC105438440	uncharacterized LOC105438440	105438440
764	0.9586	0.0414	3.14219	0.000661299	9.90612e-05	0	0.25	2.4165	2.55059	1.99677	-4.73583	8.94715	0.545791	0.329539	0.372501	0.205	7.06434	0.85497	TRUE	-1.383	1.383	21028	LOC577726	arf-GAP with SH3 domain, ANK repeat and PH domain-containing protein 2, transcript variant X1	577726
636	0.961	0.039	3.20441	9.56726e-06	1.753e-06	0	0.25	2.41628	2.37112	1.5589	-2.53734	7.63757	0.00572166	0.00286184	0.005617	0.00279605	0.0722989	0.00772971	TRUE	-1.40894	1.40894	318	LOC763418	uncharacterized LOC763418	763418
574	0.9624	0.0376	3.24243	9.02321e-06	2.15454e-06	0	0.25	2.41591	2.47182	1.93463	-8.31925	11.2582	0.00788473	0.00256579	0.00760562	0.00220395	0.0968052	0.0111342	TRUE	-1.42481	1.42481	412	LOC105446542	tripartite motif-containing protein 45-like	105446542
1127	0.9538	0.0462	3.02747	2.13197e-05	4.21719e-06	0	0.25	2.41562	2.47268	1.79253	-5.16733	8.6504	0.0221889	0.0118421	0.0212469	0.0115132	0.235778	0.0377496	TRUE	-1.33536	1.33536	1264	LOC755786	plancitoxin-1	755786
575	0.9622	0.0378	3.23691	6.80493e-06	1.36123e-06	0	0.25	2.41351	2.4083	1.52659	-3.13015	8.02752	0.00373304	0.00292763	0.00352371	0.00292763	0.026931	0.00759776	TRUE	-1.42251	1.42251	203	LOC100888285	alpha-N-acetylgalactosaminide alpha-2,6-sialyltransferase 6-like	100888285
1770	0.9472	0.0528	2.887	2.89751e-05	1.92081e-06	0	0.25	2.41339	2.4141	3.02207	-7.47829	14.7614	0.0215958	0.00171053	0.0189094	0.00171053	0.237825	0.00859555	TRUE	-1.27737	1.27737	623	LOC115920164	monocarboxylate transporter 13-like, transcript variant X2	115920164
470	0.9642	0.0358	3.29335	2.19961e-05	4.00242e-06	0	0.25	2.41309	2.44232	1.59292	-3.02669	8.88846	0.0195723	0.00572368	0.0185605	0.00555921	0.199716	0.0197984	TRUE	-1.44612	1.44612	825	LOC115923528	ADP-ribosylation factor-like protein 6-interacting protein 1, transcript variant X4	115923528
1666	0.9484	0.0516	2.91125	6.84408e-06	1.35476e-06	0	0.25	2.41307	2.40093	1.85296	-4.06269	9.02752	0.00533789	0.00358553	0.00516345	0.00345395	0.065491	0.00943033	TRUE	-1.28735	1.28735	313	LOC105443434	zinc finger BED domain-containing protein 1	105443434
588	0.962	0.038	3.23143	1.38011e-05	3.17077e-06	0	0.25	2.41275	2.38737	1.62926	-3.91616	8.16317	0.0129784	0.00851974	0.0128737	0.00809211	0.132071	0.0270668	TRUE	-1.42022	1.42022	649	LOC115925452	glycoprotein 3-alpha-L-fucosyltransferase A-like	115925452
642	0.961	0.039	3.20441	8.96588e-06	2.00696e-06	0	0.25	2.4116	2.36244	1.69953	-6.40489	8.71386	0.00921048	0.00417763	0.00907093	0.00411184	0.0861442	0.0125282	TRUE	-1.40894	1.40894	572	LOC582180	uncharacterized LOC582180	582180
1260	0.9522	0.0478	2.99175	4.19627e-06	8.57577e-07	0	0.25	2.41066	2.37004	2.16486	-5.98764	9.9611	0.00303527	0.000855263	0.00303527	0.000822368	0.0310521	0.004627	TRUE	-1.32057	1.32057	161	LOC100892482	probable E3 ubiquitin-protein ligase HERC4	100892482
1910	0.946	0.054	2.86326	6.9958e-05	1.76658e-05	0	0.25	2.41056	2.41068	2.71621	-8.23476	11.2901	0.0581586	0.0397697	0.0495412	0.0311513	0.765907	0.146426	TRUE	-1.26761	1.26761	2936	LOC115929149	heat shock 70 kDa protein IV-like	115929149
1855	0.9464	0.0536	2.87112	8.32517e-06	1.38181e-06	0	0.25	2.41018	2.41255	1.77345	-3.42682	8.64427	0.00851272	0.00246711	0.00819872	0.00243421	0.0855295	0.00924818	TRUE	-1.27084	1.27084	376	LOC105436915	uncharacterized LOC105436915	105436915
1440	0.9504	0.0496	2.95289	6.20054e-06	1.68883e-06	0	0.25	2.41	2.39028	1.76143	-6.39102	8.28004	0.00788473	0.00703947	0.00757074	0.00654605	0.0660273	0.0166204	TRUE	-1.30452	1.30452	576	LOC578167	cyclin-dependent kinase 10, transcript variant X1	578167
131	0.9754	0.0246	3.6801	2.63553e-05	5.36685e-06	0	0.25	2.40996	2.36934	1.29495	-2.82346	8.3791	0.0296898	0.00983553	0.0275617	0.00947368	0.276071	0.0327647	TRUE	-1.60906	1.60906	1426	LOC576684	DDB1- and CUL4-associated factor 11	576684
1188	0.953	0.047	3.00947	1.81987e-05	2.7676e-06	0	0.25	2.40966	2.4205	2.00106	-4.71446	9.28569	0.0111642	0.00536184	0.01092	0.00532895	0.149982	0.019657	TRUE	-1.3279	1.3279	593	LOC575699	protein arginine methyltransferase NDUFAF7, mitochondrial, transcript variant X2	575699
667	0.9604	0.0396	3.18852	3.44737e-06	6.762e-07	0	0.25	2.40715	2.44348	1.55199	-3.69082	8.54296	0.00352371	0.00101974	0.00352371	0.00101974	0.0323898	0.00303818	TRUE	-1.4023	1.4023	196	LOC576155	2-oxoglutarate and iron-dependent oxygenase domain-containing protein 3-like	576155
567	0.9624	0.0376	3.24243	1.15865e-05	2.44119e-06	0	0.25	2.40686	2.413	1.46257	-2.32313	7.60999	0.0097338	0.00539474	0.00966403	0.00519737	0.094043	0.0143419	TRUE	-1.42481	1.42481	568	LOC100891301	zinc finger protein 271, transcript variant X2	100891301
352	0.9674	0.0326	3.3903	5.09884e-05	8.97571e-06	0	0.25	2.40681	2.51982	1.76691	-5.11418	8.05231	0.0454244	0.0239474	0.04211	0.0216118	0.530191	0.0695621	TRUE	-1.48678	1.48678	2411	LOC585499	alkyldihydroxyacetonephosphate synthase, peroxisomal, transcript variant X2	585499
753	0.9588	0.0412	3.14724	7.22342e-06	1.21119e-06	0	0.25	2.40676	2.39585	1.56687	-3.35556	7.83737	0.00568677	0.00210526	0.00558211	0.00210526	0.06635	0.00512716	TRUE	-1.3851	1.3851	329	LOC100892187	calmodulin-lysine N-methyltransferase	100892187
526	0.9632	0.0368	3.26476	6.07269e-06	1.13757e-06	0	0.25	2.40572	2.40609	1.51187	-3.60623	7.97869	0.00313994	0.00105263	0.00307016	0.00105263	0.038457	0.0049308	TRUE	-1.43415	1.43415	156	LOC115924834	DNA damage-binding protein 2-like	115924834
512	0.9636	0.0364	3.27611	1.98628e-05	3.47043e-06	0	0.25	2.40541	2.41427	1.77369	-4.44443	8.42423	0.0156997	0.00986842	0.0152112	0.00960526	0.197958	0.0242725	TRUE	-1.4389	1.4389	912	LOC583248	focadhesin, transcript variant X2	583248
422	0.9654	0.0346	3.32869	1.0388e-05	2.10268e-06	0	0.25	2.40423	2.35811	1.57349	-3.2187	8.49465	0.00659387	0.00361842	0.00607054	0.00351974	0.0685462	0.0101129	TRUE	-1.46092	1.46092	373	LOC593589	cadherin-like and PC-esterase domain-containing protein 1, transcript variant X1	593589
1706	0.9478	0.0522	2.89906	3.37069e-06	5.42304e-07	0	0.25	2.4038	2.33007	1.97731	-5.24091	8.86466	0.00226773	0.000855263	0.00226773	0.000855263	0.0263512	0.00381239	TRUE	-1.28233	1.28233	129	LOC100892957	uncharacterized LOC100892957	100892957
2542	0.9414	0.0586	2.77663	0.000410431	3.57642e-05	0	0.25	2.40356	2.19949	2.68991	-5.28544	11.6313	0.317448	0.0241776	0.16209	0.0198684	2.95364	0.084252	TRUE	-1.2321	1.2321	5424	LOC115926727	short-chain collagen C4-like	115926727
2241	0.9434	0.0566	2.81348	2.68442e-06	7.3553e-07	0	0.25	2.40276	2.26113	2.73649	-5.79888	12.3258	0.0020584	0.00151316	0.0020584	0.00144737	0.0273407	0.00408716	TRUE	-1.24718	1.24718	128	LOC115922388	uncharacterized LOC115922388	115922388
796	0.9582	0.0418	3.13216	3.41292e-06	5.23586e-07	0	0.25	2.40181	2.52845	2.08619	-6.2136	8.9097	0.00170952	0.000756579	0.00163974	0.000756579	0.0234997	0.00173244	TRUE	-1.37882	1.37882	97	LOC590866	zinc finger protein 696, transcript variant X1	590866
1813	0.9468	0.0532	2.87903	4.44645e-06	1.10769e-06	0	0.25	2.40179	2.37708	2.62933	-6.63909	11.5575	0.00191885	0.000888158	0.0017793	0.000789474	0.0169179	0.00389504	TRUE	-1.27409	1.27409	118	LOC105444717	uncharacterized LOC105444717, transcript variant X2	105444717
1408	0.9506	0.0494	2.95714	1.11897e-05	2.86655e-06	0	0.25	2.40146	2.42097	2.32504	-4.82343	9.83533	0.00868716	0.00506579	0.00844294	0.00496711	0.10367	0.0204737	TRUE	-1.30627	1.30627	451	LOC100889035	cell wall protein DAN4, transcript variant X2	100889035
405	0.9658	0.0342	3.34073	9.05116e-06	2.07051e-06	0	0.25	2.40136	2.41251	1.47254	-5.8773	6.64594	0.0088616	0.00167763	0.00868716	0.00164474	0.0949987	0.00717949	TRUE	-1.46597	1.46597	468	LOC100892123	matrix-remodeling-associated protein 7	100892123
2005	0.9452	0.0548	2.84771	4.03691e-06	2.91376e-07	0	0.25	2.40054	2.17387	2.68984	-5.41402	10.9825	0.00170952	0.000394737	0.00170952	0.000394737	0.0319323	0.00125744	TRUE	-1.26122	1.26122	73	LOC105445115	uncharacterized LOC105445115	105445115
521	0.9632	0.0368	3.26476	5.85325e-05	1.00015e-05	0	0.25	2.40025	2.43109	1.65918	-3.52254	7.83886	0.0514601	0.0282895	0.047099	0.0257566	0.558554	0.0811546	TRUE	-1.43415	1.43415	2567	LOC100890756	uncharacterized LOC100890756, transcript variant X1	100890756
842	0.9574	0.0426	3.11237	4.29311e-05	6.8546e-06	0	0.25	2.40023	2.44887	1.71872	-4.25897	8.68227	0.0392841	0.0117105	0.0362488	0.0112829	0.426385	0.0462695	TRUE	-1.37059	1.37059	1605	LOC757265	glutamate formimidoyltransferase, transcript variant X2	757265
488	0.964	0.036	3.28757	1.16479e-05	2.00761e-06	0	0.25	2.39997	2.43552	1.99899	-4.85381	10.5376	0.00784984	0.00309211	0.00778006	0.00302632	0.0983604	0.0108822	TRUE	-1.4437	1.4437	397	LOC115921837	tripartite motif-containing protein 45-like	115921837
801	0.958	0.042	3.12718	0.000181565	2.8078e-05	0	0.25	2.39983	2.43428	2.33972	-6.75117	10.3719	0.139099	0.0789803	0.107386	0.0551974	1.78877	0.222877	TRUE	-1.37675	1.37675	5145	LOC100893621	E3 ubiquitin-protein ligase RGLG4, transcript variant X1	100893621
435	0.9652	0.0348	3.32272	1.9977e-05	3.89977e-06	0	0.25	2.39975	2.34158	1.8585	-4.49245	8.9368	0.014339	0.0120395	0.0138506	0.0116447	0.171059	0.0330745	TRUE	-1.45842	1.45842	928	LOC115918916	uncharacterized LOC115918916	115918916
961	0.956	0.044	3.07857	1.77219e-05	3.87371e-06	0	0.25	2.39795	2.36977	1.89623	-5.88709	9.32052	0.0139204	0.00786184	0.0135017	0.00769737	0.150768	0.0211867	TRUE	-1.35655	1.35655	900	LOC581054	mRNA (2'-O-methyladenosine-N(6)-)-methyltransferase	581054
2343	0.9426	0.0574	2.7986	6.28388e-06	8.60493e-07	0	0.25	2.39761	2.36428	2.40371	-6.39128	11.565	0.00345393	0.00101974	0.00345393	0.00101974	0.0583488	0.0055909	TRUE	-1.24109	1.24109	150	LOC115927692	protein NLRC5-like	115927692
922	0.9564	0.0436	3.08812	1.19304e-05	2.86532e-06	0	0.25	2.39761	2.39249	1.5962	-5.04502	9.73073	0.00997802	0.00690789	0.00955936	0.00641447	0.0952029	0.0200469	TRUE	-1.36051	1.36051	568	LOC100888124	mitochondrial inner membrane protease subunit 2	100888124
800	0.958	0.042	3.12718	6.54432e-06	1.74315e-06	0	0.25	2.39705	2.33118	1.76306	-8.38077	8.26142	0.00900115	0.00526316	0.00868716	0.00516447	0.0728256	0.0139628	TRUE	-1.37675	1.37675	562	LOC581166	U6 snRNA-associated Sm-like protein LSm3	581166
821	0.9578	0.0422	3.12222	2.19823e-06	4.50685e-07	0	0.25	2.39644	2.44669	2.3784	-7.17168	10.4832	0.0017793	0.00105263	0.00170952	0.00105263	0.0140111	0.00234165	TRUE	-1.37469	1.37469	124	LOC579644	serine/threonine-protein kinase haspin	579644
1345	0.9512	0.0488	2.96999	1.93611e-05	2.82614e-06	0	0.25	2.39563	2.51112	2.9576	-10.6451	12.6027	0.0174092	0.00585526	0.0163974	0.00559211	0.203507	0.0168795	TRUE	-1.31158	1.31158	699	LOC588305	monocarboxylate transporter 2, transcript variant X1	588305
799	0.9582	0.0418	3.13216	2.37883e-05	5.6178e-06	0	0.25	2.39513	2.36668	1.65297	-5.06262	8.28658	0.0280501	0.0195066	0.0267941	0.0179276	0.268437	0.052704	TRUE	-1.37882	1.37882	1727	LOC100894053	tumor necrosis factor receptor superfamily member 27, transcript variant X1	100894053
1453	0.9502	0.0498	2.94866	7.9031e-06	1.04021e-06	0	0.25	2.39429	2.477	2.58663	-5.75134	11.5017	0.00764051	0.00157895	0.00743118	0.00154605	0.0838358	0.00611818	TRUE	-1.30277	1.30277	314	LOC115926518	paraneoplastic antigen Ma3 homolog	115926518
462	0.9646	0.0354	3.305	0.000130497	2.17962e-05	0	0.25	2.39422	2.37255	1.7547	-4.48381	8.28805	0.107351	0.0687829	0.095489	0.0603618	1.30637	0.200844	TRUE	-1.451	1.451	6411	LOC115917929	luc7-like protein 3, transcript variant X2	115917929
241	0.9708	0.0292	3.50395	4.06034e-05	7.72767e-06	0	0.25	2.39369	2.41862	1.34595	-2.62623	7.15258	0.0320971	0.0111842	0.0303178	0.0102961	0.336322	0.0323928	TRUE	-1.53462	1.53462	1809	LOC591778	RUN and FYVE domain-containing protein 2, transcript variant X1	591778
483	0.964	0.036	3.28757	2.08145e-05	4.05204e-06	0	0.25	2.39361	2.39135	1.50424	-3.35583	8.18895	0.0195025	0.005625	0.0191885	0.00536184	0.202446	0.017668	TRUE	-1.4437	1.4437	930	LOC115918220	eukaryotic elongation factor 2 kinase-like, transcript variant X1	115918220
646	0.961	0.039	3.20441	3.67932e-06	5.9964e-07	0	0.25	2.39237	2.5673	2.5539	-7.51177	11.5116	0.00300038	0.000822368	0.00300038	0.000822368	0.0359094	0.0021742	TRUE	-1.40894	1.40894	137	LOC589669	chromodomain-helicase-DNA-binding protein 5	589669
805	0.958	0.042	3.12718	1.1244e-05	1.99604e-06	0	0.25	2.39228	2.25722	1.69549	-4.74758	9.87768	0.00736141	0.00332237	0.00729163	0.00328947	0.0992236	0.00859067	TRUE	-1.37675	1.37675	389	LOC753736	solute carrier family 66 member 2	753736
656	0.9606	0.0394	3.19379	1.39155e-05	2.35502e-06	0	0.25	2.39157	2.39163	1.52427	-3.06811	7.36847	0.0140599	0.00467105	0.0135017	0.00447368	0.170059	0.0140848	TRUE	-1.4045	1.4045	701	LOC587489	kelch-like protein 17, transcript variant X2	587489
1280	0.952	0.048	2.98736	5.56965e-06	1.10215e-06	0	0.25	2.39139	2.41529	2.38033	-8.48942	10.0272	0.00516345	0.00266447	0.00484946	0.00256579	0.0490726	0.00751547	TRUE	-1.31876	1.31876	311	LOC763378	uncharacterized LOC763378	763378
778	0.9584	0.0416	3.13716	1.88847e-06	3.5486e-07	0	0.25	2.38827	2.3809	1.99132	-5.22039	10.4616	0.00101176	0.000263158	0.00101176	0.000263158	0.0118827	0.000831288	TRUE	-1.38091	1.38091	52	LOC584307	glyoxalase domain-containing protein 5-like, transcript variant X2	584307
782	0.9582	0.0418	3.13216	2.9721e-06	6.4128e-07	0	0.25	2.38636	2.41579	1.91526	-6.23143	9.33765	0.00156997	0.000427632	0.00156997	0.000427632	0.0191626	0.00208483	TRUE	-1.37882	1.37882	81	LOC105443606	tripartite motif-containing protein 30A-like	105443606
305	0.9688	0.0312	3.43564	2.39988e-05	5.03359e-06	0	0.25	2.38601	2.36808	1.34311	-2.74857	8.01722	0.0210725	0.00940789	0.0203049	0.00891447	0.195743	0.0245852	TRUE	-1.50585	1.50585	1038	LOC584015	sodium/hydrogen exchanger 9B2, transcript variant X1	584015
631	0.9612	0.0388	3.20976	4.39817e-06	9.97866e-07	0	0.25	2.38528	2.43514	1.782	-4.73277	8.27179	0.00446569	0.00151316	0.00439591	0.00151316	0.0456291	0.00380954	TRUE	-1.41117	1.41117	242	LOC594647	von Hippel-Lindau tumor suppressor homolog, transcript variant X4	594647
1060	0.9546	0.0454	3.04578	3.47395e-06	6.4641e-07	0	0.25	2.38431	2.32166	2.04044	-4.99221	10.0585	0.00307016	0.000657895	0.00303527	0.000657895	0.0299659	0.00256177	TRUE	-1.34294	1.34294	166	LOC105442432	uncharacterized LOC105442432	105442432
221	0.9716	0.0284	3.53255	5.72461e-05	1.18471e-05	0	0.25	2.38354	2.41739	1.35313	-3.74821	6.84436	0.0543209	0.016875	0.0503088	0.0148026	0.570721	0.0471498	TRUE	-1.54668	1.54668	2558	LOC115918087	remodeling and spacing factor 1-like	115918087
965	0.9558	0.0442	3.07382	6.57133e-06	1.28572e-06	0	0.25	2.38286	2.39085	1.95821	-5.18305	9.09033	0.0038377	0.00440789	0.00348882	0.00404605	0.0427239	0.00957056	TRUE	-1.35458	1.35458	317	LOC756334	sister chromatid cohesion protein DCC1	756334
1552	0.9494	0.0506	2.93188	4.16467e-05	8.70599e-06	0	0.25	2.38286	2.3567	2.1019	-5.82276	9.89475	0.0367024	0.0249342	0.0351673	0.0237171	0.373568	0.0708051	TRUE	-1.29585	1.29585	1774	LOC590806	aminopeptidase N	590806
404	0.9658	0.0342	3.34073	1.01624e-05	2.00009e-06	0	0.25	2.38127	2.4196	1.47754	-3.70526	7.19765	0.00798939	0.00335526	0.00774518	0.00335526	0.0836018	0.0125793	TRUE	-1.46597	1.46597	369	LOC115918485	glutenin, low molecular weight subunit-like	115918485
1366	0.951	0.049	2.96569	7.48099e-06	1.7603e-06	0	0.25	2.38102	2.40449	2.03287	-6.1554	9.40169	0.00467502	0.00118421	0.00446569	0.00111842	0.0452804	0.00348599	TRUE	-1.3098	1.3098	220	LOC100889587	UPF0235 protein C15orf40 homolog	100889587
1340	0.9512	0.0488	2.96999	2.56294e-05	6.89582e-06	0	0.25	2.38054	2.3516	2.17946	-6.10571	9.66755	0.0259568	0.00848684	0.0243868	0.00736842	0.256768	0.021708	TRUE	-1.31158	1.31158	1580	LOC585866	protein kintoun	585866
476	0.9642	0.0358	3.29335	3.99456e-06	9.38664e-07	0	0.25	2.38014	2.20412	1.63439	-4.50385	8.7553	0.00233751	0.00177632	0.00226773	0.00177632	0.027321	0.00678177	TRUE	-1.44612	1.44612	164	LOC115918898	putative nuclease HARBI1	115918898
1397	0.9508	0.0492	2.96141	4.21078e-06	9.81455e-07	0	0.25	2.37935	2.29036	1.81781	-3.81935	9.66309	0.00380281	0.00118421	0.00369815	0.00118421	0.0299283	0.00429983	TRUE	-1.30803	1.30803	197	LOC575747	O-phosphoseryl-tRNA(Sec) selenium transferase	575747
1133	0.9538	0.0462	3.02747	3.47636e-06	8.81876e-07	0	0.25	2.37914	2.32193	2.23032	-5.55991	10.3877	0.00153508	0.00111842	0.0014653	0.00101974	0.0140836	0.00313125	TRUE	-1.33536	1.33536	178	LOC115920256	arrestin domain-containing protein 3-like	115920256
1614	0.9488	0.0512	2.91946	7.06066e-06	9.667e-07	0	0.25	2.37899	2.38474	1.96135	-3.57627	9.17237	0.00453546	0.00134868	0.00418658	0.00131579	0.0547048	0.00634466	TRUE	-1.29073	1.29073	162	LOC584831	aquaporin-9	584831
692	0.96	0.04	3.17805	4.11577e-06	7.35656e-07	0	0.25	2.37885	2.41483	1.60841	-4.49069	7.50798	0.00143042	0.000953947	0.00129086	0.000953947	0.015087	0.00312663	TRUE	-1.39794	1.39794	74	LOC115923141	uncharacterized LOC115923141	115923141
1163	0.9532	0.0468	3.01394	9.52123e-06	1.56133e-06	0	0.25	2.37883	2.43989	1.98105	-5.33598	8.8958	0.00791962	0.00305921	0.00778006	0.00302632	0.0989663	0.00851006	TRUE	-1.32975	1.32975	375	LOC105443177	uncharacterized LOC105443177	105443177
1031	0.955	0.045	3.05505	2.07781e-06	4.75158e-07	0	0.25	2.37637	2.36969	1.75815	-5.77575	8.54819	0.000662875	0.000328947	0.000662875	0.000328947	0.00963709	0.00257781	TRUE	-1.34679	1.34679	276	LOC587287	tripartite motif-containing protein 2, transcript variant X1	587287
1269	0.952	0.048	2.98736	1.59991e-05	2.87673e-06	0	0.25	2.376	2.35146	2.0321	-6.2916	10.1282	0.0128737	0.00565789	0.0125597	0.00529605	0.161755	0.0190277	TRUE	-1.31876	1.31876	657	LOC105437981	uncharacterized LOC105437981	105437981
651	0.9608	0.0392	3.19909	9.27599e-06	1.45512e-06	0	0.25	2.37537	2.60641	2.80252	-8.33365	11.3409	0.00519834	0.000986842	0.00481457	0.000888158	0.057996	0.00510357	TRUE	-1.40671	1.40671	209	LOC105440958	RCC1 and BTB domain-containing protein 2-like	105440958
1332	0.9514	0.0486	2.97431	4.44727e-06	7.35775e-07	0	0.25	2.37535	2.4813	1.92615	-4.99145	8.43226	0.00432613	0.00105263	0.00422147	0.00105263	0.0441599	0.00374899	TRUE	-1.31336	1.31336	192	LOC105440971	myosin heavy chain, clone 203-like	105440971
1816	0.9468	0.0532	2.87903	4.22818e-06	8.44965e-07	0	0.25	2.37451	2.34267	2.18997	-4.72071	9.48441	0.00307016	0.00167763	0.00303527	0.00167763	0.035299	0.00343615	TRUE	-1.27409	1.27409	162	LOC576395	uncharacterized LOC576395	576395
2502	0.9416	0.0584	2.78026	2.48129e-06	6.21129e-07	0	0.25	2.37298	2.25107	2.33968	-6.15237	12.0068	0.00163974	0.000296053	0.00156997	0.000296053	0.0180201	0.00197539	TRUE	-1.23359	1.23359	103	LOC105441566	uncharacterized LOC105441566	105441566
835	0.9576	0.0424	3.11728	9.47628e-06	1.30282e-06	0	0.25	2.37051	2.43874	2.24992	-5.344	9.95494	0.00645431	0.00302632	0.00641943	0.00299342	0.0898684	0.0109101	TRUE	-1.37263	1.37263	296	LOC591541	ankyrin repeat domain-containing protein 29-like	591541
2901	0.9394	0.0606	2.74095	9.65598e-06	2.93662e-06	0	0.25	2.36913	2.25598	2.16522	-6.30197	10.4834	0.00397725	0.00210526	0.00362837	0.00207237	0.0341179	0.00888518	TRUE	-1.21753	1.21753	932	LOC105438405	echinoidin-like	105438405
1342	0.9512	0.0488	2.96999	5.23747e-06	1.35156e-06	0	0.25	2.36865	2.42891	2.05736	-4.77558	10.0524	0.00401214	0.00128289	0.00397725	0.00125	0.0391986	0.00548946	TRUE	-1.31158	1.31158	161	LOC581154	neuronal acetylcholine receptor subunit alpha-3	581154
1153	0.9534	0.0466	3.01843	0.000110611	1.73108e-05	0	0.25	2.36738	2.53801	1.87321	-4.29236	8.80679	0.0941981	0.0520395	0.0864878	0.0459539	1.15874	0.140431	TRUE	-1.33161	1.33161	4565	LOC755085	E3 ubiquitin-protein ligase LNX, transcript variant X1	755085
2105	0.9444	0.0556	2.83237	4.27219e-05	1.00593e-05	0	0.25	2.36714	2.20137	2.23461	-6.25028	11.5371	0.0442731	0.0200329	0.0416565	0.0187829	0.430159	0.061211	TRUE	-1.25493	1.25493	2894	LOC105445862	uncharacterized LOC105445862	105445862
1669	0.9482	0.0518	2.90718	3.98957e-06	6.09443e-07	0	0.25	2.36675	2.33524	2.2705	-5.93674	12.6697	0.00181419	0.000526316	0.0017793	0.000493421	0.0295869	0.00157612	TRUE	-1.28567	1.28567	69	LOC105438866	extensin-like	105438866
857	0.9572	0.0428	3.10747	3.68092e-06	7.15531e-07	0	0.25	2.36651	2.34453	2.16598	-5.30554	10.1045	0.00272128	0.000756579	0.00272128	0.000756579	0.03205	0.00300428	TRUE	-1.36856	1.36856	125	LOC115922313	uncharacterized protein K02A2.6-like	115922313
1039	0.9548	0.0452	3.0504	1.14756e-05	1.74961e-06	0	0.25	2.36615	2.33274	1.88057	-4.53956	8.83483	0.00861738	0.00378289	0.00851272	0.00375	0.103649	0.0134471	TRUE	-1.34486	1.34486	496	LOC105440684	uncharacterized LOC105440684	105440684
1490	0.95	0.05	2.94444	7.33432e-06	1.17247e-06	0	0.25	2.366	2.37556	2.09804	-5.6296	10.2574	0.00457035	0.00144737	0.00439591	0.00144737	0.0469771	0.00389638	TRUE	-1.30103	1.30103	177	LOC100889805	uncharacterized LOC100889805	100889805
1157	0.9534	0.0466	3.01843	1.23434e-05	2.37808e-06	0	0.25	2.36573	2.3727	1.78752	-5.50903	8.0628	0.0094547	0.00305921	0.00882671	0.00289474	0.114892	0.0102882	TRUE	-1.33161	1.33161	632	LOC100891656	uncharacterized WD repeat-containing protein alr2800	100891656
844	0.9574	0.0426	3.11237	7.88295e-06	2.11973e-06	0	0.25	2.36547	2.29848	1.96849	-4.80643	9.899	0.00889649	0.00588816	0.00872205	0.00578947	0.0774153	0.0143786	TRUE	-1.37059	1.37059	578	LOC591072	28S ribosomal protein S35, mitochondrial	591072
240	0.9708	0.0292	3.50395	0.000103482	1.86517e-05	0	0.25	2.36479	2.41887	1.46382	-3.76328	7.33791	0.0924886	0.0540132	0.0827199	0.0494737	1.0051	0.173157	TRUE	-1.53462	1.53462	5077	LOC752155	uncharacterized LOC752155, transcript variant X4	752155
1104	0.9542	0.0458	3.03659	2.80189e-06	6.21951e-07	0	0.25	2.36381	2.38387	1.90449	-4.55913	9.5462	0.00223284	0.00121711	0.00219796	0.00118421	0.0271501	0.00263488	TRUE	-1.33913	1.33913	131	LOC590447	nephrocystin-3	590447
1020	0.9552	0.0448	3.05971	2.93843e-06	7.70834e-07	0	0.25	2.36298	2.38695	2.02357	-6.40532	10.2436	0.00174441	0.00121711	0.00160486	0.00118421	0.014151	0.00263883	TRUE	-1.34872	1.34872	132	LOC592941	mitotic spindle assembly checkpoint protein MAD2A, transcript variant X1	592941
695	0.9598	0.0402	3.17286	0.000165662	3.84818e-05	0	0.25	2.36277	2.4764	2.74334	-8.88224	12.5987	0.146495	0.107237	0.125911	0.0869079	1.59445	0.341723	TRUE	-1.39577	1.39577	7082	LOC105439879	NLR family CARD domain-containing protein 4-like, transcript variant X4	105439879
1378	0.951	0.049	2.96569	4.446e-06	3.39428e-07	0	0.25	2.36262	2.20918	2.91706	-7.56927	13.225	0.00202351	0.000131579	0.00191885	0.000131579	0.0227356	0.000284154	TRUE	-1.3098	1.3098	71	LOC577475	cytochrome P450 2U1	577475
429	0.9652	0.0348	3.32272	2.84915e-05	5.24072e-06	0	0.25	2.36215	2.34813	1.51364	-2.9325	7.16664	0.0215958	0.0145724	0.0208631	0.0139474	0.261528	0.045478	TRUE	-1.45842	1.45842	1353	LOC105440344	uncharacterized LOC105440344	105440344
1255	0.9522	0.0478	2.99175	2.72495e-06	5.19477e-07	0	0.25	2.36206	2.29559	1.95364	-4.16468	10.0777	0.0011862	0.000427632	0.0011862	0.000427632	0.0137635	0.000855038	TRUE	-1.32057	1.32057	61	LOC115928602	KICSTOR complex protein SZT2-like	115928602
1612	0.9488	0.0512	2.91946	0.000256821	3.67553e-05	0	0.25	2.36188	2.42117	2.28864	-6.07401	9.39798	0.198304	0.108224	0.162335	0.0803289	2.72527	0.293571	TRUE	-1.29073	1.29073	8928	LOC587138	protein FAM13A, transcript variant X1	587138
1373	0.951	0.049	2.96569	1.77786e-05	4.3719e-06	0	0.25	2.36132	2.44233	2.4113	-7.02053	10.002	0.0121062	0.00440789	0.0116527	0.00407895	0.125264	0.0267995	TRUE	-1.3098	1.3098	525	LOC105440430	insulin-like growth factor-binding protein complex acid labile subunit	105440430
998	0.9556	0.0444	3.0691	2.51971e-05	5.22702e-06	0	0.25	2.36128	2.52636	1.67029	-3.90656	7.11577	0.0260615	0.0155921	0.0243171	0.0151316	0.274712	0.0455933	TRUE	-1.35262	1.35262	1447	LOC115927515	transformer-2 protein homolog alpha-like	115927515
1452	0.9502	0.0498	2.94866	9.37362e-06	1.36455e-06	0	0.25	2.36012	2.28529	2.09022	-5.20901	9.43995	0.00572166	0.00328947	0.00568677	0.00325658	0.0842289	0.0108572	TRUE	-1.30277	1.30277	312	LOC105446637	centrosome-associated protein CEP250-like	105446637
474	0.9642	0.0358	3.29335	8.77048e-06	1.58133e-06	0	0.25	2.35965	2.37506	1.51033	-4.7835	7.20604	0.00750096	0.00309211	0.00732652	0.00305921	0.0828473	0.0104474	TRUE	-1.44612	1.44612	403	LOC100891336	uncharacterized LOC100891336	100891336
859	0.9572	0.0428	3.10747	4.04787e-05	7.16129e-06	0	0.25	2.3596	2.38786	2.01629	-5.22179	9.54537	0.0199909	0.0163158	0.0169905	0.0140789	0.227899	0.0426635	TRUE	-1.36856	1.36856	1174	LOC754196	CMP-N-acetylneuraminate-beta-1,4-galactoside alpha-2,3-sialyltransferase, transcript variant X2	754196
1012	0.9554	0.0446	3.0644	5.068e-06	8.0508e-07	0	0.25	2.3594	2.33729	2.1243	-6.10792	9.36503	0.00272128	0.00111842	0.00268639	0.00111842	0.0355328	0.00337045	TRUE	-1.35067	1.35067	135	LOC105437754	zinc finger protein 525-like	105437754
1125	0.9538	0.0462	3.02747	1.41851e-06	3.51584e-07	0	0.25	2.3593	2.32917	1.94325	-5.50178	9.36136	0.000837316	0.000296053	0.000802428	0.000296053	0.0065291	0.00162361	TRUE	-1.33536	1.33536	65	LOC105436465	E3 ubiquitin-protein ligase TRIM71-like	105436465
956	0.956	0.044	3.07857	9.67682e-06	1.86299e-06	0	0.25	2.35929	2.32707	1.57184	-5.47802	8.59494	0.0103269	0.00233553	0.00994313	0.00226974	0.0994131	0.00934614	TRUE	-1.35655	1.35655	382	LOC589191	choline dehydrogenase, mitochondrial	589191
1294	0.9518	0.0482	2.983	4.52579e-06	7.91432e-07	0	0.25	2.35643	2.24288	3.28866	-7.91079	12.9962	0.005303	0.00177632	0.00519834	0.00167763	0.0492321	0.00405351	TRUE	-1.31695	1.31695	240	LOC105446124	uncharacterized LOC105446124	105446124
1454	0.9502	0.0498	2.94866	4.70295e-05	7.23195e-06	0	0.25	2.35554	2.43973	2.36632	-6.68815	9.6829	0.034958	0.0224013	0.0333531	0.0211513	0.455019	0.061658	TRUE	-1.30277	1.30277	1642	LOC105437801	P-selectin	105437801
2736	0.9404	0.0596	2.75865	4.88509e-06	6.99508e-07	0	0.25	2.35437	2.23807	2.46021	-5.17746	13.884	0.00488435	0.000526316	0.00474479	0.000526316	0.0534193	0.00225547	TRUE	-1.22475	1.22475	167	LOC105440296	uncharacterized LOC105440296	105440296
1110	0.954	0.046	3.03202	1.47622e-05	3.1295e-06	0	0.25	2.35125	2.33574	1.70641	-4.12591	8.1582	0.0109549	0.00342105	0.010292	0.00328947	0.11267	0.0108425	TRUE	-1.33724	1.33724	570	LOC575398	peroxisomal biogenesis factor 3	575398
958	0.956	0.044	3.07857	3.47098e-06	7.46129e-07	0	0.25	2.35111	2.36384	1.7257	-4.38813	7.97206	0.00219796	0.00141447	0.00219796	0.00141447	0.0260504	0.00383423	TRUE	-1.35655	1.35655	129	LOC105441138	putative GPI-anchored protein pfl2	105441138
846	0.9574	0.0426	3.11237	4.45875e-06	9.06239e-07	0	0.25	2.35021	2.33314	1.45197	-3.29909	6.72708	0.00303527	0.000986842	0.00303527	0.000986842	0.0290438	0.00450394	TRUE	-1.37059	1.37059	147	LOC115928876	E3 ubiquitin-protein ligase MIB2-like	115928876
1600	0.9488	0.0512	2.91946	1.948e-06	4.38511e-07	0	0.25	2.34805	2.36094	1.81837	-3.7135	8.47377	0.000802428	0.000526316	0.000802428	0.000526316	0.0102329	0.000951471	TRUE	-1.29073	1.29073	50	LOC115919993	uncharacterized LOC115919993	115919993
1077	0.9544	0.0456	3.04117	2.36414e-05	4.6636e-06	0	0.25	2.34804	2.46317	2.63943	-7.04773	11.2335	0.0181767	0.00657895	0.0175139	0.00638158	0.202038	0.030627	TRUE	-1.34104	1.34104	731	LOC586860	heparanase	586860
1865	0.9464	0.0536	2.87112	3.44367e-06	5.72797e-07	0	0.25	2.34728	2.21736	1.87478	-4.54513	10.3097	0.00191885	0.000361842	0.00191885	0.000361842	0.0234887	0.00121789	TRUE	-1.27084	1.27084	79	LOC105437842	receptor-type tyrosine-protein phosphatase F	105437842
1874	0.9464	0.0536	2.87112	8.6557e-06	1.3506e-06	0	0.25	2.34643	2.24983	2.09362	-4.36479	10.7364	0.00634965	0.00523026	0.00614032	0.00509868	0.0880867	0.012835	TRUE	-1.27084	1.27084	393	LOC115921052	zinc finger protein 501-like	115921052
539	0.9628	0.0372	3.25354	1.48283e-05	3.28075e-06	0	0.25	2.34504	2.24246	1.50497	-3.50518	8.17594	0.0125597	0.00835526	0.0115829	0.00786184	0.120251	0.021761	TRUE	-1.42946	1.42946	751	LOC100887880	carnosine N-methyltransferase	100887880
1232	0.9524	0.0476	2.99615	9.58547e-06	2.59898e-06	0	0.25	2.34486	2.3563	1.64211	-5.05344	8.35234	0.0121062	0.00539474	0.0117922	0.00480263	0.108464	0.0107296	TRUE	-1.32239	1.32239	687	LOC576629	nitric oxide-associated protein 1	576629
783	0.9582	0.0418	3.13216	1.88795e-05	4.34481e-06	0	0.25	2.34458	2.30576	1.49279	-3.38722	7.95001	0.0189443	0.0163487	0.0182116	0.0151974	0.188507	0.0348594	TRUE	-1.37882	1.37882	1197	LOC580517	protein virilizer homolog	580517
1471	0.95	0.05	2.94444	7.07616e-06	1.26167e-06	0	0.25	2.34382	2.2804	2.05374	-5.30787	9.78909	0.0050239	0.00305921	0.00484946	0.00299342	0.0628421	0.0064007	TRUE	-1.30103	1.30103	286	LOC584118	UPF0183 protein C16orf70 homolog, transcript variant X2	584118
359	0.9672	0.0328	3.38398	1.84977e-06	4.38076e-07	0	0.25	2.34381	2.23493	1.48823	-3.06371	8.08536	0.00125597	0.000263158	0.00125597	0.000263158	0.0112995	0.000697692	TRUE	-1.48413	1.48413	60	LOC752324	HMG box transcription factor BBX	752324
847	0.9574	0.0426	3.11237	3.84138e-06	9.86122e-07	0	0.25	2.34294	2.31834	1.78019	-3.91174	9.90384	0.00331438	0.00144737	0.00317482	0.00138158	0.02671	0.00314754	TRUE	-1.37059	1.37059	198	LOC581750	checkpoint protein HUS1, transcript variant X2	581750
263	0.9702	0.0298	3.48299	1.16421e-05	2.28671e-06	0	0.25	2.34226	2.37775	1.47792	-3.4447	6.87598	0.0101176	0.00680921	0.00987336	0.00667763	0.110872	0.0175019	TRUE	-1.52578	1.52578	631	LOC579969	protein inturned	579969
1189	0.953	0.047	3.00947	8.11906e-06	1.8502e-06	0	0.25	2.34223	2.33341	1.61485	-4.26423	8.51733	0.00732652	0.00240132	0.00715208	0.00230263	0.0762172	0.00740294	TRUE	-1.3279	1.3279	345	LOC576856	amidase	576856
365	0.967	0.033	3.37769	1.56778e-05	3.0265e-06	0	0.25	2.34175	2.38241	1.47701	-4.06846	7.68852	0.013432	0.00532895	0.012804	0.005	0.144239	0.0146023	TRUE	-1.48149	1.48149	757	LOC590424	translation initiation factor IF-2, transcript variant X1	590424
580	0.9622	0.0378	3.23691	0.000171329	3.29016e-05	0	0.25	2.34027	2.31095	1.57053	-3.41714	7.37264	0.151066	0.128816	0.132784	0.103717	1.82924	0.3563	TRUE	-1.42251	1.42251	8533	LOC577966	YTH domain-containing protein 1, transcript variant X1	577966
679	0.9602	0.0398	3.18327	0.000192769	3.78479e-05	0	0.25	2.33975	2.35407	1.74852	-4.06751	8.91277	0.15138	0.125066	0.130098	0.100033	1.74285	0.355016	TRUE	-1.40012	1.40012	8776	LOC580133	uncharacterized LOC580133, transcript variant X2	580133
852	0.9574	0.0426	3.11237	1.17245e-05	1.99308e-06	0	0.25	2.33891	2.37724	1.82557	-4.1238	9.5288	0.00816383	0.00319079	0.00778006	0.00309211	0.0931832	0.00688389	TRUE	-1.37059	1.37059	439	LOC590906	probable thiopurine S-methyltransferase	590906
2295	0.943	0.057	2.80601	6.69857e-06	9.55639e-07	0	0.25	2.33755	2.23615	2.03696	-4.44348	9.56151	0.00411681	0.00148026	0.00404703	0.00148026	0.0588473	0.00544112	TRUE	-1.24413	1.24413	206	LOC583846	uncharacterized LOC583846	583846
1993	0.9452	0.0548	2.84771	7.16585e-05	1.12602e-05	0	0.25	2.33722	2.41757	2.31628	-6.83765	9.18879	0.0548791	0.0319737	0.0512856	0.0278947	0.765004	0.0900206	TRUE	-1.26122	1.26122	2380	LOC105437802	CUB and sushi domain-containing protein 3-like	105437802
963	0.9558	0.0442	3.07382	3.26536e-06	7.95339e-07	0	0.25	2.33712	2.26902	1.59322	-3.30414	8.73988	0.00223284	0.000756579	0.00216307	0.000756579	0.0190017	0.0018768	TRUE	-1.35458	1.35458	158	LOC584017	phosphopantothenoylcysteine decarboxylase	584017
1975	0.9454	0.0546	2.85157	6.56824e-06	1.82036e-06	0	0.25	2.33696	2.29774	2.44376	-6.27398	11.3876	0.00554722	0.00536184	0.00537278	0.005	0.0633589	0.0109659	TRUE	-1.26281	1.26281	329	LOC100891156	uncharacterized LOC100891156	100891156
900	0.9568	0.0432	3.09775	5.03307e-06	9.20615e-07	0	0.25	2.33667	2.37565	1.76721	-4.94409	7.99583	0.00422147	0.00167763	0.00418658	0.00167763	0.0573534	0.00405172	TRUE	-1.36452	1.36452	253	LOC586297	probable sodium-coupled neutral amino acid transporter 6, transcript variant X2	586297
1548	0.9494	0.0506	2.93188	6.1445e-06	1.13502e-06	0	0.25	2.33588	2.38508	2.10197	-5.1025	10.7419	0.00390748	0.00131579	0.00366326	0.00131579	0.0410327	0.00508087	TRUE	-1.29585	1.29585	221	LOC753547	uncharacterized LOC753547, transcript variant X2	753547
2004	0.9452	0.0548	2.84771	8.59063e-06	2.02668e-06	0	0.25	2.33564	2.22918	1.8664	-4.87914	8.99871	0.00593099	0.00273026	0.00572166	0.00253289	0.0753292	0.0115969	TRUE	-1.26122	1.26122	271	LOC105439125	tripartite motif-containing protein 45-like	105439125
628	0.9612	0.0388	3.20976	4.66993e-06	1.20677e-06	0	0.25	2.33491	2.40429	1.71245	-5.10607	8.96382	0.0023724	0.000657895	0.00230262	0.000625	0.0257576	0.00234556	TRUE	-1.41117	1.41117	128	LOC755232	F-box/WD repeat-containing protein 11	755232
1219	0.9526	0.0474	3.00057	2.27192e-06	5.38158e-07	0	0.25	2.33424	2.18449	1.80951	-3.65532	9.82527	0.0017793	0.000526316	0.0017793	0.000526316	0.0164366	0.00146505	TRUE	-1.32422	1.32422	116	LOC105437371	cilia- and flagella-associated protein 300-like	105437371
2427	0.9422	0.0578	2.79123	1.03791e-05	1.65518e-06	0	0.25	2.33368	2.276	2.22157	-5.41756	9.09099	0.0082685	0.00256579	0.00788473	0.00256579	0.096528	0.0102633	TRUE	-1.23807	1.23807	326	LOC593569	acid ceramidase	593569
465	0.9644	0.0356	3.29916	1.84452e-05	4.1765e-06	0	0.25	2.33353	2.30734	1.5505	-5.22322	8.27661	0.0206538	0.0102303	0.0188396	0.00894737	0.181688	0.0220559	TRUE	-1.44855	1.44855	1179	LOC575698	G patch domain-containing protein 11	575698
959	0.956	0.044	3.07857	4.67079e-06	8.26793e-07	0	0.25	2.33165	2.32301	1.82495	-6.14059	8.68605	0.00439591	0.00118421	0.00436102	0.00118421	0.0575452	0.00447767	TRUE	-1.35655	1.35655	185	LOC115928051	zinc finger protein 84-like, transcript variant X3	115928051
566	0.9624	0.0376	3.24243	2.02851e-05	4.13367e-06	0	0.25	2.33128	2.32816	1.69135	-3.90639	9.42254	0.0153159	0.00713816	0.014653	0.00664474	0.165649	0.0171676	TRUE	-1.42481	1.42481	809	LOC578527	fanconi-associated nuclease 1, transcript variant X1	578527
714	0.9594	0.0406	3.16254	0.000129054	2.26404e-05	0	0.25	2.33117	2.40351	1.94349	-5.47186	9.36233	0.0908139	0.0448355	0.0802079	0.0382566	1.14887	0.137767	TRUE	-1.39147	1.39147	4745	LOC577425	LIM domain-binding protein 2, transcript variant X6	577425
1804	0.947	0.053	2.88301	5.6197e-06	1.53766e-06	0	0.25	2.33114	2.13172	2.2827	-4.80137	10.9465	0.00572166	0.00391447	0.00551233	0.00381579	0.0402265	0.00751035	TRUE	-1.27572	1.27572	375	LOC115919333	snRNA-activating protein complex subunit 5-like	115919333
812	0.9578	0.0422	3.12222	3.44854e-05	4.77322e-06	0	0.25	2.32961	2.46869	3.51977	-10.3823	13.4768	0.0325856	0.009375	0.0310854	0.00868421	0.435779	0.0380892	TRUE	-1.37469	1.37469	1188	LOC100889875	uncharacterized LOC100889875	100889875
618	0.9614	0.0386	3.21514	1.12071e-05	1.96182e-06	0	0.25	2.32904	2.42931	1.85405	-5.55441	9.38619	0.00903604	0.00371711	0.0088616	0.00371711	0.0963704	0.00861928	TRUE	-1.41341	1.41341	514	LOC115922366	uncharacterized LOC115922366	115922366
1210	0.9528	0.0472	3.00501	2.15955e-05	4.42135e-06	0	0.25	2.32875	2.3934	1.76536	-3.9813	8.45525	0.0204794	0.00983553	0.0195025	0.00921053	0.22035	0.028731	TRUE	-1.32606	1.32606	1292	LOC581266	bile acid receptor	581266
1218	0.9526	0.0474	3.00057	1.03154e-05	2.34823e-06	0	0.25	2.32804	2.35976	2.0099	-5.96461	10.732	0.00481457	0.00338816	0.0044308	0.00332237	0.0461934	0.0135688	TRUE	-1.32422	1.32422	312	LOC105439132	uncharacterized LOC105439132	105439132
609	0.9616	0.0384	3.22054	1.73705e-05	3.98811e-06	0	0.25	2.32642	2.22597	1.94702	-4.27584	10.6843	0.0169905	0.0106579	0.016223	0.0101316	0.168913	0.0300408	TRUE	-1.41567	1.41567	1031	LOC764650	dentin sialophosphoprotein	764650
1063	0.9546	0.0454	3.04578	2.51957e-06	4.92283e-07	0	0.25	2.32628	2.47337	2.47547	-7.62066	11.438	0.00209329	0.000164474	0.00209329	0.000164474	0.0246795	0.00110721	TRUE	-1.34294	1.34294	84	LOC105445626	uncharacterized LOC105445626	105445626
920	0.9564	0.0436	3.08812	0.000406213	5.74056e-05	0	0.25	2.32522	2.39696	1.93983	-4.66131	8.43766	0.313121	0.150526	0.233332	0.124145	4.54686	0.566867	TRUE	-1.36051	1.36051	10890	LOC100891176	aqualysin-1, transcript variant X1	100891176
633	0.9612	0.0388	3.20976	4.88774e-05	9.46738e-06	0	0.25	2.3248	2.34421	1.92501	-3.87153	8.84869	0.0365977	0.0175658	0.0353417	0.0171382	0.383847	0.0476013	TRUE	-1.41117	1.41117	2011	LOC580529	DAP3-binding cell death enhancer 1	580529
1114	0.954	0.046	3.03202	4.88748e-06	8.90048e-07	0	0.25	2.32374	2.37203	2.18768	-5.98187	10.1968	0.00439591	0.00131579	0.00439591	0.00131579	0.0496628	0.00635357	TRUE	-1.33724	1.33724	179	LOC589776	glutathione S-transferase theta-1	589776
1564	0.9492	0.0508	2.92772	2.81058e-05	5.3326e-06	0	0.25	2.32273	2.396	2.17768	-5.89653	10.2848	0.0184558	0.00993421	0.017165	0.00815789	0.24589	0.0242999	TRUE	-1.29414	1.29414	927	LOC115920639	uncharacterized LOC115920639	115920639
1377	0.951	0.049	2.96569	3.69754e-06	7.05747e-07	0	0.25	2.32233	2.39868	1.98158	-4.38975	9.20879	0.00289572	0.000690789	0.00286083	0.000690789	0.0311451	0.00369634	TRUE	-1.3098	1.3098	126	LOC105437795	uncharacterized LOC105437795, transcript variant X4	105437795
817	0.9578	0.0422	3.12222	1.2506e-05	3.07101e-06	0	0.25	2.32184	2.20579	1.54808	-5.21577	8.1679	0.0143739	0.00963816	0.0135017	0.00930921	0.141755	0.0219284	TRUE	-1.37469	1.37469	983	LOC591569	zinc finger CCHC-type and RNA-binding motif-containing protein 1	591569
1095	0.9542	0.0458	3.03659	1.30834e-05	2.85659e-06	0	0.25	2.32117	2.17155	1.75031	-3.25416	9.6526	0.00931514	0.00674342	0.00903604	0.00654605	0.0930195	0.0191033	TRUE	-1.33913	1.33913	596	LOC100891604	transcription termination factor 1	100891604
731	0.9592	0.0408	3.15742	3.713e-05	6.96987e-06	0	0.25	2.3209	2.31081	1.62173	-3.29886	7.61205	0.0251893	0.0112829	0.0225029	0.0109211	0.268567	0.0462874	TRUE	-1.38934	1.38934	1208	LOC764571	single-strand selective monofunctional uracil DNA glycosylase	764571
1583	0.949	0.051	2.92358	2.60111e-05	7.45936e-06	0	0.25	2.32063	2.27599	2.95125	-9.70795	13.0995	0.0118271	0.00342105	0.0102571	0.00266447	0.133326	0.0134906	TRUE	-1.29243	1.29243	544	LOC100892245	limbic system-associated membrane protein, transcript variant X2	100892245
1521	0.9496	0.0504	2.93605	6.54429e-06	1.17012e-06	0	0.25	2.32043	2.40754	2.26552	-6.18542	10.117	0.00310505	0.000723684	0.0029655	0.000690789	0.0471795	0.00346853	TRUE	-1.29757	1.29757	188	LOC105438960	uncharacterized LOC105438960	105438960
1190	0.953	0.047	3.00947	7.16175e-06	1.34541e-06	0	0.25	2.31971	2.3949	1.99149	-5.36523	8.27864	0.00495412	0.00151316	0.00488435	0.00144737	0.0672547	0.00790157	TRUE	-1.3279	1.3279	205	LOC577116	cytochrome P450 2U1	577116
670	0.9604	0.0396	3.18852	6.86454e-06	1.19882e-06	0	0.25	2.31697	2.47992	1.83561	-5.43784	8.41123	0.00540767	0.00144737	0.00533789	0.00144737	0.0567397	0.00480871	TRUE	-1.4023	1.4023	238	LOC752623	acyl-coenzyme A synthetase ACSM3, mitochondrial-like	752623
1608	0.9488	0.0512	2.91946	2.39958e-05	3.52197e-06	0	0.25	2.31682	2.33461	2.39854	-4.73006	11.2951	0.0150368	0.00569079	0.0136762	0.00523026	0.216769	0.0168703	TRUE	-1.29073	1.29073	603	LOC583933	monomeric sarcosine oxidase	583933
669	0.9604	0.0396	3.18852	2.08276e-05	4.32865e-06	0	0.25	2.31637	2.33104	1.76408	-4.11224	9.40395	0.0200258	0.0126645	0.0189443	0.0118092	0.217624	0.0278283	TRUE	-1.4023	1.4023	1316	LOC592869	zinc finger protein 37	592869
188	0.9728	0.0272	3.57696	6.49421e-05	1.46646e-05	0	0.25	2.31636	2.28601	1.25005	-2.74737	6.10039	0.0763702	0.0363816	0.068346	0.0307895	0.766025	0.09539	TRUE	-1.56543	1.56543	4076	LOC105437259	transcriptional adapter 2-beta	105437259
1470	0.9502	0.0498	2.94866	2.61415e-06	7.63105e-07	0	0.25	2.31539	2.28852	2.34321	-6.0524	10.0764	0.0011862	0.000756579	0.0011862	0.000756579	0.0147107	0.00315137	TRUE	-1.30277	1.30277	158	LOC583103	maltase 1	583103
480	0.9642	0.0358	3.29335	6.06847e-06	1.00682e-06	0	0.25	2.31509	2.43536	2.17364	-6.8415	10.1024	0.00519834	0.00128289	0.00509367	0.00128289	0.0572463	0.00462577	TRUE	-1.44612	1.44612	237	LOC589837	kinesin-like protein KIF25	589837
1228	0.9526	0.0474	3.00057	3.65284e-05	7.86794e-06	0	0.25	2.31435	2.38923	2.21563	-5.89201	10.0718	0.0228518	0.0177303	0.0213865	0.0155592	0.287714	0.04804	TRUE	-1.32422	1.32422	1818	LOC580854	CSC1-like protein 2	580854
1341	0.9512	0.0488	2.96999	1.90559e-05	3.06191e-06	0	0.25	2.31413	2.45164	2.2116	-5.67532	9.78785	0.0158741	0.00358553	0.0150019	0.00338816	0.144998	0.0124857	TRUE	-1.31158	1.31158	573	LOC100889708	uncharacterized LOC100889708	100889708
1914	0.946	0.054	2.86326	5.55268e-06	6.56618e-07	0	0.25	2.31374	2.36266	2.44076	-5.51445	11.6517	0.00484946	0.000822368	0.0047099	0.000822368	0.0576862	0.00401785	TRUE	-1.26761	1.26761	193	LOC115929379	CMP-N-acetylneuraminate-poly-alpha-2,8-sialyltransferase-like	115929379
2550	0.9414	0.0586	2.77663	1.11309e-05	1.60296e-06	0	0.25	2.31334	2.29612	1.91577	-4.62096	9.22847	0.0103618	0.00279605	0.0101873	0.00279605	0.0941399	0.0114819	TRUE	-1.2321	1.2321	426	LOC584842	ATP-binding cassette sub-family G member 2, transcript variant X2	584842
2408	0.9422	0.0578	2.79123	2.1751e-05	3.61031e-06	0	0.25	2.31304	2.30616	2.25431	-6.28204	10.8663	0.0187698	0.0125329	0.0181767	0.0113816	0.245974	0.0255297	TRUE	-1.23807	1.23807	1106	LOC100891278	leucine zipper putative tumor suppressor 2 homolog, transcript variant X5	100891278
1598	0.9488	0.0512	2.91946	8.66298e-06	1.15831e-06	0	0.25	2.31222	2.43641	2.18087	-5.80501	9.24746	0.00739629	0.000888158	0.00722185	0.000888158	0.0783148	0.00363701	TRUE	-1.29073	1.29073	308	LOC755357	uncharacterized LOC755357	755357
479	0.9642	0.0358	3.29335	5.78623e-05	1.30378e-05	0	0.25	2.31139	2.21663	1.50334	-3.46674	8.42495	0.053972	0.0404934	0.0500645	0.0363158	0.549504	0.106612	TRUE	-1.44612	1.44612	3304	LOC756540	uncharacterized LOC756540, transcript variant X1	756540
1234	0.9524	0.0476	2.99615	6.11189e-06	1.15519e-06	0	0.25	2.31105	2.34122	2.14285	-5.02176	8.91026	0.00474479	0.00154605	0.00457035	0.00148026	0.0557181	0.0036466	TRUE	-1.32239	1.32239	187	LOC115924707	aminopeptidase N-like	115924707
832	0.9576	0.0424	3.11728	7.53141e-06	1.37734e-06	0	0.25	2.3101	2.33818	1.67878	-4.31321	7.60294	0.00593099	0.00394737	0.00568677	0.00394737	0.0696746	0.0114022	TRUE	-1.37263	1.37263	409	LOC582970	peroxisome biogenesis factor 2	582970
1112	0.954	0.046	3.03202	4.41557e-05	9.06357e-06	0	0.25	2.30906	2.28893	1.87202	-4.64584	9.17352	0.0386212	0.0205592	0.0364582	0.0197697	0.418441	0.0752538	TRUE	-1.33724	1.33724	1714	LOC100888834	slit homolog 3 protein-like	100888834
1054	0.9548	0.0452	3.0504	3.689e-05	7.37622e-06	0	0.25	2.30715	2.33029	1.71157	-3.71956	7.78001	0.0411332	0.0200987	0.0387608	0.0185855	0.437141	0.0563527	TRUE	-1.34486	1.34486	2361	LOC590360	stonin-2	590360
1876	0.9462	0.0538	2.86718	5.07364e-05	9.1798e-06	0	0.25	2.30679	2.3193	2.98906	-8.25714	14.5354	0.0371559	0.0140132	0.0336671	0.0118092	0.444992	0.049826	TRUE	-1.26922	1.26922	1388	LOC115921591	uncharacterized LOC115921591	115921591
1774	0.9472	0.0528	2.887	2.04347e-05	3.53575e-06	0	0.25	2.30621	2.3531	1.84545	-4.94483	8.86404	0.0184907	0.0116447	0.0180372	0.0113158	0.240369	0.0346654	TRUE	-1.27737	1.27737	1091	LOC100892721	E3 ubiquitin-protein ligase MIB2	100892721
1387	0.9508	0.0492	2.96141	4.6388e-06	1.28777e-06	0	0.25	2.30508	2.33002	2.14599	-6.73594	11.6787	0.00404703	0.00286184	0.00394236	0.00279605	0.0482648	0.00791618	TRUE	-1.30803	1.30803	257	LOC115928526	ubiquitin-like-conjugating enzyme ATG10	115928526
1745	0.9474	0.0526	2.89101	0.000185841	4.68964e-05	0	0.25	2.30404	2.31127	2.72923	-6.34378	11.8258	0.184384	0.0920724	0.132575	0.0614803	1.75943	0.311589	TRUE	-1.27901	1.27901	5832	LOC115922137	integrin alpha-5-like	115922137
665	0.9606	0.0394	3.19379	6.18997e-06	1.05279e-06	0	0.25	2.30382	2.35516	1.7769	-4.34417	8.29374	0.0050239	0.00144737	0.00481457	0.00144737	0.059967	0.00495004	TRUE	-1.4045	1.4045	225	LOC115924480	uncharacterized LOC115924480	115924480
1777	0.9472	0.0528	2.887	5.09633e-06	8.48093e-07	0	0.25	2.30355	2.43091	2.28246	-7.14278	9.44208	0.00320971	0.000953947	0.00320971	0.000953947	0.0476264	0.00389857	TRUE	-1.27737	1.27737	162	LOC105445696	nucleotide-binding oligomerization domain-containing protein 2-like	105445696
1064	0.9546	0.0454	3.04578	4.90015e-06	9.66324e-07	0	0.25	2.30339	2.39132	2.40829	-6.6138	10.393	0.00429125	0.00171053	0.00418658	0.00171053	0.0491488	0.00561505	TRUE	-1.34294	1.34294	218	LOC115921571	E3 ubiquitin-protein ligase TRIM71-like	115921571
1509	0.9498	0.0502	2.94024	1.75137e-05	1.39772e-06	0	0.25	2.30316	2.20774	2.89081	-6.64273	12.1284	0.0124202	0.00220395	0.0109898	0.00210526	0.199277	0.00767813	TRUE	-1.2993	1.2993	396	LOC115918216	CUB and sushi domain-containing protein 3-like	115918216
666	0.9604	0.0396	3.18852	8.00146e-06	1.76812e-06	0	0.25	2.30114	2.32748	1.4862	-2.91566	7.83834	0.00540767	0.00167763	0.00509367	0.00157895	0.0581657	0.00383907	TRUE	-1.4023	1.4023	238	LOC590005	uncharacterized LOC590005	590005
1476	0.95	0.05	2.94444	2.67727e-05	6.32539e-06	0	0.25	2.30058	2.34804	2.36932	-6.34219	9.97527	0.0240031	0.0172697	0.0222238	0.0143092	0.252838	0.0404773	TRUE	-1.30103	1.30103	1238	LOC105436991	uncharacterized LOC105436991	105436991
1713	0.9478	0.0522	2.89906	1.44868e-05	5.45628e-06	0	0.25	2.30039	2.33507	2.2573	-6.62381	10.8978	0.0102571	0.00914474	0.00774518	0.00625	0.0668419	0.0219214	TRUE	-1.28233	1.28233	707	LOC115919896	transcriptional regulatory protein AlgP-like	115919896
374	0.9668	0.0332	3.37144	6.60738e-06	1.46565e-06	0	0.25	2.2999	2.27696	1.49477	-3.81236	9.32011	0.00819872	0.00305921	0.00805917	0.00299342	0.0741428	0.0103333	TRUE	-1.47886	1.47886	411	LOC752784	2-oxoglutarate and iron-dependent oxygenase domain-containing protein 2	752784
2547	0.9414	0.0586	2.77663	1.87133e-05	6.19854e-06	0	0.25	2.29984	2.15814	1.92065	-5.44592	10.4737	0.0239682	0.0225329	0.0231309	0.0204605	0.190257	0.0511285	TRUE	-1.2321	1.2321	1626	LOC580380	FAST kinase domain-containing protein 4	580380
1162	0.9532	0.0468	3.01394	4.04089e-06	7.28842e-07	0	0.25	2.29962	2.35801	1.89074	-5.78697	8.98247	0.00303527	0.000690789	0.00303527	0.000690789	0.040825	0.00361613	TRUE	-1.32975	1.32975	132	LOC100893387	uncharacterized LOC100893387	100893387
1413	0.9506	0.0494	2.95714	1.33723e-05	2.7421e-06	0	0.25	2.29865	2.35717	1.87266	-5.66017	8.88098	0.00743118	0.00138158	0.00683808	0.00134868	0.0665213	0.00549309	TRUE	-1.30627	1.30627	361	LOC115919313	uncharacterized LOC115919313, transcript variant X1	115919313
887	0.9568	0.0432	3.09775	2.8094e-06	6.34373e-07	0	0.25	2.29796	2.30571	1.6647	-4.86266	9.03733	0.0017793	0.00101974	0.00174441	0.00101974	0.0182714	0.0032519	TRUE	-1.36452	1.36452	104	LOC105443477	uncharacterized LOC105443477	105443477
1322	0.9514	0.0486	2.97431	3.94953e-06	9.74222e-07	0	0.25	2.29789	2.32242	1.73144	-4.91783	7.86956	0.00188396	0.000855263	0.00181419	0.000855263	0.0210714	0.00264286	TRUE	-1.31336	1.31336	101	LOC100891315	E3 ubiquitin-protein ligase TRIM39	100891315
1134	0.9536	0.0464	3.02294	3.11101e-06	8.20237e-07	0	0.25	2.29774	2.28718	1.69939	-3.74892	9.48481	0.00261661	0.000592105	0.00254684	0.000559211	0.0252731	0.00342383	TRUE	-1.33348	1.33348	182	LOC579968	uncharacterized protein DDB_G0271670	579968
290	0.9692	0.0308	3.44896	0.000248137	5.84034e-05	0	0.25	2.29739	2.36673	1.32586	-2.27657	6.61518	0.288107	0.196184	0.22775	0.146283	2.87065	0.613544	TRUE	-1.51145	1.51145	12784	LOC586513	CTD small phosphatase-like protein, transcript variant X2	586513
2583	0.9412	0.0588	2.77301	1.81788e-05	2.83805e-06	0	0.25	2.29602	2.13188	2.34833	-5.32845	11.1456	0.00655898	0.00697368	0.00614032	0.00680921	0.0867384	0.0207156	TRUE	-1.23062	1.23062	407	LOC115926429	uncharacterized LOC115926429	115926429
1290	0.9518	0.0482	2.983	7.07639e-06	1.36665e-06	0	0.25	2.29577	2.33253	1.88161	-4.61637	9.76485	0.00477968	0.00256579	0.00474479	0.00256579	0.059333	0.00682515	TRUE	-1.31695	1.31695	258	LOC105437006	uncharacterized LOC105437006	105437006
2431	0.942	0.058	2.78756	2.74598e-06	5.51321e-07	0	0.25	2.29542	2.25414	2.20901	-6.42663	10.4971	0.00143042	0.000493421	0.00132575	0.000493421	0.0175951	0.0020498	TRUE	-1.23657	1.23657	89	LOC115919084	constitutive coactivator of peroxisome proliferator-activated receptor gamma-like	115919084
2544	0.9414	0.0586	2.77663	1.03368e-05	2.64229e-06	0	0.25	2.29415	2.28453	2.15319	-5.31888	9.49619	0.0068032	0.00799342	0.00676831	0.00776316	0.0776289	0.0160744	TRUE	-1.2321	1.2321	533	LOC105446885	CUB and sushi domain-containing protein 3-like	105446885
1503	0.9498	0.0502	2.94024	5.77451e-06	8.04348e-07	0	0.25	2.29412	2.33602	2.35552	-5.69744	10.1057	0.00352371	0.00101974	0.00348882	0.00101974	0.0446408	0.00388853	TRUE	-1.2993	1.2993	158	LOC589010	kelch-like protein 8	589010
663	0.9606	0.0394	3.19379	1.03504e-05	1.95879e-06	0	0.25	2.29407	2.23229	1.50334	-3.09214	7.23673	0.00743118	0.00305921	0.00715208	0.00296053	0.09667	0.0118876	TRUE	-1.4045	1.4045	385	LOC588930	arylsulfatase	588930
1273	0.952	0.048	2.98736	0.00151951	0.000298193	0	0.25	2.29374	2.3329	2.19353	-5.94269	9.60618	2.16914	1.10572	0.607054	0.479441	17.7976	3.22868	TRUE	-1.31876	1.31876	36917	ATP8
467	0.9644	0.0356	3.29916	1.61874e-05	3.43572e-06	0	0.25	2.29324	2.28107	1.5936	-3.63586	8.0077	0.0141995	0.00858553	0.0137808	0.00825658	0.149744	0.0217007	TRUE	-1.44855	1.44855	880	LOC100890770	histone-lysine N-methyltransferase PRDM9	100890770
1105	0.9542	0.0458	3.03659	2.13133e-05	4.749e-06	0	0.25	2.29277	2.34818	2.21328	-6.67523	9.41364	0.0175836	0.0110197	0.0166417	0.0101645	0.214803	0.0330904	TRUE	-1.33913	1.33913	1121	LOC577934	carnitine O-palmitoyltransferase 1, liver isoform	577934
1224	0.9526	0.0474	3.00057	8.02978e-06	1.81461e-06	0	0.25	2.29261	2.3582	1.7403	-4.89128	8.29386	0.00568677	0.001875	0.00544256	0.001875	0.0585546	0.0104465	TRUE	-1.32422	1.32422	246	LOC105440599	uncharacterized LOC105440599	105440599
196	0.9726	0.0274	3.56943	5.68919e-06	1.20522e-06	0	0.25	2.29215	2.24795	1.30981	-2.30561	7.22125	0.00603566	0.00292763	0.00593099	0.00282895	0.0569133	0.00660698	TRUE	-1.56225	1.56225	358	LOC100888482	uncharacterized LOC100888482	100888482
1107	0.9542	0.0458	3.03659	1.64997e-05	3.19168e-06	0	0.25	2.29059	2.32343	2.13774	-5.27592	9.91779	0.0163626	0.00674342	0.015909	0.00674342	0.152983	0.0215863	TRUE	-1.33913	1.33913	833	LOC589190	F-box/LRR-repeat protein 8, transcript variant X2	589190
925	0.9564	0.0436	3.08812	2.62712e-05	5.29548e-06	0	0.25	2.28973	2.52726	2.67298	-7.23074	9.30347	0.0242124	0.0108882	0.0229564	0.0104605	0.262869	0.0430852	TRUE	-1.36051	1.36051	1003	LOC115928451	receptor-type tyrosine-protein phosphatase mu-like	115928451
797	0.9582	0.0418	3.13216	8.5088e-05	1.82162e-05	0	0.25	2.28893	2.32095	1.54312	-4.98207	8.1559	0.087046	0.0464145	0.0798242	0.0420066	0.953469	0.156711	TRUE	-1.37882	1.37882	4811	LOC115924950	protein MRVI1-like	115924950
1602	0.9488	0.0512	2.91946	7.62266e-06	1.65507e-06	0	0.25	2.2882	2.28746	1.85862	-3.13778	8.26673	0.00523323	0.00417763	0.00519834	0.00414474	0.0629519	0.0124611	TRUE	-1.29073	1.29073	304	LOC581459	uncharacterized LOC581459, transcript variant X1	581459
362	0.967	0.033	3.37769	2.43546e-05	5.40106e-06	0	0.25	2.28818	2.40805	1.45004	-3.60961	7.34449	0.0280501	0.0174013	0.0270035	0.0168092	0.271062	0.051947	TRUE	-1.48149	1.48149	1748	LOC588416	HIV Tat-specific factor 1 homolog	588416
1148	0.9534	0.0466	3.01843	5.35002e-06	1.21405e-06	0	0.25	2.28721	2.19516	1.59207	-4.23535	8.53674	0.00289572	0.00177632	0.00279105	0.00174342	0.0302281	0.00539178	TRUE	-1.33161	1.33161	188	LOC100893959	uncharacterized LOC100893959, transcript variant X1	100893959
1257	0.9522	0.0478	2.99175	4.83055e-05	9.13177e-06	0	0.25	2.28696	2.31746	2.32815	-5.68494	10.5355	0.0382723	0.0300329	0.0356557	0.0277961	0.498432	0.0872621	TRUE	-1.32057	1.32057	2550	LOC105444860	calmodulin-binding transcription activator 1-like	105444860
2124	0.9444	0.0556	2.83237	1.33934e-06	3.08023e-07	0	0.25	2.28622	2.28778	2.0351	-6.03498	10.9659	0.000732652	0.000427632	0.000732652	0.000427632	0.0087583	0.00120404	TRUE	-1.25493	1.25493	63	LOC105444623	uncharacterized LOC105444623	105444623
917	0.9566	0.0434	3.09293	0.000294722	5.90704e-05	0	0.25	2.28593	2.38259	2.82978	-9.24338	11.9897	0.244706	0.140526	0.174301	0.0627961	3.29928	0.328548	TRUE	-1.36251	1.36251	9289	LOC589596	annexin-B12	589596
1418	0.9506	0.0494	2.95714	1.47824e-05	3.48153e-06	0	0.25	2.28572	2.28462	1.59689	-4.87284	7.50923	0.014025	0.00970395	0.0137459	0.00953947	0.150459	0.029986	TRUE	-1.30627	1.30627	826	LOC115918649	early nodulin-75-like	115918649
1222	0.9526	0.0474	3.00057	2.69014e-06	7.03793e-07	0	0.25	2.28566	2.32695	2.00939	-6.35809	8.36422	0.00191885	0.00121711	0.00191885	0.00115132	0.0196127	0.00126676	TRUE	-1.32422	1.32422	127	LOC581234	target of rapamycin complex subunit lst8	581234
623	0.9612	0.0388	3.20976	5.18434e-06	1.04634e-06	0	0.25	2.284	2.26457	1.53567	-3.78248	9.01429	0.00369815	0.00134868	0.00355859	0.00134868	0.042486	0.00382753	TRUE	-1.41117	1.41117	201	LOC115927483	zinc finger protein 431-like	115927483
1588	0.949	0.051	2.92358	0.000129992	3.09519e-05	0	0.25	2.28283	2.28927	1.62307	-3.33299	7.68033	0.124621	0.0388487	0.100059	0.0316447	1.16981	0.187062	TRUE	-1.29243	1.29243	5044	LOC100891469	uncharacterized LOC100891469	100891469
543	0.9628	0.0372	3.25354	5.77371e-05	1.05583e-05	0	0.25	2.28252	2.2584	1.83803	-4.69336	9.4954	0.0544256	0.0226974	0.0512507	0.0218421	0.561741	0.0893066	TRUE	-1.42946	1.42946	2592	LOC115918742	multivesicular body subunit 12B-like	115918742
1103	0.9542	0.0458	3.03659	7.19633e-06	1.61182e-06	0	0.25	2.28203	2.32441	1.60632	-5.21814	7.39361	0.00753585	0.00233553	0.00736141	0.00230263	0.0690985	0.00766056	TRUE	-1.33913	1.33913	361	LOC575615	syntaxin-17	575615
814	0.9578	0.0422	3.12222	5.91339e-06	1.3201e-06	0	0.25	2.28176	2.38398	2.2102	-5.39152	8.46232	0.00348882	0.00144737	0.00334927	0.00141447	0.038896	0.00618148	TRUE	-1.37469	1.37469	163	LOC764597	uncharacterized LOC764597, transcript variant X1	764597
1319	0.9514	0.0486	2.97431	9.37005e-05	2.30963e-05	0	0.25	2.2817	2.33413	2.3724	-7.07687	11.1369	0.0775215	0.0453289	0.071451	0.0417434	0.909393	0.198951	TRUE	-1.31336	1.31336	4230	LOC105443054	uncharacterized LOC105443054, transcript variant X9	105443054
866	0.9572	0.0428	3.10747	3.08668e-05	5.28162e-06	0	0.25	2.28127	2.25779	2.2046	-5.71796	10.9975	0.0238286	0.00776316	0.0226773	0.0075	0.302771	0.0290142	TRUE	-1.36856	1.36856	1077	LOC105439052	uncharacterized LOC105439052	105439052
1078	0.9544	0.0456	3.04117	2.72542e-05	4.40387e-06	0	0.25	2.28123	2.25654	2.01669	-4.90964	10.1668	0.0248055	0.009375	0.0239333	0.00881579	0.331262	0.0224941	TRUE	-1.34104	1.34104	1157	LOC105437583	EKC/KEOPS complex subunit PCC1-like	105437583
527	0.9632	0.0368	3.26476	2.83298e-05	4.55376e-06	0	0.25	2.28076	2.22422	1.84753	-3.86546	8.97786	0.0271779	0.0136513	0.0261312	0.0133553	0.331453	0.0436357	TRUE	-1.43415	1.43415	1570	LOC100888600	uncharacterized LOC100888600	100888600
970	0.9558	0.0442	3.07382	5.55458e-06	8.3903e-07	0	0.25	2.27872	2.47573	2.51281	-6.40525	10.8626	0.00547744	0.00141447	0.00547744	0.00141447	0.0582077	0.0063382	TRUE	-1.35458	1.35458	233	LOC100888203	deleted in malignant brain tumors 1 protein	100888203
2708	0.9404	0.0596	2.75865	8.83353e-06	2.34981e-06	0	0.25	2.27871	2.21081	1.90971	-8.81628	9.9216	0.00666364	0.00164474	0.00634965	0.00154605	0.0681634	0.00614551	TRUE	-1.22475	1.22475	306	LOC592079	DNA cross-link repair 1A protein-like	592079
1065	0.9546	0.0454	3.04578	3.80861e-06	7.93133e-07	0	0.25	2.27802	2.48826	2.34428	-5.48316	8.97091	0.00202351	0.000526316	0.00195374	0.000526316	0.0217684	0.00344046	TRUE	-1.34294	1.34294	89	LOC105442550	uncharacterized LOC105442550	105442550
1024	0.955	0.045	3.05505	5.28625e-06	1.18906e-06	0	0.25	2.27741	2.37023	2.45867	-7.29725	11.1321	0.00345393	0.000690789	0.0032446	0.000690789	0.0377828	0.0056741	TRUE	-1.34679	1.34679	138	LOC105442201	uncharacterized LOC105442201	105442201
1301	0.9518	0.0482	2.983	1.00674e-05	2.67373e-06	0	0.25	2.27635	2.1959	1.92459	-4.47505	9.19134	0.00969891	0.00592105	0.00941981	0.00585526	0.0943144	0.0156978	TRUE	-1.31695	1.31695	575	LOC582636	DTW domain-containing protein 1	582636
1557	0.9492	0.0508	2.92772	2.15122e-06	4.28121e-07	0	0.25	2.2762	2.20206	1.9712	-3.97128	9.9637	0.00136064	0.000657895	0.00136064	0.000657895	0.0131362	0.00135662	TRUE	-1.29414	1.29414	83	LOC115924973	E3 ubiquitin-protein ligase UHRF1-like	115924973
2093	0.9446	0.0554	2.83618	3.16259e-06	6.84257e-07	0	0.25	2.27615	2.25608	2.05479	-5.88457	10.7514	0.00188396	0.000526316	0.00184907	0.000526316	0.018636	0.00266998	TRUE	-1.25649	1.25649	105	LOC105446678	uncharacterized LOC105446678	105446678
2457	0.942	0.058	2.78756	5.2099e-06	1.27742e-06	0	0.25	2.27527	2.31715	2.05817	-5.68099	8.98235	0.00254684	0.00115132	0.00254684	0.00115132	0.0390979	0.00610428	TRUE	-1.23657	1.23657	154	LOC586929	cystine/glutamate transporter	586929
1458	0.9502	0.0498	2.94866	5.67222e-05	8.12412e-06	0	0.25	2.27509	2.35216	2.26099	-4.92035	10.7046	0.0467153	0.0274013	0.0435056	0.0257566	0.691031	0.0865701	TRUE	-1.30277	1.30277	2174	LOC576318	E3 SUMO-protein ligase RanBP2, transcript variant X2	576318
1680	0.9482	0.0518	2.90718	8.78868e-06	1.21642e-06	0	0.25	2.27491	2.05482	1.76201	-3.31944	8.21593	0.00931514	0.00144737	0.00900115	0.00144737	0.0708388	0.00446293	TRUE	-1.28567	1.28567	327	LOC105441667	enteropeptidase-like, transcript variant X2	105441667
823	0.9578	0.0422	3.12222	1.53618e-05	3.00722e-06	0	0.25	2.27474	2.34349	2.24994	-7.294	11.1968	0.00788473	0.00322368	0.00718697	0.00305921	0.0536992	0.0080556	TRUE	-1.37469	1.37469	431	LOC593864	transmembrane protein 141	593864
1281	0.952	0.048	2.98736	8.14466e-06	2.00313e-06	0	0.25	2.27418	2.28888	1.83359	-4.24705	9.37546	0.00603566	0.00355263	0.00579144	0.00348684	0.0638602	0.0104126	TRUE	-1.31876	1.31876	410	LOC574744	protein SFI1 homolog	574744
1243	0.9524	0.0476	2.99615	2.9357e-06	6.02928e-07	0	0.25	2.27391	2.28694	1.98449	-4.91104	9.41387	0.00184907	0.000888158	0.00184907	0.000855263	0.0211862	0.00151491	TRUE	-1.32239	1.32239	104	LOC115919240	RNA-binding protein 25-like	115919240
779	0.9584	0.0416	3.13716	1.31087e-05	2.47003e-06	0	0.25	2.27162	2.40342	1.48946	-3.50642	7.173	0.0108153	0.00546053	0.0106758	0.00539474	0.133368	0.0147498	TRUE	-1.38091	1.38091	581	LOC105440179	serine-protein kinase ATM-like	105440179
2053	0.9448	0.0552	2.84001	3.18559e-06	5.69845e-07	0	0.25	2.27162	2.26738	2.13197	-5.99018	10.07	0.00240728	0.000592105	0.00230262	0.000592105	0.0284001	0.0017178	TRUE	-1.25806	1.25806	107	LOC105439151	uncharacterized LOC105439151	105439151
730	0.9592	0.0408	3.15742	7.43327e-05	1.51465e-05	0	0.25	2.27138	2.17442	1.66118	-2.9882	8.86538	0.071451	0.0442434	0.0659038	0.0397697	0.7572	0.108828	TRUE	-1.38934	1.38934	3647	LOC582724	ferrochelatase, mitochondrial	582724
1180	0.953	0.047	3.00947	0.000167638	3.0807e-05	0	0.25	2.27104	2.33612	1.89712	-4.37584	9.20093	0.140285	0.0761184	0.121341	0.0630263	1.7541	0.211914	TRUE	-1.3279	1.3279	7321	LOC591895	serine/threonine-protein kinase 32B, transcript variant X1	591895
1100	0.9542	0.0458	3.03659	2.71123e-06	6.25261e-07	0	0.25	2.27056	2.25652	1.67282	-3.11619	8.45629	0.00174441	0.000526316	0.00170952	0.000526316	0.0195694	0.0025016	TRUE	-1.33913	1.33913	95	LOC115919099	uncharacterized LOC115919099	115919099
960	0.956	0.044	3.07857	3.24808e-05	7.22399e-06	0	0.25	2.27026	2.32675	1.83816	-6.18317	8.06896	0.0305969	0.0227961	0.0270732	0.0170724	0.330298	0.0560633	TRUE	-1.35655	1.35655	1583	LOC580770	protein regulator of cytokinesis 1, transcript variant X1	580770
794	0.9582	0.0418	3.13216	7.39981e-06	1.28088e-06	0	0.25	2.26996	2.3103	1.6771	-4.15686	7.94898	0.00593099	0.00266447	0.00593099	0.00259868	0.0670721	0.00846539	TRUE	-1.37882	1.37882	303	LOC105437866	uncharacterized LOC105437866	105437866
1182	0.953	0.047	3.00947	1.81719e-05	3.4145e-06	0	0.25	2.26968	2.25231	1.65439	-3.2749	7.79362	0.0144437	0.0116447	0.0141995	0.0114145	0.178216	0.0322073	TRUE	-1.3279	1.3279	953	LOC576225	regulator of microtubule dynamics protein 1	576225
1620	0.9486	0.0514	2.91535	4.46281e-06	6.65204e-07	0	0.25	2.26925	2.29193	2.2841	-5.63964	9.54619	0.0032446	0.000953947	0.00320971	0.000953947	0.0486981	0.00377011	TRUE	-1.28904	1.28904	150	LOC105442442	NACHT, LRR and PYD domains-containing protein 6-like	105442442
1451	0.9502	0.0498	2.94866	2.32518e-06	5.07869e-07	0	0.25	2.26882	2.29239	2.17839	-6.31135	9.39539	0.00191885	0.00154605	0.00188396	0.00154605	0.0238458	0.00281426	TRUE	-1.30277	1.30277	111	LOC115929138	uncharacterized LOC115929138, transcript variant X1	115929138
1485	0.95	0.05	2.94444	3.51794e-06	6.07746e-07	0	0.25	2.26814	2.27184	2.16446	-5.82016	9.59784	0.00191885	0.000822368	0.00191885	0.000822368	0.0267186	0.00412064	TRUE	-1.30103	1.30103	95	LOC105447086	uncharacterized LOC105447086	105447086
458	0.9646	0.0354	3.305	5.21141e-05	8.91617e-06	0	0.25	2.26674	2.23815	1.90582	-4.38401	9.27974	0.0379932	0.0197368	0.0348882	0.0172697	0.478571	0.0414311	TRUE	-1.451	1.451	2022	LOC100889859	zinc finger and BTB domain-containing protein 24	100889859
1690	0.948	0.052	2.90311	3.9096e-06	7.79276e-07	0	0.25	2.2667	2.22415	1.80921	-5.02969	8.69548	0.00251195	0.00105263	0.00247706	0.00105263	0.0348522	0.00359099	TRUE	-1.284	1.284	115	LOC115925275	alpha-latrotoxin-Lt1a-like	115925275
1118	0.954	0.046	3.03202	3.07495e-06	7.68584e-07	0	0.25	2.26479	2.23598	1.72443	-4.56733	9.26605	0.00170952	0.00161184	0.00170952	0.00161184	0.0210841	0.00432934	TRUE	-1.33724	1.33724	134	LOC105445300	diphthine methyltransferase	105445300
2001	0.9452	0.0548	2.84771	3.61444e-06	8.22581e-07	0	0.25	2.26455	2.25024	2.3119	-5.37824	10.4927	0.00240728	0.00121711	0.00233751	0.00118421	0.0313651	0.00460048	TRUE	-1.26122	1.26122	139	LOC115922467	regulator of chromosome condensation-like	115922467
1379	0.951	0.049	2.96569	9.06832e-06	1.93012e-06	0	0.25	2.26448	2.15107	1.82096	-5.17686	9.12841	0.00771029	0.00430921	0.00750096	0.00411184	0.0915084	0.011685	TRUE	-1.3098	1.3098	473	LOC753106	SET and MYND domain-containing protein 4	753106
1007	0.9554	0.0446	3.0644	8.3861e-05	1.87579e-05	0	0.25	2.26411	2.29782	1.89346	-5.94554	8.05993	0.078952	0.0443421	0.0695321	0.0369408	0.887776	0.124628	TRUE	-1.35067	1.35067	3815	LOC100892428	E3 ubiquitin-protein ligase MIB2	100892428
1568	0.9492	0.0508	2.92772	1.05621e-06	2.93778e-07	0	0.25	2.26408	2.28145	2.21407	-6.25161	10.1858	0.000697764	0.000559211	0.000697764	0.000559211	0.00334446	0.00140903	TRUE	-1.29414	1.29414	63	LOC581131	uncharacterized LOC581131	581131
347	0.9676	0.0324	3.39666	1.64203e-05	3.99792e-06	0	0.25	2.263	2.25255	1.28477	-2.4023	7.69102	0.0142344	0.00970395	0.0136413	0.00944079	0.113823	0.0287844	TRUE	-1.48945	1.48945	899	LOC593029	39S ribosomal protein L49, mitochondrial	593029
1652	0.9484	0.0516	2.91125	2.38001e-06	5.75803e-07	0	0.25	2.26284	2.23261	1.63788	-5.01637	9.49386	0.00219796	0.000953947	0.00216307	0.000953947	0.0207027	0.00189566	TRUE	-1.28735	1.28735	119	LOC115923972	protein DPCD-like	115923972
1901	0.946	0.054	2.86326	1.69694e-06	4.51554e-07	0	0.25	2.26265	2.34496	2.23922	-6.04174	9.6424	0.00125597	0.000493421	0.00125597	0.000493421	0.0159936	0.000888818	TRUE	-1.26761	1.26761	67	LOC105443485	zinc finger protein 708-like	105443485
1875	0.9464	0.0536	2.87112	3.57495e-06	9.42114e-07	0	0.25	2.26265	2.3228	1.78412	-4.08829	8.69177	0.0020584	0.00108553	0.00202351	0.00105263	0.0283177	0.00409824	TRUE	-1.27084	1.27084	126	LOC105444029	uncharacterized LOC105444029	105444029
947	0.956	0.044	3.07857	8.13675e-06	1.62007e-06	0	0.25	2.26244	2.24812	1.69589	-3.65578	8.85272	0.0068032	0.00213816	0.00655898	0.00213816	0.0893627	0.00983069	TRUE	-1.35655	1.35655	299	LOC115927274	tripartite motif-containing protein 45-like	115927274
1306	0.9516	0.0484	2.97864	1.17108e-05	2.68939e-06	0	0.25	2.26241	2.20099	1.78534	-3.37859	9.81088	0.00921048	0.00736842	0.00900115	0.00700658	0.110534	0.0153053	TRUE	-1.31515	1.31515	617	LOC100888640	PR domain zinc finger protein 15	100888640
660	0.9606	0.0394	3.19379	2.02005e-05	4.46316e-06	0	0.25	2.26194	2.25531	1.46134	-2.5444	6.51966	0.0203049	0.011875	0.0197467	0.0113158	0.235244	0.0227802	TRUE	-1.4045	1.4045	1175	LOC576451	fas-binding factor 1 homolog	576451
205	0.9722	0.0278	3.55453	2.11549e-05	4.58662e-06	0	0.25	2.26183	2.28797	1.39111	-3.443	7.9977	0.0232006	0.0103947	0.0215958	0.0101316	0.176646	0.0292621	TRUE	-1.55596	1.55596	1182	LOC585433	uncharacterized LOC585433	585433
1601	0.9488	0.0512	2.91946	1.05369e-05	2.26639e-06	0	0.25	2.26127	2.32571	1.70184	-3.78205	7.75671	0.0122458	0.00332237	0.0119318	0.00322368	0.125076	0.00835387	TRUE	-1.29073	1.29073	574	LOC100892209	uncharacterized LOC100892209, transcript variant X2	100892209
1455	0.9502	0.0498	2.94866	2.26365e-06	4.24838e-07	0	0.25	2.26085	2.31397	1.8297	-3.59427	7.88369	0.00170952	0.000361842	0.00170952	0.000361842	0.0191213	0.000752238	TRUE	-1.30277	1.30277	76	LOC105445447	uncharacterized LOC105445447	105445447
2792	0.94	0.06	2.75154	2.67667e-06	3.60054e-07	0	0.25	2.26065	2.11464	2.33683	-4.79169	10.2998	0.00136064	0.000131579	0.00136064	0.000131579	0.0212876	0.000920794	TRUE	-1.22185	1.22185	58	LOC115929300	uncharacterized LOC115929300	115929300
1995	0.9452	0.0548	2.84771	1.36021e-05	1.8851e-06	0	0.25	2.25921	2.21983	2.08006	-5.0629	8.71336	0.0110944	0.00532895	0.0109549	0.00526316	0.161047	0.016776	TRUE	-1.26122	1.26122	583	LOC584537	2-acylglycerol O-acyltransferase 2-A	584537
1177	0.953	0.047	3.00947	7.53051e-06	1.34878e-06	0	0.25	2.25896	2.2454	1.93694	-5.32337	9.84838	0.00436102	0.00174342	0.00429125	0.00171053	0.0584336	0.00423208	TRUE	-1.3279	1.3279	231	LOC115929621	constitutive coactivator of peroxisome proliferator-activated receptor gamma-like	115929621
1187	0.953	0.047	3.00947	6.97485e-06	1.13949e-06	0	0.25	2.25728	2.31589	2.22226	-5.71126	9.40376	0.00582633	0.00230263	0.00568677	0.00226974	0.0655975	0.00726051	TRUE	-1.3279	1.3279	311	LOC594261	L-serine dehydratase/L-threonine deaminase, transcript variant X1	594261
1834	0.9466	0.0534	2.87507	5.37848e-05	1.12159e-05	0	0.25	2.2569	2.22389	1.95633	-4.19062	9.46137	0.0501692	0.0379276	0.0465757	0.0336184	0.556888	0.0927692	TRUE	-1.27246	1.27246	2638	LOC582766	SH3 domain-binding protein 2, transcript variant X2	582766
1868	0.9464	0.0536	2.87112	4.26001e-06	1.00974e-06	0	0.25	2.25689	2.19422	2.10401	-4.71247	9.68385	0.00233751	0.00171053	0.00230262	0.00167763	0.0290027	0.0035496	TRUE	-1.27084	1.27084	156	LOC575127	uncharacterized protein C15orf41 homolog	575127
1530	0.9494	0.0506	2.93188	3.53074e-06	5.28106e-07	0	0.25	2.2565	2.25389	3.52205	-10.6437	14.8461	0.00136064	0.000131579	0.0011862	0.000131579	0.0127374	0.0019468	TRUE	-1.29585	1.29585	55	LOC105442179	gamma-aminobutyric acid type B receptor subunit 1-like	105442179
1464	0.9502	0.0498	2.94866	1.39416e-05	3.01266e-06	0	0.25	2.2551	2.2552	2.20336	-6.72325	10.2544	0.00732652	0.00546053	0.00659387	0.005	0.0805136	0.0135746	TRUE	-1.30277	1.30277	436	LOC100889841	uncharacterized LOC100889841	100889841
916	0.9566	0.0434	3.09293	1.17177e-05	2.79231e-06	0	0.25	2.2549	2.215	1.53595	-2.78837	7.99958	0.0122458	0.00786184	0.0120364	0.00766447	0.131893	0.0213915	TRUE	-1.36251	1.36251	921	LOC115918532	acetyl-coenzyme A synthetase, cytoplasmic-like	115918532
1302	0.9516	0.0484	2.97864	9.31729e-06	1.8037e-06	0	0.25	2.25477	2.46285	2.08924	-5.52444	9.49496	0.00746607	0.005	0.00736141	0.00493421	0.0884979	0.0150596	TRUE	-1.31515	1.31515	445	LOC115921159	uncharacterized LOC115921159	115921159
2220	0.9436	0.0564	2.81723	2.00685e-06	5.48541e-07	0	0.25	2.25363	2.23811	2.04308	-6.7803	9.41448	0.000627987	0.000296053	0.000627987	0.000296053	0.00580299	0.0017857	TRUE	-1.24872	1.24872	305	LOC115919097	calmodulin-like	115919097
1617	0.9488	0.0512	2.91946	2.11357e-06	4.6458e-07	0	0.25	2.25318	2.2707	1.79357	-4.05754	9.06654	0.00170952	0.000361842	0.00167463	0.000361842	0.0156306	0.0010519	TRUE	-1.29073	1.29073	68	LOC115920970	uncharacterized LOC115920970	115920970
1300	0.9518	0.0482	2.983	5.37654e-06	1.01642e-06	0	0.25	2.25195	2.21276	1.75166	-4.36438	8.15707	0.00404703	0.00286184	0.00401214	0.00286184	0.0551299	0.0088023	TRUE	-1.31695	1.31695	274	LOC115926649	protein GUCD1-like, transcript variant X2	115926649
1327	0.9514	0.0486	2.97431	5.02783e-05	7.19347e-06	0	0.25	2.25152	2.25583	2.64476	-8.25714	10.4788	0.0377141	0.0146053	0.034644	0.0125658	0.494214	0.0364149	TRUE	-1.31336	1.31336	1452	LOC115927523	uncharacterized LOC115927523	115927523
523	0.9632	0.0368	3.26476	0.000220456	4.20485e-05	0	0.25	2.25116	2.40119	1.81442	-5.07786	7.67599	0.204863	0.140691	0.176569	0.116447	2.37478	0.437621	TRUE	-1.43415	1.43415	11087	LOC105447247	E3 ubiquitin-protein ligase MYCBP2-like	105447247
2204	0.9438	0.0562	2.821	2.20757e-05	2.92225e-06	0	0.25	2.251	2.18291	2.31255	-6.95505	10.2019	0.0113038	0.00569079	0.01092	0.00559211	0.164774	0.0211627	TRUE	-1.25026	1.25026	599	LOC105441410	uncharacterized LOC105441410	105441410
1396	0.9508	0.0492	2.96141	3.41739e-05	7.08825e-06	0	0.25	2.25035	2.29337	2.62179	-6.30943	10.2441	0.0242822	0.0110855	0.0219796	0.0105263	0.302471	0.0521973	TRUE	-1.30803	1.30803	1059	LOC577790	probable cation-transporting ATPase 13A3	577790
1494	0.9498	0.0502	2.94024	4.034e-06	8.5835e-07	0	0.25	2.25012	2.27396	2.19923	-6.09234	12.5512	0.00300038	0.00105263	0.00289572	0.00105263	0.0358164	0.00426487	TRUE	-1.2993	1.2993	136	LOC115920498	uncharacterized LOC115920498, transcript variant X2	115920498
1427	0.9504	0.0496	2.95289	2.77044e-06	4.97081e-07	0	0.25	2.24792	2.2266	2.89329	-8.36179	11.4902	0.00136064	0.000822368	0.00129086	0.000822368	0.0158344	0.00169057	TRUE	-1.30452	1.30452	77	LOC105439112	tripartite motif-containing protein 2-like	105439112
2896	0.9394	0.0606	2.74095	3.64101e-06	8.90759e-07	0	0.25	2.24738	2.1184	2.45144	-5.82823	10.8278	0.00258173	0.00125	0.00251195	0.00125	0.0319651	0.00306769	TRUE	-1.21753	1.21753	147	LOC100891193	uncharacterized LOC100891193	100891193
1492	0.95	0.05	2.94444	0.000213577	3.60286e-05	0	0.25	2.24632	2.39584	2.25694	-6.49488	9.94888	0.167463	0.0798684	0.141227	0.0656908	2.06437	0.251732	TRUE	-1.30103	1.30103	6734	LOC105439868	NACHT, LRR and PYD domains-containing protein 12-like, transcript variant X2	105439868
719	0.9594	0.0406	3.16254	5.92732e-06	1.15923e-06	0	0.25	2.2462	2.18943	1.40044	-3.08992	7.35503	0.00380281	0.00151316	0.00376792	0.00151316	0.0421617	0.0048806	TRUE	-1.39147	1.39147	229	LOC581492	uncharacterized LOC581492, transcript variant X3	581492
1296	0.9518	0.0482	2.983	0.000827675	0.000143217	0	0.25	2.24617	2.31718	2.13063	-5.75322	9.81367	0.650455	0.483191	0.406971	0.269408	8.69753	1.26871	TRUE	-1.31695	1.31695	25496	LOC100889352	uncharacterized LOC100889352, transcript variant X8	100889352
1888	0.9462	0.0538	2.86718	1.5411e-05	3.78186e-06	0	0.25	2.24587	2.11238	1.88636	-4.36093	9.09502	0.0135366	0.00575658	0.0131877	0.00555921	0.135353	0.0171778	TRUE	-1.26922	1.26922	658	LOC115921689	uncharacterized LOC115921689	115921689
1489	0.95	0.05	2.94444	2.85063e-06	6.78137e-07	0	0.25	2.2442	2.39028	2.20734	-7.24384	10.5162	0.0026515	0.000888158	0.0026515	0.000855263	0.0310894	0.00288325	TRUE	-1.30103	1.30103	151	LOC115917985	uncharacterized LOC115917985, transcript variant X2	115917985
2459	0.942	0.058	2.78756	1.56471e-05	3.77953e-06	0	0.25	2.2427	2.11938	2.48781	-5.66978	12.7355	0.0125597	0.00967105	0.0122806	0.00953947	0.135683	0.0301793	TRUE	-1.23657	1.23657	724	LOC105438225	fas-associated death domain protein-like	105438225
713	0.9594	0.0406	3.16254	2.54044e-05	5.66424e-06	0	0.25	2.24201	2.27035	1.40368	-2.91115	6.83126	0.0145484	0.00907895	0.0136064	0.00851974	0.149203	0.0274386	TRUE	-1.39147	1.39147	868	LOC590570	uncharacterized LOC590570, transcript variant X3	590570
993	0.9556	0.0444	3.0691	8.0658e-06	1.84238e-06	0	0.25	2.2419	2.3507	1.87282	-5.78342	8.84867	0.00795451	0.00407895	0.00781495	0.00407895	0.0855809	0.0123887	TRUE	-1.35262	1.35262	418	LOC105441987	E3 ubiquitin-protein ligase Midline-1-like	105441987
839	0.9576	0.0424	3.11728	1.85833e-05	4.43558e-06	0	0.25	2.24091	2.3195	1.59046	-4.01979	8.14049	0.0101873	0.006875	0.00938492	0.00628289	0.131895	0.0208797	TRUE	-1.37263	1.37263	599	LOC115920676	uncharacterized LOC115920676	115920676
446	0.9648	0.0352	3.31087	3.04803e-06	6.34653e-07	0	0.25	2.2404	2.29594	1.74223	-4.74438	9.85972	0.00223284	0.000822368	0.00223284	0.000822368	0.0237383	0.00178689	TRUE	-1.45346	1.45346	120	LOC575294	retinol dehydrogenase 14	575294
1214	0.9526	0.0474	3.00057	2.70562e-06	6.01004e-07	0	0.25	2.239	2.25188	1.84358	-7.1283	8.55741	0.00156997	0.000789474	0.00156997	0.000789474	0.0229325	0.00505772	TRUE	-1.32422	1.32422	80	LOC115917990	uncharacterized LOC115917990	115917990
1426	0.9504	0.0496	2.95289	5.43213e-05	1.35526e-05	0	0.25	2.23717	2.3161	2.92477	-8.57807	12.0698	0.037121	0.0167763	0.0268639	0.0123355	0.398965	0.0626269	TRUE	-1.30452	1.30452	1216	LOC583252	metabotropic glutamate receptor 8	583252
3072	0.9384	0.0616	2.72351	5.01305e-06	1.09102e-06	0	0.25	2.23705	2.02553	2.12347	-4.70352	11.8253	0.005617	0.00276316	0.00551233	0.00276316	0.0444093	0.00728889	TRUE	-1.21042	1.21042	324	LOC105439172	uncharacterized LOC105439172	105439172
599	0.9618	0.0382	3.22597	5.86656e-06	1.26294e-06	0	0.25	2.23696	2.2405	1.35694	-2.59754	8.52408	0.00526812	0.00322368	0.00523323	0.00319079	0.0508901	0.00919415	TRUE	-1.41794	1.41794	270	LOC587537	cytosolic beta-glucosidase, transcript variant X1	587537
519	0.9632	0.0368	3.26476	4.73554e-05	1.10182e-05	0	0.25	2.23603	2.20255	1.33722	-1.91809	7.0559	0.0492272	0.0228289	0.0459826	0.0210526	0.479175	0.0714065	TRUE	-1.43415	1.43415	2459	LOC588892	anion exchange protein 2, transcript variant X2	588892
1404	0.9506	0.0494	2.95714	7.9281e-06	1.37961e-06	0	0.25	2.23544	2.28876	2.14203	-5.3704	9.92206	0.00579144	0.00240132	0.00575655	0.00236842	0.0783412	0.00819567	TRUE	-1.30627	1.30627	325	LOC586559	major facilitator superfamily domain-containing protein 3-like	586559
1204	0.9528	0.0472	3.00501	3.16882e-06	7.71182e-07	0	0.25	2.23541	2.09179	1.57881	-3.68739	8.74894	0.00286083	0.00121711	0.00286083	0.00121711	0.0273268	0.00305426	TRUE	-1.32606	1.32606	164	LOC592796	aprataxin	592796
408	0.9658	0.0342	3.34073	4.93907e-05	1.03359e-05	0	0.25	2.23516	2.22212	1.45139	-2.68366	7.31996	0.0520183	0.0346711	0.048669	0.0317763	0.588111	0.0930014	TRUE	-1.46597	1.46597	2788	LOC592876	mitogen-activated protein kinase kinase kinase 4, transcript variant X1	592876
1117	0.954	0.046	3.03202	8.29638e-06	1.98261e-06	0	0.25	2.23312	2.30165	2.52324	-6.27272	9.28717	0.00935003	0.00532895	0.00921048	0.00519737	0.08837	0.0130356	TRUE	-1.33724	1.33724	550	LOC100893097	uncharacterized LOC100893097, transcript variant X2	100893097
1472	0.95	0.05	2.94444	6.14974e-06	1.44478e-06	0	0.25	2.23272	2.15935	1.58332	-3.58646	7.62933	0.00586121	0.00539474	0.00582633	0.00529605	0.0686124	0.0124069	TRUE	-1.30103	1.30103	439	LOC575317	39S ribosomal protein L40, mitochondrial	575317
1972	0.9454	0.0546	2.85157	5.9334e-06	1.22464e-06	0	0.25	2.23219	2.128	2.32112	-4.37363	11.7599	0.00174441	0.000953947	0.00160486	0.000953947	0.0220765	0.00436604	TRUE	-1.26281	1.26281	78	LOC765152	sulfotransferase 1C2	765152
1500	0.9498	0.0502	2.94024	3.43695e-05	1.11978e-05	0	0.25	2.23142	2.16225	1.86405	-4.97377	10.9523	0.0453546	0.0257895	0.040261	0.0205263	0.305297	0.0653123	TRUE	-1.2993	1.2993	2441	LOC757166	flap endonuclease 1	757166
880	0.957	0.043	3.1026	2.99272e-06	6.8953e-07	0	0.25	2.23034	2.28238	1.45785	-3.39166	6.62384	0.000976869	0.000559211	0.000907093	0.000559211	0.0101863	0.00385299	TRUE	-1.36653	1.36653	51	LOC105437031	uncharacterized LOC105437031	105437031
1653	0.9484	0.0516	2.91125	2.11574e-06	4.15406e-07	0	0.25	2.22856	2.2682	2.24752	-6.12288	10.991	0.00132575	0.000394737	0.00132575	0.000394737	0.0166706	0.000996747	TRUE	-1.28735	1.28735	85	LOC115921695	uncharacterized LOC115921695	115921695
1495	0.9498	0.0502	2.94024	0.000136069	4.80418e-05	0	0.25	2.22845	2.22908	2.94274	-8.64993	13.277	0.104455	0.125099	0.0877787	0.0856908	1.35993	0.445139	TRUE	-1.2993	1.2993	5929	LOC100889411	zinc finger CCHC domain-containing protein 14, transcript variant X2	100889411
1835	0.9466	0.0534	2.87507	2.23685e-06	4.06108e-07	0	0.25	2.22844	2.26669	2.49857	-5.21033	10.1017	0.00143042	0.000197368	0.00143042	0.000197368	0.0169253	0.000378201	TRUE	-1.27246	1.27246	54	LOC100893376	CASP-like protein 4U1	100893376
982	0.9556	0.0444	3.0691	5.75306e-05	1.15138e-05	0	0.25	2.22794	2.38957	2.30511	-7.6269	9.62703	0.0473782	0.0156579	0.0423194	0.0137829	0.540033	0.0608581	TRUE	-1.35262	1.35262	1855	LOC105446577	uncharacterized LOC105446577	105446577
1398	0.9508	0.0492	2.96141	5.21863e-06	1.37111e-06	0	0.25	2.22727	2.11584	1.85862	-4.39665	10.7241	0.00366326	0.001875	0.00348882	0.00184211	0.0333509	0.00602569	TRUE	-1.30803	1.30803	234	LOC105441259	zinc finger protein 791	105441259
999	0.9556	0.0444	3.0691	8.61159e-06	1.5381e-06	0	0.25	2.22719	2.25509	1.67217	-4.77754	7.89987	0.00791962	0.00121711	0.00778006	0.00121711	0.0772908	0.0051839	TRUE	-1.35262	1.35262	308	LOC105440142	uncharacterized LOC105440142	105440142
968	0.9558	0.0442	3.07382	1.8889e-05	4.34152e-06	0	0.25	2.22584	2.17448	1.84899	-4.27224	8.58667	0.015909	0.0112829	0.0153508	0.0109868	0.173848	0.0330916	TRUE	-1.35458	1.35458	964	LOC105444992	protein rtoA-like, transcript variant X1	105444992
1156	0.9534	0.0466	3.01843	5.14628e-06	1.08739e-06	0	0.25	2.22549	2.29176	1.9061	-4.39261	9.41352	0.0038377	0.00305921	0.00376792	0.00305921	0.0522828	0.00663893	TRUE	-1.33161	1.33161	228	LOC100891091	uncharacterized LOC100891091	100891091
1006	0.9554	0.0446	3.0644	3.90295e-06	9.21067e-07	0	0.25	2.22513	2.18501	1.76249	-3.75262	9.35474	0.00289572	0.00151316	0.00289572	0.00151316	0.0320145	0.00456916	TRUE	-1.35067	1.35067	153	LOC105440295	uncharacterized LOC105440295	105440295
786	0.9582	0.0418	3.13216	6.06071e-06	1.38284e-06	0	0.25	2.22444	2.20075	1.6064	-4.03338	8.8471	0.00488435	0.00253289	0.00481457	0.0025	0.0451468	0.00631982	TRUE	-1.37882	1.37882	292	LOC115924322	catenin alpha-like	115924322
1577	0.949	0.051	2.92358	1.24233e-05	2.95646e-06	0	0.25	2.22395	2.2348	2.59161	-6.28098	11.4292	0.0106758	0.00470395	0.0101873	0.00463816	0.127409	0.0204231	TRUE	-1.29243	1.29243	496	LOC105438034	E3 ubiquitin-protein ligase TRIM71-like	105438034
2003	0.9452	0.0548	2.84771	4.64914e-05	9.02583e-06	0	0.25	2.22353	2.22648	1.97202	-5.15276	8.92972	0.0439242	0.0360197	0.0402959	0.0316776	0.575678	0.0914975	TRUE	-1.26122	1.26122	2528	LOC579692	1-phosphatidylinositol 3-phosphate 5-kinase	579692
1400	0.9508	0.0492	2.96141	6.79719e-06	1.72036e-06	0	0.25	2.22105	2.07133	1.68276	-3.16035	8.66989	0.00586121	0.00302632	0.00568677	0.00276316	0.0503074	0.0060793	TRUE	-1.30803	1.30803	336	LOC582916	uncharacterized LOC582916	582916
1683	0.9482	0.0518	2.90718	1.51731e-05	2.78672e-06	0	0.25	2.22084	2.20635	1.7074	-4.25126	8.26321	0.00757074	0.00276316	0.00690786	0.00263158	0.0865288	0.0107685	TRUE	-1.28567	1.28567	476	LOC577498	N-acyl phosphatidylethanolamine phospholipase D-like, transcript variant X2	577498
862	0.9572	0.0428	3.10747	3.95916e-05	7.19596e-06	0	0.25	2.22024	2.34912	2.43379	-7.04027	11.1708	0.0317134	0.021875	0.0303876	0.0208553	0.435862	0.076975	TRUE	-1.36856	1.36856	1824	LOC115920615	uncharacterized LOC115920615, transcript variant X1	115920615
2245	0.9434	0.0566	2.81348	1.45312e-05	2.54228e-06	0	0.25	2.21949	2.11462	2.69773	-8.25865	11.561	0.0110944	0.00480263	0.0102222	0.00444079	0.149552	0.0138527	TRUE	-1.24718	1.24718	521	LOC115924739	uncharacterized LOC115924739	115924739
834	0.9576	0.0424	3.11728	2.85137e-06	6.04938e-07	0	0.25	2.21858	2.23986	1.61867	-4.05429	8.66889	0.00244217	0.000953947	0.00240728	0.000953947	0.0230076	0.00287487	TRUE	-1.37263	1.37263	162	LOC576630	serine/threonine-protein kinase 16	576630
1399	0.9508	0.0492	2.96141	1.76564e-06	4.52018e-07	0	0.25	2.21802	2.19037	2.04448	-5.31852	10.9564	0.00101176	0.000361842	0.00101176	0.000328947	0.00716362	0.00065423	TRUE	-1.30803	1.30803	50	LOC115924243	uncharacterized LOC115924243	115924243
1657	0.9484	0.0516	2.91125	2.68232e-06	5.63951e-07	0	0.25	2.21759	2.16765	1.66468	-3.73326	8.13694	0.00167463	0.000460526	0.00160486	0.000427632	0.0160569	0.00215281	TRUE	-1.28735	1.28735	76	LOC100890832	solute carrier family 25 member 43	100890832
1075	0.9544	0.0456	3.04117	1.51974e-05	3.48633e-06	0	0.25	2.21664	2.24781	2.14765	-5.84082	9.33943	0.00537278	0.00157895	0.0047099	0.00138158	0.0549094	0.00732466	TRUE	-1.34104	1.34104	263	LOC586698	protein farnesyltransferase subunit beta	586698
1479	0.95	0.05	2.94444	0.000124056	2.36217e-05	0	0.25	2.2165	2.30351	1.62505	-3.80318	7.35807	0.11869	0.0353289	0.0977218	0.0307895	1.08511	0.129979	TRUE	-1.30103	1.30103	3874	LOC100890291	uncharacterized LOC100890291, transcript variant X1	100890291
344	0.9676	0.0324	3.39666	1.03996e-05	2.44957e-06	0	0.25	2.21621	2.18315	1.27632	-2.34721	7.72426	0.00725674	0.00305921	0.00704741	0.00292763	0.0771896	0.00865912	TRUE	-1.48945	1.48945	387	LOC100893160	uncharacterized LOC100893160, transcript variant X4	100893160
2841	0.9396	0.0604	2.74446	3.66891e-06	8.61695e-07	0	0.25	2.2158	2.05533	2.1405	-3.55361	10.7984	0.00258173	0.00125	0.00254684	0.00125	0.025885	0.0030876	TRUE	-1.21896	1.21896	141	LOC581652	ataxin-3, transcript variant X1	581652
1022	0.9552	0.0448	3.05971	2.12211e-05	5.23798e-06	0	0.25	2.21521	2.33069	1.51195	-3.63828	7.19748	0.0105711	0.00572368	0.00955936	0.00470395	0.137743	0.0113186	TRUE	-1.34872	1.34872	650	LOC100890050	N-lysine methyltransferase SMYD2, transcript variant X1	100890050
741	0.959	0.041	3.15232	1.1521e-05	2.61014e-06	0	0.25	2.21494	2.2032	1.50485	-4.78501	7.61739	0.0103618	0.00453947	0.0100129	0.00444079	0.108936	0.0175015	TRUE	-1.38722	1.38722	582	LOC115925153	uncharacterized LOC115925153	115925153
1395	0.9508	0.0492	2.96141	8.47434e-05	1.71596e-05	0	0.25	2.21476	2.26725	2.12386	-5.03078	9.99579	0.0655549	0.0548026	0.0609497	0.0484539	0.841108	0.126913	TRUE	-1.30803	1.30803	3750	LOC575922	CTD nuclear envelope phosphatase 1A	575922
995	0.9556	0.0444	3.0691	1.2508e-05	2.87286e-06	0	0.25	2.21332	2.20914	2.65548	-6.63956	11.5217	0.00844294	0.00414474	0.00830339	0.00404605	0.105699	0.01603	TRUE	-1.35262	1.35262	390	LOC105440921	uncharacterized LOC105440921	105440921
3222	0.9374	0.0626	2.70634	3.97516e-05	1.39061e-05	0	0.25	2.21265	2.20502	2.72617	-7.23538	12.5712	0.0347835	0.035625	0.0323413	0.0285197	0.401057	0.131018	TRUE	-1.20343	1.20343	1955	LOC578626	laminin subunit alpha	578626
848	0.9574	0.0426	3.11237	7.94212e-06	1.51035e-06	0	0.25	2.21171	2.28541	1.7908	-4.641	8.47728	0.00655898	0.00226974	0.00638454	0.00213816	0.0632039	0.00481748	TRUE	-1.37059	1.37059	314	LOC582133	E3 ubiquitin-protein ligase RFWD3, transcript variant X2	582133
789	0.9582	0.0418	3.13216	9.63829e-06	2.21301e-06	0	0.25	2.21154	2.24832	1.59798	-3.77362	8.64883	0.00941981	0.005625	0.0091407	0.00555921	0.106297	0.019818	TRUE	-1.37882	1.37882	551	LOC587260	death effector domain-containing protein	587260
727	0.9592	0.0408	3.15742	1.30391e-05	2.96713e-06	0	0.25	2.21138	2.21175	1.40415	-2.67976	6.57301	0.0114782	0.00634868	0.0111642	0.00575658	0.121805	0.0150958	TRUE	-1.38934	1.38934	657	LOC100891607	uncharacterized LOC100891607, transcript variant X5	100891607
1000	0.9556	0.0444	3.0691	5.51167e-06	1.10137e-06	0	0.25	2.21066	2.24559	2.36192	-6.30714	11.8586	0.00247706	0.00210526	0.00240728	0.00190789	0.0260961	0.00708738	TRUE	-1.35262	1.35262	226	LOC100891404	angiopoietin-1 receptor	100891404
1555	0.9492	0.0508	2.92772	9.99566e-06	1.80527e-06	0	0.25	2.21001	2.07276	1.63418	-3.27791	7.79294	0.00774518	0.00358553	0.00760562	0.00348684	0.092777	0.00874692	TRUE	-1.29414	1.29414	453	LOC762630	peptidase M20 domain-containing protein 2-like	762630
1360	0.951	0.049	2.96569	0.000101525	1.72377e-05	0	0.25	2.20916	2.39988	2.36107	-7.01025	9.69578	0.0857203	0.0332895	0.0770331	0.0289474	1.07383	0.0906202	TRUE	-1.3098	1.3098	4191	LOC105443908	acetylcholine receptor subunit alpha-type unc-38-like	105443908
2707	0.9404	0.0596	2.75865	3.1739e-06	8.68032e-07	0	0.25	2.20914	2.18194	2.33848	-6.98071	10.237	0.00209329	0.000559211	0.00198863	0.000559211	0.0209681	0.00333292	TRUE	-1.22475	1.22475	138	LOC100889327	cell death protein 3	100889327
570	0.9624	0.0376	3.24243	4.73341e-06	9.98768e-07	0	0.25	2.2083	2.22469	1.41007	-4.92669	7.13138	0.00362837	0.00184211	0.00355859	0.00184211	0.0340843	0.00720823	TRUE	-1.42481	1.42481	181	LOC593456	microsomal glutathione S-transferase 3-like	593456
1944	0.9458	0.0542	2.85935	3.69565e-06	7.70726e-07	0	0.25	2.20678	2.18697	2.21608	-7.21109	10.3634	0.00143042	0.000361842	0.00132575	0.000328947	0.0120642	0.00219622	TRUE	-1.266	1.266	54	LOC754388	uncharacterized LOC754388	754388
853	0.9574	0.0426	3.11237	6.59744e-06	1.5304e-06	0	0.25	2.20622	2.24156	1.63692	-5.68566	7.32238	0.00624498	0.00108553	0.00603566	0.00101974	0.0648279	0.00481761	TRUE	-1.37059	1.37059	229	LOC115922732	uncharacterized LOC115922732, transcript variant X1	115922732
777	0.9584	0.0416	3.13716	5.53709e-06	1.21925e-06	0	0.25	2.2055	2.20116	1.40976	-3.78282	6.94046	0.00369815	0.00233553	0.00359348	0.00230263	0.0526179	0.00734916	TRUE	-1.38091	1.38091	225	LOC115922170	lanosterol synthase-like	115922170
1230	0.9524	0.0476	2.99615	7.78211e-06	2.05197e-06	0	0.25	2.20484	2.18579	1.50346	-4.8701	9.14866	0.0094547	0.00375	0.00903604	0.00358553	0.0792635	0.0085817	TRUE	-1.32239	1.32239	500	LOC115920306	PSME3-interacting protein-like	115920306
1878	0.9462	0.0538	2.86718	1.09372e-05	2.94625e-06	0	0.25	2.2043	2.19052	2.21872	-9.00003	9.92347	0.000837316	0.00243421	0.000802428	0.00207237	0.00692398	0.0085835	TRUE	-1.26922	1.26922	1410	LOC580692	short transient receptor potential channel 3	580692
2572	0.9412	0.0588	2.77301	1.00192e-05	2.80866e-06	0	0.25	2.20398	2.19149	2.04315	-4.13848	8.67249	0.0116178	0.0142763	0.0113387	0.0134539	0.125181	0.031128	TRUE	-1.23062	1.23062	788	LOC582405	uncharacterized LOC582405	582405
889	0.9568	0.0432	3.09775	6.71378e-06	1.18621e-06	0	0.25	2.20397	2.40101	2.47021	-8.892	10.0967	0.00565189	0.00253289	0.00565189	0.00253289	0.0671993	0.00645396	TRUE	-1.36452	1.36452	302	LOC115921568	E3 ubiquitin-protein ligase TRIM71-like	115921568
438	0.965	0.035	3.31678	2.34308e-05	5.23183e-06	0	0.25	2.20385	2.15521	1.25909	-2.23782	7.20056	0.0233402	0.0128618	0.0223284	0.0124671	0.245338	0.0444973	TRUE	-1.45593	1.45593	1205	LOC105446810	serine/arginine repetitive matrix protein 1	105446810
2259	0.9432	0.0568	2.80974	1.27108e-05	3.61623e-06	0	0.25	2.20253	2.07989	1.96777	-4.17376	9.16605	0.0107456	0.00805921	0.0105711	0.00763158	0.12369	0.0238459	TRUE	-1.24565	1.24565	777	LOC115922282	uncharacterized LOC115922282	115922282
1710	0.9478	0.0522	2.89906	1.37292e-05	3.6422e-06	0	0.25	2.20145	2.17356	1.85086	-5.74739	10.2548	0.0112689	0.00371711	0.010606	0.00348684	0.0989296	0.0131427	TRUE	-1.28233	1.28233	544	LOC583920	chromodomain Y-like protein 2	583920
1635	0.9486	0.0514	2.91535	9.21887e-06	1.88135e-06	0	0.25	2.20065	2.13813	2.72633	-6.16511	12.9389	0.00683808	0.00111842	0.00666364	0.00101974	0.0747403	0.00380889	TRUE	-1.28904	1.28904	268	LOC577973	leucine-rich repeat-containing protein 15	577973
1565	0.9492	0.0508	2.92772	2.69242e-05	5.57474e-06	0	0.25	2.20013	2.30585	1.91619	-5.33974	9.87253	0.0169557	0.01125	0.0162928	0.0105592	0.229848	0.0332986	TRUE	-1.29414	1.29414	885	LOC105444434	uncharacterized LOC105444434	105444434
949	0.956	0.044	3.07857	7.29284e-05	1.46216e-05	0	0.25	2.19921	2.11439	1.56642	-4.00341	8.35497	0.0535882	0.0371053	0.049611	0.03375	0.634212	0.118655	TRUE	-1.35655	1.35655	3208	LOC105442140	nucleolar and coiled-body phosphoprotein 1-like	105442140
2247	0.9434	0.0566	2.81348	6.63269e-06	1.57705e-06	0	0.25	2.19894	2.24778	2.22562	-5.44607	9.06907	0.00327949	0.00164474	0.0032446	0.00151316	0.0473567	0.00365012	TRUE	-1.24718	1.24718	143	LOC105446487	uncharacterized LOC105446487	105446487
872	0.957	0.043	3.1026	4.96814e-06	9.57412e-07	0	0.25	2.19889	2.29977	1.80812	-5.36391	7.69693	0.00390748	0.00161184	0.00380281	0.00151316	0.049634	0.00428008	TRUE	-1.36653	1.36653	202	LOC578528	arylsulfatase	578528
1707	0.9478	0.0522	2.89906	1.93611e-06	4.83125e-07	0	0.25	2.19862	2.16203	2.28	-5.85265	11.0523	0.00143042	0.000526316	0.00143042	0.000526316	0.0158102	0.00134084	TRUE	-1.28233	1.28233	63	LOC105438255	uncharacterized LOC105438255	105438255
1231	0.9524	0.0476	2.99615	6.25149e-06	1.582e-06	0	0.25	2.19747	2.18766	1.65694	-4.15428	7.62676	0.00429125	0.00256579	0.00404703	0.0025	0.0439195	0.0106424	TRUE	-1.32239	1.32239	229	LOC591288	DNA topoisomerase 3-beta-1	591288
739	0.959	0.041	3.15232	2.07945e-05	4.9175e-06	0	0.25	2.1969	2.21325	1.33398	-2.56877	6.53641	0.0191885	0.0107895	0.018421	0.0102632	0.196052	0.0280188	TRUE	-1.38722	1.38722	1111	LOC100893975	uncharacterized LOC100893975, transcript variant X2	100893975
1050	0.9548	0.0452	3.0504	8.85642e-06	1.60317e-06	0	0.25	2.1968	2.34448	2.02939	-6.15413	10.8204	0.00739629	0.00279605	0.00725674	0.00279605	0.0824991	0.00841784	TRUE	-1.34486	1.34486	366	LOC100889611	uncharacterized LOC100889611	100889611
668	0.9604	0.0396	3.18852	1.11365e-05	2.78651e-06	0	0.25	2.19662	2.11473	1.48452	-3.49237	8.80751	0.00750096	0.00398026	0.0070823	0.00384868	0.0714954	0.01274	TRUE	-1.4023	1.4023	447	LOC105440368	vesicle-associated membrane protein 8-like	105440368
2271	0.9432	0.0568	2.80974	4.76362e-05	9.34952e-06	0	0.25	2.19636	2.2268	2.15625	-4.87922	10.1314	0.0381328	0.0142763	0.0341206	0.0118421	0.435226	0.0499481	TRUE	-1.24565	1.24565	1603	LOC100889274	uncharacterized LOC100889274, transcript variant X2	100889274
715	0.9594	0.0406	3.16254	1.85905e-06	4.42829e-07	0	0.25	2.19616	2.2155	1.50594	-5.62171	7.5365	0.00143042	0.000559211	0.00143042	0.000559211	0.0151897	0.00120161	TRUE	-1.39147	1.39147	86	LOC105446602	RNA pseudouridylate synthase domain-containing protein 1-like, transcript variant X2	105446602
921	0.9564	0.0436	3.08812	4.07466e-06	8.61967e-07	0	0.25	2.19582	2.2225	1.50204	-3.182	7.44469	0.00282594	0.00148026	0.00282594	0.00148026	0.0337972	0.00509481	TRUE	-1.36051	1.36051	158	LOC588993	aminopeptidase B	588993
1344	0.9512	0.0488	2.96999	1.14209e-05	2.52682e-06	0	0.25	2.19512	2.13053	1.48263	-6.13146	8.03556	0.0103967	0.00470395	0.00994313	0.00444079	0.102359	0.0141195	TRUE	-1.31158	1.31158	592	LOC752725	uncharacterized LOC752725	752725
614	0.9614	0.0386	3.21514	2.05558e-05	4.67661e-06	0	0.25	2.19436	2.15414	1.39259	-2.55285	7.45262	0.0187001	0.00671053	0.0178976	0.00631579	0.210679	0.0223347	TRUE	-1.41341	1.41341	887	LOC100891787	zinc finger protein 271-like, transcript variant X1	100891787
860	0.9572	0.0428	3.10747	2.83588e-06	7.43965e-07	0	0.25	2.19406	2.15559	1.60475	-4.28141	8.70012	0.00230262	0.00105263	0.00226773	0.00101974	0.0226982	0.0024156	TRUE	-1.36856	1.36856	128	LOC115920694	phosphorylated adapter RNA export protein-like	115920694
1507	0.9498	0.0502	2.94024	5.3012e-06	1.52866e-06	0	0.25	2.1937	2.19608	1.75508	-4.70649	8.43267	0.00457035	0.00164474	0.00446569	0.00141447	0.0397503	0.00452777	TRUE	-1.2993	1.2993	273	LOC589345	uncharacterized LOC589345, transcript variant X1	589345
1591	0.949	0.051	2.92358	3.63005e-06	7.51136e-07	0	0.25	2.1932	2.22225	1.91378	-5.10004	10.6269	0.00279105	0.000888158	0.00275617	0.000888158	0.0295841	0.00358161	TRUE	-1.29243	1.29243	124	LOC115925032	uncharacterized LOC115925032	115925032
768	0.9586	0.0414	3.14219	2.62853e-05	6.68743e-06	0	0.25	2.19308	2.20747	1.35291	-2.53812	6.36036	0.0247008	0.00851974	0.0238984	0.00799342	0.256849	0.0278454	TRUE	-1.383	1.383	1244	LOC105436529	uncharacterized LOC105436529, transcript variant X1	105436529
1081	0.9544	0.0456	3.04117	1.17597e-05	1.85812e-06	0	0.25	2.19255	2.14343	1.83017	-4.53398	8.12519	0.00955936	0.00552632	0.00941981	0.00519737	0.133257	0.0144428	TRUE	-1.34104	1.34104	573	LOC100890987	uncharacterized LOC100890987	100890987
1352	0.9512	0.0488	2.96999	2.77008e-06	5.99388e-07	0	0.25	2.1924	2.15807	1.66581	-4.60736	7.8724	0.00226773	0.000855263	0.00226773	0.000855263	0.0251056	0.00380336	TRUE	-1.31158	1.31158	158	LOC115921122	uncharacterized LOC115921122	115921122
1965	0.9456	0.0544	2.85546	7.04182e-06	1.32245e-06	0	0.25	2.19225	2.2226	1.86728	-4.8372	7.88276	0.00523323	0.00289474	0.00516345	0.00286184	0.0580409	0.00790205	TRUE	-1.2644	1.2644	255	LOC592223	dimethylaniline monooxygenase [N-oxide-forming] 5-like	592223
1824	0.9466	0.0534	2.87507	1.16473e-05	1.94276e-06	0	0.25	2.19195	2.26881	2.2474	-5.82629	10.6798	0.00645431	0.00302632	0.00614032	0.00296053	0.0802307	0.0107604	TRUE	-1.27246	1.27246	341	LOC100888693	checkpoint serine/threonine-protein kinase bub1	100888693
522	0.9632	0.0368	3.26476	2.42066e-05	6.38845e-06	0	0.25	2.19194	2.12046	1.34854	-3.87003	6.93703	0.021526	0.0228618	0.0200607	0.0200987	0.221441	0.0530487	TRUE	-1.43415	1.43415	1542	LOC586721	(E3-independent) E2 ubiquitin-conjugating enzyme UBE2O	586721
1517	0.9496	0.0504	2.93605	3.69313e-06	8.06105e-07	0	0.25	2.19192	2.21727	1.70156	-4.02221	8.43065	0.00209329	0.00141447	0.00202351	0.00138158	0.0271274	0.00221649	TRUE	-1.29757	1.29757	159	LOC115918409	histone-lysine N-methyltransferase PRDM9-like, transcript variant X3	115918409
843	0.9574	0.0426	3.11237	1.40239e-05	3.02794e-06	0	0.25	2.19122	2.19533	1.49713	-3.21139	7.93472	0.0133622	0.00417763	0.0129784	0.00398026	0.132921	0.0134096	TRUE	-1.37059	1.37059	701	LOC584429	cytosolic Fe-S cluster assembly factor NUBP2 homolog	584429
1537	0.9494	0.0506	2.93188	1.60327e-05	3.6378e-06	0	0.25	2.19086	2.20725	1.85274	-5.86985	8.72798	0.0115131	0.0075	0.0108851	0.00703947	0.141195	0.0235464	TRUE	-1.29585	1.29585	876	LOC590183	inactive dipeptidyl peptidase 10, transcript variant X3	590183
1619	0.9486	0.0514	2.91535	1.51358e-05	4.13674e-06	0	0.25	2.19021	2.10331	1.65687	-3.13057	9.2865	0.0163974	0.0117434	0.0160835	0.0115132	0.151904	0.0316676	TRUE	-1.28904	1.28904	1086	LOC579256	enolase	579256
2418	0.9422	0.0578	2.79123	5.04737e-06	9.4355e-07	0	0.25	2.18998	2.24767	1.94648	-3.84292	8.65926	0.00387259	0.000921053	0.00366326	0.000921053	0.0353001	0.0028794	TRUE	-1.23807	1.23807	180	LOC115918086	NADH-cytochrome b5 reductase-like	115918086
1416	0.9506	0.0494	2.95714	6.67232e-06	1.60377e-06	0	0.25	2.18985	2.21445	1.71591	-4.44024	7.86358	0.00355859	0.000986842	0.00338415	0.000953947	0.031573	0.00298145	TRUE	-1.30627	1.30627	182	LOC592999	2-oxoglutarate and iron-dependent oxygenase JMJD4	592999
1009	0.9554	0.0446	3.0644	0.000121314	2.63398e-05	0	0.25	2.1895	2.22222	1.54494	-3.34784	7.63756	0.110526	0.0961513	0.100164	0.0840132	1.26894	0.231798	TRUE	-1.35067	1.35067	7122	LOC105442133	trinucleotide repeat-containing gene 6C protein-like, transcript variant X3	105442133
1827	0.9466	0.0534	2.87507	5.93789e-05	1.36733e-05	0	0.25	2.18933	2.09954	1.8094	-4.35215	8.69176	0.04211	0.0361513	0.0392143	0.0322039	0.523994	0.088262	TRUE	-1.27246	1.27246	2979	LOC587178	anoctamin-4, transcript variant X2	587178
1035	0.955	0.045	3.05505	5.77581e-06	1.15124e-06	0	0.25	2.18892	2.21457	1.83816	-4.27403	8.36042	0.00359348	0.00177632	0.00345393	0.00174342	0.0511949	0.00692168	TRUE	-1.34679	1.34679	177	LOC100893677	uncharacterized LOC100893677	100893677
1782	0.9472	0.0528	2.887	2.87422e-06	9.54066e-07	0	0.25	2.18872	2.22779	2.61943	-8.98841	12.2661	0.00156997	0.00115132	0.00150019	0.00115132	0.017189	0.00545677	TRUE	-1.27737	1.27737	109	LOC115923864	uncharacterized protein K02A2.6-like	115923864
1253	0.9522	0.0478	2.99175	6.79744e-06	1.48328e-06	0	0.25	2.18835	2.25369	1.86101	-4.63203	9.55919	0.0047099	0.00134868	0.00457035	0.00131579	0.0582204	0.00631201	TRUE	-1.32057	1.32057	205	LOC576989	glycosyltransferase-like domain-containing protein 1, transcript variant X1	576989
578	0.9622	0.0378	3.23691	1.38566e-05	3.12406e-06	0	0.25	2.18768	2.15348	1.4343	-3.80216	7.38065	0.0110247	0.00674342	0.0107107	0.00651316	0.12914	0.0190254	TRUE	-1.42251	1.42251	731	LOC576968	autophagy-related protein 13	576968
2430	0.942	0.058	2.78756	5.16045e-06	1.33313e-06	0	0.25	2.18752	2.16713	1.98256	-4.27604	8.86893	0.00380281	0.00263158	0.00376792	0.00256579	0.0431115	0.00595455	TRUE	-1.23657	1.23657	225	LOC100892859	uncharacterized LOC100892859	100892859
2370	0.9426	0.0574	2.7986	2.27343e-06	6.00669e-07	0	0.25	2.18703	2.09682	2.25559	-4.76276	10.0345	0.00202351	0.000822368	0.00198863	0.000822368	0.0192034	0.00255295	TRUE	-1.24109	1.24109	94	LOC115925358	fibropellin-3-like	115925358
2344	0.9426	0.0574	2.7986	5.34098e-06	9.91392e-07	0	0.25	2.18622	2.15806	2.1978	-5.13895	11.3041	0.00373304	0.00236842	0.00362837	0.00236842	0.0457447	0.008	TRUE	-1.24109	1.24109	204	LOC115928519	uncharacterized LOC115928519	115928519
1111	0.954	0.046	3.03202	5.64434e-06	1.2043e-06	0	0.25	2.1854	2.22157	1.75175	-4.39339	9.04236	0.00425636	0.00190789	0.00415169	0.00190789	0.0466497	0.00473724	TRUE	-1.33724	1.33724	245	LOC591360	mediator of RNA polymerase II transcription subunit 16	591360
1685	0.9482	0.0518	2.90718	3.98306e-06	9.29346e-07	0	0.25	2.18528	2.17954	1.99935	-5.05866	10.652	0.0032446	0.00115132	0.00313994	0.00111842	0.034944	0.00331091	TRUE	-1.28567	1.28567	133	LOC105437210	arrestin domain-containing protein 1-like	105437210
1098	0.9542	0.0458	3.03659	1.70586e-05	3.09945e-06	0	0.25	2.18473	2.21024	2.26285	-6.1965	10.2585	0.0142693	0.00914474	0.0140948	0.00898026	0.169014	0.0277115	TRUE	-1.33913	1.33913	890	LOC105441716	uncharacterized LOC105441716, transcript variant X1	105441716
1703	0.9478	0.0522	2.89906	3.33066e-06	8.22874e-07	0	0.25	2.18403	2.26931	2.39108	-7.47882	11.8191	0.00230262	0.00121711	0.00226773	0.00115132	0.0242275	0.00348919	TRUE	-1.28233	1.28233	125	LOC105445628	uncharacterized LOC105445628	105445628
1362	0.951	0.049	2.96569	3.94778e-06	7.95962e-07	0	0.25	2.18392	2.21071	2.12924	-7.92311	10.0488	0.0029655	0.000723684	0.0029655	0.000723684	0.0351158	0.0020631	TRUE	-1.3098	1.3098	130	LOC105442007	uncharacterized LOC105442007	105442007
1599	0.9488	0.0512	2.91946	8.33962e-06	1.61759e-06	0	0.25	2.18367	2.17036	2.37316	-6.38042	10.3512	0.00488435	0.00253289	0.00477968	0.0025	0.0541986	0.0073527	TRUE	-1.29073	1.29073	234	LOC105438510	tripartite motif-containing protein 45-like	105438510
2033	0.945	0.055	2.84385	1.05427e-05	2.19727e-06	0	0.25	2.18276	2.10357	2.00896	-4.38175	10.1073	0.00662875	0.00595395	0.00617521	0.00555921	0.079078	0.01378	TRUE	-1.25964	1.25964	565	LOC594824	uncharacterized LOC594824, transcript variant X1	594824
884	0.957	0.043	3.1026	4.10927e-06	9.15017e-07	0	0.25	2.18266	2.30199	2.53495	-7.73469	11.2549	0.00307016	0.000559211	0.00300038	0.000559211	0.0377627	0.00275734	TRUE	-1.36653	1.36653	137	LOC753697	hyalin-like, transcript variant X5	753697
1354	0.9512	0.0488	2.96999	1.65334e-06	3.87118e-07	0	0.25	2.1818	2.2374	1.69442	-6.71733	8.27163	0.00115131	0.000164474	0.00115131	0.000164474	0.0119832	0.000566637	TRUE	-1.31158	1.31158	67	LOC594347	telomere repeats-binding bouquet formation protein 2	594347
1698	0.9478	0.0522	2.89906	0.00013122	1.86951e-05	0	0.25	2.18171	2.10277	2.71659	-6.77376	12.0075	0.103443	0.0354605	0.0718348	0.0272697	1.40396	0.126461	TRUE	-1.28233	1.28233	3425	LOC581034	uncharacterized LOC581034	581034
40	0.9824	0.0176	4.0221	2.01019e-05	5.10931e-06	0	0.25	2.18027	2.1428	1.09071	-1.9245	6.48406	0.0227122	0.0205263	0.0217353	0.0193421	0.218647	0.0519186	TRUE	-1.75449	1.75449	1491	LOC590913	solute carrier family 25 member 46	590913
1381	0.9508	0.0492	2.96141	1.65859e-05	2.84807e-06	0	0.25	2.17809	2.07295	1.53467	-4.10141	8.69785	0.0166417	0.0106908	0.0159439	0.0103947	0.212511	0.0338981	TRUE	-1.30803	1.30803	999	LOC105441766	glucose-6-phosphate exchanger SLC37A4-like, transcript variant X4	105441766
1512	0.9496	0.0504	2.93605	3.82984e-05	8.32176e-06	0	0.25	2.17788	2.11367	2.00751	-4.48784	11.2121	0.0338066	0.0317105	0.0315738	0.0294737	0.418055	0.0902431	TRUE	-1.29757	1.29757	2218	LOC584196	inhibitor of growth protein 3, transcript variant X1	584196
2741	0.9402	0.0598	2.75509	1.67573e-06	4.59296e-07	0	0.25	2.17774	2.09987	2.03102	-4.80832	9.25931	0.0011862	0.000592105	0.0011862	0.000592105	0.0134932	0.000916597	TRUE	-1.2233	1.2233	78	LOC585619	ubiquinone biosynthesis O-methyltransferase, mitochondrial	585619
1558	0.9492	0.0508	2.92772	5.02899e-06	1.35342e-06	0	0.25	2.17731	2.31179	2.41456	-6.92525	9.22139	0.00411681	0.00378289	0.00408192	0.00375	0.055474	0.0144304	TRUE	-1.29414	1.29414	290	LOC115921211	N-lysine methyltransferase KMT5A-like, transcript variant X1	115921211
2228	0.9436	0.0564	2.81723	5.68019e-06	9.1416e-07	0	0.25	2.17668	2.20499	2.36848	-6.98612	9.6088	0.00341904	0.00121711	0.00338415	0.00121711	0.0503971	0.00443015	TRUE	-1.24872	1.24872	167	LOC115928110	uncharacterized LOC115928110	115928110
1848	0.9464	0.0536	2.87112	0.000100286	2.17663e-05	0	0.25	2.17659	2.21094	2.25978	-6.4607	9.03876	0.0701252	0.0539803	0.0635663	0.0472368	0.92554	0.204383	TRUE	-1.27084	1.27084	3770	LOC591879	tubby-related protein 4, transcript variant X2	591879
1121	0.954	0.046	3.03202	8.40044e-06	1.99394e-06	0	0.25	2.17649	2.21831	1.45411	-2.84709	8.94769	0.00655898	0.00263158	0.00631476	0.00259868	0.0651778	0.00809499	TRUE	-1.33724	1.33724	345	LOC590689	tripartite motif-containing protein 59-like	590689
1941	0.9458	0.0542	2.85935	7.07014e-05	1.05263e-05	0	0.25	2.17622	2.27496	2.16791	-5.67061	9.73795	0.0569026	0.0184211	0.05303	0.0176316	0.779132	0.0850079	TRUE	-1.266	1.266	2179	LOC100888738	adhesion G-protein coupled receptor G2	100888738
1856	0.9464	0.0536	2.87112	2.47499e-06	5.04824e-07	0	0.25	2.17549	2.23602	1.88463	-4.94954	8.47018	0.00139553	0.00101974	0.00139553	0.00101974	0.0188932	0.00318134	TRUE	-1.27084	1.27084	85	LOC115921178	NACHT, LRR and PYD domains-containing protein 3-like, transcript variant X1	115921178
659	0.9606	0.0394	3.19379	4.38583e-06	9.58561e-07	0	0.25	2.17546	2.22376	1.71503	-4.76652	7.57084	0.00411681	0.0025	0.00404703	0.00246711	0.0454034	0.00604684	TRUE	-1.4045	1.4045	253	LOC115929337	queuine tRNA-ribosyltransferase catalytic subunit 1-like	115929337
1784	0.9472	0.0528	2.887	2.63472e-06	5.26218e-07	0	0.25	2.17526	2.24948	1.72407	-5.34963	8.27563	0.00174441	0.000526316	0.00174441	0.000526316	0.0236433	0.00173497	TRUE	-1.27737	1.27737	76	LOC105436634	uncharacterized LOC105436634	105436634
983	0.9556	0.0444	3.0691	4.94914e-06	1.05296e-06	0	0.25	2.17457	2.20198	1.70436	-4.84612	8.5678	0.00345393	0.00141447	0.00334927	0.00141447	0.0358614	0.00415053	TRUE	-1.35262	1.35262	178	LOC576762	uncharacterized LOC576762	576762
629	0.9612	0.0388	3.20976	2.02619e-05	4.4413e-06	0	0.25	2.1742	2.26237	1.5625	-3.83735	7.14497	0.0164672	0.00766447	0.015909	0.00746711	0.207001	0.0325325	TRUE	-1.41117	1.41117	878	LOC105442891	hyalin-like, transcript variant X4	105442891
876	0.957	0.043	3.1026	2.0842e-05	4.48203e-06	0	0.25	2.17405	2.21373	2.20422	-5.83715	10.845	0.0219098	0.0111184	0.0206887	0.0102961	0.236148	0.03182	TRUE	-1.36653	1.36653	1080	LOC115929535	coiled-coil domain-containing protein 34-like, transcript variant X7	115929535
3019	0.9386	0.0614	2.72698	4.31649e-05	7.99855e-06	0	0.25	2.17394	2.03774	2.66775	-6.16523	11.1187	0.0316436	0.0148684	0.0290967	0.0137171	0.462711	0.0497822	TRUE	-1.21183	1.21183	2083	LOC755141	uncharacterized LOC755141	755141
1628	0.9486	0.0514	2.91535	7.81517e-06	1.75525e-06	0	0.25	2.17367	2.15749	1.6218	-5.57404	8.05757	0.00655898	0.00388158	0.00645431	0.00381579	0.0797952	0.0110742	TRUE	-1.28904	1.28904	445	LOC586323	ubiquitin carboxyl-terminal hydrolase 48	586323
2377	0.9424	0.0576	2.79491	5.71571e-06	1.18905e-06	0	0.25	2.17349	2.1942	2.23041	-6.26895	9.57562	0.00355859	0.00111842	0.00345393	0.00111842	0.0426893	0.00505666	TRUE	-1.23958	1.23958	160	LOC100890253	uncharacterized LOC100890253	100890253
1126	0.9538	0.0462	3.02747	1.23241e-05	2.98261e-06	0	0.25	2.1731	2.17782	1.5011	-3.34635	7.64361	0.0119318	0.00638158	0.0112689	0.00615132	0.131171	0.0185499	TRUE	-1.33536	1.33536	716	LOC100888049	protein moonraker, transcript variant X4	100888049
890	0.9568	0.0432	3.09775	2.88439e-05	6.60734e-06	0	0.25	2.173	2.11296	1.51311	-2.8993	7.24214	0.0231309	0.01125	0.0222238	0.0105592	0.263844	0.0314946	TRUE	-1.36452	1.36452	1350	LOC591813	iron-sulfur cluster co-chaperone protein HscB homolog	591813
1015	0.9552	0.0448	3.05971	5.41036e-06	1.33861e-06	0	0.25	2.17294	2.15886	1.4468	-3.01039	7.76015	0.00523323	0.00233553	0.00512856	0.00233553	0.0511625	0.00718154	TRUE	-1.34872	1.34872	267	LOC764252	enoyl-CoA delta isomerase 2, peroxisomal	764252
1673	0.9482	0.0518	2.90718	1.57576e-05	3.42205e-06	0	0.25	2.17145	2.17418	2.12829	-6.11396	9.45669	0.0141995	0.00779605	0.0136762	0.00746711	0.162501	0.0290191	TRUE	-1.28567	1.28567	857	LOC105437909	uncharacterized LOC105437909	105437909
1184	0.953	0.047	3.00947	5.92883e-06	1.26516e-06	0	0.25	2.17121	2.27617	1.86695	-6.80328	9.64925	0.00568677	0.00289474	0.00547744	0.00279605	0.0659572	0.00905106	TRUE	-1.3279	1.3279	310	LOC115919950	zinc finger BED domain-containing protein 4-like	115919950
379	0.9666	0.0334	3.36523	3.01317e-05	7.66678e-06	0	0.25	2.17085	2.13747	1.14472	-1.69057	5.9749	0.0361093	0.0223355	0.03433	0.0213158	0.335712	0.0656134	TRUE	-1.47625	1.47625	2048	LOC583990	inactive hydroxysteroid dehydrogenase-like protein 1	583990
2210	0.9436	0.0564	2.81723	2.93571e-06	3.70419e-07	0	0.25	2.1707	2.15496	2.65435	-6.90261	10.0446	0.00160486	0.000164474	0.00156997	0.000164474	0.0183856	0.000743404	TRUE	-1.24872	1.24872	59	LOC100889126	uncharacterized LOC100889126	100889126
914	0.9566	0.0434	3.09293	1.5518e-05	3.40965e-06	0	0.25	2.17044	2.18238	1.79224	-5.0218	9.22844	0.0150368	0.0114145	0.0148973	0.0108882	0.164009	0.0287643	TRUE	-1.36251	1.36251	973	LOC115918927	arginine/serine-rich protein PNISR-like	115918927
2046	0.9448	0.0552	2.84001	2.53661e-05	6.52174e-06	0	0.25	2.17042	2.29869	2.053	-5.2031	7.93506	0.0210027	0.0195724	0.0202351	0.0184211	0.252227	0.0582831	TRUE	-1.25806	1.25806	1515	LOC100889150	uncharacterized LOC100889150, transcript variant X1	100889150
548	0.9628	0.0372	3.25354	4.76133e-06	1.11148e-06	0	0.25	2.1704	2.2419	2.00298	-5.54855	9.14004	0.00355859	0.00190789	0.00352371	0.00184211	0.0370119	0.00436388	TRUE	-1.42946	1.42946	217	LOC115921723	F-box/LRR-repeat protein 15-like, transcript variant X2	115921723
1425	0.9504	0.0496	2.95289	1.44548e-05	3.08877e-06	0	0.25	2.16903	2.19767	1.58859	-4.58768	7.54863	0.00875693	0.00200658	0.00823361	0.00190789	0.0909016	0.00928795	TRUE	-1.30452	1.30452	459	LOC100893271	zinc finger protein with KRAB and SCAN domains 3	100893271
2055	0.9448	0.0552	2.84001	2.95012e-06	8.83111e-07	0	0.25	2.16897	2.26568	2.2661	-6.20638	10.0939	0.00139553	0.00115132	0.00136064	0.00105263	0.0134595	0.00418322	TRUE	-1.25806	1.25806	77	LOC100890184	isoaspartyl peptidase/L-asparaginase, transcript variant X1	100890184
1712	0.9478	0.0522	2.89906	1.19674e-05	2.00933e-06	0	0.25	2.16889	2.07075	2.74528	-6.76333	11.6619	0.0100129	0.00483553	0.00935003	0.00473684	0.101927	0.0133937	TRUE	-1.28233	1.28233	475	LOC584527	peptidase M20 domain-containing protein 2	584527
1351	0.9512	0.0488	2.96999	8.39204e-06	1.54344e-06	0	0.25	2.16883	2.1584	1.57284	-4.15979	8.43191	0.00526812	0.00302632	0.00523323	0.00299342	0.0660937	0.00924365	TRUE	-1.31158	1.31158	347	LOC578063	peroxisomal membrane protein PMP34	578063
1660	0.9484	0.0516	2.91125	2.36935e-06	5.12336e-07	0	0.25	2.16759	2.17155	2.44568	-6.28024	11.191	0.00115131	0.000986842	0.00111642	0.000986842	0.0147089	0.00300609	TRUE	-1.28735	1.28735	120	LOC100888378	uncharacterized LOC100888378, transcript variant X1	100888378
1203	0.9528	0.0472	3.00501	9.81188e-06	2.09972e-06	0	0.25	2.16655	2.16359	1.58569	-3.57848	8.64385	0.00701252	0.00546053	0.00694275	0.00536184	0.091302	0.0164487	TRUE	-1.32606	1.32606	456	LOC115921162	uncharacterized LOC115921162	115921162
1760	0.9474	0.0526	2.89101	2.80112e-06	7.60219e-07	0	0.25	2.16544	2.0583	1.72105	-3.06533	8.22512	0.00226773	0.00105263	0.00223284	0.00105263	0.0199705	0.00356918	TRUE	-1.27901	1.27901	122	LOC578006	D-2-hydroxyglutarate dehydrogenase, mitochondrial	578006
1947	0.9458	0.0542	2.85935	3.0763e-05	7.78152e-06	0	0.25	2.16474	2.1495	1.93353	-5.36011	8.85017	0.0236542	0.0125329	0.0222935	0.0118421	0.253194	0.0472858	TRUE	-1.266	1.266	1121	LOC100889321	NFX1-type zinc finger-containing protein 1	100889321
3033	0.9386	0.0614	2.72698	3.96697e-06	1.00917e-06	0	0.25	2.16423	2.07478	1.68969	-3.87498	8.5829	0.00219796	0.000953947	0.00212818	0.000921053	0.0255936	0.00350306	TRUE	-1.21183	1.21183	133	LOC105443699	uncharacterized LOC105443699	105443699
3011	0.9388	0.0612	2.73046	1.08917e-05	2.71377e-06	0	0.25	2.1636	2.12478	2.18494	-5.86293	8.61681	0.00879182	0.00986842	0.00847783	0.00967105	0.103713	0.0240028	TRUE	-1.21325	1.21325	621	LOC757299	glutaredoxin	757299
1823	0.9468	0.0532	2.87903	5.04089e-06	1.09556e-06	0	0.25	2.16343	2.24038	2.61337	-7.0408	10.1258	0.00313994	0.000888158	0.00310505	0.000888158	0.0343622	0.00395527	TRUE	-1.27409	1.27409	128	LOC587935	uncharacterized LOC587935	587935
1071	0.9546	0.0454	3.04578	3.52695e-06	9.2753e-07	0	0.25	2.16341	2.15011	1.52601	-3.619	8.76067	0.00226773	0.00217105	0.00223284	0.00217105	0.0253817	0.00590537	TRUE	-1.34294	1.34294	172	LOC584018	pyruvate dehydrogenase [acetyl-transferring]-phosphatase 1, mitochondrial	584018
1491	0.95	0.05	2.94444	9.47677e-06	1.90134e-06	0	0.25	2.1633	2.30753	1.72374	-5.34492	7.87061	0.00924537	0.00496711	0.0091407	0.00490132	0.102609	0.0146093	TRUE	-1.30103	1.30103	514	LOC414744	receptor for egg jelly 4	414744
1527	0.9496	0.0504	2.93605	5.10126e-06	1.06641e-06	0	0.25	2.16318	2.23863	1.99895	-5.38322	10.5688	0.00338415	0.00118421	0.00320971	0.00118421	0.0392666	0.00757853	TRUE	-1.29757	1.29757	193	LOC100891952	corticotropin-releasing factor receptor 2	100891952
686	0.9602	0.0398	3.18327	0.000255456	5.90951e-05	0	0.25	2.16298	2.20223	1.6224	-4.0786	8.06143	0.240728	0.154572	0.190559	0.1075	2.52188	0.407778	TRUE	-1.40012	1.40012	10676	LOC100891130	uncharacterized LOC100891130, transcript variant X3	100891130
542	0.9628	0.0372	3.25354	2.45506e-05	5.30492e-06	0	0.25	2.16216	2.24092	1.40729	-3.44538	6.6004	0.0217353	0.0126645	0.0196769	0.0121382	0.199577	0.0323472	TRUE	-1.42946	1.42946	1206	LOC100892368	coiled-coil domain-containing protein 153, transcript variant X2	100892368
2269	0.9432	0.0568	2.80974	2.33471e-05	4.92089e-06	0	0.25	2.1618	2.1857	2.2133	-6.7176	8.73062	0.0158392	0.0114803	0.0141995	0.00990132	0.191983	0.0318743	TRUE	-1.24565	1.24565	908	LOC753944	histone H4	753944
1596	0.949	0.051	2.92358	4.6271e-06	1.1757e-06	0	0.25	2.16125	2.11819	2.0427	-5.76101	10.1016	0.0047099	0.00111842	0.0044308	0.00111842	0.0305601	0.00432703	TRUE	-1.29243	1.29243	264	E2E3	E2F transcription factor 3	762571
1688	0.9482	0.0518	2.90718	4.66294e-06	1.41155e-06	0	0.25	2.16057	2.18033	2.40974	-5.60493	10.8911	0.00345393	0.00325658	0.00327949	0.003125	0.0311805	0.00788123	TRUE	-1.28567	1.28567	210	LOC754259	uncharacterized LOC754259	754259
1719	0.9476	0.0524	2.89503	2.00065e-06	3.99493e-07	0	0.25	2.16022	2.09875	1.65362	-3.51032	8.24628	0.00122109	0.000296053	0.00122109	0.000296053	0.0128357	0.000669871	TRUE	-1.28067	1.28067	58	LOC589810	sugar phosphate exchanger 3	589810
1205	0.9528	0.0472	3.00501	6.62779e-06	1.47867e-06	0	0.25	2.15926	2.16149	1.60161	-4.78364	7.56044	0.0062101	0.00217105	0.00610543	0.00210526	0.0706998	0.00680277	TRUE	-1.32606	1.32606	323	LOC591388	uncharacterized LOC591388, transcript variant X1	591388
1543	0.9494	0.0506	2.93188	2.16786e-05	5.09608e-06	0	0.25	2.15881	2.14626	1.59318	-3.78382	7.80852	0.0180372	0.0146711	0.0171999	0.0137171	0.202024	0.0332763	TRUE	-1.29585	1.29585	1132	LOC100893627	zinc finger protein Xfin	100893627
923	0.9564	0.0436	3.08812	1.17573e-05	3.16074e-06	0	0.25	2.1585	2.13935	1.48058	-6.82818	8.51923	0.00833828	0.00559211	0.00788473	0.00532895	0.0831648	0.0191339	TRUE	-1.36051	1.36051	552	LOC593059	DNA mismatch repair protein Msh6	593059
1726	0.9476	0.0524	2.89503	3.36549e-06	7.97831e-07	0	0.25	2.15762	2.16155	2.45295	-8.44161	10.9845	0.0023724	0.000921053	0.00230262	0.000921053	0.0213457	0.00366517	TRUE	-1.28067	1.28067	149	LOC115919308	uncharacterized LOC115919308	115919308
673	0.9604	0.0396	3.18852	7.58121e-05	1.82035e-05	0	0.25	2.1572	2.11679	1.30936	-2.50687	7.07152	0.0790217	0.0475	0.0725674	0.0401645	0.855464	0.115111	TRUE	-1.4023	1.4023	3936	LOC100894103	uncharacterized LOC100894103, transcript variant X1	100894103
904	0.9566	0.0434	3.09293	6.98532e-06	1.85985e-06	0	0.25	2.15526	2.11338	1.51687	-3.37493	7.80696	0.0064892	0.00328947	0.00624498	0.00305921	0.0672651	0.00571941	TRUE	-1.36251	1.36251	376	LOC100893693	zinc finger protein 91	100893693
759	0.9586	0.0414	3.14219	1.43179e-05	3.43149e-06	0	0.25	2.15491	2.19687	1.53648	-3.50396	7.95556	0.0173743	0.0104605	0.0166766	0.0102961	0.154385	0.0353307	TRUE	-1.383	1.383	1077	LOC100890064	uncharacterized LOC100890064	100890064
988	0.9556	0.0444	3.0691	1.1387e-05	2.52965e-06	0	0.25	2.1547	2.24153	1.67503	-4.86879	7.53331	0.0105711	0.00414474	0.0103618	0.00407895	0.116902	0.0159453	TRUE	-1.35262	1.35262	469	LOC753609	uncharacterized LOC753609, transcript variant X1	753609
2025	0.945	0.055	2.84385	8.81632e-05	1.82326e-05	0	0.25	2.15242	2.16084	1.86397	-4.28535	8.55106	0.0740676	0.0746382	0.0669504	0.0624013	0.905004	0.181657	TRUE	-1.25964	1.25964	4713	LOC576502	S phase cyclin A-associated protein in the endoplasmic reticulum	576502
2060	0.9448	0.0552	2.84001	3.74968e-06	6.01049e-07	0	0.25	2.15205	2.10666	2.33529	-7.14404	10.2326	0.00244217	0.00108553	0.00240728	0.00108553	0.0256176	0.00299577	TRUE	-1.25806	1.25806	121	LOC753440	protein O-mannosyl-transferase TMTC2	753440
1610	0.9488	0.0512	2.91946	2.05857e-05	4.04097e-06	0	0.25	2.15195	2.22937	2.13366	-6.12317	9.96262	0.0165021	0.0109868	0.0159439	0.0108224	0.181447	0.0368335	TRUE	-1.29073	1.29073	935	LOC115918589	F-box only protein 38-like	115918589
1991	0.9452	0.0548	2.84771	7.07154e-05	1.59358e-05	0	0.25	2.15189	2.16234	2.0131	-5.16609	9.09381	0.0562049	0.0571711	0.051495	0.0486842	0.666968	0.148005	TRUE	-1.26122	1.26122	3162	LOC105445086	deleted in malignant brain tumors 1 protein-like	105445086
2101	0.9446	0.0554	2.83618	5.02171e-06	9.36204e-07	0	0.25	2.15174	2.22368	2.15431	-7.04898	9.93545	0.00373304	0.00190789	0.00366326	0.00184211	0.0439392	0.00426647	TRUE	-1.25649	1.25649	165	LOC100888967	uncharacterized LOC100888967	100888967
945	0.9562	0.0438	3.08333	5.24638e-05	9.96587e-06	0	0.25	2.15118	2.17167	1.73938	-4.74908	10.3809	0.043366	0.0221382	0.039947	0.0206579	0.526724	0.0769084	TRUE	-1.35853	1.35853	2099	LOC579762	protein-tyrosine sulfotransferase 1	579762
1705	0.9478	0.0522	2.89906	1.7546e-05	3.69621e-06	0	0.25	2.15052	2.16351	1.66125	-3.77001	8.2435	0.0162579	0.00707237	0.0151415	0.00657895	0.165515	0.0261367	TRUE	-1.28233	1.28233	813	LOC583243	uncharacterized LOC583243	583243
772	0.9584	0.0416	3.13716	4.5393e-05	1.07162e-05	0	0.25	2.15032	2.11246	1.41654	-3.38888	7.01181	0.0382026	0.0213158	0.0353417	0.0184211	0.432582	0.0498798	TRUE	-1.38091	1.38091	2155	LOC575638	zinc finger CCCH domain-containing protein 14, transcript variant X1	575638
2161	0.944	0.056	2.82477	3.18467e-06	7.15963e-07	0	0.25	2.1486	2.16247	2.14843	-6.77117	10.0734	0.00251195	0.00105263	0.00247706	0.00105263	0.0246746	0.00281389	TRUE	-1.25181	1.25181	109	LOC115929526	protein sevenless-like	115929526
1297	0.9518	0.0482	2.983	4.12694e-06	4.16265e-07	0	0.25	2.14828	2.12577	3.12092	-8.76701	13.9261	0.00209329	0.000690789	0.0020584	0.000690789	0.031905	0.00191441	TRUE	-1.31695	1.31695	93	LOC115927519	uncharacterized LOC115927519	115927519
1443	0.9504	0.0496	2.95289	4.94825e-05	7.51235e-06	0	0.25	2.14801	2.20324	1.99397	-5.33622	8.34432	0.036179	0.0109868	0.0334229	0.0103618	0.47648	0.0408921	TRUE	-1.30452	1.30452	1580	LOC752507	uncharacterized LOC752507, transcript variant X2	752507
2243	0.9434	0.0566	2.81348	3.45208e-06	9.74712e-07	0	0.25	2.14618	2.08927	2.0705	-5.34436	8.41666	0.00286083	0.00125	0.00282594	0.00125	0.0323296	0.00400072	TRUE	-1.24718	1.24718	165	LOC584982	XK-related protein 4-like	584982
1747	0.9474	0.0526	2.89101	3.0032e-06	7.2223e-07	0	0.25	2.14617	2.18028	1.90546	-4.99087	9.17081	0.00240728	0.00128289	0.0023724	0.00125	0.0228198	0.0041688	TRUE	-1.27901	1.27901	132	LOC580714	phenylalanine--tRNA ligase, mitochondrial	580714
2311	0.943	0.057	2.80601	2.09452e-06	4.97564e-07	0	0.25	2.14616	2.02146	2.10962	-5.56388	9.74409	0.000627987	0.000394737	0.000593099	0.000394737	0.0095176	0.00145815	TRUE	-1.24413	1.24413	65	LOC105441317	uncharacterized LOC105441317	105441317
1462	0.9502	0.0498	2.94866	5.74049e-05	1.13563e-05	0	0.25	2.14602	2.19786	2.27131	-5.94982	9.71022	0.0416216	0.0134211	0.0394585	0.0115789	0.53511	0.0441116	TRUE	-1.30277	1.30277	2088	LOC115923119	N-lysine methyltransferase KMT5A-like, transcript variant X3	115923119
37	0.9828	0.0172	4.0455	2.27972e-05	5.40788e-06	0	0.25	2.14503	2.14519	0.969552	-1.40466	6.02615	0.0232704	0.00759868	0.0223982	0.00720395	0.223843	0.0235301	TRUE	-1.76447	1.76447	1219	LOC586102	PHD finger protein 14, transcript variant X1	586102
1920	0.9458	0.0542	2.85935	5.57012e-06	1.24695e-06	0	0.25	2.1448	2.15669	2.4193	-7.68638	10.5917	0.0044308	0.003125	0.00429125	0.003125	0.0515999	0.00863661	TRUE	-1.266	1.266	259	LOC115922579	alanine--tRNA ligase, cytoplasmic-like	115922579
1359	0.951	0.049	2.96569	1.04356e-05	1.99009e-06	0	0.25	2.14468	2.27256	2.12585	-6.28225	9.28024	0.00966403	0.00463816	0.00941981	0.00450658	0.114965	0.012431	TRUE	-1.3098	1.3098	505	LOC115926066	uncharacterized LOC115926066, transcript variant X2	115926066
515	0.9634	0.0366	3.27042	2.42359e-05	5.61058e-06	0	0.25	2.1444	2.12504	1.38645	-2.8756	7.66773	0.0273523	0.0130921	0.0259219	0.0124342	0.24711	0.0292451	TRUE	-1.43652	1.43652	1342	LOC100888697	piggyBac transposable element-derived protein 5	100888697
855	0.9572	0.0428	3.10747	8.18493e-06	2.36059e-06	0	0.25	2.14427	2.16033	1.72477	-4.32233	7.13331	0.00659387	0.00407895	0.0064892	0.00398026	0.075138	0.0110985	TRUE	-1.36856	1.36856	806	LOC115923649	mitochondrial dicarboxylate carrier-like, transcript variant X1	115923649
327	0.9682	0.0318	3.41597	1.7701e-05	4.06101e-06	0	0.25	2.14382	2.20176	1.22817	-3.18331	6.31213	0.0129435	0.0105263	0.0126644	0.0103947	0.136309	0.0299494	TRUE	-1.49757	1.49757	783	LOC115918379	ras-related protein M-Ras-like	115918379
691	0.96	0.04	3.17805	2.95846e-05	7.18771e-06	0	0.25	2.14156	2.14369	1.30582	-3.31804	6.78347	0.0303527	0.0133224	0.0286083	0.0118421	0.321993	0.036721	TRUE	-1.39794	1.39794	1688	LOC578189	remodeling and spacing factor 1	578189
2185	0.9438	0.0562	2.821	6.9657e-06	1.93381e-06	0	0.25	2.14156	2.09241	1.75523	-4.1204	8.8835	0.0070823	0.00253289	0.0068032	0.00236842	0.0643848	0.00677155	TRUE	-1.25026	1.25026	330	LOC590861	uncharacterized LOC590861	590861
2619	0.941	0.059	2.76941	6.85027e-05	1.32781e-05	0	0.25	2.14135	2.10972	1.92758	-4.65141	8.81125	0.0526463	0.0148026	0.0486341	0.0118421	0.676288	0.0413785	TRUE	-1.22915	1.22915	2086	LOC100889207	uncharacterized LOC100889207	100889207
2617	0.941	0.059	2.76941	1.65563e-05	4.07e-06	0	0.25	2.1406	2.10808	1.77279	-4.38472	9.19871	0.0146879	0.00875	0.0139553	0.00845395	0.160438	0.0326664	TRUE	-1.22915	1.22915	869	LOC105439144	RING finger protein nhl-1-like	105439144
1323	0.9514	0.0486	2.97431	5.93395e-06	1.49027e-06	0	0.25	2.13992	2.16396	1.49961	-3.94518	7.32754	0.00537278	0.00233553	0.00516345	0.00233553	0.0461571	0.00671905	TRUE	-1.31336	1.31336	320	LOC576798	telomeric repeat-binding factor 2	576798
252	0.9704	0.0296	3.48993	4.68214e-05	1.07469e-05	0	0.25	2.13921	2.1507	1.11055	-1.42068	5.78815	0.0501692	0.0266447	0.0464711	0.0244408	0.485186	0.0763708	TRUE	-1.52871	1.52871	2455	LOC577145	amidase, transcript variant X2	577145
1160	0.9532	0.0468	3.01394	1.4804e-05	3.54075e-06	0	0.25	2.13889	2.17559	1.4555	-5.22237	7.25771	0.0144088	0.00796053	0.0140599	0.00763158	0.155737	0.0236665	TRUE	-1.32975	1.32975	927	LOC115918372	rab5 GDP/GTP exchange factor-like, transcript variant X2	115918372
1871	0.9464	0.0536	2.87112	2.42127e-06	6.25969e-07	0	0.25	2.13877	2.05243	1.65414	-5.06802	7.55587	0.00181419	0.000822368	0.00170952	0.000822368	0.0229925	0.00310785	TRUE	-1.27084	1.27084	98	LOC115926491	uncharacterized LOC115926491	115926491
1289	0.9518	0.0482	2.983	2.9668e-06	6.94358e-07	0	0.25	2.13813	2.11754	1.94305	-7.09217	8.93402	0.0014653	0.00101974	0.00139553	0.00101974	0.0214761	0.00251778	TRUE	-1.31695	1.31695	101	LOC115929165	uncharacterized LOC115929165	115929165
829	0.9576	0.0424	3.11728	1.79531e-05	8.02142e-06	0	0.25	2.13797	2.06227	4.35592	-11.8434	16.2696	0.0163277	0.0175329	0.0139204	0.0133553	0.134431	0.0399096	TRUE	-1.37263	1.37263	826	LOC105445692	sporozoite surface protein 2-like	105445692
1718	0.9476	0.0524	2.89503	2.15651e-05	6.51037e-06	0	0.25	2.13688	2.17832	1.81114	-4.29657	8.01031	0.0225727	0.0191447	0.0214562	0.0161842	0.249531	0.0409555	TRUE	-1.28067	1.28067	1213	LOC105438865	tripartite motif-containing protein 2-like	105438865
1042	0.9548	0.0452	3.0504	8.74155e-06	1.86512e-06	0	0.25	2.13541	2.24963	2.4327	-7.22059	9.94915	0.00774518	0.00223684	0.00750096	0.00213816	0.0886018	0.00916533	TRUE	-1.34486	1.34486	432	LOC115929791	dual specificity tyrosine-phosphorylation-regulated kinase 2-like	115929791
991	0.9556	0.0444	3.0691	9.9579e-06	2.45133e-06	0	0.25	2.13538	2.14088	1.48906	-4.28997	7.20096	0.00760562	0.00710526	0.00715208	0.00677632	0.0696231	0.0195945	TRUE	-1.35262	1.35262	494	LOC115919301	transmembrane protein 161B-like	115919301
1146	0.9536	0.0464	3.02294	1.59442e-05	3.90759e-06	0	0.25	2.13503	2.10567	1.51969	-4.34371	8.24256	0.0177232	0.0111184	0.0173743	0.0105592	0.180472	0.0302739	TRUE	-1.33348	1.33348	1183	LOC100891962	uncharacterized LOC100891962	100891962
3384	0.9366	0.0634	2.69279	2.08967e-06	5.30404e-07	0	0.25	2.13445	2.03303	2.34631	-5.8322	11.3831	0.00143042	0.000953947	0.00143042	0.000953947	0.0165445	0.00148735	TRUE	-1.19791	1.19791	88	LOC100893845	tail-anchored protein insertion receptor WRB	100893845
1003	0.9554	0.0446	3.0644	2.90221e-06	6.40007e-07	0	0.25	2.13425	2.20335	2.01014	-5.79401	9.01926	0.00216307	0.000855263	0.00216307	0.000855263	0.0242344	0.00190053	TRUE	-1.35067	1.35067	110	LOC105446634	tripartite motif-containing protein 45-like	105446634
897	0.9568	0.0432	3.09775	8.36731e-06	1.81138e-06	0	0.25	2.13376	2.21815	1.77004	-5.41516	9.07509	0.00722185	0.00269737	0.00718697	0.00259868	0.0827046	0.0075652	TRUE	-1.36452	1.36452	362	LOC115927235	NACHT, LRR and PYD domains-containing protein 12-like	115927235
929	0.9564	0.0436	3.08812	1.60487e-05	3.26475e-06	0	0.25	2.13343	2.26296	2.15861	-5.85758	10.0073	0.0171999	0.00674342	0.016851	0.00657895	0.170765	0.0190581	TRUE	-1.36051	1.36051	973	LOC115921319	uncharacterized LOC115921319	115921319
1016	0.9552	0.0448	3.05971	2.25959e-05	4.4867e-06	0	0.25	2.13269	2.18461	2.01854	-5.01766	10.1197	0.0219447	0.0115132	0.0210376	0.0113158	0.204314	0.0370978	TRUE	-1.34872	1.34872	1159	LOC100891422	ubiquitin-associated domain-containing protein 2	100891422
2831	0.9398	0.0602	2.74799	2.98498e-05	1.1274e-05	0	0.25	2.1325	2.07619	2.10826	-4.32116	9.57963	0.0264452	0.0351316	0.0257824	0.0324671	0.259131	0.104535	TRUE	-1.2204	1.2204	2164	LOC115923577	thiosulfate sulfurtransferase-like	115923577
878	0.957	0.043	3.1026	7.33266e-05	1.50304e-05	0	0.25	2.13216	2.16131	2.03517	-5.68035	9.58093	0.0710323	0.0286184	0.06552	0.0251316	0.871973	0.0919702	TRUE	-1.36653	1.36653	3463	LOC100890848	zinc finger protein 420, transcript variant X3	100890848
2954	0.939	0.061	2.73394	1.12932e-05	2.93701e-06	0	0.25	2.1313	2.16411	1.96514	-5.59655	8.62932	0.010292	0.00529605	0.0100478	0.00516447	0.125843	0.0202348	TRUE	-1.21467	1.21467	660	LOC580742	cryptochrome-1	580742
2661	0.9406	0.0594	2.76222	2.57405e-06	4.03207e-07	0	0.25	2.13082	2.15855	2.21768	-4.6421	9.77885	0.00132575	0.000197368	0.00132575	0.000197368	0.0185213	0.000713432	TRUE	-1.22621	1.22621	51	LOC100892511	tyramine receptor Ser-2	100892511
1540	0.9494	0.0506	2.93188	2.88749e-05	3.73652e-06	0	0.25	2.12969	2.06514	2.59798	-7.73925	10.8068	0.0187001	0.00677632	0.0175488	0.00638158	0.256939	0.0201268	TRUE	-1.29585	1.29585	745	LOC100887968	uncharacterized LOC100887968	100887968
2520	0.9416	0.0584	2.78026	0.000458332	9.26011e-05	0	0.25	2.12953	2.14361	2.4716	-6.3428	9.87414	0.324216	0.162072	0.185221	0.111053	3.96883	0.78665	TRUE	-1.23359	1.23359	10263	LOC581503	dystroglycan, transcript variant X2	581503
2780	0.94	0.06	2.75154	6.62033e-06	1.33534e-06	0	0.25	2.12901	2.06169	1.86569	-4.86337	9.98846	0.00509367	0.001875	0.00495412	0.00180921	0.0592669	0.00424059	TRUE	-1.22185	1.22185	254	LOC753015	probable inactive tRNA-specific adenosine deaminase-like protein 3, transcript variant X1	753015
1613	0.9488	0.0512	2.91946	2.19978e-05	5.72578e-06	0	0.25	2.1287	2.19173	1.77083	-5.26582	9.01187	0.015281	0.00921053	0.0145484	0.00881579	0.157767	0.0329353	TRUE	-1.29073	1.29073	924	LOC578749	probable ATP-dependent RNA helicase DHX58	578749
1067	0.9546	0.0454	3.04578	5.36417e-06	1.61417e-06	0	0.25	2.12864	2.00213	1.52219	-2.77235	8.11161	0.00303527	0.00213816	0.00289572	0.00210526	0.0295263	0.00727967	TRUE	-1.34294	1.34294	200	LOC115921166	UDP-N-acetylglucosamine--dolichyl-phosphate N-acetylglucosaminephosphotransferase-like	115921166
2735	0.9404	0.0596	2.75865	5.47259e-06	1.66048e-06	0	0.25	2.12861	2.11306	1.66355	-3.25943	7.49154	0.00519834	0.00631579	0.00512856	0.00625	0.0587544	0.0153914	TRUE	-1.22475	1.22475	427	LOC752702	probable protein S-acyltransferase 23	752702
2607	0.941	0.059	2.76941	3.3587e-05	7.40387e-06	0	0.25	2.12614	2.11555	2.57333	-7.73715	11.7416	0.0250846	0.0154605	0.0235495	0.0145066	0.338056	0.0671742	TRUE	-1.22915	1.22915	1176	LOC764122	adhesion G-protein coupled receptor D1, transcript variant X3	764122
2552	0.9414	0.0586	2.77663	2.0804e-05	3.75987e-06	0	0.25	2.12531	2.00305	2.3625	-6.38319	10.7243	0.0155252	0.0104934	0.0149321	0.0102303	0.219411	0.0371554	TRUE	-1.2321	1.2321	843	LOC100893452	ankyrin repeat, PH and SEC7 domain containing protein secG-like	100893452
1120	0.954	0.046	3.03202	2.33896e-06	6.02643e-07	0	0.25	2.12529	2.07624	1.54038	-3.58574	7.4686	0.00132575	0.000789474	0.00129086	0.000789474	0.0204743	0.00242122	TRUE	-1.33724	1.33724	79	LOC115924911	uncharacterized LOC115924911	115924911
1514	0.9496	0.0504	2.93605	1.6148e-05	3.5719e-06	0	0.25	2.12506	2.20852	1.81957	-5.15677	7.74397	0.0131877	0.00717105	0.0123504	0.00625	0.166038	0.0195823	TRUE	-1.29757	1.29757	845	LOC100890727	erythroid differentiation-related factor 1, transcript variant X1	100890727
2317	0.9428	0.0572	2.8023	0.00051654	0.000101425	0	0.25	2.12426	2.11116	2.41869	-6.68597	9.41953	0.331368	0.338783	0.237763	0.197533	4.58028	0.89089	TRUE	-1.2426	1.2426	13198	LOC764448	hemicentin-1, transcript variant X1	764448
3090	0.9382	0.0618	2.72006	9.09737e-06	1.53968e-06	0	0.25	2.12366	2.07684	2.06031	-5.05491	8.56154	0.00774518	0.00230263	0.00757074	0.00223684	0.096721	0.00908707	TRUE	-1.20901	1.20901	318	LOC582430	cytosolic beta-glucosidase	582430
3280	0.9372	0.0628	2.70294	8.68903e-06	1.53946e-06	0	0.25	2.12296	1.95	2.56897	-6.60367	10.2782	0.00195374	0.00141447	0.00174441	0.00128289	0.0229752	0.00533916	TRUE	-1.20204	1.20204	102	LOC576560	neurexin-4, transcript variant X2	576560
2141	0.9442	0.0558	2.82856	9.8209e-06	2.05809e-06	0	0.25	2.12241	2.06917	1.68504	-4.72346	8.1444	0.00875693	0.00740132	0.00865227	0.00713816	0.111867	0.0205725	TRUE	-1.25337	1.25337	592	LOC574891	protein SMG9	574891
1058	0.9546	0.0454	3.04578	4.60495e-06	9.67594e-07	0	0.25	2.12228	2.16966	2.31608	-6.12654	9.68146	0.00341904	0.00144737	0.00327949	0.00144737	0.0404577	0.00320981	TRUE	-1.34294	1.34294	196	LOC115919801	CDGSH iron-sulfur domain-containing protein 3, mitochondrial-like	115919801
1151	0.9534	0.0466	3.01843	8.69713e-06	2.09572e-06	0	0.25	2.12048	2.0368	1.45302	-3.60559	7.19299	0.00554722	0.00180921	0.00533789	0.00171053	0.0641097	0.00565819	TRUE	-1.33161	1.33161	320	LOC586215	tRNA dimethylallyltransferase	586215
2461	0.9418	0.0582	2.78391	1.71305e-05	4.40916e-06	0	0.25	2.11982	2.03634	1.65443	-3.44822	8.47301	0.0179325	0.0138487	0.0173743	0.0135197	0.164284	0.0421251	TRUE	-1.23508	1.23508	1069	LOC589308	MIT domain-containing protein 1, transcript variant X2	589308
1858	0.9464	0.0536	2.87112	1.65685e-06	4.69562e-07	0	0.25	2.11975	2.18202	2.19947	-6.58999	9.52518	0.00160486	0.00131579	0.00160486	0.00125	0.0134356	0.00160476	TRUE	-1.27084	1.27084	105	LOC576726	alpha-amylase 4N, transcript variant X1	576726
955	0.956	0.044	3.07857	8.36651e-06	2.12374e-06	0	0.25	2.11933	2.09599	1.47176	-4.34838	7.97568	0.00750096	0.00621711	0.00722185	0.00601974	0.0809554	0.0158731	TRUE	-1.35655	1.35655	526	LOC100893656	uncharacterized LOC100893656	100893656
1498	0.9498	0.0502	2.94024	7.74868e-06	1.95471e-06	0	0.25	2.11918	2.11046	1.66702	-3.62098	7.27332	0.00477968	0.00233553	0.0047099	0.00233553	0.0640921	0.0134334	TRUE	-1.2993	1.2993	244	LOC582111	methionine aminopeptidase 1D, mitochondrial-like	582111
1644	0.9486	0.0514	2.91535	3.06452e-05	7.4284e-06	0	0.25	2.11885	2.12634	1.69311	-4.90176	7.64484	0.0198514	0.00694079	0.0178627	0.00565789	0.230149	0.0190643	TRUE	-1.28904	1.28904	1469	LOC576932	nephrocystin-1, transcript variant X2	576932
2092	0.9446	0.0554	2.83618	3.73209e-06	9.30204e-07	0	0.25	2.11827	2.09678	1.98257	-4.57324	8.23981	0.00275617	0.00138158	0.00272128	0.00138158	0.0319319	0.00625202	TRUE	-1.25649	1.25649	158	LOC115921643	tripartite motif-containing protein 45-like	115921643
1900	0.946	0.054	2.86326	1.04867e-05	2.26738e-06	0	0.25	2.11823	2.08583	2.78727	-6.78317	10.463	0.00464013	0.00348684	0.00429125	0.00328947	0.0393997	0.00849997	TRUE	-1.26761	1.26761	299	LOC757085	leucine-, glutamate- and lysine-rich protein 1, transcript variant X2	757085
2800	0.94	0.06	2.75154	5.8885e-06	1.43402e-06	0	0.25	2.11789	2.13368	1.89509	-4.6565	9.41941	0.00474479	0.00167763	0.00474479	0.00167763	0.0520651	0.00649691	TRUE	-1.22185	1.22185	211	LOC105446614	NLR family CARD domain-containing protein 3-like	105446614
2790	0.94	0.06	2.75154	1.60387e-05	2.07942e-06	0	0.25	2.11757	1.94063	2.69987	-7.41034	12.2302	0.0070823	0.00230263	0.00596588	0.00207237	0.108259	0.00879813	TRUE	-1.22185	1.22185	333	LOC115920308	acyloxyacyl hydrolase-like	115920308
2879	0.9394	0.0606	2.74095	1.3171e-05	2.59227e-06	0	0.25	2.11728	2.05456	1.66063	-4.26426	8.479	0.00976869	0.00723684	0.00959425	0.00703947	0.128474	0.023059	TRUE	-1.21753	1.21753	640	LOC586101	serine/threonine-protein kinase ULK3	586101
1080	0.9544	0.0456	3.04117	0.000455958	0.000103535	0	0.25	2.11711	2.27283	2.84633	-8.86839	10.5802	0.391306	0.186118	0.20898	0.0952632	4.4286	0.713138	TRUE	-1.34104	1.34104	9208	LOC115928612	uncharacterized LOC115928612	115928612
1810	0.9468	0.0532	2.87903	5.40916e-06	1.40526e-06	0	0.25	2.11673	2.13464	1.60693	-3.48165	7.18238	0.00429125	0.00220395	0.00425636	0.00217105	0.045712	0.00597106	TRUE	-1.27409	1.27409	260	LOC100889696	uncharacterized LOC100889696, transcript variant X3	100889696
813	0.9578	0.0422	3.12222	1.78583e-05	4.63422e-06	0	0.25	2.11513	2.0366	1.40738	-2.5511	8.09203	0.0203747	0.01125	0.0195374	0.0101974	0.168283	0.0229502	TRUE	-1.37469	1.37469	1322	LOC594510	nuclear protein MDM1	594510
1547	0.9494	0.0506	2.93188	1.45896e-06	3.79458e-07	0	0.25	2.11473	2.08721	1.97639	-5.79558	9.34836	0.000872205	0.000493421	0.000872205	0.000493421	0.00799907	0.000818304	TRUE	-1.29585	1.29585	59	LOC115918521	uncharacterized LOC115918521	115918521
1551	0.9494	0.0506	2.93188	1.58944e-05	4.47614e-06	0	0.25	2.11361	2.05618	1.51039	-7.1294	7.33345	0.0151066	0.00608553	0.014653	0.00582237	0.140064	0.0195479	TRUE	-1.29585	1.29585	825	LOC115919183	golgin subfamily A member 6-like protein 7	115919183
2496	0.9416	0.0584	2.78026	9.84284e-06	2.4785e-06	0	0.25	2.11356	2.10116	1.89207	-4.27096	9.55147	0.00764051	0.00519737	0.00760562	0.00483553	0.0939379	0.0102067	TRUE	-1.23359	1.23359	445	LOC105439829	uncharacterized LOC105439829	105439829
2830	0.9398	0.0602	2.74799	4.04588e-06	8.40686e-07	0	0.25	2.11327	2.03959	2.22023	-5.51374	9.53548	0.00247706	0.00141447	0.00247706	0.00138158	0.0283249	0.00324473	TRUE	-1.2204	1.2204	124	LOC115924998	uncharacterized LOC115924998	115924998
2771	0.9402	0.0598	2.75509	2.33053e-06	4.18568e-07	0	0.25	2.11298	2.1611	2.32094	-7.718	10.0766	0.00170952	0.000131579	0.00170952	0.000131579	0.0159293	0.000722017	TRUE	-1.2233	1.2233	68	LOC115926835	uncharacterized LOC115926835	115926835
2011	0.945	0.055	2.84385	6.35491e-06	9.83086e-07	0	0.25	2.1128	2.12111	2.20544	-6.80724	9.58766	0.00425636	0.00115132	0.00415169	0.00115132	0.058827	0.0038281	TRUE	-1.25964	1.25964	176	LOC115927621	E3 ubiquitin-protein ligase Midline-1-like	115927621
1990	0.9452	0.0548	2.84771	4.14132e-05	8.66932e-06	0	0.25	2.11143	2.17571	1.89975	-3.9221	10.3948	0.0276663	0.0145395	0.0257475	0.0133224	0.330653	0.0435428	TRUE	-1.26122	1.26122	1714	ABCC1	ATP-binding cassette, sub-family C (CFTR/MRP), member 1, transcript variant X3	591344
2821	0.9398	0.0602	2.74799	2.82168e-06	6.40628e-07	0	0.25	2.11083	2.17382	1.823	-5.04315	8.71156	0.00195374	0.000197368	0.00191885	0.000197368	0.019626	0.00160511	TRUE	-1.2204	1.2204	75	LOC105437875	uncharacterized LOC105437875	105437875
1917	0.9458	0.0542	2.85935	1.24549e-05	3.32658e-06	0	0.25	2.11077	2.23279	2.44316	-7.18359	9.51353	0.00791962	0.00328947	0.00764051	0.00302632	0.0981227	0.0123566	TRUE	-1.266	1.266	406	LOC753675	deleted in malignant brain tumors 1 protein-like	753675
1618	0.9488	0.0512	2.91946	3.77543e-06	1.02729e-06	0	0.25	2.11041	2.01924	1.7973	-5.61132	8.87874	0.00282594	0.00180921	0.00279105	0.00180921	0.0309265	0.00468652	TRUE	-1.29073	1.29073	157	LOC100893433	zinc finger protein 585A	100893433
2175	0.944	0.056	2.82477	2.88031e-06	8.69226e-07	0	0.25	2.11013	2.19367	2.13215	-5.62467	8.31418	0.00143042	0.000855263	0.00136064	0.000822368	0.0169786	0.00202587	TRUE	-1.25181	1.25181	84	LOC115929115	uncharacterized LOC115929115	115929115
2505	0.9416	0.0584	2.78026	0.000141647	3.82205e-05	0	0.25	2.10872	2.19011	1.91778	-5.97245	8.06021	0.119911	0.0562829	0.106549	0.036875	1.48585	0.145474	TRUE	-1.23359	1.23359	5276	LOC575272	serine/threonine-protein kinase stk11	575272
3365	0.9368	0.0632	2.69617	1.85293e-06	5.8015e-07	0	0.25	2.10804	2.24466	2.02777	-6.05258	7.8844	0.000976869	0.00134868	0.000941981	0.00131579	0.010573	0.00263926	TRUE	-1.19928	1.19928	81	LOC756144	bis(5'-nucleosyl)-tetraphosphatase [asymmetrical]	756144
1369	0.951	0.049	2.96569	1.62548e-06	4.0831e-07	0	0.25	2.10786	2.03526	1.60837	-4.48115	7.80475	0.000941981	0.000460526	0.000907093	0.000460526	0.0112387	0.00117408	TRUE	-1.3098	1.3098	50	LOC115920849	uncharacterized LOC115920849	115920849
824	0.9576	0.0424	3.11728	0.000159947	3.57889e-05	0	0.25	2.10735	2.19918	2.22392	-6.55286	9.60274	0.1294	0.0417105	0.1122	0.0328618	1.6271	0.1392	TRUE	-1.37263	1.37263	5557	LOC591714	ets DNA-binding protein pokkuri, transcript variant X1	591714
1083	0.9544	0.0456	3.04117	5.91144e-06	1.36449e-06	0	0.25	2.10677	2.09463	1.56813	-3.22945	7.36842	0.00558211	0.00236842	0.00554722	0.00233553	0.0633286	0.00619544	TRUE	-1.34104	1.34104	292	LOC581402	ras-related protein Rab-7L1	581402
606	0.9616	0.0384	3.22054	0.000157859	6.11161e-05	0	0.25	2.10646	2.28592	2.79565	-8.81194	10.4462	0.149182	0.117336	0.11548	0.051875	1.70796	0.408298	TRUE	-1.41567	1.41567	6709	LOC579047	arsenite methyltransferase	579047
1149	0.9534	0.0466	3.01843	3.63373e-06	9.02882e-07	0	0.25	2.1059	2.12405	1.61688	-5.67185	7.82336	0.00307016	0.00157895	0.00303527	0.00154605	0.0295983	0.00455256	TRUE	-1.33161	1.33161	193	LOC580079	translational activator of cytochrome c oxidase 1	580079
2451	0.942	0.058	2.78756	4.4643e-05	8.34421e-06	0	0.25	2.10561	2.16659	1.73733	-3.92506	7.93186	0.0318529	0.0159868	0.0305272	0.0150987	0.433973	0.0515101	TRUE	-1.23657	1.23657	1714	LOC588134	autophagy-related protein 2 homolog B	588134
1441	0.9504	0.0496	2.95289	3.1567e-05	7.17807e-06	0	0.25	2.10559	2.18014	2.02815	-6.32003	9.20032	0.0295852	0.0313816	0.0285036	0.0282237	0.342973	0.0700215	TRUE	-1.30452	1.30452	2069	LOC105443456	uncharacterized LOC105443456	105443456
994	0.9556	0.0444	3.0691	0.000191455	3.36978e-05	0	0.25	2.10531	2.26724	2.07594	-5.44465	9.07499	0.175383	0.103125	0.148554	0.0882566	2.31277	0.372997	TRUE	-1.35262	1.35262	8070	LOC100889505	calcium uptake protein 3, mitochondrial, transcript variant X1	100889505
2750	0.9402	0.0598	2.75509	1.3478e-05	3.07815e-06	0	0.25	2.1052	2.08283	1.82028	-4.5367	7.85598	0.00900115	0.00526316	0.00889649	0.00523026	0.111341	0.0196811	TRUE	-1.2233	1.2233	553	LOC100892989	centrosomal protein of 164 kDa	100892989
2521	0.9416	0.0584	2.78026	2.20822e-06	5.07003e-07	0	0.25	2.1051	2.02576	1.87878	-5.2259	9.59774	0.00132575	0.000690789	0.00132575	0.000690789	0.0169604	0.00154823	TRUE	-1.23359	1.23359	79	LOC105439114	tripartite motif-containing protein 45-like	105439114
2844	0.9396	0.0604	2.74446	2.67253e-06	9.98648e-07	0	0.25	2.1048	1.95262	2.73019	-7.69137	13.6156	0.0014653	0.00184211	0.00139553	0.00167763	0.00919959	0.0027427	TRUE	-1.21896	1.21896	136	LOC590700	uncharacterized LOC590700	590700
1877	0.9462	0.0538	2.86718	2.05422e-06	4.58563e-07	0	0.25	2.10428	2.13158	2.38474	-6.8641	9.6453	0.000976869	0.000559211	0.000976869	0.000559211	0.0129671	0.00114856	TRUE	-1.26922	1.26922	53	LOC574889	adhesion G-protein coupled receptor G2-like	574889
1711	0.9478	0.0522	2.89906	4.81131e-06	1.12389e-06	0	0.25	2.10394	2.07594	1.47115	-3.09851	7.0543	0.0032446	0.00118421	0.0032446	0.00115132	0.0358483	0.00428466	TRUE	-1.28233	1.28233	161	LOC105441690	uncharacterized LOC105441690, transcript variant X1	105441690
1478	0.95	0.05	2.94444	1.46602e-05	3.47001e-06	0	0.25	2.10384	2.09846	1.68775	-4.78317	7.81145	0.0111991	0.00703947	0.0107456	0.00680921	0.119445	0.017471	TRUE	-1.30103	1.30103	704	LOC763095	RNA polymerase II subunit B1 CTD phosphatase Rpap2	763095
287	0.9692	0.0308	3.44896	0.00243925	0.0002559	0	0.25	2.10374	2.27995	3.79026	-9.39311	11.482	3.32833	1.09944	0.454314	0.275855	22.7825	2.08936	TRUE	-1.51145	1.51145	25069	LOC115918936	40S ribosomal protein S11-like, transcript variant X1	115918936
838	0.9576	0.0424	3.11728	3.93693e-05	1.0553e-05	0	0.25	2.10365	2.08167	1.358	-3.6319	6.91209	0.0429125	0.0360197	0.039633	0.0315461	0.412977	0.103417	TRUE	-1.37263	1.37263	2690	LOC578057	nibrin, transcript variant X2	578057
2822	0.9398	0.0602	2.74799	7.70248e-06	1.88084e-06	0	0.25	2.10349	2.11214	1.71243	-5.43854	8.3145	0.00380281	0.00434211	0.00369815	0.00430921	0.0528485	0.0110467	TRUE	-1.2204	1.2204	301	LOC105438630	fibronectin-like	105438630
1213	0.9526	0.0474	3.00057	4.36382e-05	9.6786e-06	0	0.25	2.10344	2.14813	1.6382	-4.2214	7.19268	0.0358651	0.0190132	0.0346091	0.0179276	0.411302	0.054434	TRUE	-1.32422	1.32422	2106	LOC115924440	E3 ubiquitin-protein ligase MIB2-like	115924440
1046	0.9548	0.0452	3.0504	7.09353e-06	1.78971e-06	0	0.25	2.10301	2.08893	1.48551	-3.40195	8.01528	0.00655898	0.00223684	0.00641943	0.00217105	0.0692876	0.00793512	TRUE	-1.34486	1.34486	366	LOC578694	ankyrin-1	578694
1258	0.9522	0.0478	2.99175	6.21152e-06	1.2457e-06	0	0.25	2.10269	2.13661	1.98491	-5.37049	8.97762	0.00404703	0.00223684	0.00401214	0.00220395	0.0593948	0.00784642	TRUE	-1.32057	1.32057	243	LOC590198	probable flavin-containing monoamine oxidase A	590198
2515	0.9416	0.0584	2.78026	6.29811e-06	1.21214e-06	0	0.25	2.10055	2.05302	1.89458	-5.8814	9.07648	0.0044308	0.00161184	0.00439591	0.00161184	0.0579338	0.00749888	TRUE	-1.23359	1.23359	236	LOC752380	cap-specific mRNA (nucleoside-2'-O-)-methyltransferase 1	752380
1339	0.9514	0.0486	2.97431	3.99369e-05	9.53485e-06	0	0.25	2.10047	2.10238	1.47057	-3.22801	6.61426	0.0363186	0.0290461	0.0344695	0.0270724	0.396381	0.0861721	TRUE	-1.31336	1.31336	2070	LOC755571	aquaporin AQPAn.G	755571
2142	0.9442	0.0558	2.82856	2.91454e-06	8.731e-07	0	0.25	2.09929	2.08121	2.06114	-6.11292	9.5389	0.00038377	0.000657895	0.00038377	0.000657895	0.00500864	0.0026426	TRUE	-1.25337	1.25337	229	LOC582390	UDP-glucuronosyltransferase 1-6-like	582390
1029	0.955	0.045	3.05505	3.23542e-06	8.8864e-07	0	0.25	2.09855	2.11473	1.49252	-4.13865	7.9465	0.00307016	0.00194079	0.0029655	0.00194079	0.028956	0.00779785	TRUE	-1.34679	1.34679	209	LOC764487	uncharacterized LOC764487	764487
1505	0.9498	0.0502	2.94024	2.57259e-06	7.6309e-07	0	0.25	2.09768	2.12693	2.6318	-8.95545	11.9046	0.00125597	0.000756579	0.0011862	0.000690789	0.014862	0.00572993	TRUE	-1.2993	1.2993	82	LOC115926434	E3 ubiquitin-protein ligase TRIM33-like	115926434
3198	0.9376	0.0624	2.70976	2.76879e-06	8.14531e-07	0	0.25	2.0976	1.91866	2.1936	-4.68889	13.4457	0.0026515	0.00213816	0.00251195	0.00203947	0.0210381	0.00592287	TRUE	-1.20482	1.20482	173	LOC585278	DNA replication complex GINS protein PSF2, transcript variant X1	585278
3363	0.9368	0.0632	2.69617	7.02688e-05	1.82133e-05	0	0.25	2.0972	2.04074	2.35919	-6.44873	10.9783	0.0789868	0.0201974	0.0490179	0.0109211	0.839573	0.100252	TRUE	-1.19928	1.19928	2504	LOC100893496	uncharacterized LOC100893496	100893496
1670	0.9482	0.0518	2.90718	3.0151e-06	1.19473e-06	0	0.25	2.09694	2.08087	2.9227	-11.1306	14.3082	0.005617	0.00394737	0.00397725	0.00243421	0.0287424	0.00382895	TRUE	-1.28567	1.28567	275	LOC587774	serine/threonine-protein kinase PLK1	587774
3275	0.9372	0.0628	2.70294	2.34674e-06	4.63557e-07	0	0.25	2.09675	2.04035	2.16056	-4.84959	10.5763	0.00184907	0.000493421	0.00184907	0.000493421	0.0174663	0.00180898	TRUE	-1.20204	1.20204	74	LOC105444135	uncharacterized LOC105444135	105444135
1526	0.9496	0.0504	2.93605	6.43593e-06	1.45489e-06	0	0.25	2.09642	2.06904	1.54283	-3.32906	8.26812	0.00484946	0.00203947	0.0047099	0.00203947	0.0491423	0.00590501	TRUE	-1.29757	1.29757	241	LOC579678	uncharacterized LOC579678	579678
2285	0.943	0.057	2.80601	1.07393e-05	2.40912e-06	0	0.25	2.09641	2.12237	1.72274	-3.73807	8.76459	0.00722185	0.00338816	0.00711719	0.00328947	0.0887285	0.0152762	TRUE	-1.24413	1.24413	337	LOC100893401	sacsin-like	100893401
3195	0.9376	0.0624	2.70976	2.79091e-05	5.9584e-06	0	0.25	2.09618	2.10759	1.9085	-4.79876	7.68426	0.0203049	0.0102303	0.0195723	0.00983553	0.251457	0.0482063	TRUE	-1.20482	1.20482	971	LOC115923473	sacsin-like	115923473
1841	0.9466	0.0534	2.87507	5.74657e-06	1.26802e-06	0	0.25	2.09508	2.06611	1.51045	-2.96269	7.22379	0.00240728	0.00134868	0.00230262	0.00134868	0.0236085	0.00675528	TRUE	-1.27246	1.27246	154	LOC752995	cryptochrome DASH	752995
2138	0.9442	0.0558	2.82856	4.59782e-06	1.09514e-06	0	0.25	2.09423	2.08619	2.39637	-5.82528	10.3066	0.00380281	0.00296053	0.00376792	0.00296053	0.0362792	0.00603759	TRUE	-1.25337	1.25337	206	LOC105446050	putative DMBT1-like protein	105446050
2953	0.939	0.061	2.73394	1.95123e-06	3.84259e-07	0	0.25	2.09422	1.94499	2.26024	-5.43613	10.2078	0.00150019	0.000789474	0.00150019	0.000789474	0.01646	0.00213411	TRUE	-1.21467	1.21467	84	LOC105445592	uncharacterized LOC105445592	105445592
1254	0.9522	0.0478	2.99175	3.18092e-05	6.52801e-06	0	0.25	2.09413	2.17402	2.00664	-5.43905	9.41188	0.0313645	0.0138487	0.0301085	0.0128289	0.340903	0.0329542	TRUE	-1.32057	1.32057	1463	LOC100888460	zinc finger protein 345, transcript variant X1	100888460
3120	0.9382	0.0618	2.72006	4.17374e-06	8.19673e-07	0	0.25	2.09351	1.94527	2.0611	-5.11789	9.36338	0.00216307	0.000888158	0.00212818	0.000888158	0.0318017	0.002271	TRUE	-1.20901	1.20901	116	LOC115929679	mdm2-binding protein-like	115929679
3085	0.9382	0.0618	2.72006	2.29758e-06	6.21613e-07	0	0.25	2.09302	2.11671	1.70088	-6.74235	9.67331	0.0014653	0.000526316	0.0014653	0.000526316	0.01426	0.00187808	TRUE	-1.20901	1.20901	78	LOC115922462	probable E3 ubiquitin-protein ligase HERC4	115922462
1903	0.946	0.054	2.86326	3.23856e-05	5.50417e-06	0	0.25	2.09227	2.04504	1.89994	-6.02817	8.67658	0.0238635	0.0159868	0.023096	0.0151974	0.335015	0.0485507	TRUE	-1.26761	1.26761	1406	LOC583110	ATP-dependent RNA helicase A	583110
1973	0.9454	0.0546	2.85157	0.000353245	0.000105007	0	0.25	2.09207	1.98993	3.14341	-10.0937	13.0179	0.322611	0.481842	0.215783	0.212993	3.58546	1.02	TRUE	-1.26281	1.26281	12940	LOC582310	uncharacterized LOC582310	582310
1411	0.9506	0.0494	2.95714	5.28633e-05	1.08788e-05	0	0.25	2.09146	2.11131	1.54356	-3.73056	8.98617	0.0492272	0.0300658	0.0461571	0.0288158	0.514187	0.0949999	TRUE	-1.30627	1.30627	2837	LOC105438946	uncharacterized LOC105438946	105438946
1271	0.952	0.048	2.98736	2.75413e-06	6.69722e-07	0	0.25	2.09116	2.12115	1.72905	-4.60503	8.28162	0.00143042	0.000526316	0.00139553	0.000526316	0.0195163	0.00225908	TRUE	-1.31876	1.31876	71	LOC100888633	neuromedin-U receptor 2	100888633
2711	0.9404	0.0596	2.75865	2.34591e-06	5.19467e-07	0	0.25	2.09086	1.97956	2.55721	-7.38216	10.9534	0.000802428	0.000657895	0.00076754	0.000657895	0.0119266	0.00109562	TRUE	-1.22475	1.22475	54	LOC100893106	speckle targeted PIP5K1A-regulated poly(A) polymerase-like	100893106
1390	0.9508	0.0492	2.96141	8.56438e-06	2.32595e-06	0	0.25	2.09073	2.0495	1.50421	-5.08685	8.19759	0.00568677	0.00532895	0.00551233	0.00516447	0.0619246	0.0131895	TRUE	-1.30803	1.30803	416	LOC580466	putative deoxyribonuclease TATDN1	580466
1298	0.9518	0.0482	2.983	5.99372e-06	1.75753e-06	0	0.25	2.09049	2.13247	3.51924	-10.6048	14.2583	0.00198863	0.00194079	0.00181419	0.00144737	0.0218163	0.00699143	TRUE	-1.31695	1.31695	279	LOC100890328	uncharacterized LOC100890328	100890328
1545	0.9494	0.0506	2.93188	2.50216e-06	5.94073e-07	0	0.25	2.09049	2.10036	2.10383	-6.6971	10.5878	0.00132575	0.000427632	0.00132575	0.000427632	0.0159459	0.00193563	TRUE	-1.29585	1.29585	58	LOC115920683	uncharacterized LOC115920683	115920683
1801	0.947	0.053	2.88301	1.8047e-05	3.91881e-06	0	0.25	2.09047	2.0607	1.77942	-4.43433	8.32232	0.0150368	0.00736842	0.0143739	0.00697368	0.194716	0.0223072	TRUE	-1.27572	1.27572	770	LOC115924143	xaa-Pro aminopeptidase 1-like	115924143
2546	0.9414	0.0586	2.77663	2.01424e-06	5.83463e-07	0	0.25	2.0902	1.9754	2.11984	-6.02865	9.68429	0.0014653	0.000953947	0.00143042	0.000953947	0.0108009	0.0027162	TRUE	-1.2321	1.2321	100	LOC574813	ADP-ribosylation factor-like protein 3, transcript variant X1	574813
1313	0.9516	0.0484	2.97864	4.30448e-06	1.18756e-06	0	0.25	2.08985	2.1075	1.74978	-3.82499	8.95231	0.00286083	0.00167763	0.00279105	0.00167763	0.0321006	0.00780786	TRUE	-1.31515	1.31515	154	LOC587231	UDP-GlcNAc:betaGal beta-1,3-N-acetylglucosaminyltransferase-like protein 1, transcript variant X1	587231
1724	0.9476	0.0524	2.89503	2.50605e-06	2.59898e-07	0	0.25	2.08905	2.14069	3.00639	-6.91347	12.9133	0.00307016	6.57895e-05	0.00293061	6.57895e-05	0.01892	0.00109557	TRUE	-1.28067	1.28067	101	LOC592984	scavenger receptor cysteine-rich type 1 protein M130	592984
2955	0.939	0.061	2.73394	9.81329e-05	1.86505e-05	0	0.25	2.08801	2.00588	2.86853	-6.8774	12.1885	0.0763702	0.0567763	0.0660084	0.0434868	1.04557	0.145362	TRUE	-1.21467	1.21467	3503	LOC105441572	signal-induced proliferation-associated 1-like protein 1, transcript variant X2	105441572
2276	0.9432	0.0568	2.80974	3.23047e-06	6.84469e-07	0	0.25	2.08721	2.03166	2.33663	-6.65478	11.1972	0.00195374	0.00118421	0.00195374	0.00118421	0.0302816	0.0032992	TRUE	-1.24565	1.24565	102	LOC115924179	meiotic recombination protein REC8 homolog	115924179
2491	0.9418	0.0582	2.78391	1.79787e-05	4.01878e-06	0	0.25	2.0869	2.10196	2.0786	-5.5911	8.97574	0.0112689	0.00710526	0.00990824	0.00651316	0.134161	0.0203859	TRUE	-1.23508	1.23508	642	LOC115924735	histone H4	115924735
1477	0.95	0.05	2.94444	1.17661e-05	3.1375e-06	0	0.25	2.08622	2.09967	2.17376	-5.92759	10.0988	0.0100129	0.00529605	0.00987336	0.00523026	0.129492	0.0246843	TRUE	-1.30103	1.30103	592	LOC100893147	serine/threonine-protein kinase Nek6	100893147
1656	0.9484	0.0516	2.91125	8.14388e-06	1.86254e-06	0	0.25	2.08519	2.13831	2.17123	-6.2262	10.5803	0.0064892	0.003125	0.00645431	0.00302632	0.0726006	0.00821062	TRUE	-1.28735	1.28735	374	LOC579623	gamma-butyrobetaine dioxygenase, transcript variant X1	579623
2094	0.9446	0.0554	2.83618	1.80117e-05	4.3065e-06	0	0.25	2.0847	2.07839	2.35231	-7.13833	10.0673	0.015281	0.0142434	0.0148973	0.0135855	0.168909	0.033612	TRUE	-1.25649	1.25649	1081	LOC105440494	uncharacterized LOC105440494, transcript variant X3	105440494
1579	0.949	0.051	2.92358	2.47076e-06	6.35591e-07	0	0.25	2.08301	2.02259	1.58685	-3.66699	8.47405	0.00104665	0.00157895	0.000976869	0.00154605	0.0144114	0.00362623	TRUE	-1.29243	1.29243	96	LOC594721	39S ribosomal protein L16, mitochondrial	594721
718	0.9594	0.0406	3.16254	0.000129198	2.64617e-05	0	0.25	2.08254	2.12485	1.50925	-2.98463	7.027	0.126539	0.0581908	0.111224	0.0532237	1.19927	0.179806	TRUE	-1.39147	1.39147	5716	LOC583583	ras-related protein Rab-20	583583
1165	0.9532	0.0468	3.01394	2.87606e-05	6.76336e-06	0	0.25	2.08109	2.09208	1.44474	-2.85868	6.84206	0.0303876	0.0190789	0.0289223	0.0178289	0.301798	0.0488911	TRUE	-1.32975	1.32975	1567	LOC100887866	uncharacterized LOC100887866	100887866
711	0.9594	0.0406	3.16254	1.21962e-05	2.74527e-06	0	0.25	2.08072	2.15739	1.65639	-4.44765	8.3565	0.010292	0.00529605	0.0101176	0.00523026	0.120059	0.0193092	TRUE	-1.39147	1.39147	618	LOC100891185	peroxisomal targeting signal 1 receptor, transcript variant X1	100891185
2448	0.942	0.058	2.78756	9.85352e-06	1.61509e-06	0	0.25	2.08063	1.99556	2.23759	-6.75353	9.53174	0.00300038	0.00134868	0.00275617	0.00131579	0.0426665	0.0038967	TRUE	-1.23657	1.23657	224	LOC590650	uncharacterized LOC590650, transcript variant X3	590650
234	0.9712	0.0288	3.51816	4.69012e-06	1.22627e-06	0	0.25	2.08052	2.0604	1.1052	-2.47878	6.54516	0.00481457	0.00388158	0.00477968	0.00388158	0.0451756	0.0132425	TRUE	-1.54061	1.54061	307	LOC591903	glycoprotein endo-alpha-1,2-mannosidase	591903
1575	0.9492	0.0508	2.92772	5.65503e-05	1.09573e-05	0	0.25	2.08039	2.07461	1.78682	-4.15427	8.13143	0.0454593	0.0361842	0.0429125	0.0336842	0.548346	0.102817	TRUE	-1.29414	1.29414	2796	LOC762870	uncharacterized protein KIAA0355	762870
1853	0.9464	0.0536	2.87112	1.97631e-06	5.63459e-07	0	0.25	2.08003	2.12696	2.13843	-6.10984	9.46899	0.0011862	0.000822368	0.0011862	0.000756579	0.0119346	0.00123105	TRUE	-1.27084	1.27084	62	LOC105445182	uncharacterized LOC105445182	105445182
2252	0.9434	0.0566	2.81348	2.81631e-05	5.3454e-06	0	0.25	2.07923	2.06458	1.63333	-3.5986	7.98087	0.0214562	0.0190461	0.0201305	0.0182237	0.212073	0.0503336	TRUE	-1.24718	1.24718	1483	LOC752349	CUB and sushi domain-containing protein 3, transcript variant X7	752349
1593	0.949	0.051	2.92358	1.76408e-05	3.93667e-06	0	0.25	2.07886	2.08837	1.6009	-3.49174	8.3155	0.0178279	0.0134539	0.0174092	0.0130263	0.200693	0.0358353	TRUE	-1.29243	1.29243	1374	LOC582314	small integral membrane protein 14	582314
1773	0.9472	0.0528	2.887	1.83847e-05	3.5734e-06	0	0.25	2.0788	2.19642	1.98516	-6.01462	8.32478	0.0170952	0.00279605	0.016537	0.00269737	0.190881	0.0118167	TRUE	-1.27737	1.27737	635	LOC584232	structural maintenance of chromosomes protein 6, transcript variant X2	584232
2460	0.942	0.058	2.78756	7.14927e-06	2.05537e-06	0	0.25	2.07864	1.96203	1.52974	-2.65154	8.31648	0.00683808	0.00519737	0.00676831	0.00516447	0.0592072	0.0147507	TRUE	-1.23657	1.23657	420	LOC582388	2',3'-cyclic-nucleotide 3'-phosphodiesterase, transcript variant X4	582388
2071	0.9446	0.0554	2.83618	2.86892e-05	6.18729e-06	0	0.25	2.07855	2.05633	1.73954	-3.43244	8.29406	0.0208282	0.00845395	0.0198514	0.00769737	0.266153	0.0325796	TRUE	-1.25649	1.25649	1055	LOC588325	monocarboxylate transporter 12	588325
1765	0.9472	0.0528	2.887	3.10774e-06	7.45422e-07	0	0.25	2.07838	2.02326	1.46361	-3.05401	7.26699	0.00275617	0.00144737	0.00275617	0.00144737	0.027429	0.00373866	TRUE	-1.27737	1.27737	164	LOC115919270	spermine synthase-like	115919270
1948	0.9458	0.0542	2.85935	0.000793207	0.000169984	0	0.25	2.07809	2.11355	1.71576	-4.20349	7.51126	0.711126	0.581513	0.426299	0.300033	8.19579	1.58471	TRUE	-1.266	1.266	23203	LOC581568	protein quaking-A, transcript variant X4	581568
1594	0.949	0.051	2.92358	3.08545e-06	8.38417e-07	0	0.25	2.07782	2.09503	1.61421	-5.41805	7.60446	0.00233751	0.000657895	0.00226773	0.000657895	0.028741	0.0018385	TRUE	-1.29243	1.29243	107	LOC579642	uncharacterized LOC579642	579642
1890	0.9462	0.0538	2.86718	7.98276e-05	2.15044e-05	0	0.25	2.0775	2.06576	1.66325	-4.09485	7.92271	0.0790566	0.0573684	0.069567	0.0484211	0.900703	0.215251	TRUE	-1.26922	1.26922	3578	LOC115920344	uncharacterized LOC115920344	115920344
1207	0.9528	0.0472	3.00501	1.60443e-05	3.09343e-06	0	0.25	2.07745	2.13732	1.93101	-5.60342	8.80497	0.01249	0.00736842	0.0114433	0.00674342	0.157354	0.0190908	TRUE	-1.32606	1.32606	694	LOC592985	alkylated DNA repair protein alkB homolog 8, transcript variant X3	592985
1088	0.9542	0.0458	3.03659	4.37451e-06	1.06029e-06	0	0.25	2.07705	2.11425	1.47945	-4.32736	6.9989	0.00390748	0.00223684	0.0038377	0.00220395	0.043545	0.00735519	TRUE	-1.33913	1.33913	268	LOC115919000	uncharacterized LOC115919000	115919000
3091	0.9382	0.0618	2.72006	4.57948e-06	1.04508e-06	0	0.25	2.07654	1.98086	2.24127	-5.36506	10.0174	0.00366326	0.00253289	0.00352371	0.00253289	0.0324679	0.00632545	TRUE	-1.20901	1.20901	230	LOC115919211	histone deacetylase complex subunit SAP18-like	115919211
1825	0.9466	0.0534	2.87507	3.25882e-06	8.22757e-07	0	0.25	2.07591	2.0142	1.6417	-2.98013	8.83244	0.00300038	0.000756579	0.0029655	0.000723684	0.0321306	0.00133897	TRUE	-1.27246	1.27246	163	LOC100893042	uncharacterized LOC100893042	100893042
1768	0.9472	0.0528	2.887	4.64147e-06	1.31932e-06	0	0.25	2.07574	2.00817	1.5982	-4.193	8.36037	0.00317482	0.00223684	0.00307016	0.00220395	0.0275481	0.00639707	TRUE	-1.27737	1.27737	209	LOC593850	radical S-adenosyl methionine domain-containing protein 1, mitochondrial-like	593850
2918	0.9392	0.0608	2.73744	4.80691e-06	4.30367e-07	0	0.25	2.07573	1.99445	2.69516	-7.23388	12.5067	0.00258173	0.000427632	0.00254684	0.000427632	0.0427546	0.00133263	TRUE	-1.2161	1.2161	93	LOC105441411	probable serine/threonine-protein kinase roco11	105441411
1229	0.9524	0.0476	2.99615	8.19424e-06	1.77024e-06	0	0.25	2.07557	2.16054	1.69571	-4.28593	7.53875	0.00568677	0.00424342	0.00540767	0.00407895	0.0618511	0.0121645	TRUE	-1.32239	1.32239	376	LOC100892359	UPF0462 protein C4orf33 homolog, transcript variant X1	100892359
2151	0.944	0.056	2.82477	1.77409e-05	3.63838e-06	0	0.25	2.07509	2.05896	1.62298	-4.54398	8.76386	0.0154904	0.0112829	0.0146879	0.0109868	0.162001	0.0312816	TRUE	-1.25181	1.25181	959	LOC115923805	uncharacterized LOC115923805	115923805
1308	0.9516	0.0484	2.97864	1.07917e-05	4.03706e-06	0	0.25	2.07434	2.1478	2.02621	-5.48184	9.63702	0.00941981	0.0103289	0.0076754	0.00723684	0.0694891	0.015554	TRUE	-1.31515	1.31515	695	LOC582213	inner centromere protein A	582213
1275	0.952	0.048	2.98736	1.5864e-05	3.71283e-06	0	0.25	2.07432	2.04926	1.47463	-3.15675	7.79074	0.0114433	0.0120066	0.0111642	0.011875	0.134607	0.032439	TRUE	-1.31876	1.31876	997	LOC115918270	ATP-binding cassette sub-family C member 9-like, transcript variant X3	115918270
2456	0.942	0.058	2.78756	2.07116e-05	5.71917e-06	0	0.25	2.07403	2.06581	1.8019	-3.69754	7.70141	0.0196072	0.0133224	0.0191885	0.0125987	0.217481	0.0415742	TRUE	-1.23657	1.23657	1016	LOC105445492	ankyrin repeat and protein kinase domain-containing protein 1-like	105445492
1559	0.9492	0.0508	2.92772	1.71551e-06	4.56686e-07	0	0.25	2.07387	2.0441	2.15972	-6.65858	10.2547	0.00122109	0.000723684	0.00122109	0.000723684	0.014064	0.00222774	TRUE	-1.29414	1.29414	80	LOC576596	anaphase-promoting complex subunit 11, transcript variant X2	576596
2027	0.945	0.055	2.84385	6.34996e-06	1.90781e-06	0	0.25	2.07321	2.12687	2.11044	-5.74123	9.90802	0.00397725	0.00444079	0.00387259	0.00430921	0.0494458	0.00817413	TRUE	-1.25964	1.25964	372	LOC583633	probable glutamate--tRNA ligase, mitochondrial, transcript variant X3	583633
1181	0.953	0.047	3.00947	3.24819e-05	8.01486e-06	0	0.25	2.07234	2.01149	1.7303	-4.58017	8.89401	0.0375746	0.0240789	0.0354464	0.0229934	0.366717	0.0780418	TRUE	-1.3279	1.3279	2233	LOC578285	probable ATP-dependent RNA helicase DDX58	578285
841	0.9576	0.0424	3.11728	2.13043e-05	5.11106e-06	0	0.25	2.07227	2.04935	1.56387	-3.31774	7.55831	0.0200258	0.0172039	0.0195025	0.01625	0.215928	0.0526627	TRUE	-1.37263	1.37263	1324	LOC578001	uncharacterized LOC578001	578001
1982	0.9454	0.0546	2.85157	2.33751e-06	8.01705e-07	0	0.25	2.07181	1.99825	1.94919	-5.40632	9.34322	0.0017793	0.00128289	0.00174441	0.00128289	0.0146379	0.00481137	TRUE	-1.26281	1.26281	135	LOC575819	exosome complex component RRP40	575819
2638	0.9408	0.0592	2.76581	9.30556e-05	2.48451e-05	0	0.25	2.07119	1.97766	1.67919	-4.17084	8.00493	0.0736141	0.0609211	0.068346	0.0513816	0.865401	0.17153	TRUE	-1.22768	1.22768	4062	LOC100891154	uncharacterized LOC100891154	100891154
1870	0.9464	0.0536	2.87112	2.73432e-05	6.71312e-06	0	0.25	2.07081	2.1414	1.90171	-5.34797	9.25102	0.00948959	0.0104605	0.00774518	0.00986842	0.0894303	0.0465428	TRUE	-1.27084	1.27084	1023	LOC115923164	contactin-2-like, transcript variant X1	115923164
2389	0.9424	0.0576	2.79491	1.69567e-05	2.70817e-06	0	0.25	2.07057	1.9054	1.93918	-4.82748	10.396	0.0107804	0.00519737	0.0104316	0.00513158	0.140941	0.0210574	TRUE	-1.23958	1.23958	586	LOC590885	protein phosphatase 1K, mitochondrial	590885
1735	0.9476	0.0524	2.89503	6.22711e-06	1.51314e-06	0	0.25	2.06983	2.14086	2.2013	-6.40401	11.4906	0.00523323	0.00351974	0.00519834	0.00345395	0.0519178	0.0101273	TRUE	-1.28067	1.28067	343	LOC585800	ubiquitin-conjugating enzyme E2 G2	585800
1480	0.95	0.05	2.94444	3.49461e-06	8.51716e-07	0	0.25	2.06936	2.13263	1.69016	-4.73187	7.24429	0.00258173	0.00167763	0.00254684	0.00167763	0.0322761	0.00453716	TRUE	-1.30103	1.30103	159	LOC115924933	uncharacterized LOC115924933	115924933
2642	0.9408	0.0592	2.76581	6.4205e-06	1.46295e-06	0	0.25	2.06887	2.0519	1.95706	-5.2218	9.78521	0.00627987	0.00157895	0.0062101	0.00144737	0.066512	0.00700546	TRUE	-1.22768	1.22768	272	LOC586332	A disintegrin and metalloproteinase with thrombospondin motifs 9	586332
540	0.9628	0.0372	3.25354	7.462e-06	1.96977e-06	0	0.25	2.06776	2.08062	1.16585	-1.94412	6.28334	0.00889649	0.004375	0.00868716	0.00424342	0.0862523	0.0142804	TRUE	-1.42946	1.42946	477	LOC590387	GDH/6PGL endoplasmic bifunctional protein, transcript variant X1	590387
1510	0.9498	0.0502	2.94024	1.0767e-05	2.97414e-06	0	0.25	2.06776	2.01296	1.41452	-4.28328	7.12236	0.0101873	0.00460526	0.00990824	0.00450658	0.104207	0.00978042	TRUE	-1.2993	1.2993	627	LOC100888350	uncharacterized LOC100888350	100888350
2493	0.9416	0.0584	2.78026	1.45463e-05	5.17235e-06	0	0.25	2.06743	2.10743	2.3089	-8.00358	11.4807	0.0131528	0.0125	0.0105711	0.00815789	0.0841338	0.022498	TRUE	-1.23359	1.23359	960	LOC581447	delta(14)-sterol reductase TM7SF2, transcript variant X2	581447
2409	0.9422	0.0578	2.79123	7.58091e-06	2.2102e-06	0	0.25	2.06741	2.01083	1.60028	-3.32505	8.87326	0.00687297	0.00651316	0.00652409	0.00605263	0.0651078	0.0147432	TRUE	-1.23807	1.23807	484	LOC100890913	uncharacterized LOC100890913, transcript variant X2	100890913
1639	0.9486	0.0514	2.91535	3.46279e-05	1.23823e-05	0	0.25	2.06726	2.18967	2.29742	-7.05428	9.4255	0.0217005	0.0241447	0.0205491	0.0182895	0.266763	0.0548819	TRUE	-1.28904	1.28904	1334	LOC753239	WD repeat-containing and planar cell polarity effector protein fritz homolog, transcript variant X2	753239
2774	0.94	0.06	2.75154	4.71323e-05	8.54395e-06	0	0.25	2.06716	2.13782	1.83232	-4.61103	8.82774	0.0376792	0.0154934	0.0356208	0.0138816	0.491622	0.0331884	TRUE	-1.22185	1.22185	2409	LOC100890995	uncharacterized LOC100890995	100890995
802	0.958	0.042	3.12718	7.82755e-05	1.5757e-05	0	0.25	2.06698	2.15699	1.97349	-5.48621	10.0922	0.0700206	0.0413487	0.0634267	0.0350987	0.883173	0.104903	TRUE	-1.37675	1.37675	3958	LOC579914	cortactin-binding protein 2, transcript variant X1	579914
738	0.959	0.041	3.15232	0.00017284	4.01152e-05	0	0.25	2.06608	2.05659	1.31518	-3.05742	6.43624	0.167463	0.140197	0.144995	0.108816	1.82674	0.353854	TRUE	-1.38722	1.38722	8838	LOC585618	ubiquitin carboxyl-terminal hydrolase 34	585618
1343	0.9512	0.0488	2.96999	7.70177e-06	1.8645e-06	0	0.25	2.06604	2.05603	1.57516	-4.00858	8.41155	0.0064892	0.00654605	0.00638454	0.00651316	0.0734257	0.0171785	TRUE	-1.31158	1.31158	451	LOC752647	BLOC-1-related complex subunit 6, transcript variant X1	752647
1885	0.9462	0.0538	2.86718	2.50003e-06	5.45422e-07	0	0.25	2.06448	2.13769	1.63948	-5.41364	7.70627	0.00167463	0.000789474	0.00163974	0.000789474	0.0178705	0.0023927	TRUE	-1.26922	1.26922	83	LOC105439194	tripartite motif containing 13-like	105439194
2854	0.9396	0.0604	2.74446	4.1766e-05	1.10699e-05	0	0.25	2.0637	2.05643	2.28354	-6.31066	10.0547	0.0318529	0.0292105	0.029341	0.0265789	0.398082	0.0817689	TRUE	-1.21896	1.21896	2445	LOC115921842	calcium-activated potassium channel subunit alpha-1-like	115921842
1173	0.9532	0.0468	3.01394	1.73379e-05	4.29491e-06	0	0.25	2.06339	2.05431	1.58781	-4.61988	8.03342	0.0163626	0.0119737	0.015281	0.0114803	0.162168	0.0329329	TRUE	-1.32975	1.32975	1577	LOC581113	pericentriolar material 1 protein, transcript variant X2	581113
1198	0.9528	0.0472	3.00501	2.24424e-05	4.72255e-06	0	0.25	2.06326	2.15807	1.68549	-4.34604	7.57488	0.0217005	0.0100658	0.0209678	0.00980263	0.223088	0.0323753	TRUE	-1.32606	1.32606	1139	LOC580097	nuclease EXOG, mitochondrial	580097
1769	0.9472	0.0528	2.887	1.34859e-05	3.38182e-06	0	0.25	2.06299	2.12995	1.63838	-4.6688	6.79245	0.0165719	0.00671053	0.0160486	0.00657895	0.125295	0.0185923	TRUE	-1.27737	1.27737	872	LOC586275	protein lin-52 homolog	586275
2983	0.9388	0.0612	2.73046	9.22874e-06	1.95482e-06	0	0.25	2.06268	2.07759	1.92815	-4.51399	9.22424	0.00582633	0.00240132	0.00572166	0.00240132	0.0739655	0.00767792	TRUE	-1.21325	1.21325	408	LOC584518	protein unc-79 homolog, transcript variant X2	584518
284	0.9692	0.0308	3.44896	2.09571e-05	5.77679e-06	0	0.25	2.06205	2.02666	1.15008	-3.29868	6.18146	0.0189443	0.00532895	0.0184907	0.00496711	0.191902	0.0169538	TRUE	-1.51145	1.51145	963	LOC100890795	golgin subfamily A member 6-like protein 7, transcript variant X1	100890795
1033	0.955	0.045	3.05505	6.12246e-06	1.49368e-06	0	0.25	2.06134	2.07109	1.34278	-3.15948	6.79609	0.0047099	0.00180921	0.00450058	0.00177632	0.0478579	0.00531436	TRUE	-1.34679	1.34679	250	LOC115918610	uncharacterized LOC115918610	115918610
2310	0.943	0.057	2.80601	7.94949e-06	1.79445e-06	0	0.25	2.06118	2.05839	1.70499	-4.55458	7.88076	0.00753585	0.00414474	0.00736141	0.00401316	0.080801	0.010259	TRUE	-1.24413	1.24413	410	LOC105445346	procollagen galactosyltransferase 2-like	105445346
1227	0.9526	0.0474	3.00057	6.40642e-06	1.30582e-06	0	0.25	2.06076	2.13114	2.37324	-6.21768	9.73999	0.00460524	0.00154605	0.00453546	0.00148026	0.0576863	0.00449865	TRUE	-1.32422	1.32422	206	LOC115925870	tripartite motif-containing protein 45-like	115925870
1896	0.9462	0.0538	2.86718	1.10146e-05	2.2441e-06	0	0.25	2.05991	2.15061	1.61332	-4.22379	7.82784	0.00669853	0.00450658	0.00627987	0.00447368	0.0730871	0.0130723	TRUE	-1.26922	1.26922	381	LOC590413	trafficking protein particle complex subunit 1, transcript variant X1	590413
2184	0.9438	0.0562	2.821	2.82569e-06	6.89504e-07	0	0.25	2.05951	2.0297	1.96779	-4.95515	8.43563	0.00136064	0.000888158	0.00132575	0.000888158	0.0182272	0.00196873	TRUE	-1.25026	1.25026	86	LOC593674	A-kinase-interacting protein 1	593674
2441	0.942	0.058	2.78756	3.58812e-05	1.08602e-05	0	0.25	2.05944	2.11783	3.17531	-10.1507	13.4312	0.022782	0.0466447	0.0219796	0.0360855	0.305056	0.0867932	TRUE	-1.23657	1.23657	1909	LOC105444516	uncharacterized LOC105444516	105444516
2588	0.9412	0.0588	2.77301	1.40944e-05	3.78038e-06	0	0.25	2.05928	2.15926	2.13541	-6.29925	9.57539	0.0120015	0.0109539	0.0116527	0.0102303	0.123374	0.0219185	TRUE	-1.23062	1.23062	759	LOC115921320	uncharacterized LOC115921320	115921320
708	0.9596	0.0404	3.16769	4.29455e-05	1.03552e-05	0	0.25	2.05928	2.04506	1.2148	-2.64133	6.68395	0.028713	0.0265789	0.0268988	0.0252303	0.352131	0.0830805	TRUE	-1.39362	1.39362	2024	LOC587947	solute carrier family 15 member 2, transcript variant X4	587947
2696	0.9404	0.0596	2.75865	1.05084e-05	2.95943e-06	0	0.25	2.05879	2.07748	1.7506	-4.40103	7.52864	0.00816383	0.00259868	0.00798939	0.00236842	0.0811227	0.00775624	TRUE	-1.22475	1.22475	784	LOC593975	mitochondrial dicarboxylate carrier	593975
1702	0.9478	0.0522	2.89906	7.28242e-06	1.8577e-06	0	0.25	2.05703	2.04765	1.70428	-4.53099	9.02683	0.00544256	0.00325658	0.00523323	0.00309211	0.0671768	0.0083823	TRUE	-1.28233	1.28233	337	LOC582035	cholesterol 24-hydroxylase	582035
3232	0.9374	0.0626	2.70634	1.94093e-05	3.97949e-06	0	0.25	2.05692	2.00346	2.26807	-7.46978	10.0629	0.00729163	0.00595395	0.00676831	0.00546053	0.109822	0.0213721	TRUE	-1.20343	1.20343	519	LOC115921652	uncharacterized LOC115921652, transcript variant X2	115921652
2383	0.9424	0.0576	2.79491	3.1356e-05	6.81563e-06	0	0.25	2.05584	2.0947	2.44196	-5.89259	10.6453	0.0269337	0.0185855	0.026201	0.0178289	0.344405	0.0769639	TRUE	-1.23958	1.23958	1464	LOC576021	myotubularin-related protein 10-like	576021
1607	0.9488	0.0512	2.91946	9.01354e-06	2.32949e-06	0	0.25	2.05575	2.03395	1.54306	-3.64815	8.86328	0.00460524	0.00296053	0.00432613	0.00282895	0.0442218	0.0102091	TRUE	-1.29073	1.29073	304	LOC577179	centrosomal protein of 72 kDa	577179
3435	0.9362	0.0638	2.68608	1.30649e-05	3.73361e-06	0	0.25	2.05555	1.88402	1.697	-2.7949	8.17731	0.0113038	0.0111184	0.0110247	0.0106579	0.112988	0.030326	TRUE	-1.19518	1.19518	800	LOC590715	uncharacterized LOC590715	590715
2280	0.9432	0.0568	2.80974	8.4733e-06	1.57303e-06	0	0.25	2.05526	2.00408	1.86286	-6.97826	8.00016	0.0044308	0.001875	0.00439591	0.001875	0.0632264	0.00838753	TRUE	-1.24565	1.24565	287	LOC756255	F-box only protein 32, transcript variant X2	756255
2260	0.9432	0.0568	2.80974	1.11472e-05	3.59892e-06	0	0.25	2.05524	2.08621	3.07318	-7.58132	11.3832	0.00938492	0.00503289	0.00900115	0.00467105	0.108912	0.0271726	TRUE	-1.24565	1.24565	419	LOC100889243	somatostatin receptor type 2	100889243
2120	0.9444	0.0556	2.83237	4.84389e-06	1.42912e-06	0	0.25	2.05523	2.08288	2.46317	-6.02325	10.2541	0.00198863	0.00243421	0.00184907	0.00213816	0.0184939	0.00569229	TRUE	-1.25493	1.25493	220	LOC115926741	octopamine receptor 1-like	115926741
1235	0.9524	0.0476	2.99615	5.9336e-06	1.35028e-06	0	0.25	2.05485	2.11277	1.96581	-5.5315	9.23647	0.00429125	0.00144737	0.00425636	0.00141447	0.04753	0.00682549	TRUE	-1.32239	1.32239	206	LOC115917947	NADH-quinone oxidoreductase chain 1-like, transcript variant X2	115917947
2693	0.9404	0.0596	2.75865	2.10988e-06	5.22842e-07	0	0.25	2.05455	1.9443	1.95926	-4.37607	9.65678	0.00136064	0.000756579	0.00136064	0.000756579	0.0149286	0.00280723	TRUE	-1.22475	1.22475	85	LOC115926489	uncharacterized LOC115926489	115926489
1097	0.9542	0.0458	3.03659	6.15759e-06	1.53485e-06	0	0.25	2.05436	2.07814	1.87284	-6.13011	8.58188	0.00418658	0.00226974	0.00411681	0.00223684	0.0489995	0.00632868	TRUE	-1.33913	1.33913	301	LOC115923124	diphosphoinositol polyphosphate phosphohydrolase 1-like	115923124
2290	0.943	0.057	2.80601	3.20841e-05	9.72492e-06	0	0.25	2.05433	1.98682	1.5428	-2.97531	7.11959	0.0399121	0.0429605	0.0374001	0.0378618	0.398296	0.102891	TRUE	-1.24413	1.24413	2675	LOC587853	methyl-CpG-binding domain protein 2, transcript variant X1	587853
1538	0.9494	0.0506	2.93188	1.14736e-05	3.26558e-06	0	0.25	2.05415	2.09458	2.74068	-10.5819	10.7796	0.0148275	0.00891447	0.0141995	0.00835526	0.123704	0.0269461	TRUE	-1.29585	1.29585	838	LOC575085	uncharacterized LOC575085	575085
2202	0.9438	0.0562	2.821	0.000180164	4.04731e-05	0	0.25	2.0538	1.99938	2.04438	-5.10175	9.50872	0.139797	0.0975987	0.121132	0.0800658	1.71488	0.269237	TRUE	-1.25026	1.25026	8271	LOC578070	BTB/POZ domain-containing protein 7	578070
1221	0.9526	0.0474	3.00057	9.83322e-05	1.99472e-05	0	0.25	2.05377	2.13801	2.64054	-8.10452	11.1502	0.0706137	0.0263158	0.0648571	0.0236842	0.885952	0.0977161	TRUE	-1.32422	1.32422	2733	LOC100888628	uncharacterized LOC100888628	100888628
1274	0.952	0.048	2.98736	5.90002e-06	1.36009e-06	0	0.25	2.0534	2.05327	1.39969	-5.10149	6.90459	0.00488435	0.00315789	0.00477968	0.00315789	0.0592144	0.0072877	TRUE	-1.31876	1.31876	294	LOC100889966	methylcrotonoyl-CoA carboxylase beta chain, mitochondrial	100889966
1740	0.9476	0.0524	2.89503	0.000121869	2.77559e-05	0	0.25	2.05269	2.03241	1.52248	-3.55252	7.40043	0.104351	0.0920066	0.0946516	0.0770724	1.20886	0.251539	TRUE	-1.28067	1.28067	6461	LOC577326	cleavage and polyadenylation specificity factor subunit 6, transcript variant X2	577326
1783	0.9472	0.0528	2.887	1.09611e-05	2.48624e-06	0	0.25	2.05186	2.12255	2.22611	-5.86699	9.0503	0.00872205	0.00638158	0.00858249	0.00621711	0.107277	0.017816	TRUE	-1.27737	1.27737	516	LOC115928516	uncharacterized LOC115928516	115928516
1873	0.9464	0.0536	2.87112	2.59219e-05	6.65527e-06	0	0.25	2.05139	2.09544	1.98164	-5.03142	8.64017	0.0158392	0.0165132	0.014653	0.0160197	0.201164	0.0638451	TRUE	-1.27084	1.27084	1173	LOC580371	zinc finger protein GLI3, transcript variant X1	580371
1981	0.9454	0.0546	2.85157	2.01845e-05	5.37054e-06	0	0.25	2.05119	2.02028	1.91405	-4.30864	8.85235	0.0178627	0.0190789	0.0173045	0.0183882	0.193571	0.0448077	TRUE	-1.26281	1.26281	1265	LOC593454	zinc finger CCHC domain-containing protein 8	593454
850	0.9574	0.0426	3.11237	8.41723e-06	1.75721e-06	0	0.25	2.05102	2.14875	1.77511	-4.59953	8.24212	0.00868716	0.00335526	0.00851272	0.00332237	0.0761929	0.0101099	TRUE	-1.37059	1.37059	485	LOC115926666	mapk-regulated corepressor-interacting protein 1-like	115926666
1717	0.9476	0.0524	2.89503	3.82916e-06	9.6234e-07	0	0.25	2.05048	2.1334	2.05185	-5.89093	9.39616	0.0026515	0.00164474	0.00261661	0.00161184	0.0322523	0.00487018	TRUE	-1.28067	1.28067	147	LOC581588	kinesin-like protein KIF25	581588
2979	0.9388	0.0612	2.73046	1.28832e-05	3.50989e-06	0	0.25	2.05031	2.04856	2.09622	-5.42276	9.61706	0.00746607	0.00661184	0.00732652	0.00615132	0.108534	0.0218402	TRUE	-1.21325	1.21325	496	LOC105444399	uncharacterized LOC105444399	105444399
2041	0.9448	0.0552	2.84001	1.00318e-05	2.55933e-06	0	0.25	2.05025	2.0953	1.84117	-4.43214	8.6934	0.00805917	0.00513158	0.00788473	0.00509868	0.0961032	0.0220272	TRUE	-1.25806	1.25806	595	LOC115918578	uncharacterized LOC115918578	115918578
1348	0.9512	0.0488	2.96999	8.42466e-06	2.13014e-06	0	0.25	2.04901	2.00373	3.13088	-9.5055	13.115	0.00554722	0.00253289	0.00547744	0.00240132	0.0795925	0.0140765	TRUE	-1.31158	1.31158	329	LOC105445315	uncharacterized LOC105445315, transcript variant X1	105445315
2494	0.9416	0.0584	2.78026	2.72337e-06	7.309e-07	0	0.25	2.04844	1.90831	2.02366	-5.09043	10.1056	0.00258173	0.00144737	0.00254684	0.00144737	0.0267331	0.00413681	TRUE	-1.23359	1.23359	162	LOC585722	uncharacterized oxidoreductase TM_0325	585722
1168	0.9532	0.0468	3.01394	2.60813e-06	6.1277e-07	0	0.25	2.04789	2.18387	1.90616	-6.32672	8.01772	0.00170952	0.000493421	0.00170952	0.000493421	0.0168144	0.00197145	TRUE	-1.32975	1.32975	77	REJ8	receptor for egg jelly 8, transcript variant X1	100034240
369	0.967	0.033	3.37769	1.10491e-05	2.90259e-06	0	0.25	2.04775	2.04273	1.16091	-2.83995	5.80366	0.0132226	0.0108882	0.0128389	0.0107566	0.129128	0.0282917	TRUE	-1.48149	1.48149	863	LOC586531	3-oxoacyl-[acyl-carrier-protein] reductase FabG	586531
1723	0.9476	0.0524	2.89503	7.33203e-05	1.64155e-05	0	0.25	2.04768	2.01953	1.66226	-3.86648	7.27185	0.0666364	0.0456908	0.0576702	0.0392434	0.779327	0.127249	TRUE	-1.28067	1.28067	3857	LOC592450	calcium/calmodulin-dependent protein kinase type IV	592450
2316	0.9428	0.0572	2.8023	8.28476e-06	2.0083e-06	0	0.25	2.04718	2.0769	1.96558	-5.49085	9.3697	0.00634965	0.00263158	0.00624498	0.00263158	0.0738395	0.010582	TRUE	-1.2426	1.2426	390	LOC115928765	tenascin-like	115928765
2305	0.943	0.057	2.80601	1.82354e-06	4.78611e-07	0	0.25	2.04713	1.97579	1.98745	-4.54658	10.0018	0.0020584	0.000789474	0.00202351	0.000789474	0.0162099	0.00158214	TRUE	-1.24413	1.24413	130	LOC753821	tRNA methyltransferase 10 homolog B	753821
1829	0.9466	0.0534	2.87507	7.27619e-06	2.21225e-06	0	0.25	2.04707	2.0544	1.80505	-5.49589	8.64184	0.00889649	0.00536184	0.00847783	0.00523026	0.0773755	0.0206529	TRUE	-1.27246	1.27246	502	LOC581421	pyridoxal phosphate phosphatase PHOSPHO2	581421
2685	0.9406	0.0594	2.76222	2.87847e-06	7.44031e-07	0	0.25	2.04706	2.00363	1.70465	-4.35088	8.44371	0.00160486	0.00131579	0.00156997	0.00131579	0.0191738	0.00475473	TRUE	-1.22621	1.22621	119	LOC100891530	leucine-rich repeat-containing protein 42	100891530
3498	0.936	0.064	2.68273	7.40397e-06	2.30375e-06	0	0.25	2.04702	1.83896	1.819	-3.48672	8.85843	0.00537278	0.00509868	0.00519834	0.00490132	0.0544483	0.010951	TRUE	-1.19382	1.19382	409	LOC115926419	calcium-responsive transcription factor-like	115926419
3453	0.9362	0.0638	2.68608	3.1217e-06	6.51055e-07	0	0.25	2.04692	1.98633	2.14269	-6.22681	10.0147	0.00198863	0.00138158	0.00191885	0.00134868	0.0271071	0.00349202	TRUE	-1.19518	1.19518	122	LOC105443065	uncharacterized LOC105443065	105443065
1930	0.9458	0.0542	2.85935	3.0913e-05	7.28629e-06	0	0.25	2.04669	2.06548	1.71006	-4.55056	7.99254	0.0227471	0.0139474	0.0211771	0.0126645	0.274198	0.0384622	TRUE	-1.266	1.266	1954	LOC589260	protein rogdi homolog, transcript variant X2	589260
2179	0.9438	0.0562	2.821	5.0628e-06	1.38999e-06	0	0.25	2.04589	2.06387	2.03509	-6.03445	8.10595	0.00345393	0.00305921	0.00345393	0.00302632	0.0454547	0.00910621	TRUE	-1.25026	1.25026	224	LOC577126	dephospho-CoA kinase domain-containing protein	577126
1137	0.9536	0.0464	3.02294	3.39844e-06	8.66885e-07	0	0.25	2.0456	2.06215	1.65945	-4.01129	8.18829	0.00261661	0.00108553	0.00254684	0.00108553	0.0304245	0.00512114	TRUE	-1.33348	1.33348	137	LOC588301	uncharacterized LOC588301, transcript variant X1	588301
1709	0.9478	0.0522	2.89906	1.69447e-06	3.38731e-07	0	0.25	2.04536	2.06652	2.61464	-7.77926	11.399	0.00115131	0.000526316	0.00115131	0.000526316	0.0138045	0.00159795	TRUE	-1.28233	1.28233	50	LOC115928173	uncharacterized LOC115928173	115928173
518	0.9632	0.0368	3.26476	1.43727e-05	3.72381e-06	0	0.25	2.0453	1.99259	1.24459	-2.26977	7.02157	0.012176	0.0075	0.0115131	0.00694079	0.117943	0.0179214	TRUE	-1.43415	1.43415	665	LOC591083	3-oxoacyl-[acyl-carrier-protein] synthase, mitochondrial	591083
1958	0.9456	0.0544	2.85546	6.39895e-06	1.73405e-06	0	0.25	2.0453	1.98857	1.66543	-4.39888	8.86451	0.0058961	0.00440789	0.005617	0.00421053	0.0532658	0.00967037	TRUE	-1.2644	1.2644	361	LOC575488	anaphase-promoting complex subunit 4	575488
2562	0.9414	0.0586	2.77663	1.2721e-05	2.36592e-06	0	0.25	2.04453	2.02456	1.60017	-3.18349	7.28587	0.00715208	0.00424342	0.0070823	0.00417763	0.0935181	0.0131271	TRUE	-1.2321	1.2321	413	LOC575355	CDK2-associated and cullin domain-containing protein 1	575355
1193	0.953	0.047	3.00947	1.17403e-05	2.5619e-06	0	0.25	2.04387	2.1417	2.44452	-8.04719	10.5677	0.00928026	0.00851974	0.0091407	0.00802632	0.115511	0.0221858	TRUE	-1.3279	1.3279	574	LOC100890195	bcl-2-related ovarian killer protein homolog B	100890195
2458	0.942	0.058	2.78756	5.99965e-06	1.67047e-06	0	0.25	2.04346	1.95058	1.52925	-4.24572	7.7392	0.0047099	0.00171053	0.00460524	0.00164474	0.0541933	0.00632975	TRUE	-1.23657	1.23657	251	LOC105446547	tripartite motif-containing protein 5-like	105446547
3466	0.9362	0.0638	2.68608	8.26373e-06	1.44423e-06	0	0.25	2.04332	1.99728	2.04349	-4.86712	9.14859	0.00551233	0.00286184	0.00540767	0.00282895	0.0747776	0.00955602	TRUE	-1.19518	1.19518	287	LOC105444188	uncharacterized LOC105444188	105444188
1630	0.9486	0.0514	2.91535	2.90652e-06	7.55032e-07	0	0.25	2.04315	2.06275	2.31303	-7.07074	9.57555	0.00247706	0.00125	0.00244217	0.00125	0.0269973	0.00294351	TRUE	-1.28904	1.28904	130	LOC115927601	E3 ubiquitin-protein ligase TRIM71-like	115927601
3154	0.9378	0.0622	2.71318	5.51351e-06	1.27138e-06	0	0.25	2.04255	1.9369	2.37065	-6.43517	11.2638	0.00422147	0.00256579	0.00411681	0.00253289	0.0506997	0.00593784	TRUE	-1.20621	1.20621	240	LOC115928849	iron-sulfur cluster co-chaperone protein HscB homolog	115928849
556	0.9626	0.0374	3.24797	0.000301529	6.57984e-05	0	0.25	2.04254	2.04485	1.58297	-3.65226	7.3851	0.29477	0.222401	0.234204	0.160362	3.60976	0.567104	TRUE	-1.42713	1.42713	14096	LOC589574	U2 snRNP-associated SURP motif-containing protein	589574
3155	0.9378	0.0622	2.71318	1.24681e-06	3.43204e-07	0	0.25	2.04231	1.8594	2.5501	-5.57899	13.12	0.0014653	0.000493421	0.0014653	0.000493421	0.00907143	0.000859868	TRUE	-1.20621	1.20621	97	LOC585950	cyclin-dependent kinase 2	585950
2709	0.9404	0.0596	2.75865	1.08741e-05	2.73556e-06	0	0.25	2.04217	1.94289	2.12716	-4.67098	8.88593	0.00778006	0.00845395	0.00760562	0.00802632	0.0894878	0.0178698	TRUE	-1.22475	1.22475	531	LOC100891018	transmembrane protein 45B	100891018
1881	0.9462	0.0538	2.86718	7.00149e-06	1.61042e-06	0	0.25	2.04159	2.00664	1.47196	-4.90991	7.96431	0.00519834	0.00223684	0.00512856	0.00223684	0.0573775	0.00715749	TRUE	-1.26922	1.26922	271	LOC579672	receptor-type tyrosine-protein phosphatase beta	579672
2697	0.9404	0.0596	2.75865	9.23144e-07	3.37488e-07	0	0.25	2.04041	1.94153	2.14272	-5.88066	10.8404	0.000313994	0.000197368	0.000313994	0.000164474	0.00385763	0.000788338	TRUE	-1.22475	1.22475	76	LOC752074	solute carrier family 43 member 3, transcript variant X3	752074
2357	0.9426	0.0574	2.7986	4.41557e-05	9.23118e-06	0	0.25	2.03956	2.03245	1.50617	-2.85793	7.30968	0.0377839	0.0228618	0.0356906	0.0214474	0.413494	0.069426	TRUE	-1.24109	1.24109	1912	LOC754651	uncharacterized sodium-dependent transporter HI_0736	754651
1070	0.9546	0.0454	3.04578	2.47899e-06	6.97449e-07	0	0.25	2.03915	2.09317	2.65692	-8.68297	11.859	0.00163974	0.00108553	0.00160486	0.00105263	0.016179	0.00346437	TRUE	-1.34294	1.34294	89	LOC105441753	uncharacterized LOC105441753	105441753
1744	0.9474	0.0526	2.89101	2.01919e-05	4.55266e-06	0	0.25	2.03889	2.04	1.87621	-4.61471	9.57138	0.0226773	0.00621711	0.0213167	0.00592105	0.207425	0.021539	TRUE	-1.27901	1.27901	1127	LOC585255	abasic site processing protein HMCES	585255
1814	0.9468	0.0532	2.87903	1.35766e-05	3.30491e-06	0	0.25	2.03858	2.02948	1.7668	-4.58123	8.75136	0.00959425	0.004375	0.0094547	0.00427632	0.123967	0.0218009	TRUE	-1.27409	1.27409	479	LOC105446464	uncharacterized LOC105446464, transcript variant X1	105446464
602	0.9616	0.0384	3.22054	3.62759e-05	9.85909e-06	0	0.25	2.03831	1.99886	1.26758	-3.89915	6.25927	0.0384468	0.0303289	0.0360744	0.0276316	0.38128	0.083283	TRUE	-1.41567	1.41567	2385	LOC115918651	histone-lysine N-methyltransferase NSD2-like	115918651
2167	0.944	0.056	2.82477	2.25214e-05	4.8272e-06	0	0.25	2.0382	2.0479	1.74316	-4.4342	7.91737	0.0138506	0.00950658	0.0132226	0.00914474	0.171055	0.0293693	TRUE	-1.25181	1.25181	820	LOC100887834	uncharacterized LOC100887834, transcript variant X2	100887834
1076	0.9544	0.0456	3.04117	5.97377e-06	1.17073e-06	0	0.25	2.03799	2.20132	1.87899	-5.15386	7.7163	0.00422147	0.00154605	0.00415169	0.00151316	0.053944	0.0040197	TRUE	-1.34104	1.34104	213	LOC757097	uncharacterized LOC757097	757097
2091	0.9446	0.0554	2.83618	1.89519e-06	5.60987e-07	0	0.25	2.03755	2.00101	1.56387	-4.56081	7.84696	0.000941981	0.000855263	0.000941981	0.000855263	0.00845277	0.00331036	TRUE	-1.25649	1.25649	143	LOC100893877	slit homolog 1 protein	100893877
1595	0.949	0.051	2.92358	0.000218953	5.08243e-05	0	0.25	2.0369	2.02258	1.55049	-3.90071	7.23813	0.187978	0.191875	0.160869	0.138092	2.31117	0.465559	TRUE	-1.29243	1.29243	9837	LOC577683	FTS and Hook-interacting protein, transcript variant X2	577683
2808	0.94	0.06	2.75154	2.84231e-06	7.67927e-07	0	0.25	2.03682	1.92707	1.78812	-3.74022	8.83978	0.00160486	0.00101974	0.00156997	0.000986842	0.0197429	0.00212708	TRUE	-1.22185	1.22185	107	LOC100890661	acyl-coenzyme A thioesterase 13	100890661
1412	0.9506	0.0494	2.95714	4.48383e-06	1.13007e-06	0	0.25	2.03673	2.13923	1.59458	-4.70299	6.80755	0.00303527	0.00203947	0.00303527	0.00203947	0.0377396	0.00763749	TRUE	-1.30627	1.30627	187	LOC587519	pyridine nucleotide-disulfide oxidoreductase domain-containing protein 2, transcript variant X2	587519
2643	0.9408	0.0592	2.76581	1.4438e-06	4.17776e-07	0	0.25	2.03641	1.99531	2.13455	-5.12891	9.63031	0.000732652	0.000296053	0.000697764	0.000296053	0.00821714	0.0013503	TRUE	-1.22768	1.22768	107	LOC590135	G-protein coupled receptor GRL101-like	590135
2626	0.941	0.059	2.76941	5.09324e-06	9.89112e-07	0	0.25	2.03624	1.94015	2.19796	-5.28446	9.79184	0.00275617	0.00148026	0.00272128	0.00148026	0.0422294	0.00626199	TRUE	-1.22915	1.22915	136	LOC105437547	uncharacterized LOC105437547	105437547
1913	0.946	0.054	2.86326	3.75504e-06	8.26953e-07	0	0.25	2.03619	2.06835	1.63102	-3.76216	7.8869	0.0026515	0.00128289	0.0026515	0.00125	0.0264332	0.00434906	TRUE	-1.26761	1.26761	134	LOC756151	acyl-CoA 6-desaturase, transcript variant X2	756151
1802	0.947	0.053	2.88301	2.94099e-06	7.38205e-07	0	0.25	2.03613	2.04906	1.89015	-5.46262	8.44315	0.00101176	0.000592105	0.000941981	0.000592105	0.0132562	0.00212122	TRUE	-1.27572	1.27572	64	LOC105443328	uncharacterized LOC105443328	105443328
3059	0.9384	0.0616	2.72351	3.59391e-06	8.63926e-07	0	0.25	2.0358	2.01145	1.75301	-5.18557	8.47452	0.00191885	0.00111842	0.00191885	0.00111842	0.0273244	0.00345626	TRUE	-1.21042	1.21042	149	LOC587829	serine/threonine-protein kinase 36, transcript variant X1	587829
2173	0.944	0.056	2.82477	3.79686e-06	9.87395e-07	0	0.25	2.03296	2.02393	2.2067	-6.83771	10.0837	0.00300038	0.00167763	0.0029655	0.00167763	0.026252	0.00490394	TRUE	-1.25181	1.25181	163	LOC762918	uncharacterized LOC762918, transcript variant X1	762918
1682	0.9482	0.0518	2.90718	1.1157e-05	2.65596e-06	0	0.25	2.03201	2.03676	1.48725	-4.973	7.45515	0.00896626	0.00444079	0.00879182	0.00430921	0.107672	0.0139514	TRUE	-1.28567	1.28567	505	LOC115928039	uncharacterized LOC115928039	115928039
2195	0.9438	0.0562	2.821	8.15598e-06	1.92507e-06	0	0.25	2.03193	2.01136	1.52806	-6.23331	7.24685	0.00729163	0.00486842	0.00718697	0.00483553	0.0886805	0.0152216	TRUE	-1.25026	1.25026	467	LOC105441472	uncharacterized LOC105441472	105441472
2877	0.9394	0.0606	2.74095	3.2998e-06	1.13961e-06	0	0.25	2.03159	1.77879	2.11175	-4.12473	10.564	0.00282594	0.00289474	0.00275617	0.00273026	0.0236458	0.00633541	TRUE	-1.21753	1.21753	227	LOC593599	gem-associated protein 8	593599
2140	0.9442	0.0558	2.82856	5.56036e-06	1.60954e-06	0	0.25	2.03129	1.95538	2.50132	-5.64219	11.1708	0.0044308	0.00194079	0.00425636	0.00184211	0.0476602	0.00500546	TRUE	-1.25337	1.25337	233	LOC105440643	RING finger protein 207-like	105440643
2784	0.94	0.06	2.75154	1.596e-06	4.26157e-07	0	0.25	2.03124	2.04887	2.21662	-5.93241	8.88699	0.000907093	0.000427632	0.000907093	0.000427632	0.0138576	0.00166548	TRUE	-1.22185	1.22185	52	LOC115928081	uncharacterized LOC115928081	115928081
2249	0.9434	0.0566	2.81348	1.53733e-05	4.70103e-06	0	0.25	2.03092	2.04215	1.87118	-4.48308	7.56868	0.0126644	0.0169737	0.0122806	0.0154605	0.132199	0.0462012	TRUE	-1.24718	1.24718	1062	LOC590092	long-chain fatty acid transport protein 6-like	590092
1179	0.953	0.047	3.00947	2.94296e-05	8.64417e-06	0	0.25	2.03085	2.06564	1.34651	-3.7089	6.73294	0.0211771	0.0111513	0.0192583	0.00990132	0.195683	0.0520754	TRUE	-1.3279	1.3279	1365	LOC593921	transcriptional regulator ATRX, transcript variant X1	593921
1486	0.95	0.05	2.94444	2.3919e-06	9.72799e-07	0	0.25	2.0307	1.948	3.28348	-13.1356	14.0686	0.00153508	0.00108553	0.00153508	0.00108553	0.0183358	0.00804109	TRUE	-1.30103	1.30103	106	LOC115921196	uncharacterized LOC115921196	115921196
863	0.9572	0.0428	3.10747	6.27778e-06	1.775e-06	0	0.25	2.03031	1.89786	1.39489	-2.59781	7.93943	0.00509367	0.00302632	0.00488435	0.00292763	0.0449093	0.00501705	TRUE	-1.36856	1.36856	372	LOC581391	putative 3-methyladenine DNA glycosylase	581391
2662	0.9406	0.0594	2.76222	4.34363e-06	9.52703e-07	0	0.25	2.03011	1.99143	1.63311	-4.20162	8.35167	0.00286083	0.00151316	0.00282594	0.00151316	0.035594	0.00508457	TRUE	-1.22621	1.22621	183	LOC581276	pyruvate dehydrogenase phosphatase regulatory subunit, mitochondrial, transcript variant X1	581276
1093	0.9542	0.0458	3.03659	6.87517e-05	1.47488e-05	0	0.25	2.02991	2.02415	1.50979	-2.81959	7.48335	0.0570771	0.0351316	0.0518787	0.0337829	0.617559	0.114801	TRUE	-1.33913	1.33913	3433	LOC115918891	microtubule-associated proteins 1A/1B light chain 3A-like	115918891
2159	0.944	0.056	2.82477	2.47595e-06	4.31859e-07	0	0.25	2.02986	2.11805	2.19147	-7.16071	9.54804	0.00129086	0.000296053	0.00125597	0.000296053	0.0175139	0.0015136	TRUE	-1.25181	1.25181	53	LOC100888008	lengsin	100888008
2920	0.9392	0.0608	2.73744	1.55361e-05	2.78208e-06	0	0.25	2.02985	2.00974	2.35133	-6.33161	12.0545	0.0118271	0.00457237	0.011548	0.00447368	0.149962	0.0198455	TRUE	-1.2161	1.2161	488	LOC105441992	leukocyte tyrosine kinase receptor-like, transcript variant X2	105441992
3397	0.9366	0.0634	2.69279	1.06507e-05	2.96014e-06	0	0.25	2.02942	2.06991	1.96549	-5.20004	8.79817	0.00627987	0.00276316	0.00600077	0.00269737	0.0840903	0.01068	TRUE	-1.19791	1.19791	303	LOC100891379	uncharacterized LOC100891379, transcript variant X1	100891379
1475	0.95	0.05	2.94444	3.82932e-06	9.17758e-07	0	0.25	2.02891	2.05448	1.53001	-3.74071	6.84522	0.00331438	0.00200658	0.00327949	0.00197368	0.0405508	0.0041233	TRUE	-1.30103	1.30103	218	LOC764395	nucleolar protein dao-5, transcript variant X1	764395
1604	0.9488	0.0512	2.91946	1.63609e-05	3.89377e-06	0	0.25	2.02815	2.05104	1.43755	-2.95595	7.2092	0.0162579	0.00884868	0.0158043	0.00855263	0.162282	0.0312438	TRUE	-1.29073	1.29073	817	LOC100891330	acyl-coenzyme A synthetase ACSM3, mitochondrial, transcript variant X1	100891330
2323	0.9428	0.0572	2.8023	6.76204e-05	1.4811e-05	0	0.25	2.02802	2.00772	2.44362	-6.63116	9.98771	0.0505879	0.0590461	0.0467153	0.0490461	0.666784	0.144431	TRUE	-1.2426	1.2426	3043	erg	transcription factor Erg	397069
610	0.9616	0.0384	3.22054	2.09727e-05	5.74828e-06	0	0.25	2.0279	1.96544	1.19024	-3.2097	6.05789	0.0213865	0.0111842	0.0205491	0.0104934	0.175812	0.0359415	TRUE	-1.41567	1.41567	1255	LOC754637	probable ergosterol biosynthetic protein 28, transcript variant X2	754637
2128	0.9444	0.0556	2.83237	7.03891e-06	1.60592e-06	0	0.25	2.02741	1.99428	1.55069	-3.5355	8.83429	0.00697764	0.00434211	0.00687297	0.00427632	0.0825465	0.0116035	TRUE	-1.25493	1.25493	417	LOC577583	39S ribosomal protein L38, mitochondrial	577583
554	0.9626	0.0374	3.24797	4.82954e-05	1.18866e-05	0	0.25	2.02645	2.01674	1.19567	-3.19242	6.09673	0.0416914	0.0219737	0.0389003	0.0203289	0.468818	0.0824133	TRUE	-1.42713	1.42713	1853	LOC100887892	transmembrane prolyl 4-hydroxylase	100887892
706	0.9596	0.0404	3.16769	1.40682e-05	3.38606e-06	0	0.25	2.02622	2.09835	1.44339	-4.26712	6.44948	0.0137111	0.00809211	0.0130831	0.00776316	0.149235	0.0202366	TRUE	-1.39362	1.39362	838	LOC100889919	uncharacterized LOC100889919	100889919
3118	0.9382	0.0618	2.72006	2.02073e-06	5.53452e-07	0	0.25	2.02601	1.89506	2.28071	-5.69965	11.1096	0.00139553	0.00108553	0.00136064	0.00108553	0.0156751	0.00349496	TRUE	-1.20901	1.20901	91	LOC100892671	probable E3 ubiquitin-protein ligase HERC4	100892671
1317	0.9516	0.0484	2.97864	1.57493e-05	4.59433e-06	0	0.25	2.02596	1.95612	1.34091	-2.26103	7.09374	0.0182116	0.0173684	0.0171301	0.0159868	0.16087	0.0451423	TRUE	-1.31515	1.31515	1248	LOC753938	zinc finger protein 708	753938
883	0.957	0.043	3.1026	1.92947e-05	5.22171e-06	0	0.25	2.02446	2.03699	1.28064	-2.56124	6.1507	0.013432	0.0120066	0.0128737	0.0114803	0.156126	0.0334649	TRUE	-1.36653	1.36653	908	LOC579592	centrosomal protein of 164 kDa, transcript variant X1	579592
1980	0.9454	0.0546	2.85157	6.73521e-06	1.88887e-06	0	0.25	2.02438	2.00753	2.23141	-6.99288	9.499	0.00516345	0.00325658	0.0050239	0.003125	0.0591466	0.0082148	TRUE	-1.26281	1.26281	334	LOC100891361	uncharacterized LOC100891361	100891361
2623	0.941	0.059	2.76941	2.79018e-05	7.09598e-06	0	0.25	2.02421	2.07456	1.9155	-4.55252	8.53577	0.0217005	0.0106579	0.0210376	0.00990132	0.23855	0.0510725	TRUE	-1.22915	1.22915	1043	LOC585924	ATP-dependent RNA helicase abstrakt	585924
763	0.9586	0.0414	3.14219	2.21349e-06	6.63096e-07	0	0.25	2.02406	2.27729	3.24932	-8.99369	13.6268	0.00150019	0.000427632	0.0014653	0.000361842	0.0175193	0.00239367	TRUE	-1.383	1.383	231	LOC105440953	uncharacterized LOC105440953	105440953
1386	0.9508	0.0492	2.96141	1.69259e-05	4.23853e-06	0	0.25	2.02391	2.08375	1.48004	-3.884	7.35391	0.0109549	0.00835526	0.0103967	0.00802632	0.140405	0.0332578	TRUE	-1.30803	1.30803	787	LOC575977	probable gamma-butyrobetaine dioxygenase, transcript variant X1	575977
2273	0.9432	0.0568	2.80974	1.63585e-06	4.30729e-07	0	0.25	2.02335	2.05127	2.13049	-6.16817	9.94953	0.00115131	0.000690789	0.00115131	0.000690789	0.0114209	0.00130558	TRUE	-1.24565	1.24565	65	LOC763223	uncharacterized LOC763223	763223
1026	0.955	0.045	3.05505	7.54487e-05	1.53535e-05	0	0.25	2.02332	2.00173	1.56885	-3.22281	8.37924	0.0791613	0.0555921	0.0703346	0.05125	0.756375	0.148063	TRUE	-1.34679	1.34679	4319	LOC592528	COP9 signalosome complex subunit 6	592528
1439	0.9504	0.0496	2.95289	9.95307e-06	2.13601e-06	0	0.25	2.02254	2.11984	2.01397	-6.60877	8.69584	0.00868716	0.00490132	0.00833828	0.00467105	0.0975943	0.0135378	TRUE	-1.30452	1.30452	552	LOC581953	protein TOM71	581953
969	0.9558	0.0442	3.07382	1.72539e-05	4.48522e-06	0	0.25	2.02238	2.06015	1.45733	-3.68758	7.20006	0.0173045	0.0109211	0.0167114	0.0106579	0.167064	0.0280805	TRUE	-1.35458	1.35458	1089	LOC100892330	uncharacterized LOC100892330	100892330
1518	0.9496	0.0504	2.93605	2.05446e-06	5.23856e-07	0	0.25	2.02189	1.99746	1.52071	-3.61279	7.97047	0.00163974	0.00105263	0.00163974	0.00105263	0.0170906	0.00245556	TRUE	-1.29757	1.29757	103	LOC587886	glutamyl-tRNA(Gln) amidotransferase subunit B, mitochondrial	587886
2178	0.944	0.056	2.82477	8.18746e-06	1.91843e-06	0	0.25	2.02177	2.07226	1.60888	-4.60958	6.93565	0.00659387	0.00315789	0.00645431	0.00305921	0.0722782	0.010887	TRUE	-1.25181	1.25181	393	LOC584115	RING finger protein 207	584115
2592	0.9412	0.0588	2.77301	1.46849e-05	3.22859e-06	0	0.25	2.02158	1.99699	1.88601	-4.24844	9.06849	0.0104665	0.00789474	0.010292	0.00763158	0.148409	0.0267516	TRUE	-1.23062	1.23062	627	LOC115921109	uncharacterized LOC115921109	115921109
2812	0.9398	0.0602	2.74799	4.99035e-06	1.50105e-06	0	0.25	2.02131	1.94293	2.00318	-4.59682	10.5316	0.00136064	0.00131579	0.00132575	0.00121711	0.0154984	0.00320846	TRUE	-1.2204	1.2204	236	LOC100892990	leucine-rich repeat and death domain-containing protein 1	100892990
1553	0.9494	0.0506	2.93188	1.90505e-05	5.12295e-06	0	0.25	2.02113	1.9675	1.43044	-3.1018	8.43907	0.0167463	0.014375	0.0163626	0.0137829	0.166514	0.0338952	TRUE	-1.29585	1.29585	1294	LOC100890897	uncharacterized LOC100890897, transcript variant X2	100890897
2332	0.9428	0.0572	2.8023	4.63491e-06	1.08185e-06	0	0.25	2.02098	2.19637	2.14586	-4.88988	8.62651	0.00338415	0.00101974	0.00331438	0.00101974	0.0329304	0.00371053	TRUE	-1.2426	1.2426	137	LOC100893488	calcium-binding protein SPEC 2C	100893488
676	0.9602	0.0398	3.18327	4.40508e-06	9.81948e-07	0	0.25	2.0207	2.22722	3.62418	-11.2496	13.5712	0.00397725	0.00207237	0.00387259	0.00203947	0.0465191	0.00678359	TRUE	-1.40012	1.40012	177	LOC115918918	uncharacterized LOC115918918	115918918
1574	0.9492	0.0508	2.92772	9.92997e-06	3.102e-06	0	0.25	2.02001	2.04454	1.60206	-3.97708	7.91229	0.00987336	0.00891447	0.00969891	0.00832237	0.104264	0.0247252	TRUE	-1.29414	1.29414	698	LOC582203	DNA ligase 4, transcript variant X1	582203
1175	0.9532	0.0468	3.01394	2.45452e-05	6.10759e-06	0	0.25	2.01993	2.08761	1.61827	-3.99124	7.2786	0.0298992	0.015625	0.0283292	0.0142105	0.294512	0.0422981	TRUE	-1.32975	1.32975	1574	LOC100890260	SMC5-SMC6 complex localization factor protein 1, transcript variant X6	100890260
1444	0.9504	0.0496	2.95289	5.52805e-05	1.88222e-05	0	0.25	2.01974	2.10514	2.46364	-8.50647	10.8555	0.0372955	0.0286513	0.0352371	0.0257566	0.46872	0.153142	TRUE	-1.30452	1.30452	2228	LOC115922792	uncharacterized LOC115922792, transcript variant X2	115922792
1692	0.948	0.052	2.90311	8.81768e-06	1.84052e-06	0	0.25	2.01905	2.00141	2.00752	-5.28472	9.4384	0.00760562	0.003125	0.00739629	0.00302632	0.0990481	0.0080029	TRUE	-1.284	1.284	449	LOC100888391	probable NADH dehydrogenase, transcript variant X3	100888391
3375	0.9366	0.0634	2.69279	2.64869e-05	5.04948e-06	0	0.25	2.01893	2.05152	2.46678	-6.28859	10.2586	0.0138855	0.00601974	0.0132575	0.00546053	0.21677	0.0291121	TRUE	-1.19791	1.19791	609	LOC100890084	uncharacterized LOC100890084, transcript variant X3	100890084
2432	0.942	0.058	2.78756	2.54041e-05	6.92898e-06	0	0.25	2.01859	2.02985	1.55066	-3.22577	7.356	0.0207236	0.01625	0.0202351	0.0151974	0.227225	0.0466185	TRUE	-1.23657	1.23657	1308	LOC590663	calcineurin-binding protein cabin-1	590663
2021	0.945	0.055	2.84385	4.14561e-06	1.0413e-06	0	0.25	2.01832	2.0296	1.60042	-4.01308	7.38283	0.00373304	0.00240132	0.00366326	0.00236842	0.0367575	0.00665779	TRUE	-1.25964	1.25964	250	LOC762482	WD and tetratricopeptide repeats protein 1	762482
3438	0.9362	0.0638	2.68608	2.06268e-06	3.5858e-07	0	0.25	2.01824	1.87947	2.53683	-7.09565	11.2167	0.00129086	0.000328947	0.00125597	0.000328947	0.0130197	0.000978761	TRUE	-1.19518	1.19518	56	LOC752445	caspase-3-like	752445
3191	0.9376	0.0624	2.70976	3.89962e-06	7.90652e-07	0	0.25	2.01794	1.89134	2.29585	-5.19026	11.0814	0.0023724	0.00141447	0.0023724	0.00141447	0.032292	0.00340736	TRUE	-1.20482	1.20482	119	LOC105445821	uncharacterized LOC105445821, transcript variant X2	105445821
2144	0.9442	0.0558	2.82856	9.7007e-06	2.19723e-06	0	0.25	2.01701	2.04236	1.77864	-4.8731	7.84824	0.00872205	0.00335526	0.00858249	0.00332237	0.109136	0.0137682	TRUE	-1.25337	1.25337	443	LOC100892473	deleted in malignant brain tumors 1 protein	100892473
2069	0.9448	0.0552	2.84001	1.4752e-05	3.62637e-06	0	0.25	2.01621	2.01385	1.55247	-3.67767	7.66066	0.0120713	0.0139145	0.0115829	0.013125	0.130944	0.0309132	TRUE	-1.25806	1.25806	907	LOC100889018	zinc finger protein 546	100889018
1778	0.9472	0.0528	2.887	2.77784e-05	6.11389e-06	0	0.25	2.01616	2.03911	1.81035	-4.67725	8.64718	0.0199909	0.00832237	0.0189443	0.00769737	0.240827	0.025147	TRUE	-1.27737	1.27737	1077	LOC100894142	gastrula zinc finger protein XlCGF57.1, transcript variant X4	100894142
2537	0.9414	0.0586	2.77663	2.54517e-06	7.33587e-07	0	0.25	2.01558	1.92862	2.33609	-6.68819	10.9351	0.00411681	0.00256579	0.00387259	0.00246711	0.0254008	0.00476223	TRUE	-1.2321	1.2321	294	LOC115918856	DNA replication complex GINS protein SLD5-like	115918856
1950	0.9456	0.0544	2.85546	1.01915e-05	2.47179e-06	0	0.25	2.01523	1.98691	1.67048	-3.84017	8.42843	0.00701252	0.00378289	0.00690786	0.00355263	0.0783714	0.0103145	TRUE	-1.2644	1.2644	412	LOC579417	probable ATP-dependent RNA helicase DHX34	579417
1459	0.9502	0.0498	2.94866	7.49619e-06	2.3206e-06	0	0.25	2.0142	2.05069	2.74294	-9.62742	14.7999	0.00101176	0.00105263	0.000802428	0.000855263	0.0122596	0.0029585	TRUE	-1.30277	1.30277	433	LOC100891457	trace amine-associated receptor 6-like	100891457
2874	0.9396	0.0604	2.74446	1.11839e-05	3.96522e-06	0	0.25	2.01275	1.91389	2.08663	-6.85661	9.54945	0.0123853	0.0107566	0.0120713	0.0102632	0.0986946	0.0379283	TRUE	-1.21896	1.21896	840	LOC752765	uncharacterized LOC752765	752765
2799	0.94	0.06	2.75154	8.43909e-06	2.4073e-06	0	0.25	2.01242	1.86914	1.77086	-3.79409	9.9874	0.0076754	0.00769737	0.00753585	0.00746711	0.0768464	0.0234378	TRUE	-1.22185	1.22185	505	LOC100889959	uncharacterized LOC100889959, transcript variant X1	100889959
1421	0.9506	0.0494	2.95714	8.55544e-06	2.1128e-06	0	0.25	2.01152	2.06995	1.86848	-5.58476	9.72547	0.00593099	0.00279605	0.00575655	0.00266447	0.0680144	0.00754245	TRUE	-1.30627	1.30627	346	LOC593295	DNA repair protein RAD51 homolog 2, transcript variant X2	593295
1798	0.947	0.053	2.88301	1.32596e-05	3.07639e-06	0	0.25	2.01096	2.09563	1.929	-4.83467	10.0041	0.0123853	0.00424342	0.0120713	0.00421053	0.137044	0.0151274	TRUE	-1.27572	1.27572	556	LOC105439093	A-kinase-interacting protein 1-like	105439093
2907	0.9394	0.0606	2.74095	2.00377e-06	5.58322e-07	0	0.25	2.01065	1.97846	2.06812	-4.81336	9.60597	0.00115131	0.000493421	0.00111642	0.000493421	0.0154615	0.00158389	TRUE	-1.21753	1.21753	70	LOC115928196	gastrula zinc finger protein XlCGF57.1-like	115928196
1419	0.9506	0.0494	2.95714	4.5905e-06	1.24031e-06	0	0.25	2.01005	1.98556	1.81769	-5.18405	9.69132	0.00376792	0.00226974	0.00376792	0.00226974	0.0471338	0.00672569	TRUE	-1.30627	1.30627	280	LOC581818	serine palmitoyltransferase 2	581818
1847	0.9464	0.0536	2.87112	1.31123e-06	3.01111e-07	0	0.25	2.01002	1.99412	2.2762	-5.84491	12.3443	0.000662875	0.000493421	0.000662875	0.000493421	0.010267	0.000728781	TRUE	-1.27084	1.27084	52	LOC105441581	uncharacterized LOC105441581	105441581
2160	0.944	0.056	2.82477	8.33766e-06	2.54855e-06	0	0.25	2.00941	2.04344	1.86372	-4.07656	8.62036	0.00516345	0.00575658	0.00509367	0.00546053	0.0599831	0.0133299	TRUE	-1.25181	1.25181	371	LOC105437429	uncharacterized LOC105437429	105437429
1164	0.9532	0.0468	3.01394	1.22095e-05	2.89749e-06	0	0.25	2.00925	2.08545	1.8431	-4.58995	9.31062	0.0085476	0.00815789	0.00833828	0.00796053	0.0984304	0.0211554	TRUE	-1.32975	1.32975	634	LOC105444149	centriolin-like	105444149
2235	0.9434	0.0566	2.81348	1.42323e-05	3.84759e-06	0	0.25	2.00901	2.13679	1.97331	-7.56982	7.82376	0.00980358	0.00322368	0.00917559	0.00305921	0.0884645	0.0172097	TRUE	-1.24718	1.24718	469	LOC105445676	uncharacterized LOC105445676	105445676
1658	0.9484	0.0516	2.91125	2.9851e-05	7.94537e-06	0	0.25	2.00831	2.03886	1.55223	-3.34471	6.7978	0.015281	0.00911184	0.0133971	0.00828947	0.173359	0.0339069	TRUE	-1.28735	1.28735	914	LOC579965	RING finger protein 166	579965
1041	0.9548	0.0452	3.0504	2.73928e-05	7.01814e-06	0	0.25	2.0083	2.01998	1.44152	-3.87292	8.38027	0.0244566	0.0164803	0.0234797	0.0154605	0.268502	0.0447467	TRUE	-1.34486	1.34486	1470	LOC584347	TRAF-type zinc finger domain-containing protein 1, transcript variant X1	584347
1733	0.9476	0.0524	2.89503	9.75078e-06	2.07923e-06	0	0.25	2.00824	2.09646	1.97995	-5.23122	9.12455	0.00739629	0.00575658	0.00722185	0.00559211	0.094352	0.0141144	TRUE	-1.28067	1.28067	476	LOC590274	solute carrier family 2, facilitated glucose transporter member 1	590274
3306	0.937	0.063	2.69955	7.45902e-06	2.40042e-06	0	0.25	2.00816	1.96211	1.91724	-5.62754	10.9206	0.00415169	0.00345395	0.00369815	0.00309211	0.0327658	0.00771484	TRUE	-1.20066	1.20066	311	LOC100892851	vegetative cell wall protein gp1, transcript variant X1	100892851
2075	0.9446	0.0554	2.83618	6.16628e-06	1.25655e-06	0	0.25	2.00809	1.97525	2.55571	-6.65517	10.8214	0.00418658	0.00243421	0.00415169	0.00243421	0.0554352	0.00807952	TRUE	-1.25649	1.25649	232	LOC115920997	ABC transporter G family member 20-like	115920997
2006	0.9452	0.0548	2.84771	0.000234038	5.95087e-05	0	0.25	2.00777	2.07444	2.2631	-5.55756	9.44776	0.206259	0.123816	0.160311	0.0981579	2.19984	0.577563	TRUE	-1.26122	1.26122	7831	SRCR12	scavenger receptor cysteine-rich protein type 12	373431
274	0.9696	0.0304	3.46244	0.000299749	7.50942e-05	0	0.25	2.0072	1.96904	1.11199	-1.59794	6.50171	0.299969	0.303882	0.24167	0.217697	3.10499	0.754411	TRUE	-1.51713	1.51713	16286	LOC591524	CCR4-NOT transcription complex subunit 1	591524
1996	0.9452	0.0548	2.84771	4.48708e-06	1.74006e-06	0	0.25	2.00701	2.05775	2.6889	-9.03148	11.2305	0.0029655	0.000855263	0.00289572	0.000756579	0.0358388	0.0022163	TRUE	-1.26122	1.26122	196	LOC593216	uncharacterized LOC593216	593216
2400	0.9424	0.0576	2.79491	1.6151e-05	4.4236e-06	0	0.25	2.00635	2.00495	1.76121	-4.65191	8.23021	0.0117224	0.00792763	0.0113038	0.00743421	0.135928	0.0273643	TRUE	-1.23958	1.23958	704	LOC764416	sialidase-3	764416
2390	0.9424	0.0576	2.79491	7.12534e-06	2.02355e-06	0	0.25	2.00536	2.04525	1.59892	-5.48579	7.02426	0.00610543	0.00401316	0.00600077	0.00398026	0.060792	0.0117876	TRUE	-1.23958	1.23958	327	LOC586945	cytochrome P450 2C15	586945
1085	0.9544	0.0456	3.04117	1.75224e-05	4.65783e-06	0	0.25	2.0047	2.04915	1.36708	-3.43599	6.85991	0.0166766	0.0122697	0.0158043	0.0116447	0.135837	0.0361303	TRUE	-1.34104	1.34104	1071	LOC575553	betaine--homocysteine S-methyltransferase 1	575553
1846	0.9466	0.0534	2.87507	2.91703e-05	7.94711e-06	0	0.25	2.00421	2.02761	3.22564	-9.75214	13.9888	0.0247706	0.0185197	0.0229913	0.0136842	0.290214	0.0493079	TRUE	-1.27246	1.27246	1227	LOC105443860	uncharacterized LOC105443860	105443860
3300	0.937	0.063	2.69955	4.21826e-06	1.01515e-06	0	0.25	2.00355	1.97681	2.23991	-4.84402	9.61243	0.00247706	0.000789474	0.00240728	0.000756579	0.0406609	0.00333418	TRUE	-1.20066	1.20066	101	LOC115927620	tripartite motif-containing protein 45-like	115927620
1515	0.9496	0.0504	2.93605	1.33285e-05	3.32594e-06	0	0.25	2.00273	1.98082	1.39507	-3.29422	6.77124	0.00990824	0.00674342	0.0091407	0.00644737	0.0838033	0.0219688	TRUE	-1.29757	1.29757	640	LOC582628	DNA polymerase beta	582628
1651	0.9484	0.0516	2.91125	1.38504e-05	3.43799e-06	0	0.25	2.00251	2.01544	1.42573	-3.77566	8.24194	0.00994313	0.005	0.00976869	0.00486842	0.108944	0.0162355	TRUE	-1.28735	1.28735	475	LOC105438579	uncharacterized LOC105438579	105438579
2250	0.9434	0.0566	2.81348	9.32752e-06	3.1155e-06	0	0.25	2.00246	2.03595	2.82433	-8.59342	13.0694	0.00181419	0.00493421	0.0017793	0.00171053	0.0269796	0.0140733	TRUE	-1.24718	1.24718	383	LOC763933	centrocin 2-like	763933
1449	0.9504	0.0496	2.95289	2.87059e-06	6.11261e-07	0	0.25	2.00225	2.167	2.19162	-8.5508	9.92669	0.00198863	0.00108553	0.00198863	0.00108553	0.022823	0.00368374	TRUE	-1.30452	1.30452	113	LOC755526	transcription intermediary factor 1-beta	755526
653	0.9608	0.0392	3.19909	5.93152e-05	1.1754e-05	0	0.25	2.00221	2.07987	1.68577	-4.126	8.92446	0.0554722	0.0295395	0.0516694	0.0282895	0.562112	0.0913433	TRUE	-1.40671	1.40671	2837	LOC580232	calcipressin-3	580232
2194	0.9438	0.0562	2.821	1.07929e-05	3.18666e-06	0	0.25	2.00142	1.92475	2.79045	-8.5244	12.5945	0.00457035	0.00253289	0.00436102	0.00226974	0.0442743	0.0108694	TRUE	-1.25026	1.25026	1465	LOC763085	annexin A5, transcript variant X2	763085
2519	0.9416	0.0584	2.78026	2.03243e-06	6.556e-07	0	0.25	2.0008	2.0129	2.4917	-7.87712	11.4074	0.0014653	0.000986842	0.0014653	0.000953947	0.0141439	0.00228303	TRUE	-1.23359	1.23359	97	LOC115917899	ribonuclease P protein subunit p14-like	115917899
3492	0.936	0.064	2.68273	2.7121e-06	7.72237e-07	0	0.25	2.00077	1.94393	2.09633	-5.51554	10.4372	0.00139553	0.000756579	0.00136064	0.000756579	0.0139416	0.00239844	TRUE	-1.19382	1.19382	89	LOC100892049	DNA repair protein SWI5 homolog	100892049
2479	0.9418	0.0582	2.78391	3.11602e-06	9.38309e-07	0	0.25	2.00065	1.96639	2.18123	-6.0501	9.63949	0.00170952	0.00141447	0.00163974	0.00138158	0.0191965	0.0039474	TRUE	-1.23508	1.23508	120	ebr1	egg bindin receptor 1	577775
2492	0.9418	0.0582	2.78391	1.18639e-05	1.84161e-06	0	0.25	2.00058	2.00454	2.23646	-5.4464	9.3927	0.00823361	0.00388158	0.00802428	0.00358553	0.108621	0.011494	TRUE	-1.23508	1.23508	400	LOC115927767	uncharacterized LOC115927767	115927767
1720	0.9476	0.0524	2.89503	3.80503e-05	6.04623e-06	0	0.25	1.99989	1.93422	3.64158	-11.1627	17.9046	0.0293061	0.00950658	0.0232355	0.00855263	0.414107	0.0412661	TRUE	-1.28067	1.28067	961	LOC585360	rho-related GTP-binding protein RhoA-A	585360
1621	0.9486	0.0514	2.91535	5.18571e-06	1.37231e-06	0	0.25	1.99979	1.97789	1.34365	-3.22997	6.65173	0.00425636	0.00203947	0.00418658	0.00203947	0.0416942	0.00589034	TRUE	-1.28904	1.28904	218	LOC752500	uncharacterized LOC752500	752500
2929	0.9392	0.0608	2.73744	3.12985e-05	8.38892e-06	0	0.25	1.9996	1.9968	1.58387	-3.48663	7.74933	0.0312598	0.0172368	0.029655	0.01625	0.326277	0.0482399	TRUE	-1.2161	1.2161	1445	LOC115920429	tripartite motif-containing protein 54-like	115920429
2597	0.941	0.059	2.76941	4.31815e-06	1.06868e-06	0	0.25	1.99949	1.99282	1.62859	-4.70204	7.2508	0.00355859	0.00128289	0.00348882	0.00128289	0.0398389	0.00643914	TRUE	-1.22915	1.22915	182	LOC100893402	oocyte zinc finger protein XlCOF19, transcript variant X4	100893402
1017	0.9552	0.0448	3.05971	3.76304e-06	7.16965e-07	0	0.25	1.99905	2.07472	2.53154	-7.55222	11.4652	0.00115131	0.00134868	0.00108153	0.00131579	0.0124375	0.00289203	TRUE	-1.34872	1.34872	133	LOC583486	endothelin-converting enzyme 1-like	583486
1985	0.9452	0.0548	2.84771	1.81849e-05	5.05098e-06	0	0.25	1.99882	2.00731	2.13327	-7.2478	9.93381	0.0150717	0.00875	0.0145135	0.00832237	0.190937	0.0455362	TRUE	-1.26122	1.26122	889	LOC115924494	uncharacterized LOC115924494	115924494
1142	0.9536	0.0464	3.02294	4.88086e-06	6.79873e-07	0	0.25	1.99843	2.04445	3.29828	-10.7034	12.947	0.00275617	0.00105263	0.00254684	0.00105263	0.0319209	0.00320928	TRUE	-1.33348	1.33348	141	LOC585620	peroxisomal succinyl-coenzyme A thioesterase, transcript variant X2	585620
2242	0.9434	0.0566	2.81348	5.60265e-06	1.74879e-06	0	0.25	1.99805	2.01453	1.63623	-6.83295	8.25441	0.00474479	0.00401316	0.00464013	0.00394737	0.0475957	0.0111839	TRUE	-1.24718	1.24718	386	LOC105436902	uncharacterized LOC105436902, transcript variant X3	105436902
1267	0.952	0.048	2.98736	9.22172e-06	2.42085e-06	0	0.25	1.99789	2.01847	3.21742	-10.0973	12.7385	0.00457035	0.00338816	0.00457035	0.00332237	0.057992	0.0156775	TRUE	-1.31876	1.31876	361	LOC105444020	caspase-1-like	105444020
1430	0.9504	0.0496	2.95289	3.7287e-05	1.10945e-05	0	0.25	1.99734	1.88726	1.37764	-3.47426	7.28602	0.0389003	0.0310197	0.0363884	0.0276974	0.360671	0.0890391	TRUE	-1.30452	1.30452	2443	LOC100893128	nucleolar and coiled-body phosphoprotein 1, transcript variant X3	100893128
2991	0.9388	0.0612	2.73046	6.97158e-06	1.71416e-06	0	0.25	1.99676	1.87111	1.77999	-7.36775	10.7332	0.00519834	0.0025	0.00498901	0.00240132	0.0636373	0.00966807	TRUE	-1.21325	1.21325	291	LOC115921214	probable RING finger protein 207 homolog	115921214
1200	0.9528	0.0472	3.00501	6.03633e-06	1.76511e-06	0	0.25	1.99663	1.99756	1.65296	-4.6384	8.36024	0.00457035	0.00276316	0.0044308	0.00276316	0.03724	0.00794613	TRUE	-1.32606	1.32606	315	LOC752971	mitochondrial import inner membrane translocase subunit Tim21	752971
1284	0.952	0.048	2.98736	0.000201243	4.33038e-05	0	0.25	1.99641	2.05776	1.68856	-3.89288	8.25961	0.194606	0.144342	0.163346	0.115263	2.34609	0.431084	TRUE	-1.31876	1.31876	10263	LOC594474	CAP-Gly domain-containing linker protein 1, transcript variant X1	594474
1820	0.9468	0.0532	2.87903	7.11533e-06	1.8797e-06	0	0.25	1.99614	2.11051	1.84874	-5.34566	9.2471	0.00645431	0.00240132	0.00631476	0.00236842	0.053733	0.00746026	TRUE	-1.27409	1.27409	324	LOC105441606	zinc finger protein 252-like, transcript variant X1	105441606
2201	0.9438	0.0562	2.821	8.18919e-06	1.84371e-06	0	0.25	1.99607	1.97872	2.61185	-6.48729	10.4102	0.0044308	0.00611842	0.00439591	0.00598684	0.0720011	0.0142096	TRUE	-1.25026	1.25026	398	LOC115927640	uncharacterized LOC115927640	115927640
3264	0.9372	0.0628	2.70294	2.20752e-05	7.31301e-06	0	0.25	1.99573	1.86916	1.48988	-3.22887	7.49839	0.0257824	0.0238487	0.0245962	0.0229934	0.216619	0.059482	TRUE	-1.20204	1.20204	1851	LOC100892604	cysteine-rich PDZ-binding protein	100892604
1691	0.948	0.052	2.90311	6.8475e-06	2.5665e-06	0	0.25	1.99478	2.12425	1.89527	-4.69207	7.87153	0.00390748	0.00447368	0.00373304	0.00421053	0.0313197	0.0107576	TRUE	-1.284	1.284	404	LOC586468	esterase OVCA2	586468
1729	0.9476	0.0524	2.89503	7.38751e-06	1.62169e-06	0	0.25	1.99384	2.01071	1.64118	-4.027	8.3003	0.00484946	0.00384868	0.00477968	0.00384868	0.0575579	0.0106033	TRUE	-1.28067	1.28067	331	LOC115921838	tripartite motif-containing protein 45-like	115921838
1370	0.951	0.049	2.96569	3.34456e-06	7.97386e-07	0	0.25	1.99342	1.97972	1.29409	-3.13313	6.12563	0.00293061	0.000625	0.00289572	0.000592105	0.0273081	0.00161955	TRUE	-1.3098	1.3098	115	LOC115923580	uncharacterized LOC115923580	115923580
1225	0.9526	0.0474	3.00057	3.86488e-05	7.58181e-06	0	0.25	1.99324	2.09293	1.87316	-5.49492	7.94041	0.0280501	0.0180921	0.027143	0.0171053	0.315278	0.0508256	TRUE	-1.32422	1.32422	1518	LOC105446431	replication protein A 32 kDa subunit-B-like, transcript variant X2	105446431
1524	0.9496	0.0504	2.93605	3.12265e-05	8.18347e-06	0	0.25	1.99291	1.90636	1.5619	-3.60671	7.58347	0.0249799	0.0216447	0.0238635	0.0197368	0.267532	0.0471417	TRUE	-1.29757	1.29757	1696	LOC754036	stress response protein nst1	754036
2811	0.9398	0.0602	2.74799	3.50575e-05	7.65938e-06	0	0.25	1.99167	2.00647	1.953	-5.46461	8.4684	0.0286781	0.0144737	0.0266895	0.0136842	0.375422	0.0602566	TRUE	-1.2204	1.2204	1559	LOC105444851	structural maintenance of chromosomes flexible hinge domain-containing protein 1-like	105444851
2447	0.942	0.058	2.78756	2.51778e-05	5.7847e-06	0	0.25	1.99056	1.98424	2.31501	-7.12979	10.2855	0.0133273	0.0117105	0.0131528	0.0113816	0.210933	0.0382323	TRUE	-1.23657	1.23657	925	LOC105446144	NACHT, LRR and PYD domains-containing protein 12-like, transcript variant X1	105446144
2008	0.945	0.055	2.84385	4.39394e-06	1.05786e-06	0	0.25	1.99043	2.01871	1.96104	-5.78171	8.38063	0.00303527	0.00210526	0.00293061	0.00210526	0.0340384	0.00658304	TRUE	-1.25964	1.25964	221	LOC100889288	spermatogenesis-associated protein 20	100889288
2359	0.9426	0.0574	2.7986	5.18885e-06	1.99639e-06	0	0.25	1.98959	1.99531	1.889	-5.82622	8.21635	0.0044308	0.00473684	0.00436102	0.00460526	0.0407987	0.012291	TRUE	-1.24109	1.24109	334	LOC581293	protein adenylyltransferase SelO	581293
1087	0.9542	0.0458	3.03659	2.12254e-05	5.82334e-06	0	0.25	1.98757	1.9947	1.32954	-3.06414	7.71988	0.0169905	0.009375	0.0164672	0.00901316	0.190452	0.0342747	TRUE	-1.33913	1.33913	913	LOC752444	LYR motif containing protein 1	752444
2324	0.9428	0.0572	2.8023	1.63593e-05	5.04389e-06	0	0.25	1.98749	1.98166	3.04692	-8.76598	12.326	0.00812895	0.00720395	0.00771029	0.00618421	0.124685	0.0233435	TRUE	-1.2426	1.2426	576	LOC105438861	uncharacterized LOC105438861	105438861
2911	0.9394	0.0606	2.74095	7.24029e-06	2.38591e-06	0	0.25	1.98685	1.90388	1.65553	-4.30994	7.88456	0.00683808	0.00213816	0.00676831	0.00203947	0.0710257	0.00483458	TRUE	-1.21753	1.21753	354	LOC115921157	histone-lysine N-methyltransferase PRDM9-like	115921157
1916	0.946	0.054	2.86326	5.35659e-05	1.38466e-05	0	0.25	1.98617	1.98303	3.01719	-9.06032	11.8278	0.0445173	0.0150329	0.0387608	0.0116776	0.568912	0.0792837	TRUE	-1.26761	1.26761	1530	LOC581339	steroid 17-alpha-hydroxylase/17,20 lyase	581339
3171	0.9378	0.0622	2.71318	3.273e-05	6.96371e-06	0	0.25	1.98562	1.99486	1.98251	-5.8299	10.0817	0.0268639	0.00845395	0.0252939	0.00802632	0.331353	0.0328729	TRUE	-1.20621	1.20621	1262	LOC115929531	homeobox protein Meis1-like	115929531
2553	0.9414	0.0586	2.77663	2.43414e-05	5.75319e-06	0	0.25	1.98552	1.9185	2.03693	-5.29847	8.93646	0.0181767	0.0174671	0.0180023	0.0169079	0.216315	0.0498722	TRUE	-1.2321	1.2321	1226	LOC105442745	NACHT, LRR and PYD domains-containing protein 5-like	105442745
1697	0.948	0.052	2.90311	6.32171e-06	1.90726e-06	0	0.25	1.98462	2.03805	1.51789	-4.01947	7.64041	0.00551233	0.00565789	0.00533789	0.00519737	0.0506738	0.0131285	TRUE	-1.284	1.284	446	LOC591670	coiled-coil domain-containing protein 18, transcript variant X1	591670
1978	0.9454	0.0546	2.85157	5.97538e-05	1.14544e-05	0	0.25	1.98452	2.08967	2.7067	-8.33258	11.7026	0.0575306	0.0409868	0.0530998	0.0375658	0.707933	0.125048	TRUE	-1.26281	1.26281	2959	LOC105445068	uncharacterized LOC105445068	105445068
2414	0.9422	0.0578	2.79123	1.4775e-06	3.91461e-07	0	0.25	1.98401	1.93632	2.08938	-5.50712	10.093	0.000872205	0.000230263	0.000837316	0.000230263	0.0126105	0.0020799	TRUE	-1.23807	1.23807	53	LOC105444653	uncharacterized LOC105444653	105444653
3177	0.9378	0.0622	2.71318	1.78226e-06	5.61994e-07	0	0.25	1.98394	1.81407	2.55077	-7.1096	14.7806	0.0017793	0.00105263	0.0017793	0.00105263	0.0132877	0.00266024	TRUE	-1.20621	1.20621	130	LOC576953	centromere protein I	576953
1794	0.947	0.053	2.88301	3.15961e-06	9.42042e-07	0	0.25	1.98384	1.96411	1.73318	-5.25107	8.87233	0.00369815	0.00174342	0.00366326	0.00174342	0.0293751	0.0047329	TRUE	-1.27572	1.27572	211	LOC589731	mitochondrial import inner membrane translocase subunit TIM50	589731
2146	0.9442	0.0558	2.82856	9.26384e-06	2.35141e-06	0	0.25	1.98359	2.0629	1.73781	-4.48579	8.50397	0.00903604	0.00565789	0.00896626	0.005625	0.102852	0.0204891	TRUE	-1.25337	1.25337	467	LOC756280	aqualysin-1	756280
1135	0.9536	0.0464	3.02294	1.88478e-06	4.33139e-07	0	0.25	1.98355	2.07056	2.36038	-6.60281	10.8264	0.00150019	0.000526316	0.0014653	0.000526316	0.0145976	0.000962107	TRUE	-1.33348	1.33348	91	LOC594726	coiled-coil domain-containing protein 77	594726
1456	0.9502	0.0498	2.94866	5.89447e-05	1.56994e-05	0	0.25	1.98332	1.94279	1.45075	-3.38623	7.60128	0.0533789	0.0311184	0.0491923	0.026875	0.52926	0.108084	TRUE	-1.30277	1.30277	2784	LOC582696	telomere-associated protein RIF1	582696
2773	0.9402	0.0598	2.75509	3.10813e-06	8.91858e-07	0	0.25	1.98265	1.97617	2.16948	-6.42691	9.76335	0.00279105	0.00246711	0.00272128	0.00240132	0.0293491	0.00574428	TRUE	-1.2233	1.2233	228	LOC575406	SHC SH2 domain-binding protein 1, transcript variant X2	575406
2296	0.943	0.057	2.80601	8.19574e-06	1.95245e-06	0	0.25	1.98209	2.03315	1.97731	-5.38477	9.55243	0.00725674	0.00440789	0.00697764	0.00430921	0.0822857	0.0169438	TRUE	-1.24413	1.24413	342	LOC105442381	neurotrypsin-like	105442381
1385	0.9508	0.0492	2.96141	1.08382e-05	2.03466e-06	0	0.25	1.98204	1.94709	2.0104	-5.17784	10.3403	0.0068032	0.00286184	0.00673342	0.00279605	0.0939546	0.00975233	TRUE	-1.30803	1.30803	345	LOC105442978	uncharacterized LOC105442978	105442978
2163	0.944	0.056	2.82477	1.29e-05	3.10927e-06	0	0.25	1.9816	2.03296	1.87951	-6.52932	8.95769	0.00907093	0.00368421	0.00889649	0.00355263	0.111506	0.0111976	TRUE	-1.25181	1.25181	500	LOC100892646	protein FAM227B, transcript variant X1	100892646
972	0.9558	0.0442	3.07382	1.45416e-05	3.89124e-06	0	0.25	1.98143	2.09529	1.72612	-4.65148	7.2625	0.0158392	0.010625	0.0142344	0.0100329	0.149954	0.0333108	TRUE	-1.35458	1.35458	905	LOC115922181	protein ABHD18-like	115922181
2659	0.9406	0.0594	2.76222	1.12752e-05	2.10812e-06	0	0.25	1.98104	2.03868	2.44275	-7.62111	11.8111	0.00868716	0.00398026	0.00844294	0.00391447	0.121764	0.0149451	TRUE	-1.22621	1.22621	424	LOC115918334	sodium- and chloride-dependent glycine transporter 2-like	115918334
1542	0.9494	0.0506	2.93188	7.77223e-06	1.38867e-06	0	0.25	1.98088	2.14529	3.05557	-12.9144	11.0175	0.00750096	0.00223684	0.00739629	0.00220395	0.0999621	0.00953776	TRUE	-1.29585	1.29585	314	LOC115921836	flocculation protein FLO11-like	115921836
1350	0.9512	0.0488	2.96999	1.98198e-05	4.63701e-06	0	0.25	1.98084	1.99068	1.54224	-4.23838	7.90385	0.0159439	0.0109211	0.0155252	0.0105592	0.176966	0.0234572	TRUE	-1.31158	1.31158	997	LOC100889434	interaptin, transcript variant X1	100889434
2594	0.9412	0.0588	2.77301	1.52686e-05	5.52088e-06	0	0.25	1.98062	2.02041	1.66195	-3.47207	7.49694	0.0121411	0.0139803	0.0116875	0.0129605	0.113208	0.0437707	TRUE	-1.23062	1.23062	865	LOC100893480	uncharacterized LOC100893480	100893480
1576	0.9492	0.0508	2.92772	4.71629e-06	1.33684e-06	0	0.25	1.98053	2.01761	1.81857	-5.55776	8.24355	0.00387259	0.00240132	0.00387259	0.00236842	0.0376136	0.0076371	TRUE	-1.29414	1.29414	245	LOC100893014	protein LTO1 homolog	100893014
1918	0.9458	0.0542	2.85935	4.62228e-06	1.10245e-06	0	0.25	1.98019	2.00494	2.13421	-5.54437	9.44241	0.00244217	0.00223684	0.00240728	0.00223684	0.0367077	0.00604801	TRUE	-1.266	1.266	188	LOC105441375	histone-lysine N-methyltransferase SMYD3-like	105441375
3144	0.938	0.062	2.71662	5.0529e-05	5.16936e-06	0	0.25	1.97947	1.83053	2.61843	-6.47445	11.571	0.0317831	0.0112829	0.0293061	0.0109539	0.515152	0.0468449	TRUE	-1.20761	1.20761	1246	LOC105438520	deleted in malignant brain tumors 1 protein-like	105438520
3291	0.937	0.063	2.69955	1.46078e-05	3.97618e-06	0	0.25	1.97895	1.90212	2.0313	-5.2432	10.5706	0.0138506	0.00592105	0.0130482	0.00572368	0.144134	0.0257814	TRUE	-1.20066	1.20066	672	LOC115927504	uncharacterized LOC115927504	115927504
2715	0.9404	0.0596	2.75865	2.58725e-06	7.16831e-07	0	0.25	1.97835	1.98533	1.58886	-3.54283	7.64578	0.00111642	0.00141447	0.00111642	0.00141447	0.0123298	0.00247211	TRUE	-1.22475	1.22475	92	LOC115926889	proline-rich protein 11-like	115926889
2039	0.9448	0.0552	2.84001	0.000325977	6.23526e-05	0	0.25	1.97739	2.1105	2.12917	-5.57692	8.55792	0.253358	0.146941	0.198618	0.117434	3.34471	0.563633	TRUE	-1.25806	1.25806	10254	LOC105436999	serine/arginine repetitive matrix protein 2-like, transcript variant X1	105436999
1429	0.9504	0.0496	2.95289	1.79219e-06	5.26488e-07	0	0.25	1.97677	2.06703	2.47728	-7.68307	11.1116	0.0011862	0.000394737	0.0011862	0.000361842	0.0111273	0.000668363	TRUE	-1.30452	1.30452	63	LOC115924833	zinc finger MYM-type protein 1-like	115924833
1560	0.9492	0.0508	2.92772	6.30672e-06	1.62095e-06	0	0.25	1.97513	1.95989	1.51188	-4.19963	6.94479	0.00607054	0.00411184	0.00586121	0.00401316	0.062506	0.0125084	TRUE	-1.29414	1.29414	412	LOC100889559	regulator of G-protein signaling 22	100889559
1645	0.9486	0.0514	2.91535	4.28523e-06	1.21298e-06	0	0.25	1.97447	1.9664	1.35441	-4.42429	7.36227	0.00380281	0.00134868	0.00373304	0.00131579	0.0442628	0.0041034	TRUE	-1.28904	1.28904	201	LOC576995	ubiquinone biosynthesis monooxygenase COQ6, mitochondrial	576995
2604	0.941	0.059	2.76941	1.78726e-05	3.83612e-06	0	0.25	1.97416	1.92961	2.07938	-5.82124	10.3494	0.0155601	0.00848684	0.0148624	0.00819079	0.160156	0.025433	TRUE	-1.22915	1.22915	844	LOC100893169	stress response protein NST1, transcript variant X1	100893169
2014	0.945	0.055	2.84385	7.66226e-06	2.47494e-06	0	0.25	1.97371	2.09618	2.2725	-5.55552	9.92248	0.0062101	0.00269737	0.00617521	0.00259868	0.0645242	0.0156581	TRUE	-1.25964	1.25964	285	LOC105443616	uncharacterized LOC105443616	105443616
2978	0.9388	0.0612	2.73046	2.22711e-06	7.23219e-07	0	0.25	1.97321	1.94174	2.10166	-11.2292	10.5971	0.00038377	0.000394737	0.00038377	0.000394737	0.0049086	0.00283279	TRUE	-1.21325	1.21325	214	LOC115918765	synaptotagmin-7-like	115918765
2688	0.9406	0.0594	2.76222	6.81794e-06	2.25528e-06	0	0.25	1.97317	1.81883	2.38499	-5.12979	10.8374	0.00627987	0.00700658	0.0062101	0.00674342	0.0627445	0.0165537	TRUE	-1.22621	1.22621	506	LOC105444871	ectonucleotide pyrophosphatase/phosphodiesterase family member 7-like	105444871
1335	0.9514	0.0486	2.97431	8.93304e-05	1.89194e-05	0	0.25	1.9727	2.04097	2.35791	-6.76682	10.2018	0.0697066	0.0564145	0.0629034	0.0469408	0.93165	0.173609	TRUE	-1.31336	1.31336	3890	LOC105445013	uncharacterized LOC105445013	105445013
1025	0.955	0.045	3.05505	1.40204e-05	4.26514e-06	0	0.25	1.97267	1.90096	1.3222	-3.98248	7.648	0.0134668	0.0140789	0.0129435	0.0129934	0.115344	0.0274743	TRUE	-1.34679	1.34679	1068	LOC115922584	mediator of RNA polymerase II transcription subunit 4-like	115922584
2381	0.9424	0.0576	2.79491	6.39934e-06	1.60462e-06	0	0.25	1.97255	2.00188	1.80595	-4.98187	9.26542	0.00509367	0.00404605	0.00505879	0.00401316	0.0614156	0.0101537	TRUE	-1.23958	1.23958	353	LOC115918389	nuclear hormone receptor FTZ-F1 beta-like	115918389
2070	0.9446	0.0554	2.83618	9.81061e-06	2.41824e-06	0	0.25	1.97244	1.89394	1.44382	-5.01971	7.58944	0.00809406	0.00398026	0.00795451	0.00384868	0.090612	0.0134183	TRUE	-1.25649	1.25649	486	LOC100888543	glycoprotein-N-acetylgalactosamine 3-beta-galactosyltransferase 1, transcript variant X2	100888543
2078	0.9446	0.0554	2.83618	1.75745e-06	4.17872e-07	0	0.25	1.97234	2.0526	2.69181	-7.20168	10.7219	0.00163974	0.000789474	0.00163974	0.000789474	0.01717	0.00145866	TRUE	-1.25649	1.25649	93	LOC115929897	synergin gamma-like	115929897
1256	0.9522	0.0478	2.99175	9.9434e-06	2.94846e-06	0	0.25	1.97231	1.89593	1.38247	-3.13477	7.70733	0.00802428	0.00743421	0.00781495	0.00700658	0.0827131	0.0185642	TRUE	-1.32057	1.32057	581	LOC100890873	uncharacterized LOC100890873	100890873
2574	0.9412	0.0588	2.77301	1.21327e-05	2.54131e-06	0	0.25	1.97212	1.94675	1.94578	-4.41266	7.99177	0.00941981	0.00638158	0.00917559	0.00588816	0.122279	0.0157272	TRUE	-1.23062	1.23062	533	LOC115918967	transmembrane protein 135-like, transcript variant X1	115918967
2649	0.9408	0.0592	2.76581	0.000119048	4.36235e-05	0	0.25	1.97188	1.89518	2.54793	-7.83081	10.9191	0.109026	0.169342	0.093291	0.101875	1.16521	0.368693	TRUE	-1.22768	1.22768	7139	LOC580019	solute carrier family 28 member 3	580019
3382	0.9366	0.0634	2.69279	1.15958e-05	2.37639e-06	0	0.25	1.97115	1.95175	1.84278	-4.99837	8.48426	0.00791962	0.00480263	0.0076754	0.00476974	0.110679	0.0161161	TRUE	-1.19791	1.19791	426	LOC100891856	uncharacterized LOC100891856	100891856
1984	0.9454	0.0546	2.85157	4.01404e-06	9.33253e-07	0	0.25	1.97076	2.04248	1.98735	-6.07959	9.35874	0.00460524	0.00141447	0.00457035	0.00141447	0.0390756	0.00522708	TRUE	-1.26281	1.26281	224	LOC100893369	phosphatidylinositol N-acetylglucosaminyltransferase subunit P	100893369
1008	0.9554	0.0446	3.0644	1.37069e-05	3.00704e-06	0	0.25	1.9707	2.17899	2.2187	-6.72347	9.74161	0.0107456	0.00483553	0.0103269	0.00467105	0.119943	0.0172208	TRUE	-1.35067	1.35067	491	LOC100892505	tripartite motif-containing protein 45	100892505
2748	0.9402	0.0598	2.75509	4.40039e-05	8.72335e-06	0	0.25	1.97061	1.9586	2.24655	-6.54797	9.48843	0.0384817	0.0152632	0.0352022	0.0135855	0.514791	0.0358284	TRUE	-1.2233	1.2233	2511	LOC105438651	uncharacterized LOC105438651, transcript variant X2	105438651
1051	0.9548	0.0452	3.0504	1.44482e-05	3.47727e-06	0	0.25	1.97047	2.06314	1.47276	-3.90814	7.0914	0.0103967	0.00644737	0.0101525	0.00631579	0.123939	0.0226575	TRUE	-1.34486	1.34486	583	LOC585654	MAP kinase-activated protein kinase 5	585654
1318	0.9516	0.0484	2.97864	1.59955e-05	4.65962e-06	0	0.25	1.97013	1.92952	1.37561	-2.338	7.97407	0.0150019	0.0115461	0.0143739	0.0108553	0.144764	0.036141	TRUE	-1.31515	1.31515	1048	LOC591290	protein FORGETTER 1, transcript variant X3	591290
1762	0.9474	0.0526	2.89101	1.73523e-05	4.01354e-06	0	0.25	1.97008	1.92484	1.28282	-2.21719	7.25081	0.0181767	0.0108553	0.0178627	0.0104934	0.201448	0.0310807	TRUE	-1.27901	1.27901	1000	LOC115918486	uncharacterized LOC115918486, transcript variant X1	115918486
1788	0.947	0.053	2.88301	2.40362e-06	9.8938e-07	0	0.25	1.96996	2.10472	2.70289	-7.19827	11.8118	0.00111642	0.00144737	0.00108153	0.00144737	0.0144573	0.00462163	TRUE	-1.27572	1.27572	96	LOC105437790	uncharacterized LOC105437790	105437790
1793	0.947	0.053	2.88301	2.45074e-06	7.35262e-07	0	0.25	1.96984	1.95398	1.47955	-3.1732	7.37544	0.00174441	0.000625	0.00167463	0.000625	0.0171294	0.00149823	TRUE	-1.27572	1.27572	95	LOC576789	amidase	576789
1423	0.9506	0.0494	2.95714	4.62454e-06	1.54668e-06	0	0.25	1.96968	2.05348	2.67483	-7.87549	10.7969	0.00334927	0.00184211	0.00317482	0.00180921	0.0415105	0.0100847	TRUE	-1.30627	1.30627	208	LOC100891837	delta-like protein A	100891837
2097	0.9446	0.0554	2.83618	2.1667e-05	6.66703e-06	0	0.25	1.96911	1.91095	1.56667	-5.11783	8.38182	0.0161183	0.0189803	0.0149321	0.0175987	0.126664	0.03993	TRUE	-1.25649	1.25649	1262	LOC577567	39S ribosomal protein L48, mitochondrial	577567
1061	0.9546	0.0454	3.04578	1.72376e-05	6.22425e-06	0	0.25	1.96879	2.16122	2.3697	-7.4774	10.0824	0.0146879	0.0128289	0.0143739	0.0115461	0.17433	0.038161	TRUE	-1.34294	1.34294	868	LOC115927261	NACHT, LRR and PYD domains-containing protein 6-like	115927261
1751	0.9474	0.0526	2.89101	1.61878e-05	3.80343e-06	0	0.25	1.96859	1.95093	1.47307	-3.2511	8.1611	0.0116875	0.00684211	0.0116178	0.00667763	0.137663	0.0266552	TRUE	-1.27901	1.27901	614	LOC100894037	nose resistant to fluoxetine protein 6	100894037
2678	0.9406	0.0594	2.76222	1.91071e-05	4.8872e-06	0	0.25	1.96778	1.97197	1.53088	-3.10404	8.08832	0.0172697	0.0115789	0.0165719	0.0107895	0.196926	0.0352019	TRUE	-1.22621	1.22621	918	LOC105446087	uncharacterized LOC105446087, transcript variant X2	105446087
1968	0.9454	0.0546	2.85157	1.52268e-06	4.79436e-07	0	0.25	1.9676	2.07912	2.70095	-8.54929	11.6603	0.000732652	0.000559211	0.000732652	0.000526316	0.0103973	0.00135898	TRUE	-1.26281	1.26281	75	LOC580541	dehydrogenase/reductase SDR family member 7	580541
1928	0.9458	0.0542	2.85935	1.30422e-05	2.62999e-06	0	0.25	1.96751	1.96695	2.38992	-6.60602	10.9	0.0101873	0.00421053	0.00935003	0.00378289	0.140437	0.010744	TRUE	-1.266	1.266	521	LOC115920642	uncharacterized LOC115920642	115920642
946	0.956	0.044	3.07857	2.2647e-05	6.57098e-06	0	0.25	1.96719	1.93209	1.27179	-3.92285	7.72702	0.0244915	0.0163158	0.0231658	0.0141118	0.240595	0.0382707	TRUE	-1.35655	1.35655	1501	LOC100891813	germinal-center associated nuclear protein	100891813
1304	0.9516	0.0484	2.97864	5.80338e-06	1.63785e-06	0	0.25	1.96706	2.21212	2.58377	-7.1165	8.97668	0.005303	0.0025	0.00516345	0.00246711	0.0547436	0.00854405	TRUE	-1.31515	1.31515	291	LOC105441468	uncharacterized LOC105441468	105441468
3283	0.9372	0.0628	2.70294	1.44504e-05	4.74731e-06	0	0.25	1.96686	1.77657	1.66137	-4.74457	8.48142	0.0118271	0.00868421	0.0114084	0.00796053	0.114307	0.0203208	TRUE	-1.20204	1.20204	1044	LOC100889323	uncharacterized LOC100889323	100889323
3169	0.9378	0.0622	2.71318	4.75713e-06	1.38052e-06	0	0.25	1.96642	1.87401	2.15306	-5.75425	11.0535	0.00352371	0.00368421	0.00348882	0.00365132	0.0445431	0.00982992	TRUE	-1.20621	1.20621	224	LOC105445268	uncharacterized LOC105445268, transcript variant X1	105445268
2917	0.9392	0.0608	2.73744	1.3854e-05	3.10566e-06	0	0.25	1.96608	2.0348	1.6882	-4.69433	8.44518	0.0115829	0.00394737	0.0113038	0.00391447	0.133917	0.0157771	TRUE	-1.2161	1.2161	643	LOC100887874	nuclear receptor subfamily 1 group D member 1	100887874
3328	0.9368	0.0632	2.69617	2.22613e-06	5.35054e-07	0	0.25	1.96529	1.85404	2.30278	-6.63397	11.0013	0.00184907	0.00118421	0.00184907	0.00118421	0.02005	0.00269387	TRUE	-1.19928	1.19928	133	LOC763141	uncharacterized LOC763141	763141
2154	0.944	0.056	2.82477	9.77304e-06	2.51826e-06	0	0.25	1.96518	1.96932	1.87316	-4.47774	8.02429	0.00551233	0.00480263	0.005303	0.00463816	0.0686479	0.0129234	TRUE	-1.25181	1.25181	409	LOC592650	adenylate kinase 2, mitochondrial-like, transcript variant X2	592650
2759	0.9402	0.0598	2.75509	3.48569e-05	6.81175e-06	0	0.25	1.96514	1.98074	2.65101	-7.32455	11.3436	0.0290619	0.0135197	0.0275617	0.0124671	0.454458	0.0567445	TRUE	-1.2233	1.2233	1282	LOC105443070	uncharacterized LOC105443070	105443070
2578	0.9412	0.0588	2.77301	1.91272e-06	2.95449e-07	0	0.25	1.9651	1.97248	2.62598	-6.65787	10.5756	0.00170952	0.000197368	0.00170952	0.000197368	0.0156011	0.000667754	TRUE	-1.23062	1.23062	62	LOC115926175	formin-like protein 13, transcript variant X3	115926175
2556	0.9414	0.0586	2.77663	6.1561e-06	1.43492e-06	0	0.25	1.96496	2.00058	2.01573	-5.89523	9.04752	0.00390748	0.00328947	0.00387259	0.00325658	0.0495959	0.00818025	TRUE	-1.2321	1.2321	272	LOC105445545	NACHT, LRR and PYD domains-containing protein 12-like, transcript variant X1	105445545
2059	0.9448	0.0552	2.84001	0.00034959	6.85139e-05	0	0.25	1.96442	1.97334	2.3252	-6.12772	11.1692	0.300073	0.147072	0.210341	0.11273	3.69431	0.549399	TRUE	-1.25806	1.25806	10494	LOC579262	inositol polyphosphate-4-phosphatase type I A, transcript variant X3	579262
2634	0.9408	0.0592	2.76581	5.54971e-06	1.22784e-06	0	0.25	1.96389	1.9592	2.08998	-5.8185	9.28645	0.00202351	0.00128289	0.00191885	0.00128289	0.0301785	0.00658288	TRUE	-1.22768	1.22768	104	LOC589848	sodium/glucose cotransporter 4	589848
3209	0.9376	0.0624	2.70976	4.45085e-06	9.35521e-07	0	0.25	1.96342	1.98292	1.90739	-5.36504	8.00753	0.00251195	0.00108553	0.00240728	0.00108553	0.0377447	0.00406639	TRUE	-1.20482	1.20482	150	LOC582393	lipase maturation factor 1	582393
3219	0.9374	0.0626	2.70634	3.70676e-05	1.31298e-05	0	0.25	1.96331	2.03038	1.77752	-5.55716	7.36088	0.0282943	0.0247697	0.0248404	0.0207237	0.268139	0.111334	TRUE	-1.20343	1.20343	1545	LOC115920785	eukaryotic translation initiation factor 3 subunit A-like	115920785
1998	0.9452	0.0548	2.84771	0.000130803	2.90819e-05	0	0.25	1.96307	1.97892	1.63379	-3.68955	7.99129	0.112933	0.0889803	0.100199	0.07375	1.33087	0.239345	TRUE	-1.26122	1.26122	5638	LOC578929	SHC-transforming protein 1, transcript variant X3	578929
1197	0.9528	0.0472	3.00501	4.16271e-06	1.11597e-06	0	0.25	1.96292	1.99832	1.64315	-4.51281	7.99439	0.00366326	0.00161184	0.00366326	0.00161184	0.0430517	0.00609245	TRUE	-1.32606	1.32606	204	LOC115929551	uncharacterized LOC115929551, transcript variant X1	115929551
2601	0.941	0.059	2.76941	8.0307e-06	1.69823e-06	0	0.25	1.96269	1.95404	2.54105	-6.75676	10.6864	0.00495412	0.00286184	0.00481457	0.00269737	0.0692208	0.0101911	TRUE	-1.22915	1.22915	242	LOC105439709	somatostatin receptor type 5-like	105439709
1469	0.9502	0.0498	2.94866	6.70774e-05	2.02145e-05	0	0.25	1.9626	2.07496	1.48831	-4.2487	6.55789	0.0681366	0.0559211	0.0625196	0.0495066	0.719333	0.195127	TRUE	-1.30277	1.30277	4133	LOC578031	PX domain-containing protein kinase-like protein, transcript variant X4	578031
2934	0.9392	0.0608	2.73744	1.86179e-05	6.73681e-06	0	0.25	1.96186	1.79715	2.70676	-6.85196	11.8297	0.0149321	0.0119408	0.0142693	0.0102961	0.18543	0.0458079	TRUE	-1.2161	1.2161	851	LOC579831	C3 and PZP-like alpha-2-macroglobulin domain-containing protein 8	579831
3569	0.9356	0.0644	2.67607	6.1003e-06	1.41718e-06	0	0.25	1.96142	1.92396	2.11273	-4.78143	10.3942	0.0014653	0.001875	0.00129086	0.00184211	0.0129017	0.0076129	TRUE	-1.19111	1.19111	153	LOC583183	glutathionyl-hydroquinone reductase YqjG	583183
3048	0.9384	0.0616	2.72351	2.71335e-05	6.71177e-06	0	0.25	1.96117	1.95333	2.41953	-6.82078	10.4944	0.0187698	0.0207895	0.0180372	0.0199671	0.259161	0.057915	TRUE	-1.21042	1.21042	1514	LOC115918526	E3 ubiquitin-protein ligase RNF13-like, transcript variant X3	115918526
2620	0.941	0.059	2.76941	2.531e-05	6.33401e-06	0	0.25	1.96087	1.93083	1.61955	-4.11073	8.15245	0.0198514	0.0138158	0.0189094	0.0124013	0.197586	0.0369995	TRUE	-1.22915	1.22915	1225	LOC100891155	centrosomal protein of 162 kDa, transcript variant X1	100891155
2240	0.9434	0.0566	2.81348	1.03229e-05	2.20214e-06	0	0.25	1.96037	1.98825	1.80846	-3.98546	9.01535	0.00816383	0.00473684	0.00788473	0.00470395	0.108221	0.0178572	TRUE	-1.24718	1.24718	457	LOC755356	uncharacterized LOC755356, transcript variant X1	755356
1969	0.9454	0.0546	2.85157	5.71375e-06	1.60089e-06	0	0.25	1.96036	2.0556	1.87555	-4.53943	7.57745	0.00551233	0.00338816	0.00547744	0.00328947	0.0558273	0.008059	TRUE	-1.26281	1.26281	301	LOC115919098	peroxiredoxin-5, mitochondrial-like	115919098
2102	0.9446	0.0554	2.83618	1.46119e-05	2.16204e-06	0	0.25	1.96023	2.0083	2.48159	-6.90761	9.65963	0.0119666	0.00513158	0.0108502	0.00506579	0.117527	0.0128732	TRUE	-1.25649	1.25649	557	LOC586797	uncharacterized LOC586797	586797
2863	0.9396	0.0604	2.74446	2.80831e-06	6.28508e-07	0	0.25	1.96006	1.96641	2.11831	-5.85763	9.37677	0.00198863	0.000493421	0.00195374	0.000460526	0.0280026	0.00167942	TRUE	-1.21896	1.21896	88	LOC577600	transmembrane protein 126A	577600
3388	0.9366	0.0634	2.69279	4.21078e-06	8.60505e-07	0	0.25	1.95996	1.83213	2.76433	-7.60756	11.4378	0.00279105	0.00154605	0.00279105	0.00154605	0.0456229	0.00290357	TRUE	-1.19791	1.19791	197	LOC105445983	uncharacterized LOC105445983	105445983
2881	0.9394	0.0606	2.74095	2.08604e-05	5.17456e-06	0	0.25	1.95915	1.96871	1.90195	-4.90526	9.27502	0.0169905	0.0159539	0.0158392	0.0144408	0.214016	0.0430163	TRUE	-1.21753	1.21753	1192	LOC763638	metallophosphoesterase 1 homolog	763638
1626	0.9486	0.0514	2.91535	4.53358e-06	1.17958e-06	0	0.25	1.95884	1.95609	1.52876	-4.57062	7.65147	0.00408192	0.00302632	0.00401214	0.00302632	0.0423934	0.00875955	TRUE	-1.28904	1.28904	266	LOC585729	CDK5 and ABL1 enzyme substrate 2, transcript variant X2	585729
1167	0.9532	0.0468	3.01394	5.60735e-05	1.65649e-05	0	0.25	1.9588	1.87897	1.51094	-3.39019	8.57259	0.0534487	0.0481908	0.0500297	0.0439803	0.57802	0.158213	TRUE	-1.32975	1.32975	3352	LOC583350	E3 ubiquitin-protein ligase MIB2	583350
1497	0.9498	0.0502	2.94024	3.84883e-05	1.00697e-05	0	0.25	1.95866	2.05253	1.88317	-4.93726	9.65411	0.027143	0.0123355	0.0250497	0.01125	0.276009	0.0510954	TRUE	-1.2993	1.2993	1177	LOC105446125	uncharacterized protein DDB_G0284459-like, transcript variant X2	105446125
2513	0.9416	0.0584	2.78026	4.93778e-06	1.26978e-06	0	0.25	1.95865	1.95485	1.48047	-2.24541	7.71136	0.00313994	0.00305921	0.00303527	0.00302632	0.0324637	0.00711131	TRUE	-1.23359	1.23359	235	LOC100888427	zinc finger protein 850	100888427
1780	0.9472	0.0528	2.887	1.95848e-05	5.72432e-06	0	0.25	1.95861	2.07576	2.0435	-5.95345	8.57661	0.0229215	0.0124671	0.0220842	0.0117763	0.206017	0.0378994	TRUE	-1.27737	1.27737	1258	LOC100893649	uncharacterized LOC100893649	100893649
3399	0.9366	0.0634	2.69279	3.01129e-06	1.36661e-06	0	0.25	1.9584	2.0241	2.11174	-6.93238	9.89202	0.00282594	0.00381579	0.00279105	0.00351974	0.0237232	0.00891529	TRUE	-1.19791	1.19791	264	LOC100893881	uncharacterized LOC100893881	100893881
2848	0.9396	0.0604	2.74446	9.69755e-05	2.4276e-05	0	0.25	1.9583	1.96489	1.58103	-3.85826	7.50264	0.089558	0.0827961	0.0804522	0.0672697	1.03033	0.19591	TRUE	-1.21896	1.21896	5477	LOC590972	chromatin-remodeling ATPase INO80	590972
2096	0.9446	0.0554	2.83618	2.7394e-06	6.39574e-07	0	0.25	1.95819	1.96355	1.52004	-3.1772	7.32278	0.00212818	0.00121711	0.00212818	0.00121711	0.0273988	0.00396306	TRUE	-1.25649	1.25649	125	LOC115918964	KICSTOR complex protein SZT2-like	115918964
2172	0.944	0.056	2.82477	3.74073e-06	9.92312e-07	0	0.25	1.95795	1.91698	1.74225	-4.70195	8.455	0.00317482	0.00174342	0.00313994	0.00174342	0.0300789	0.00485823	TRUE	-1.25181	1.25181	188	LOC593681	putative GTP-binding protein 6	593681
2902	0.9394	0.0606	2.74095	4.23449e-06	9.90363e-07	0	0.25	1.9577	1.97909	1.74055	-4.25964	8.29109	0.00320971	0.000986842	0.00320971	0.000986842	0.0337806	0.0050516	TRUE	-1.21753	1.21753	153	LOC100892117	uncharacterized LOC100892117	100892117
3104	0.9382	0.0618	2.72006	9.369e-06	2.80844e-06	0	0.25	1.9574	1.91576	1.82966	-4.86736	9.94252	0.00652409	0.00730263	0.00634965	0.00694079	0.0702371	0.013466	TRUE	-1.20901	1.20901	551	LOC577891	RNA-binding region-containing protein 3	577891
3463	0.9362	0.0638	2.68608	2.73867e-05	6.01332e-06	0	0.25	1.95738	1.8629	1.73501	-4.24461	9.40183	0.0170952	0.01125	0.0153857	0.0107566	0.17275	0.0374147	TRUE	-1.19518	1.19518	1002	LOC105441162	three-prime repair exonuclease 1-like	105441162
3021	0.9386	0.0614	2.72698	3.28643e-06	1.09792e-06	0	0.25	1.95592	1.95039	1.74896	-3.84387	8.34501	0.00286083	0.00115132	0.00286083	0.00111842	0.0295975	0.00578332	TRUE	-1.21183	1.21183	133	LOC579769	fibropellin-1, transcript variant X14	579769
1251	0.9522	0.0478	2.99175	5.80032e-06	1.49313e-06	0	0.25	1.95556	2.01127	1.43083	-4.53843	7.31133	0.00404703	0.00414474	0.00394236	0.00411184	0.0350435	0.01125	TRUE	-1.32057	1.32057	314	LOC105446994	glycine--tRNA ligase-like	105446994
1450	0.9502	0.0498	2.94866	8.10005e-06	2.38854e-06	0	0.25	1.95529	1.90489	1.44626	-3.24808	7.67157	0.00614032	0.006875	0.00596588	0.00651316	0.0578472	0.0135555	TRUE	-1.30277	1.30277	496	LOC578133	probable proline--tRNA ligase, mitochondrial	578133
2669	0.9406	0.0594	2.76222	9.10019e-06	4.29368e-06	0	0.25	1.95527	1.92762	2.78263	-6.65238	13.3394	0.00251195	0.00246711	0.0023724	0.00203947	0.0358423	0.0117025	TRUE	-1.22621	1.22621	1545	LOC577314	tubulin alpha-1D chain	577314
2171	0.944	0.056	2.82477	3.24987e-06	1.08435e-06	0	0.25	1.95498	1.93152	2.15759	-5.71611	10.4581	0.00219796	0.00161184	0.00219796	0.00151316	0.02237	0.00484627	TRUE	-1.25181	1.25181	140	LOC580835	deoxycytidylate deaminase, transcript variant X2	580835
2017	0.945	0.055	2.84385	2.7413e-05	1.47454e-05	0	0.25	1.95442	1.87863	3.19785	-11.2124	13.7489	0.00666364	0.0109868	0.00586121	0.00717105	0.103218	0.0533001	TRUE	-1.25964	1.25964	4763	AMAS2	amassin-2	576933
2211	0.9436	0.0564	2.81723	1.4457e-05	3.96005e-06	0	0.25	1.95439	1.91346	1.50959	-2.83218	7.61436	0.0126295	0.0111513	0.0120713	0.0105263	0.12931	0.0279154	TRUE	-1.24872	1.24872	865	LOC100890222	F-box/LRR-repeat protein 6, transcript variant X1	100890222
1923	0.9458	0.0542	2.85935	9.4741e-06	3.58374e-06	0	0.25	1.95392	2.13659	2.05882	-6.84248	7.74269	0.00837316	0.00463816	0.00819872	0.00447368	0.0767042	0.0277394	TRUE	-1.266	1.266	404	LOC100888511	uncharacterized LOC100888511	100888511
2637	0.9408	0.0592	2.76581	5.52294e-06	1.41137e-06	0	0.25	1.95367	1.89865	1.50937	-2.75949	7.95307	0.00617521	0.00315789	0.00610543	0.003125	0.0687935	0.00743772	TRUE	-1.22768	1.22768	336	LOC591888	isovaleryl-CoA dehydrogenase, mitochondrial, transcript variant X1	591888
2265	0.9432	0.0568	2.80974	4.99839e-05	1.29271e-05	0	0.25	1.95266	1.89305	1.91184	-5.87411	9.7945	0.0414821	0.0305921	0.0387957	0.0289803	0.439148	0.0876935	TRUE	-1.24565	1.24565	2400	LOC763155	VPS9 domain-containing protein 1	763155
471	0.9642	0.0358	3.29335	3.89069e-06	1.0449e-06	0	0.25	1.95258	1.93559	1.07821	-2.06783	6.18581	0.00167463	0.00233553	0.00156997	0.00233553	0.0155011	0.00655297	TRUE	-1.44612	1.44612	152	LOC578840	tRNA (guanine(37)-N1)-methyltransferase, transcript variant X3	578840
2407	0.9422	0.0578	2.79123	7.54552e-06	1.99836e-06	0	0.25	1.95152	1.99154	1.45115	-3.16108	6.97956	0.00711719	0.004375	0.0068032	0.00411184	0.0726808	0.0135765	TRUE	-1.23807	1.23807	416	LOC752072	nodulation protein NolO	752072
2782	0.94	0.06	2.75154	1.46097e-05	3.62484e-06	0	0.25	1.95004	2.00909	1.69094	-5.83036	7.77143	0.0088616	0.00631579	0.00837316	0.00605263	0.127081	0.022802	TRUE	-1.22185	1.22185	500	LOC115921688	E3 ubiquitin-protein ligase TRIM31-like	115921688
2612	0.941	0.059	2.76941	1.86146e-06	4.186e-07	0	0.25	1.9498	1.95767	1.98058	-5.96573	9.21496	0.00125597	0.000493421	0.00125597	0.000493421	0.0153513	0.00167812	TRUE	-1.22915	1.22915	62	LOC115921766	zinc finger protein 84-like	115921766
1391	0.9508	0.0492	2.96141	7.29473e-06	2.07177e-06	0	0.25	1.94974	1.9069	1.38957	-4.31564	7.27093	0.00477968	0.00516447	0.00477968	0.00513158	0.0556048	0.0152868	TRUE	-1.30803	1.30803	445	LOC575583	coiled-coil and C2 domain-containing protein 2A, transcript variant X2	575583
3172	0.9378	0.0622	2.71318	4.54417e-06	1.45395e-06	0	0.25	1.94937	1.85278	2.13504	-5.16491	10.4585	0.00373304	0.00292763	0.00359348	0.00279605	0.0322125	0.00621974	TRUE	-1.20621	1.20621	243	LOC115922342	uncharacterized LOC115922342, transcript variant X2	115922342
1647	0.9486	0.0514	2.91535	3.23377e-05	6.54718e-06	0	0.25	1.94894	2.00905	1.798	-5.20178	8.62161	0.0242822	0.00917763	0.0233751	0.00842105	0.305517	0.027104	TRUE	-1.28904	1.28904	1115	LOC115926705	protein-tyrosine sulfotransferase 1-like	115926705
1892	0.9462	0.0538	2.86718	6.85736e-05	1.49516e-05	0	0.25	1.94874	2.12957	2.12321	-7.19691	8.73331	0.0642291	0.0399013	0.0594495	0.0349013	0.768364	0.102005	TRUE	-1.26922	1.26922	3519	LOC115922693	arginine and glutamate-rich protein 1-like	115922693
2804	0.94	0.06	2.75154	2.87924e-05	7.46587e-06	0	0.25	1.94817	1.94207	1.75312	-4.21054	8.5541	0.0260615	0.0181908	0.0251544	0.0175329	0.312986	0.0722575	TRUE	-1.22185	1.22185	1604	LOC593101	RING finger protein 17, transcript variant X2	593101
2535	0.9414	0.0586	2.77663	7.25003e-06	1.73215e-06	0	0.25	1.94816	1.95679	2.16724	-5.95298	10.432	0.00439591	0.00404605	0.00422147	0.00394737	0.0555821	0.0103287	TRUE	-1.2321	1.2321	275	LOC115921413	galectin-3-binding protein-like	115921413
2088	0.9446	0.0554	2.83618	1.2099e-05	2.62987e-06	0	0.25	1.94758	2.05506	2.14365	-6.3573	8.79649	0.00980358	0.00592105	0.00962914	0.00575658	0.1188	0.0147854	TRUE	-1.25649	1.25649	582	LOC585285	uncharacterized LOC585285	585285
2205	0.9438	0.0562	2.821	3.14375e-05	8.87127e-06	0	0.25	1.94616	2.03316	1.71002	-5.24307	7.88478	0.026515	0.0128947	0.0257126	0.0121053	0.279768	0.0532496	TRUE	-1.25026	1.25026	1382	LOC576637	sn1-specific diacylglycerol lipase alpha	576637
2472	0.9418	0.0582	2.78391	4.99626e-06	1.10717e-06	0	0.25	1.9461	1.90611	1.99498	-4.64522	9.29332	0.00300038	0.00151316	0.0029655	0.00151316	0.0421024	0.0048013	TRUE	-1.23508	1.23508	169	LOC105446232	multidrug resistance-associated protein 4-like	105446232
1361	0.951	0.049	2.96569	0.000160217	3.66923e-05	0	0.25	1.94582	2.04214	2.1757	-6.05504	7.84986	0.131005	0.0823355	0.109409	0.0702632	1.6051	0.334192	TRUE	-1.3098	1.3098	5785	LOC579674	extended synaptotagmin-2, transcript variant X1	579674
3295	0.937	0.063	2.69955	0.000184628	4.74555e-05	0	0.25	1.94567	1.93061	1.99222	-5.85633	8.45435	0.171022	0.153092	0.139448	0.105822	1.96255	0.422135	TRUE	-1.20066	1.20066	7537	LOC100894013	fibropellin-1-like, transcript variant X3	100894013
2450	0.942	0.058	2.78756	3.42918e-05	8.46099e-06	0	0.25	1.94466	1.97858	1.58591	-3.91989	7.06208	0.0298992	0.0238158	0.0286083	0.0223026	0.365443	0.0771172	TRUE	-1.23657	1.23657	1951	LOC583760	probable phosphorylase b kinase regulatory subunit alpha	583760
1286	0.952	0.048	2.98736	1.80461e-05	4.1957e-06	0	0.25	1.94465	1.97813	1.66357	-4.47165	8.04123	0.0158741	0.00651316	0.0143739	0.00595395	0.178848	0.0170518	TRUE	-1.31876	1.31876	773	LOC581689	ATP-dependent DNA helicase Q1, transcript variant X1	581689
1637	0.9486	0.0514	2.91535	2.66747e-06	7.15513e-07	0	0.25	1.94455	1.98887	2.63281	-7.33244	12.1467	0.00188396	0.000690789	0.00184907	0.000625	0.0219111	0.00257846	TRUE	-1.28904	1.28904	106	LOC105436450	uncharacterized LOC105436450, transcript variant X2	105436450
1674	0.9482	0.0518	2.90718	2.4996e-06	7.94948e-07	0	0.25	1.94443	2.0158	1.52244	-4.29342	7.70531	0.00181419	0.000690789	0.00181419	0.000690789	0.020595	0.00365093	TRUE	-1.28567	1.28567	109	LOC578490	ADP-ribosylation factor-like protein 6-interacting protein 1, transcript variant X4	578490
3544	0.9358	0.0642	2.6794	7.50885e-06	1.98238e-06	0	0.25	1.94412	1.96826	1.76376	-5.15499	8.93901	0.00404703	0.00276316	0.00387259	0.00273026	0.047823	0.00903712	TRUE	-1.19246	1.19246	405	LOC115921812	dual 3',5'-cyclic-AMP and -GMP phosphodiesterase 11-like	115921812
2404	0.9422	0.0578	2.79123	2.14516e-06	6.29515e-07	0	0.25	1.94398	1.92374	2.25896	-6.29427	9.26596	0.0014653	0.000690789	0.0014653	0.000690789	0.0183689	0.00155105	TRUE	-1.23807	1.23807	103	LOC115925395	uncharacterized LOC115925395	115925395
1074	0.9544	0.0456	3.04117	0.000125683	3.80919e-05	0	0.25	1.94374	1.8734	1.357	-3.00943	7.36911	0.122806	0.139967	0.109235	0.109868	1.29231	0.358674	TRUE	-1.34104	1.34104	8837	LOC586800	serine/arginine-rich splicing factor 10	586800
2664	0.9406	0.0594	2.76222	9.72167e-06	2.11478e-06	0	0.25	1.94346	1.90176	1.96803	-4.58394	8.88913	0.00746607	0.00490132	0.00722185	0.00483553	0.0865413	0.0136866	TRUE	-1.22621	1.22621	487	LOC584418	ethylmalonyl-CoA decarboxylase	584418
2353	0.9426	0.0574	2.7986	0.000225753	5.82403e-05	0	0.25	1.94337	1.97161	1.58064	-3.74866	6.89946	0.197118	0.176546	0.167882	0.141941	2.2829	0.562749	TRUE	-1.24109	1.24109	11446	LOC582602	guanine nucleotide exchange factor VAV2	582602
3114	0.9382	0.0618	2.72006	4.10251e-06	1.32091e-06	0	0.25	1.94337	1.84955	1.80603	-4.48192	8.57501	0.00331438	0.00154605	0.0032446	0.00148026	0.0327903	0.00343419	TRUE	-1.20901	1.20901	216	LOC100892520	uncharacterized LOC100892520	100892520
2170	0.944	0.056	2.82477	3.46985e-06	8.47232e-07	0	0.25	1.94296	2.13784	2.05404	-5.57888	8.46911	0.00251195	0.00105263	0.00247706	0.00105263	0.027178	0.0050225	TRUE	-1.25181	1.25181	107	LOC100890605	tyrosine-protein phosphatase Lar	100890605
1679	0.9482	0.0518	2.90718	2.45348e-05	6.77122e-06	0	0.25	1.94278	1.95351	1.31918	-2.68311	6.07392	0.0193629	0.0134211	0.0188396	0.0125658	0.211742	0.033908	TRUE	-1.28567	1.28567	1160	LOC574673	WD repeat-containing protein 81	574673
2010	0.945	0.055	2.84385	1.9384e-06	5.50117e-07	0	0.25	1.94258	1.9637	1.67065	-5.97054	7.66943	0.00111642	0.000559211	0.00111642	0.000460526	0.0135788	0.00194388	TRUE	-1.25964	1.25964	83	LOC589710	ketosamine-3-kinase-like	589710
3073	0.9384	0.0616	2.72351	2.24755e-06	6.31224e-07	0	0.25	1.94183	1.95593	1.95741	-5.24582	8.80466	0.000697764	0.000559211	0.000697764	0.000559211	0.00891597	0.0018357	TRUE	-1.21042	1.21042	88	LOC115919876	uncharacterized LOC115919876	115919876
1931	0.9458	0.0542	2.85935	7.25877e-06	1.29755e-06	0	0.25	1.94029	1.84735	2.76286	-8.69445	12.713	0.00408192	0.00246711	0.00401214	0.00236842	0.0600346	0.0083542	TRUE	-1.266	1.266	241	LOC115919394	uncharacterized LOC115919394	115919394
2302	0.943	0.057	2.80601	8.00635e-06	2.00237e-06	0	0.25	1.94007	1.99324	1.59128	-3.77464	7.78465	0.00544256	0.00319079	0.00519834	0.003125	0.0589868	0.00943912	TRUE	-1.24413	1.24413	348	LOC100890432	zinc finger protein 658B	100890432
2009	0.945	0.055	2.84385	2.28461e-06	6.09271e-07	0	0.25	1.93977	1.97917	1.69572	-4.49559	8.61027	0.00188396	0.000296053	0.00188396	0.000296053	0.0211307	0.00177841	TRUE	-1.25964	1.25964	87	LOC115927953	uncharacterized LOC115927953	115927953
2705	0.9404	0.0596	2.75865	1.39388e-05	4.00938e-06	0	0.25	1.93966	1.94278	2.14931	-6.16411	11.034	0.0119318	0.00884868	0.0117224	0.00842105	0.147734	0.0242553	TRUE	-1.22475	1.22475	761	LOC582103	sushi, von Willebrand factor type A, EGF and pentraxin domain-containing protein 1	582103
3371	0.9366	0.0634	2.69279	1.30998e-05	4.04355e-06	0	0.25	1.93933	1.89561	1.73166	-3.5694	7.80288	0.00505879	0.00736842	0.00464013	0.00684211	0.0613095	0.0179751	TRUE	-1.19791	1.19791	502	LOC589800	uncharacterized LOC589800, transcript variant X1	589800
1772	0.9472	0.0528	2.887	7.36379e-06	1.88131e-06	0	0.25	1.93917	2.06977	2.76399	-8.31804	11.5113	0.00432613	0.00128289	0.00408192	0.00125	0.0451962	0.00490407	TRUE	-1.27737	1.27737	511	LOC105437559	slit homolog 2 protein-like	105437559
1383	0.9508	0.0492	2.96141	2.44873e-05	6.83784e-06	0	0.25	1.93904	1.94349	1.2666	-3.38246	7.76974	0.0206189	0.0187171	0.0201305	0.0180592	0.211177	0.0551089	TRUE	-1.30803	1.30803	1297	LOC105440264	uncharacterized LOC105440264, transcript variant X1	105440264
2309	0.943	0.057	2.80601	6.90503e-06	2.28042e-06	0	0.25	1.93795	1.97824	1.80359	-5.07976	7.83603	0.00788473	0.00628289	0.00778006	0.00595395	0.0570251	0.0159214	TRUE	-1.24413	1.24413	550	LOC583535	DNA-directed RNA polymerase III subunit RPC9	583535
2287	0.943	0.057	2.80601	2.01554e-05	6.56884e-06	0	0.25	1.9378	1.98194	1.45808	-3.43812	6.56624	0.0135715	0.00898026	0.0126644	0.00819079	0.151861	0.0230405	TRUE	-1.24413	1.24413	784	LOC577662	DNA-directed RNA polymerase III subunit RPC2	577662
2752	0.9402	0.0598	2.75509	5.38453e-06	7.7985e-07	0	0.25	1.93709	1.89898	3.04238	-9.40346	13.7923	0.00163974	0.000756579	0.00139553	0.000657895	0.0166363	0.00115976	TRUE	-1.2233	1.2233	115	LOC105443630	uncharacterized LOC105443630	105443630
2466	0.9418	0.0582	2.78391	5.72804e-06	1.76293e-06	0	0.25	1.93664	1.84175	1.44144	-3.38083	7.08887	0.00551233	0.00552632	0.005303	0.00552632	0.0510818	0.0154339	TRUE	-1.23508	1.23508	415	LOC115926524	E3 ubiquitin-protein ligase Midline-1-like	115926524
1852	0.9464	0.0536	2.87112	2.91411e-05	8.73067e-06	0	0.25	1.93648	1.92478	1.51784	-3.29015	7.02574	0.0241426	0.0365461	0.0232006	0.0326974	0.264309	0.0722962	TRUE	-1.27084	1.27084	1865	LOC100890078	uncharacterized LOC100890078, transcript variant X3	100890078
1597	0.949	0.051	2.92358	1.29608e-05	2.74658e-06	0	0.25	1.93646	2.12904	2.00122	-5.43076	8.36337	0.00952447	0.00470395	0.00907093	0.00447368	0.102444	0.0153816	TRUE	-1.29243	1.29243	456	LOC105443650	uncharacterized LOC105443650	105443650
1949	0.9456	0.0544	2.85546	6.0363e-05	1.78306e-05	0	0.25	1.9359	1.90082	1.4296	-3.53128	7.03582	0.0654502	0.0261513	0.0562049	0.0198026	0.660344	0.0658659	TRUE	-1.2644	1.2644	3718	LOC575208	death-inducer obliterator 1, transcript variant X1	575208
1249	0.9524	0.0476	2.99615	0.000141234	3.90089e-05	0	0.25	1.93481	2.01773	1.50219	-4.72896	7.37018	0.127063	0.0696711	0.109095	0.0508553	1.36622	0.207484	TRUE	-1.32239	1.32239	5928	LOC585064	ataxin-1, transcript variant X2	585064
2571	0.9412	0.0588	2.77301	2.4029e-06	5.25369e-07	0	0.25	1.93445	1.81868	2.31377	-6.47906	10.6051	0.00115131	0.000493421	0.00108153	0.000493421	0.0150002	0.000971401	TRUE	-1.23062	1.23062	80	LOC105438425	uncharacterized LOC105438425	105438425
2077	0.9446	0.0554	2.83618	1.23396e-05	3.28256e-06	0	0.25	1.93311	1.93329	2.4433	-6.50076	10.2694	0.00812895	0.00486842	0.00802428	0.00486842	0.124109	0.028697	TRUE	-1.25649	1.25649	465	LOC584238	uncharacterized LOC584238, transcript variant X4	584238
3290	0.937	0.063	2.69955	0.000215993	4.09963e-05	0	0.25	1.93307	1.96325	2.27409	-6.03591	10.4732	0.183721	0.131908	0.150473	0.104309	2.27413	0.344595	TRUE	-1.20066	1.20066	8764	LOC590671	C-myc promoter-binding protein, transcript variant X4	590671
2778	0.94	0.06	2.75154	7.00703e-06	1.82734e-06	0	0.25	1.93256	2.01833	1.89985	-5.1202	8.75202	0.00617521	0.00559211	0.00610543	0.00555921	0.0720127	0.0160522	TRUE	-1.22185	1.22185	419	LOC100893769	uncharacterized LOC100893769	100893769
3212	0.9376	0.0624	2.70976	3.34839e-06	9.14571e-07	0	0.25	1.93222	1.87228	1.81865	-4.98528	9.67884	0.00139553	0.00128289	0.00129086	0.00128289	0.0150854	0.00356226	TRUE	-1.20482	1.20482	130	LOC105442699	equilibrative nucleoside transporter 1-like, transcript variant X2	105442699
2188	0.9438	0.0562	2.821	1.93181e-06	5.17376e-07	0	0.25	1.9322	1.95855	2.27326	-6.72441	9.61346	0.00143042	0.000592105	0.00139553	0.000592105	0.0158816	0.00251812	TRUE	-1.25026	1.25026	68	LOC105437692	uncharacterized LOC105437692	105437692
2044	0.9448	0.0552	2.84001	1.56859e-05	4.77786e-06	0	0.25	1.93213	2.00211	2.44343	-8.15751	10.5587	0.0125597	0.00733553	0.0122458	0.00717105	0.138369	0.0351247	TRUE	-1.25806	1.25806	718	LOC591289	putative nuclease HARBI1	591289
1638	0.9486	0.0514	2.91535	0.000162	3.35903e-05	0	0.25	1.93167	1.87631	3.09461	-7.72228	14.1444	0.10934	0.0640132	0.077696	0.0390461	1.4375	0.268369	TRUE	-1.28904	1.28904	4259	LOC575703	protein odd-skipped-related 2, transcript variant X2	575703
1763	0.9474	0.0526	2.89101	6.25843e-05	1.80627e-05	0	0.25	1.93144	2.03527	2.63539	-7.24984	11.5481	0.0604612	0.0489803	0.0439242	0.0276316	0.64135	0.153181	TRUE	-1.27901	1.27901	2566	LOC585784	uncharacterized LOC585784	585784
2801	0.94	0.06	2.75154	3.31937e-06	8.30178e-07	0	0.25	1.93139	1.95874	2.1343	-7.74084	10.5257	0.00261661	0.00115132	0.00261661	0.00111842	0.0233817	0.00315366	TRUE	-1.22185	1.22185	122	LOC582353	aladin	582353
981	0.9558	0.0442	3.07382	5.96606e-05	1.62216e-05	0	0.25	1.93081	1.97573	1.26408	-2.73744	6.35827	0.0615428	0.0423355	0.056484	0.03875	0.623426	0.13752	TRUE	-1.35458	1.35458	3511	LOC586550	gastric triacylglycerol lipase	586550
2371	0.9426	0.0574	2.7986	1.20157e-06	3.64273e-07	0	0.25	1.9306	1.91999	1.69177	-5.68944	9.43084	0.000941981	0.000460526	0.000907093	0.000460526	0.00905271	0.000761234	TRUE	-1.24109	1.24109	62	LOC100891149	uncharacterized LOC100891149	100891149
1686	0.9482	0.0518	2.90718	2.37053e-05	4.5222e-06	0	0.25	1.93026	1.92511	2.80546	-8.39957	12.63	0.0186652	0.00621711	0.0170952	0.00582237	0.232551	0.0226943	TRUE	-1.28567	1.28567	774	LOC575432	glutamine-dependent NAD(+) synthetase	575432
2568	0.9412	0.0588	2.77301	1.79437e-05	4.89106e-06	0	0.25	1.92989	1.9244	1.60444	-4.06625	7.12808	0.0150717	0.0111842	0.0145135	0.0106908	0.173378	0.0342252	TRUE	-1.23062	1.23062	912	LOC100892098	exonuclease mut-7 homolog, transcript variant X1	100892098
2720	0.9404	0.0596	2.75865	1.56421e-06	5.96717e-07	0	0.25	1.92968	1.93229	2.46551	-6.1863	9.62955	0.000802428	0.00151316	0.000802428	0.00144737	0.00924772	0.00262635	TRUE	-1.22475	1.22475	87	LOC757293	chromatin assembly factor 1 subunit B	757293
2981	0.9388	0.0612	2.73046	6.67875e-06	3.58621e-06	0	0.25	1.92965	1.86876	2.41391	-7.15586	10.4613	0.00551233	0.0111184	0.00481457	0.00950658	0.0331568	0.0248883	TRUE	-1.21325	1.21325	663	LOC586401	DNA primase small subunit-like	586401
1402	0.9508	0.0492	2.96141	9.30781e-06	2.10205e-06	0	0.25	1.9292	2.03287	2.22996	-7.08601	9.75764	0.00795451	0.00661184	0.00771029	0.00638158	0.097197	0.0163423	TRUE	-1.30803	1.30803	508	LOC100891568	cyclin-C, transcript variant X2	100891568
2110	0.9444	0.0556	2.83237	7.91108e-06	1.98351e-06	0	0.25	1.92907	1.92885	1.70309	-4.1155	9.15028	0.00638454	0.00404605	0.00624498	0.00394737	0.0707811	0.0108005	TRUE	-1.25493	1.25493	401	LOC105443239	zinc finger protein 37 homolog	105443239
2503	0.9416	0.0584	2.78026	1.61431e-05	3.5248e-06	0	0.25	1.92897	1.98629	2.4396	-6.84419	11.294	0.0154904	0.00921053	0.0150368	0.00875	0.163729	0.0246545	TRUE	-1.23359	1.23359	862	LOC105437092	uncharacterized LOC105437092, transcript variant X1	105437092
693	0.9598	0.0402	3.17286	4.20463e-06	1.08589e-06	0	0.25	1.92791	1.93075	1.26937	-2.87065	6.34513	0.00401214	0.00177632	0.00397725	0.00177632	0.0386939	0.00700744	TRUE	-1.39577	1.39577	198	LOC100892353	zinc finger RNA-binding protein 2	100892353
1463	0.9502	0.0498	2.94866	4.08477e-06	9.65188e-07	0	0.25	1.92731	1.93354	3.98049	-12.8809	16.8074	0.00198863	0.000460526	0.00188396	0.000394737	0.0218957	0.00133063	TRUE	-1.30277	1.30277	68	LOC100888159	synaptotagmin-15	100888159
2621	0.941	0.059	2.76941	1.19567e-05	2.84231e-06	0	0.25	1.92698	1.93947	2.10954	-5.5066	9.85344	0.0100129	0.00664474	0.00994313	0.00644737	0.117597	0.0208306	TRUE	-1.22915	1.22915	650	LOC588981	anoctamin-8, transcript variant X4	588981
2306	0.943	0.057	2.80601	3.54178e-06	6.47522e-07	0	0.25	1.92672	1.9337	2.73344	-6.64546	10.5418	0.00191885	0.000493421	0.00184907	0.000493421	0.0246558	0.00279648	TRUE	-1.24413	1.24413	74	LOC115925223	uncharacterized LOC115925223	115925223
737	0.959	0.041	3.15232	4.65935e-06	1.42664e-06	0	0.25	1.92643	1.9107	1.26179	-4.94809	6.40548	0.00404703	0.00338816	0.00397725	0.00332237	0.0352717	0.00970284	TRUE	-1.38722	1.38722	261	LOC579219	28S ribosomal protein S24-A, mitochondrial	579219
2362	0.9426	0.0574	2.7986	2.60944e-05	6.08367e-06	0	0.25	1.92642	2.0286	2.13088	-6.17607	10.6824	0.0218749	0.00963816	0.0212469	0.00894737	0.263967	0.0278093	TRUE	-1.24109	1.24109	1062	LOC105445586	NACHT, LRR and PYD domains-containing protein 12-like	105445586
3432	0.9364	0.0636	2.68943	6.34051e-06	1.39549e-06	0	0.25	1.9264	1.88745	2.62777	-6.73656	11.905	0.00498901	0.00381579	0.00477968	0.00361842	0.0787229	0.0122077	TRUE	-1.19654	1.19654	314	LOC579438	band 4.1-like protein 4A, transcript variant X1	579438
2036	0.9448	0.0552	2.84001	6.19926e-06	1.85265e-06	0	0.25	1.92625	1.8203	1.3939	-3.22406	8.04075	0.00547744	0.00378289	0.00544256	0.00361842	0.0632826	0.00975785	TRUE	-1.25806	1.25806	347	LOC105437346	ATP synthase mitochondrial F1 complex assembly factor 1-like	105437346
1368	0.951	0.049	2.96569	0.00016014	3.96585e-05	0	0.25	1.92593	1.93183	1.62851	-4.87689	8.52244	0.143739	0.132434	0.122283	0.105197	1.65711	0.386786	TRUE	-1.3098	1.3098	8703	LOC100891724	armadillo repeat-containing protein 8, transcript variant X2	100891724
2807	0.94	0.06	2.75154	8.3253e-06	1.98891e-06	0	0.25	1.9258	1.90726	2.26464	-5.6867	9.88141	0.0050239	0.00513158	0.00495412	0.00490132	0.0717301	0.0116526	TRUE	-1.22185	1.22185	341	LOC100891343	cell wall protein DAN4, transcript variant X1	100891343
2007	0.9452	0.0548	2.84771	1.18934e-06	3.65385e-07	0	0.25	1.92557	1.97808	3.04931	-8.86748	12.2695	0.000453546	0.000361842	0.000453546	0.000361842	0.00535102	0.00158215	TRUE	-1.26122	1.26122	79	LOC100889401	hemicentin-1	100889401
3555	0.9356	0.0644	2.67607	4.05323e-06	1.17839e-06	0	0.25	1.92547	1.89565	1.5724	-4.03977	7.79251	0.00293061	0.00233553	0.00289572	0.00230263	0.0290308	0.00676682	TRUE	-1.19111	1.19111	220	LOC582109	RING finger protein 37	582109
3211	0.9376	0.0624	2.70976	1.63769e-06	4.12935e-07	0	0.25	1.92534	1.92865	1.70651	-3.96077	8.49651	0.00115131	0.000263158	0.00115131	0.000263158	0.0105854	0.000924337	TRUE	-1.20482	1.20482	50	LOC583144	monocarboxylate transporter 9-like	583144
3224	0.9374	0.0626	2.70634	1.46083e-05	3.88824e-06	0	0.25	1.92527	1.84274	1.77043	-5.10602	8.26749	0.0130831	0.0109539	0.0126295	0.0107566	0.160548	0.0326692	TRUE	-1.20343	1.20343	886	LOC105447191	uncharacterized LOC105447191	105447191
1704	0.9478	0.0522	2.89906	3.52141e-06	1.05249e-06	0	0.25	1.92503	2.02204	2.11576	-7.0712	7.99399	0.00233751	0.000789474	0.00226773	0.000756579	0.0319045	0.00407079	TRUE	-1.28233	1.28233	104	LOC578123	glioma pathogenesis-related protein 1	578123
3203	0.9376	0.0624	2.70976	4.57065e-06	1.24935e-06	0	0.25	1.92485	1.81048	1.47068	-5.28177	7.88714	0.00376792	0.00220395	0.00369815	0.00220395	0.0397294	0.00607599	TRUE	-1.20482	1.20482	240	LOC581783	transcription factor IIIB 50 kDa subunit, transcript variant X2	581783
2278	0.9432	0.0568	2.80974	5.04861e-05	1.43153e-05	0	0.25	1.92432	1.87621	1.60145	-5.34906	8.77499	0.0352371	0.0424671	0.0325158	0.0374013	0.416978	0.116344	TRUE	-1.24565	1.24565	2620	LOC588920	vesicle-associated membrane protein 4, transcript variant X1	588920
2765	0.9402	0.0598	2.75509	1.80436e-05	4.2574e-06	0	0.25	1.92427	1.98222	2.57455	-6.54179	10.5854	0.0137808	0.00736842	0.0132924	0.00707237	0.178613	0.0276986	TRUE	-1.2233	1.2233	849	LOC100889107	nuclear receptor subfamily 0 group B member 1	100889107
2726	0.9404	0.0596	2.75865	3.07438e-06	8.94391e-07	0	0.25	1.92418	2.00406	2.07706	-6.92134	7.92367	0.00188396	0.000953947	0.00184907	0.000953947	0.0217076	0.00483418	TRUE	-1.22475	1.22475	101	LOC105446204	receptor-type tyrosine-protein phosphatase alpha	105446204
[truncated: 1,963 more rows]

## Sheet: VibCell_DE_genes_VolcanoPlotInp
	proba_de	proba_not_de	bayes_factor	scale1	scale2	pseudocounts	delta	lfc_mean	lfc_median	lfc_std	lfc_min	lfc_max	raw_mean1	raw_mean2	non_zeros_proportion1	non_zeros_proportion2	raw_normalized_mean1	raw_normalized_mean2	is_de_fdr_0.05	log10_pscore	negativelog10_pscore	n_cells	gene_id	product	db_gene_id
[truncated: 2,666 more rows]

[truncated: 2 more sheets: RedCell_DE_genes_VolcanoPlotInp, ColorlessCell_DE_genes_VolcanoP]
