# Supplementary material for: UVB-induced genotoxic stress activates the DNA damage response and innate immune pathways in sea urchin coelomocytes
Source: Front Immunol. 2026 Mar 19;17:1787989. doi: 10.3389/fimmu.2026.1787989 (PMC13043383; doi:10.3389/fimmu.2026.1787989)
Supplement: Supplementary file 9 [file Table8.xlsx]

## Sheet: PhagocyteUps
genenumber	gene_id	product	Immune_category_level1	Immune_category_level2	db_gene_id	proba_de	proba_not_de	bayes_factor	scale1	scale2	pseudocounts	delta	lfc_mean	lfc_median	lfc_std	lfc_min	lfc_max	raw_mean1	raw_mean2	non_zeros_proportion1	non_zeros_proportion2	raw_normalized_mean1	raw_normalized_mean2	is_de_fdr_0.05	log10_pscore	pscore	negativelog10_pscore	n_cells
882	LOC115923225	strongylocin 2-like	Effector	Antimicrobial peptide (AMP)	115923225	0.957	0.043	3.1026	1.65492e-05	8.77174e-06	0	0.25	1.38623	1.61011	4.69469	-15.7682	17.3187	0.00300038	0.0122697	0.00191885	0.00154605	0.0214886	0.0229201	TRUE	-1.36653	0.043	1.36653	1687
468	LOC100892710	interferon-induced helicase C domain-containing protein 1	Effector	Antiviral Effector	100892710	0.9642	0.0358	3.29335	1.15208e-05	1.60551e-06	0	0.25	2.69525	2.80277	2.20767	-5.30907	11.2678	0.0103967	0.00286184	0.0100129	0.00282895	0.124182	0.0106408	TRUE	-1.44612	0.0358	1.44612	475
1454	LOC105437801	P-selectin	Effector	Clotting + Coagulation Effector	105437801	0.9502	0.0498	2.94866	4.70295e-05	7.23195e-06	0	0.25	2.35554	2.43973	2.36632	-6.68815	9.6829	0.034958	0.0224013	0.0333531	0.0211513	0.455019	0.061658	TRUE	-1.30277	0.0498	1.30277	1642
906	LOC753884	complement C2	Complement	Complement C2	753884	0.9566	0.0434	3.09293	7.69318e-06	6.01091e-06	0	0.25	1.28202	1.05339	4.76792	-14.2986	22.2133	0.00575655	0.00605263	0.000872205	0.000855263	0.0320971	0.019496	TRUE	-1.36251	0.0434	1.36251	202
522	LOC586721	(E3-independent) E2 ubiquitin-conjugating enzyme UBE2O	Effector	E2 ubiquitin-conjugating enzyme	586721	0.9632	0.0368	3.26476	2.42066e-05	6.38845e-06	0	0.25	2.19194	2.12046	1.34854	-3.87003	6.93703	0.021526	0.0228618	0.0200607	0.0200987	0.221441	0.0530487	TRUE	-1.43415	0.0368	1.43415	1542
38	LOC100891567	ubiquitin-like-conjugating enzyme ATG10	Effector	E2 ubiquitin-conjugating enzyme	100891567	0.9826	0.0174	4.03373	4.28471e-06	3.52025e-07	0	0.25	3.64997	3.67942	1.87756	-4.47413	10.1675	0.00268639	0.000197368	0.00258173	0.000197368	0.0304089	0.000591351	TRUE	-1.75945	0.0174	1.75945	113
1387	LOC115928526	ubiquitin-like-conjugating enzyme ATG10	Effector	E2 ubiquitin-conjugating enzyme	115928526	0.9508	0.0492	2.96141	4.6388e-06	1.28777e-06	0	0.25	2.30508	2.33002	2.14599	-6.73594	11.6787	0.00404703	0.00286184	0.00394236	0.00279605	0.0482648	0.00791618	TRUE	-1.30803	0.0492	1.30803	257
1458	LOC576318	E3 SUMO-protein ligase RanBP2, transcript variant X2	Effector	E3 SUMO-protein ligase	576318	0.9502	0.0498	2.94866	5.67222e-05	8.12412e-06	0	0.25	2.27509	2.35216	2.26099	-4.92035	10.7046	0.0467153	0.0274013	0.0435056	0.0257566	0.691031	0.0865701	TRUE	-1.30277	0.0498	1.30277	2174
652	LOC105445585	probable E3 ubiquitin-protein ligase HERC3	Effector	E3 ubiquitin-protein ligase	105445585	0.9608	0.0392	3.19909	5.16025e-06	7.68212e-07	0	0.25	2.74664	2.82842	2.41627	-6.80522	10.5247	0.00219796	0.000493421	0.00209329	0.000493421	0.0330009	0.00205844	TRUE	-1.40671	0.0392	1.40671	98
603	LOC105440951	probable E3 ubiquitin-protein ligase HERC4	Effector	E3 ubiquitin-protein ligase	105440951	0.9616	0.0384	3.22054	1.57e-06	3.02474e-07	0	0.25	2.76037	2.66898	2.14636	-5.85739	11.6678	0.000976869	0.000230263	0.000976869	0.000230263	0.0132308	0.000944384	TRUE	-1.41567	0.0384	1.41567	50
707	LOC115926895	probable E3 ubiquitin-protein ligase HERC4	Effector	E3 ubiquitin-protein ligase	115926895	0.9596	0.0404	3.16769	1.25129e-05	1.99127e-06	0	0.25	2.80797	2.74717	2.56422	-7.10853	13.7312	0.00910582	0.00197368	0.00879182	0.00190789	0.113026	0.00968644	TRUE	-1.39362	0.0404	1.39362	417
1260	LOC100892482	probable E3 ubiquitin-protein ligase HERC4	Effector	E3 ubiquitin-protein ligase	100892482	0.9522	0.0478	2.99175	4.19627e-06	8.57577e-07	0	0.25	2.41066	2.37004	2.16486	-5.98764	9.9611	0.00303527	0.000855263	0.00303527	0.000822368	0.0310521	0.004627	TRUE	-1.32057	0.0478	1.32057	161
293	LOC577869	probable E3 ubiquitin-protein ligase makorin-1	Effector	E3 ubiquitin-protein ligase	577869	0.969	0.031	3.44228	4.86078e-05	9.21103e-06	0	0.25	2.5226	2.50487	1.3897	-2.79762	7.18755	0.0509019	0.0124671	0.0474479	0.0115132	0.531586	0.0356198	TRUE	-1.50864	0.031	1.50864	2267
73	LOC100889465	E3 ubiquitin-protein ligase COP1, transcript variant X2	Effector	E3 ubiquitin-protein ligase RING	100889465	0.9794	0.0206	3.86165	2.92442e-05	2.78971e-06	0	0.25	3.1375	3.16611	1.75651	-4.36414	9.78926	0.0235146	0.00351974	0.0226075	0.00338816	0.289082	0.0100773	TRUE	-1.68613	0.0206	1.68613	1024
1153	LOC755085	E3 ubiquitin-protein ligase LNX, transcript variant X1	Effector	E3 ubiquitin-protein ligase RING	755085	0.9534	0.0466	3.01843	0.000110611	1.73108e-05	0	0.25	2.36738	2.53801	1.87321	-4.29236	8.80679	0.0941981	0.0520395	0.0864878	0.0459539	1.15874	0.140431	TRUE	-1.33161	0.0466	1.33161	4565
151	LOC100891096	E3 ubiquitin-protein ligase MIB2	Effector	E3 ubiquitin-protein ligase RING	100891096	0.9746	0.0254	3.64728	0.000113176	1.4375e-05	0	0.25	3.0453	3.09637	1.65523	-3.60725	8.43556	0.11091	0.0255592	0.0953843	0.0225329	1.15422	0.0762243	TRUE	-1.59517	0.0254	1.59517	5015
936	LOC100890225	E3 ubiquitin-protein ligase MIB2	Effector	E3 ubiquitin-protein ligase RING	100890225	0.9562	0.0438	3.08333	5.80851e-06	9.07506e-07	0	0.25	2.53283	2.60656	2.32078	-6.43753	10.323	0.00352371	0.00128289	0.00348882	0.00125	0.0516061	0.00572113	TRUE	-1.35853	0.0438	1.35853	196
1007	LOC100892428	E3 ubiquitin-protein ligase MIB2	Effector	E3 ubiquitin-protein ligase RING	100892428	0.9554	0.0446	3.0644	8.3861e-05	1.87579e-05	0	0.25	2.26411	2.29782	1.89346	-5.94554	8.05993	0.078952	0.0443421	0.0695321	0.0369408	0.887776	0.124628	TRUE	-1.35067	0.0446	1.35067	3815
1167	LOC583350	E3 ubiquitin-protein ligase MIB2	Effector	E3 ubiquitin-protein ligase RING	583350	0.9532	0.0468	3.01394	5.60735e-05	1.65649e-05	0	0.25	1.9588	1.87897	1.51094	-3.39019	8.57259	0.0534487	0.0481908	0.0500297	0.0439803	0.57802	0.158213	TRUE	-1.32975	0.0468	1.32975	3352
307	LOC115924737	E3 ubiquitin-protein ligase MIB2-like	Effector	E3 ubiquitin-protein ligase RING	115924737	0.9688	0.0312	3.43564	5.74813e-06	5.98914e-07	0	0.25	3.19892	3.19787	2.14807	-4.58135	10.4064	0.00348882	0.000789474	0.00334927	0.000789474	0.0456869	0.00447331	TRUE	-1.50585	0.0312	1.50585	132
353	LOC115924738	E3 ubiquitin-protein ligase MIB2-like	Effector	E3 ubiquitin-protein ligase RING	115924738	0.9674	0.0326	3.3903	3.39796e-06	3.7573e-07	0	0.25	3.01985	3.03938	2.06575	-4.69953	9.08036	0.00129086	0.000592105	0.00125597	0.000592105	0.0179846	0.00227298	TRUE	-1.48678	0.0326	1.48678	61
615	LOC105440427	E3 ubiquitin-protein ligase MIB2-like	Effector	E3 ubiquitin-protein ligase RING	105440427	0.9614	0.0386	3.21514	3.12288e-06	7.2606e-07	0	0.25	2.68404	2.78409	2.40304	-6.88577	12.2294	0.00240728	0.000197368	0.0023724	0.000197368	0.0230883	0.000917259	TRUE	-1.41341	0.0386	1.41341	120
846	LOC115928876	E3 ubiquitin-protein ligase MIB2-like	Effector	E3 ubiquitin-protein ligase RING	115928876	0.9574	0.0426	3.11237	4.45875e-06	9.06239e-07	0	0.25	2.35021	2.33314	1.45197	-3.29909	6.72708	0.00303527	0.000986842	0.00303527	0.000986842	0.0290438	0.00450394	TRUE	-1.37059	0.0426	1.37059	147
1213	LOC115924440	E3 ubiquitin-protein ligase MIB2-like	Effector	E3 ubiquitin-protein ligase RING	115924440	0.9526	0.0474	3.00057	4.36382e-05	9.6786e-06	0	0.25	2.10344	2.14813	1.6382	-4.2214	7.19268	0.0358651	0.0190132	0.0346091	0.0179276	0.411302	0.054434	TRUE	-1.32422	0.0474	1.32422	2106
523	LOC105447247	E3 ubiquitin-protein ligase MYCBP2-like	Effector	E3 ubiquitin-protein ligase RING	105447247	0.9632	0.0368	3.26476	0.000220456	4.20485e-05	0	0.25	2.25116	2.40119	1.81442	-5.07786	7.67599	0.204863	0.140691	0.176569	0.116447	2.37478	0.437621	TRUE	-1.43415	0.0368	1.43415	11087
848	LOC582133	E3 ubiquitin-protein ligase RFWD3, transcript variant X2	Effector	E3 ubiquitin-protein ligase RING	582133	0.9574	0.0426	3.11237	7.94212e-06	1.51035e-06	0	0.25	2.21171	2.28541	1.7908	-4.641	8.47728	0.00655898	0.00226974	0.00638454	0.00213816	0.0632039	0.00481748	TRUE	-1.37059	0.0426	1.37059	314
801	LOC100893621	E3 ubiquitin-protein ligase RGLG4, transcript variant X1	Effector	E3 ubiquitin-protein ligase RING	100893621	0.958	0.042	3.12718	0.000181565	2.8078e-05	0	0.25	2.39983	2.43428	2.33972	-6.75117	10.3719	0.139099	0.0789803	0.107386	0.0551974	1.78877	0.222877	TRUE	-1.37675	0.042	1.37675	5145
1279	LOC583034	E3 ubiquitin-protein ligase ubr3	Effector	E3 ubiquitin-protein ligase RING	583034	0.952	0.048	2.98736	3.69373e-05	1.19236e-05	0	0.25	1.75022	1.59991	1.27637	-1.84449	7.5019	0.0406447	0.0348355	0.0382374	0.0324013	0.408917	0.0945698	TRUE	-1.31876	0.048	1.31876	2599
29	LOC115926496	RING finger protein 207-like	Effector	E3 ubiquitin-protein ligase RING	115926496	0.9844	0.0156	4.14476	2.69604e-05	1.5731e-06	0	0.25	3.92314	3.9627	2.30387	-4.88189	11.2459	0.0207934	0.00246711	0.019642	0.00243421	0.267851	0.00787009	TRUE	-1.80688	0.0156	1.80688	805
148	LOC105440083	RING finger protein 207-like	Effector	E3 ubiquitin-protein ligase RING	105440083	0.9748	0.0252	3.65539	3.00083e-05	1.20784e-06	0	0.25	3.92753	3.94645	2.49219	-5.12441	14.0315	0.0207934	0.000986842	0.0193978	0.000953947	0.275405	0.0045967	TRUE	-1.5986	0.0252	1.5986	641
528	LOC105436921	RING finger protein 207-like	Effector	E3 ubiquitin-protein ligase RING	105436921	0.9632	0.0368	3.26476	5.01835e-06	9.76072e-07	0	0.25	2.54133	2.38898	1.77901	-2.57595	10.1751	0.00380281	0.00144737	0.00380281	0.00141447	0.0470819	0.00557413	TRUE	-1.43415	0.0368	1.43415	215
1384	LOC100891007	RING finger protein 24, transcript variant X1	Effector	E3 ubiquitin-protein ligase RING	100891007	0.9508	0.0492	2.96141	1.45665e-05	4.46114e-06	0	0.25	1.83646	1.82643	1.18291	-3.0643	5.971	0.0132924	0.00657895	0.0130482	0.00634868	0.131923	0.0243988	TRUE	-1.30803	0.0492	1.30803	774
769	LOC756350	RING-type E3 ubiquitin-protein ligase PPIL2	Effector	E3 ubiquitin-protein ligase RING	756350	0.9584	0.0416	3.13716	2.09733e-05	5.75527e-06	0	0.25	1.88021	1.82819	1.22851	-4.60034	6.57049	0.0210027	0.0176316	0.0199909	0.0165132	0.187555	0.0439512	TRUE	-1.38091	0.0416	1.38091	1433
987	LOC115918806	ubiquitin-protein ligase E3A-like	Effector	E3 ubiquitin-protein ligase RING	115918806	0.9556	0.0444	3.0691	5.91366e-06	1.05585e-06	0	0.25	2.69928	2.61676	2.10531	-5.6606	10.6307	0.00345393	0.000953947	0.00331438	0.000953947	0.0336375	0.00333793	TRUE	-1.35262	0.0444	1.35262	167
421	LOC593824	E3 ubiquitin-protein ligase Midline-1, transcript variant X1	Effector	E3 ubiquitin-protein ligase TRIM	593824	0.9654	0.0346	3.32869	3.16655e-05	6.07341e-06	0	0.25	2.48977	2.47711	1.51883	-4.05986	8.19434	0.0280501	0.0126316	0.0270035	0.0123026	0.314584	0.0474054	TRUE	-1.46092	0.0346	1.46092	1459
993	LOC105441987	E3 ubiquitin-protein ligase Midline-1-like	Effector	E3 ubiquitin-protein ligase TRIM	105441987	0.9556	0.0444	3.0691	8.0658e-06	1.84238e-06	0	0.25	2.2419	2.3507	1.87282	-5.78342	8.84867	0.00795451	0.00407895	0.00781495	0.00407895	0.0855809	0.0123887	TRUE	-1.35262	0.0444	1.35262	418
619	LOC591350	E3 ubiquitin-protein ligase TRIM23	Effector	E3 ubiquitin-protein ligase TRIM	591350	0.9614	0.0386	3.21514	5.85128e-06	1.65223e-06	0	0.25	1.75047	1.7985	1.37377	-3.9034	7.02572	0.00477968	0.001875	0.00457035	0.001875	0.050803	0.00815598	TRUE	-1.41341	0.0386	1.41341	233
870	LOC100889249	E3 ubiquitin-protein ligase TRIM33	Effector	E3 ubiquitin-protein ligase TRIM	100889249	0.9572	0.0428	3.10747	3.0998e-06	5.21156e-07	0	0.25	2.59557	2.69336	2.38109	-6.26554	10.7607	0.00163974	0.000296053	0.00163974	0.000296053	0.0216054	0.00146326	TRUE	-1.36856	0.0428	1.36856	61
185	LOC115926494	E3 ubiquitin-protein ligase TRIM33-like	Effector	E3 ubiquitin-protein ligase TRIM	115926494	0.9728	0.0272	3.57696	2.05927e-05	7.03268e-07	0	0.25	4.13866	4.17135	3.19327	-6.29401	15.4054	0.0208631	0.000789474	0.0198165	0.000789474	0.23506	0.00164643	TRUE	-1.56543	0.0272	1.56543	630
891	LOC115928899	E3 ubiquitin-protein ligase TRIM33-like	Effector	E3 ubiquitin-protein ligase TRIM	115928899	0.9568	0.0432	3.09775	8.25941e-06	1.66065e-06	0	0.25	2.71086	2.99609	2.32778	-5.40803	9.91912	0.00540767	0.00266447	0.00516345	0.00263158	0.0544554	0.0133009	TRUE	-1.36452	0.0432	1.36452	272
980	LOC105445220	E3 ubiquitin-protein ligase TRIM33-like	Effector	E3 ubiquitin-protein ligase TRIM	105445220	0.9558	0.0442	3.07382	4.77234e-06	7.81801e-07	0	0.25	2.66608	2.74982	2.1903	-5.67377	9.01894	0.00240728	0.000526316	0.00233751	0.000526316	0.0343533	0.00222091	TRUE	-1.35458	0.0442	1.35458	113
1072	LOC115926471	E3 ubiquitin-protein ligase TRIM33-like	Effector	E3 ubiquitin-protein ligase TRIM	115926471	0.9546	0.0454	3.04578	7.77138e-06	1.02305e-06	0	0.25	2.70363	2.65104	2.30312	-6.81273	13.2189	0.00603566	0.00177632	0.00593099	0.00177632	0.0687903	0.00556517	TRUE	-1.34294	0.0454	1.34294	256
1322	LOC100891315	E3 ubiquitin-protein ligase TRIM39	Effector	E3 ubiquitin-protein ligase TRIM	100891315	0.9514	0.0486	2.97431	3.94953e-06	9.74222e-07	0	0.25	2.29789	2.32242	1.73144	-4.91783	7.86956	0.00188396	0.000855263	0.00181419	0.000855263	0.0210714	0.00264286	TRUE	-1.31336	0.0486	1.31336	101
504	LOC115921848	E3 ubiquitin-protein ligase TRIM56-like	Effector	E3 ubiquitin-protein ligase TRIM	115921848	0.9638	0.0362	3.28182	5.99358e-06	5.61127e-07	0	0.25	2.97485	2.952	2.20897	-5.45881	12.5785	0.00195374	0.000361842	0.00181419	0.000361842	0.0253157	0.00234575	TRUE	-1.44129	0.0362	1.44129	72
593	LOC100888682	E3 ubiquitin-protein ligase TRIM56-like	Effector	E3 ubiquitin-protein ligase TRIM	100888682	0.9618	0.0382	3.22597	1.98688e-06	3.52773e-07	0	0.25	2.48371	2.41305	1.54773	-2.84786	8.58612	0.000802428	0.000230263	0.000802428	0.000230263	0.0108694	0.000738714	TRUE	-1.41794	0.0382	1.41794	51
84	LOC105438260	E3 ubiquitin-protein ligase TRIM68-like	Effector	E3 ubiquitin-protein ligase TRIM	105438260	0.9784	0.0216	3.81322	3.34315e-05	1.02942e-06	0	0.25	4.43075	4.67597	2.55586	-5.16831	13.407	0.0294805	0.00131579	0.0281548	0.00131579	0.304137	0.00437502	TRUE	-1.66555	0.0216	1.66555	1006
532	LOC100888897	E3 ubiquitin-protein ligase TRIM71	Effector	E3 ubiquitin-protein ligase TRIM	100888897	0.963	0.037	3.25914	4.37153e-06	7.25079e-07	0	0.25	2.66018	2.58287	1.95742	-8.1684	9.33246	0.00331438	0.000855263	0.00331438	0.000855263	0.0401557	0.00307499	TRUE	-1.4318	0.037	1.4318	143
811	LOC105437536	E3 ubiquitin-protein ligase TRIM71	Effector	E3 ubiquitin-protein ligase TRIM	105437536	0.9578	0.0422	3.12222	2.44697e-06	4.1142e-07	0	0.25	2.47429	2.5265	1.73993	-4.67376	8.80189	0.00188396	0.000526316	0.00188396	0.000526316	0.0178717	0.00101771	TRUE	-1.37469	0.0422	1.37469	91
433	LOC115921570	E3 ubiquitin-protein ligase TRIM71-like	Effector	E3 ubiquitin-protein ligase TRIM	115921570	0.9652	0.0348	3.32272	2.27368e-06	3.86636e-07	0	0.25	2.4573	2.5283	2.10925	-5.83227	9.63276	0.00202351	0.000361842	0.00202351	0.000361842	0.0195967	0.000963349	TRUE	-1.45842	0.0348	1.45842	78
889	LOC115921568	E3 ubiquitin-protein ligase TRIM71-like	Effector	E3 ubiquitin-protein ligase TRIM	115921568	0.9568	0.0432	3.09775	6.71378e-06	1.18621e-06	0	0.25	2.20397	2.40101	2.47021	-8.892	10.0967	0.00565189	0.00253289	0.00565189	0.00253289	0.0671993	0.00645396	TRUE	-1.36452	0.0432	1.36452	302
1011	LOC105442658	E3 ubiquitin-protein ligase TRIM71-like	Effector	E3 ubiquitin-protein ligase TRIM	105442658	0.9554	0.0446	3.0644	9.97461e-06	9.62641e-07	0	0.25	2.66096	2.58222	2.52605	-5.70131	11.7602	0.00404703	0.00115132	0.00373304	0.00115132	0.0508723	0.0049087	TRUE	-1.35067	0.0446	1.35067	168
1064	LOC115921571	E3 ubiquitin-protein ligase TRIM71-like	Effector	E3 ubiquitin-protein ligase TRIM	115921571	0.9546	0.0454	3.04578	4.90015e-06	9.66324e-07	0	0.25	2.30339	2.39132	2.40829	-6.6138	10.393	0.00429125	0.00171053	0.00418658	0.00171053	0.0491488	0.00561505	TRUE	-1.34294	0.0454	1.34294	218
1125	LOC105436465	E3 ubiquitin-protein ligase TRIM71-like	Effector	E3 ubiquitin-protein ligase TRIM	105436465	0.9538	0.0462	3.02747	1.41851e-06	3.51584e-07	0	0.25	2.3593	2.32917	1.94325	-5.50178	9.36136	0.000837316	0.000296053	0.000802428	0.000296053	0.0065291	0.00162361	TRUE	-1.33536	0.0462	1.33536	65
12	LOC100893003	E3 ubiquitin-protein ligase TRIM8-like	Effector	E3 ubiquitin-protein ligase TRIM	100893003	0.9882	0.0118	4.42778	0.000102515	6.07456e-06	0	0.25	3.8065	3.91823	1.7554	-2.63312	9.35969	0.100897	0.0109539	0.0891393	0.0107566	1.0783	0.0349478	TRUE	-1.92812	0.0118	1.92812	3907
448	LOC105442330	probable E3 ubiquitin-protein ligase MID2	Effector	E3 ubiquitin-protein ligase TRIM	105442330	0.9648	0.0352	3.31087	6.44765e-06	9.67596e-07	0	0.25	2.95494	2.96534	1.84422	-3.59162	9.56252	0.00436102	0.000690789	0.00422147	0.000690789	0.0482925	0.00315958	TRUE	-1.45346	0.0352	1.45346	149
996	LOC105446105	probable E3 ubiquitin-protein ligase MID2	Effector	E3 ubiquitin-protein ligase TRIM	105446105	0.9556	0.0444	3.0691	4.48217e-06	4.94412e-07	0	0.25	2.75784	2.88155	2.28121	-5.27146	9.69196	0.00293061	0.000328947	0.00293061	0.000328947	0.0401058	0.00167063	TRUE	-1.35262	0.0444	1.35262	102
620	LOC105447263	interleukin-1 receptor-associated kinase 1-binding protein 1	Intracellular Signaling	IRAK	105447263	0.9614	0.0386	3.21514	2.01087e-06	4.01101e-07	0	0.25	2.7998	2.71851	2.28059	-5.45414	11.6725	0.000837316	0.000361842	0.000697764	0.000361842	0.00525749	0.000457718	TRUE	-1.41341	0.0386	1.41341	68
808	LOC100891873	C-type mannose receptor 2, transcript variant X3	Pattern Recognition Receptor (PRR)	Lectin	100891873	0.9578	0.0422	3.12222	7.79824e-06	1.72379e-06	0	0.25	2.59558	2.57172	2.68102	-6.63635	11.7875	0.00673342	0.00595395	0.00634965	0.00549342	0.0784121	0.0156156	TRUE	-1.37469	0.0422	1.37469	386
1144	LOC115918767	macrophage mannose receptor 1-like	Pattern Recognition Receptor (PRR)	Lectin	115918767	0.9536	0.0464	3.02294	4.99302e-06	9.18693e-07	0	0.25	2.42316	2.38436	2.85848	-8.03877	13.0341	0.00317482	0.00125	0.00313994	0.00125	0.0347341	0.00298956	TRUE	-1.33348	0.0464	1.33348	182
312	LOC115921072	NLR family CARD domain-containing protein 4-like	Pattern Recognition Receptor (PRR)	NOD-like Receptor CARD domain-containing (NLRC)	115921072	0.9686	0.0314	3.42904	3.63299e-05	3.57109e-06	0	0.25	3.00403	3.26333	2.24608	-6.46525	10.3508	0.0313296	0.00753289	0.0301434	0.00730263	0.350588	0.0214669	TRUE	-1.50307	0.0314	1.50307	1287
695	LOC105439879	NLR family CARD domain-containing protein 4-like, transcript variant X4	Pattern Recognition Receptor (PRR)	NOD-like Receptor CARD domain-containing (NLRC)	105439879	0.9598	0.0402	3.17286	0.000165662	3.84818e-05	0	0.25	2.36277	2.4764	2.74334	-8.88224	12.5987	0.146495	0.107237	0.125911	0.0869079	1.59445	0.341723	TRUE	-1.39577	0.0402	1.39577	7082
207	LOC115920937	protein NLRC5-like	Pattern Recognition Receptor (PRR)	NOD-like Receptor CARD domain-containing (NLRC)	115920937	0.972	0.028	3.54715	5.39116e-06	5.83008e-07	0	0.25	3.15656	3.25424	2.04701	-4.59747	11.5595	0.00432613	0.000953947	0.00432613	0.000953947	0.0542848	0.0024826	TRUE	-1.55284	0.028	1.55284	189
417	LOC105438879	protein NLRC5-like	Pattern Recognition Receptor (PRR)	NOD-like Receptor CARD domain-containing (NLRC)	105438879	0.9654	0.0346	3.32869	1.41809e-05	1.38663e-06	0	0.25	2.94604	3.06302	2.0946	-4.53574	11.8416	0.0117573	0.00299342	0.0114433	0.00299342	0.143487	0.00866015	TRUE	-1.46092	0.0346	1.46092	474
611	LOC105438431	protein NLRC5-like	Pattern Recognition Receptor (PRR)	NOD-like Receptor CARD domain-containing (NLRC)	105438431	0.9616	0.0384	3.22054	2.92294e-05	5.30559e-06	0	0.25	2.495	2.65442	1.83018	-6.13543	7.88534	0.0245613	0.0128947	0.0233053	0.0118092	0.275016	0.0323675	TRUE	-1.41567	0.0384	1.41567	1350
639	LOC105439700	protein NLRC5-like	Pattern Recognition Receptor (PRR)	NOD-like Receptor CARD domain-containing (NLRC)	105439700	0.961	0.039	3.20441	1.0806e-05	5.97196e-07	0	0.25	3.38973	3.22804	2.71967	-4.76716	12.8989	0.0094547	0.000427632	0.00921048	0.000427632	0.100284	0.00118031	TRUE	-1.40894	0.039	1.40894	286
672	LOC115928437	protein NLRC5-like	Pattern Recognition Receptor (PRR)	NOD-like Receptor CARD domain-containing (NLRC)	115928437	0.9604	0.0396	3.18852	7.44168e-06	1.16461e-06	0	0.25	2.71398	2.77828	2.41977	-4.99121	11.0532	0.00617521	0.00273026	0.00607054	0.00266447	0.0685668	0.00520238	TRUE	-1.4023	0.0396	1.4023	309
845	LOC105438878	protein NLRC5-like	Pattern Recognition Receptor (PRR)	NOD-like Receptor CARD domain-containing (NLRC)	105438878	0.9574	0.0426	3.11237	2.30239e-05	3.55096e-06	0	0.25	2.45678	2.62266	2.20879	-6.40753	9.47701	0.0168859	0.00690789	0.0163626	0.00625	0.225871	0.0191483	TRUE	-1.37059	0.0426	1.37059	776
867	LOC115921350	protein NLRC5-like	Pattern Recognition Receptor (PRR)	NOD-like Receptor CARD domain-containing (NLRC)	115921350	0.9572	0.0428	3.10747	4.18172e-06	6.27782e-07	0	0.25	2.62376	2.71201	2.0894	-4.7506	10.7334	0.00355859	0.000822368	0.00352371	0.000822368	0.0465136	0.00287322	TRUE	-1.36856	0.0428	1.36856	247
201	LOC754090	NACHT, LRR and PYD domains-containing protein 12	Pattern Recognition Receptor (PRR)	NOD-like Receptor Pyrin Domain Containing (NLRP)	754090	0.9722	0.0278	3.55453	1.18946e-05	1.13892e-06	0	0.25	3.10658	3.15533	2.11793	-6.70951	10.1733	0.0102222	0.003125	0.0100129	0.003125	0.13058	0.0119248	TRUE	-1.55596	0.0278	1.55596	470
400	LOC100892902	NACHT, LRR and PYD domains-containing protein 12, transcript variant X1	Pattern Recognition Receptor (PRR)	NOD-like Receptor Pyrin Domain Containing (NLRP)	100892902	0.9662	0.0338	3.35291	1.85206e-05	2.49655e-06	0	0.25	2.83868	2.89858	2.14231	-5.64097	11.2165	0.0173045	0.00450658	0.0168859	0.00450658	0.2039	0.0171397	TRUE	-1.47108	0.0338	1.47108	746
268	LOC105439149	NACHT, LRR and PYD domains-containing protein 12-like	Pattern Recognition Receptor (PRR)	NOD-like Receptor Pyrin Domain Containing (NLRP)	105439149	0.97	0.03	3.4761	7.078e-06	9.17338e-07	0	0.25	2.72131	2.79913	1.96073	-4.79979	9.37087	0.00575655	0.00207237	0.00572166	0.00203947	0.0695441	0.00645585	TRUE	-1.52288	0.03	1.52288	260
897	LOC115927235	NACHT, LRR and PYD domains-containing protein 12-like	Pattern Recognition Receptor (PRR)	NOD-like Receptor Pyrin Domain Containing (NLRP)	115927235	0.9568	0.0432	3.09775	8.36731e-06	1.81138e-06	0	0.25	2.13376	2.21815	1.77004	-5.41516	9.07509	0.00722185	0.00269737	0.00718697	0.00259868	0.0827046	0.0075652	TRUE	-1.36452	0.0432	1.36452	362
557	LOC105438814	NACHT, LRR and PYD domains-containing protein 12-like, transcript variant X1	Pattern Recognition Receptor (PRR)	NOD-like Receptor Pyrin Domain Containing (NLRP)	105438814	0.9626	0.0374	3.24797	3.28681e-05	3.58938e-06	0	0.25	2.62197	2.79088	2.55924	-7.42718	11.5549	0.0238984	0.00516447	0.0226424	0.00496711	0.306972	0.0159972	TRUE	-1.42713	0.0374	1.42713	973
1492	LOC105439868	NACHT, LRR and PYD domains-containing protein 12-like, transcript variant X2	Pattern Recognition Receptor (PRR)	NOD-like Receptor Pyrin Domain Containing (NLRP)	105439868	0.95	0.05	2.94444	0.000213577	3.60286e-05	0	0.25	2.24632	2.39584	2.25694	-6.49488	9.94888	0.167463	0.0798684	0.141227	0.0656908	2.06437	0.251732	TRUE	-1.30103	0.05	1.30103	6734
499	LOC105437986	NACHT, LRR and PYD domains-containing protein 3-like	Pattern Recognition Receptor (PRR)	NOD-like Receptor Pyrin Domain Containing (NLRP)	105437986	0.964	0.036	3.28757	1.29995e-05	1.70452e-06	0	0.25	2.69892	2.69742	1.90506	-5.57996	9.42152	0.0094547	0.001875	0.00931514	0.00184211	0.119633	0.00923968	TRUE	-1.4437	0.036	1.4437	390
901	LOC105440342	NACHT, LRR and PYD domains-containing protein 3-like	Pattern Recognition Receptor (PRR)	NOD-like Receptor Pyrin Domain Containing (NLRP)	105440342	0.9568	0.0432	3.09775	3.76602e-06	6.90985e-07	0	0.25	2.45185	2.41762	1.98283	-4.65223	10.6722	0.00251195	0.000822368	0.00247706	0.000822368	0.0292235	0.00309085	TRUE	-1.36452	0.0432	1.36452	125
1152	LOC115924215	NACHT, LRR and PYD domains-containing protein 3-like	Pattern Recognition Receptor (PRR)	NOD-like Receptor Pyrin Domain Containing (NLRP)	115924215	0.9534	0.0466	3.01843	4.48607e-06	7.52786e-07	0	0.25	2.7345	2.64774	2.2841	-4.45758	11.4593	0.0029655	0.00210526	0.00293061	0.00210526	0.0425168	0.00548036	TRUE	-1.33161	0.0466	1.33161	180
1211	LOC115921239	NACHT, LRR and PYD domains-containing protein 3-like	Pattern Recognition Receptor (PRR)	NOD-like Receptor Pyrin Domain Containing (NLRP)	115921239	0.9528	0.0472	3.00501	1.04388e-05	1.15298e-06	0	0.25	2.72865	2.77616	2.6441	-7.47331	11.1622	0.00641943	0.00180921	0.00634965	0.00180921	0.0954204	0.00776083	TRUE	-1.32606	0.0472	1.32606	282
469	LOC105446137	NACHT, LRR and PYD domains-containing protein 5-like	Pattern Recognition Receptor (PRR)	NOD-like Receptor Pyrin Domain Containing (NLRP)	105446137	0.9642	0.0358	3.29335	0.000200966	2.5055e-05	0	0.25	3.06391	3.22586	2.98294	-8.71753	12.83	0.147054	0.0324013	0.11712	0.0222039	1.71069	0.089435	TRUE	-1.44612	0.0358	1.44612	4339
755	LOC105442412	NACHT, LRR and PYD domains-containing protein 6-like	Pattern Recognition Receptor (PRR)	NOD-like Receptor Pyrin Domain Containing (NLRP)	105442412	0.9588	0.0412	3.14724	1.76472e-05	2.33923e-06	0	0.25	2.63494	2.72931	2.31917	-5.38779	11.2956	0.0123504	0.00585526	0.0121411	0.00578947	0.168498	0.0193636	TRUE	-1.3851	0.0412	1.3851	621
1061	LOC115927261	NACHT, LRR and PYD domains-containing protein 6-like	Pattern Recognition Receptor (PRR)	NOD-like Receptor Pyrin Domain Containing (NLRP)	115927261	0.9546	0.0454	3.04578	1.72376e-05	6.22425e-06	0	0.25	1.96879	2.16122	2.3697	-7.4774	10.0824	0.0146879	0.0128289	0.0143739	0.0115461	0.17433	0.038161	TRUE	-1.34294	0.0454	1.34294	868
174	LOC115922335	NACHT, LRR and PYD domains-containing protein 6-like, transcript variant X1	Pattern Recognition Receptor (PRR)	NOD-like Receptor Pyrin Domain Containing (NLRP)	115922335	0.9734	0.0266	3.59988	3.64219e-05	3.52868e-06	0	0.25	3.16669	3.14576	2.06676	-4.74055	10.3859	0.0244566	0.00625	0.0234797	0.00615132	0.308618	0.0202038	TRUE	-1.57512	0.0266	1.57512	1085
432	LOC105441555	probable ATP-dependent RNA helicase DDX58	Pattern Recognition Receptor (PRR)	RIG-like Receptor (RLR)	105441555	0.9652	0.0348	3.32272	1.81105e-05	2.59251e-06	0	0.25	2.89074	2.91239	2.02709	-5.48253	9.59315	0.0137111	0.00391447	0.0133622	0.00381579	0.149126	0.0205672	TRUE	-1.45842	0.0348	1.45842	576
964	LOC115923425	probable ATP-dependent RNA helicase DDX58	Pattern Recognition Receptor (PRR)	RIG-like Receptor (RLR)	115923425	0.9558	0.0442	3.07382	3.021e-05	4.96707e-06	0	0.25	2.51368	2.52668	2.12729	-4.99515	10.7397	0.0288176	0.0120724	0.0266895	0.0117434	0.296886	0.0393485	TRUE	-1.35458	0.0442	1.35458	1390
1181	LOC578285	probable ATP-dependent RNA helicase DDX58	Pattern Recognition Receptor (PRR)	RIG-like Receptor (RLR)	578285	0.953	0.047	3.00947	3.24819e-05	8.01486e-06	0	0.25	2.07234	2.01149	1.7303	-4.58017	8.89401	0.0375746	0.0240789	0.0354464	0.0229934	0.366717	0.0780418	TRUE	-1.3279	0.047	1.3279	2233
941	LOC755293	scavenger receptor class A member 5	Pattern Recognition Receptor (PRR)	Scavenger Receptor Cysteine-Rich domain protein (SRCR)	755293	0.9562	0.0438	3.08333	1.38914e-05	1.26889e-06	0	0.25	2.95099	2.84461	2.3268	-4.30805	10.7039	0.0137111	0.000921053	0.0133622	0.000921053	0.133153	0.00380976	TRUE	-1.35853	0.0438	1.35853	431
749	LOC105436680	scavenger receptor cysteine-rich domain superfamily protein	Pattern Recognition Receptor (PRR)	Scavenger Receptor Cysteine-Rich domain protein (SRCR)	105436680	0.9588	0.0412	3.14724	2.21998e-06	3.76784e-07	0	0.25	2.51441	2.55394	2.25021	-5.92096	10.8819	0.00129086	0.000493421	0.00129086	0.000493421	0.016501	0.00236874	TRUE	-1.3851	0.0412	1.3851	64
509	LOC100893071	scavenger receptor cysteine-rich domain-containing group B protein	Pattern Recognition Receptor (PRR)	Scavenger Receptor Cysteine-Rich domain protein (SRCR)	100893071	0.9636	0.0364	3.27611	2.69944e-06	4.00019e-07	0	0.25	3.00775	3.0561	4.12062	-12.5117	15.5705	0.000313994	0.000328947	0.000174441	0.000296053	0.00397232	0.00080864	TRUE	-1.4389	0.0364	1.4389	113
1041	LOC584347	TRAF-type zinc finger domain-containing protein 1, transcript variant X1	Intracellular Signaling	TNF-receptor-associated factor (TRAF)	584347	0.9548	0.0452	3.0504	2.73928e-05	7.01814e-06	0	0.25	2.0083	2.01998	1.44152	-3.87292	8.38027	0.0244566	0.0164803	0.0234797	0.0154605	0.268502	0.0447467	TRUE	-1.34486	0.0452	1.34486	1470
1447	LOC578987	toll-like receptor 13	Pattern Recognition Receptor (PRR)	Toll-like Receptor (TLR)	578987	0.9504	0.0496	2.95289	1.06199e-05	5.63726e-07	0	0.25	2.98234	2.88173	3.11024	-6.58128	12.6324	0.00778006	0.000131579	0.00764051	0.000131579	0.0780777	0.000536412	TRUE	-1.30452	0.0496	1.30452	231
1073	LOC105438617	toll-like receptor 3	Pattern Recognition Receptor (PRR)	Toll-like Receptor (TLR)	105438617	0.9544	0.0456	3.04117	4.69426e-05	1.27243e-05	0	0.25	2.68593	2.55191	3.57304	-8.64623	15.1685	0.0475526	0.0289803	0.0435056	0.0256579	0.499876	0.0906902	TRUE	-1.34104	0.0456	1.34104	2117
547	LOC577426	cyclic AMP-dependent transcription factor ATF-2, transcript variant X2	Transcription Factor	Transcription Factor ATF-2	577426	0.9628	0.0372	3.25354	0.000104684	1.49589e-05	0	0.25	2.62516	2.6778	2.11646	-4.64955	10.0723	0.10456	0.0435855	0.092349	0.0401974	1.11717	0.152107	TRUE	-1.42946	0.0372	1.42946	5188
359	LOC752324	HMG box transcription factor BBX	Transcription Factor	Transcription Factor BBX	752324	0.9672	0.0328	3.38398	1.84977e-06	4.38076e-07	0	0.25	2.34381	2.23493	1.48823	-3.06371	8.08536	0.00125597	0.000263158	0.00125597	0.000263158	0.0112995	0.000697692	TRUE	-1.48413	0.0328	1.48413	60
1048	LOC586014	ETS-related transcription factor Elf-3	Transcription Factor	Transcription Factor ETS	586014	0.9548	0.0452	3.0504	0.000686711	0.000204103	0	0.25	1.34066	1.32808	3.86449	-10.4627	12.4682	0.471618	0.396908	0.184105	0.146053	5.62151	1.78011	TRUE	-1.34486	0.0452	1.34486	10659
495	GATAc	GATA transcription factor, transcript variant X1	Transcription Factor	Transcription Factor GATA	373316	0.964	0.036	3.28757	6.60084e-05	1.79783e-05	0	0.25	2.59872	2.68709	2.17322	-6.3808	10.055	0.0707183	0.0152961	0.0647525	0.0111513	0.770209	0.0594603	TRUE	-1.4437	0.036	1.4437	2266
264	LOC100892059	transcription factor 20, transcript variant X1	Transcription Factor	Transcription Factor TCF20	100892059	0.97	0.03	3.4761	2.79079e-05	5.10374e-06	0	0.25	2.59053	2.59988	1.7165	-3.32805	9.05922	0.0279803	0.0140461	0.0269686	0.0131908	0.321613	0.0332384	TRUE	-1.52288	0.03	1.52288	1666
382	LOC105443687	tripartite motif containing 13-like	Effector	Tripartite Motif Containing (TRIM)	105443687	0.9666	0.0334	3.36523	3.73705e-06	5.79055e-07	0	0.25	2.69956	2.67676	1.74879	-3.56541	8.99019	0.00230262	0.000263158	0.00230262	0.000263158	0.0264019	0.000935271	TRUE	-1.47625	0.0334	1.47625	89
390	LOC105442796	tripartite motif containing 13-like	Effector	Tripartite Motif Containing (TRIM)	105442796	0.9664	0.0336	3.35905	2.81608e-06	4.03647e-07	0	0.25	3.0614	3.10938	2.08919	-6.35314	9.78232	0.0017793	9.86842e-05	0.00174441	9.86842e-05	0.0223412	0.000464401	TRUE	-1.47366	0.0336	1.47366	79
105	LOC115927644	tripartite motif-containing protein 12A-like	Effector	Tripartite Motif Containing (TRIM)	115927644	0.9766	0.0234	3.73134	3.41638e-06	1.87162e-07	0	0.25	3.89112	4.02571	2.14903	-3.81705	10.5319	0.00244217	9.86842e-05	0.00244217	9.86842e-05	0.0285791	0.000148883	TRUE	-1.63078	0.0234	1.63078	80
1031	LOC587287	tripartite motif-containing protein 2, transcript variant X1	Effector	Tripartite Motif Containing (TRIM)	587287	0.955	0.045	3.05505	2.07781e-06	4.75158e-07	0	0.25	2.37637	2.36969	1.75815	-5.77575	8.54819	0.000662875	0.000328947	0.000662875	0.000328947	0.00963709	0.00257781	TRUE	-1.34679	0.045	1.34679	276
223	LOC115926833	tripartite motif-containing protein 2-like	Effector	Tripartite Motif Containing (TRIM)	115926833	0.9716	0.0284	3.53255	2.45642e-05	3.27408e-06	0	0.25	2.78981	2.87062	2.10468	-5.44841	9.50585	0.0184907	0.00263158	0.0177232	0.0025	0.198508	0.0100504	TRUE	-1.54668	0.0284	1.54668	694
396	LOC115926437	tripartite motif-containing protein 2-like	Effector	Tripartite Motif Containing (TRIM)	115926437	0.9662	0.0338	3.35291	3.65023e-06	6.4597e-07	0	0.25	2.67775	2.54584	1.96936	-4.20419	10.3961	0.00212818	0.000559211	0.00212818	0.000559211	0.0245254	0.0025718	TRUE	-1.47108	0.0338	1.47108	109
1427	LOC105439112	tripartite motif-containing protein 2-like	Effector	Tripartite Motif Containing (TRIM)	105439112	0.9504	0.0496	2.95289	2.77044e-06	4.97081e-07	0	0.25	2.24792	2.2266	2.89329	-8.36179	11.4902	0.00136064	0.000822368	0.00129086	0.000822368	0.0158344	0.00169057	TRUE	-1.30452	0.0496	1.30452	77
782	LOC105443606	tripartite motif-containing protein 30A-like	Effector	Tripartite Motif Containing (TRIM)	105443606	0.9582	0.0418	3.13216	2.9721e-06	6.4128e-07	0	0.25	2.38636	2.41579	1.91526	-6.23143	9.33765	0.00156997	0.000427632	0.00156997	0.000427632	0.0191626	0.00208483	TRUE	-1.37882	0.0418	1.37882	81
1008	LOC100892505	tripartite motif-containing protein 45	Effector	Tripartite Motif Containing (TRIM)	100892505	0.9554	0.0446	3.0644	1.37069e-05	3.00704e-06	0	0.25	1.9707	2.17899	2.2187	-6.72347	9.74161	0.0107456	0.00483553	0.0103269	0.00467105	0.119943	0.0172208	TRUE	-1.35067	0.0446	1.35067	491
27	LOC105441963	tripartite motif-containing protein 45-like	Effector	Tripartite Motif Containing (TRIM)	105441963	0.9844	0.0156	4.14476	2.16862e-05	1.42933e-06	0	0.25	3.8783	3.91752	2.45244	-5.07633	12.7528	0.0210725	0.00121711	0.0206189	0.00115132	0.215923	0.00269711	TRUE	-1.80688	0.0156	1.80688	747
350	LOC105447634	tripartite motif-containing protein 45-like	Effector	Tripartite Motif Containing (TRIM)	105447634	0.9674	0.0326	3.3903	1.82475e-05	1.50211e-06	0	0.25	3.0818	3.0223	2.61734	-5.85421	12.048	0.0117573	0.00319079	0.0111991	0.003125	0.185386	0.0121971	TRUE	-1.48678	0.0326	1.48678	518
488	LOC115921837	tripartite motif-containing protein 45-like	Effector	Tripartite Motif Containing (TRIM)	115921837	0.964	0.036	3.28757	1.16479e-05	2.00761e-06	0	0.25	2.39997	2.43552	1.99899	-4.85381	10.5376	0.00784984	0.00309211	0.00778006	0.00302632	0.0983604	0.0108822	TRUE	-1.4437	0.036	1.4437	397
496	LOC105445175	tripartite motif-containing protein 45-like	Effector	Tripartite Motif Containing (TRIM)	105445175	0.964	0.036	3.28757	1.02184e-05	1.31474e-06	0	0.25	2.5768	2.62103	1.92456	-4.47953	9.1379	0.00715208	0.00226974	0.00701252	0.00223684	0.0846521	0.00735414	TRUE	-1.4437	0.036	1.4437	316
574	LOC105446542	tripartite motif-containing protein 45-like	Effector	Tripartite Motif Containing (TRIM)	105446542	0.9624	0.0376	3.24243	9.02321e-06	2.15454e-06	0	0.25	2.41591	2.47182	1.93463	-8.31925	11.2582	0.00788473	0.00256579	0.00760562	0.00220395	0.0968052	0.0111342	TRUE	-1.42481	0.0376	1.42481	412
947	LOC115927274	tripartite motif-containing protein 45-like	Effector	Tripartite Motif Containing (TRIM)	115927274	0.956	0.044	3.07857	8.13675e-06	1.62007e-06	0	0.25	2.26244	2.24812	1.69589	-3.65578	8.85272	0.0068032	0.00213816	0.00655898	0.00213816	0.0893627	0.00983069	TRUE	-1.35655	0.044	1.35655	299
1003	LOC105446634	tripartite motif-containing protein 45-like	Effector	Tripartite Motif Containing (TRIM)	105446634	0.9554	0.0446	3.0644	2.90221e-06	6.40007e-07	0	0.25	2.13425	2.20335	2.01014	-5.79401	9.01926	0.00216307	0.000855263	0.00216307	0.000855263	0.0242344	0.00190053	TRUE	-1.35067	0.0446	1.35067	110
1227	LOC115925870	tripartite motif-containing protein 45-like	Effector	Tripartite Motif Containing (TRIM)	115925870	0.9526	0.0474	3.00057	6.40642e-06	1.30582e-06	0	0.25	2.06076	2.13114	2.37324	-6.21768	9.73999	0.00460524	0.00154605	0.00453546	0.00148026	0.0576863	0.00449865	TRUE	-1.32422	0.0474	1.32422	206
348	LOC105436918	tripartite motif-containing protein 45-like, transcript variant X2	Effector	Tripartite Motif Containing (TRIM)	105436918	0.9676	0.0324	3.39666	1.94734e-05	3.56166e-06	0	0.25	2.81685	2.78529	1.83877	-5.48236	9.10715	0.0204096	0.00361842	0.0195374	0.00338816	0.234668	0.0155513	TRUE	-1.48945	0.0324	1.48945	866
437	LOC105439111	tripartite motif-containing protein 59-like	Effector	Tripartite Motif Containing (TRIM)	105439111	0.9652	0.0348	3.32272	4.59639e-06	8.50014e-07	0	0.25	2.60252	2.6602	1.65172	-5.38366	9.03177	0.0032446	0.000888158	0.00307016	0.000888158	0.0353713	0.00295199	TRUE	-1.45842	0.0348	1.45842	145
1121	LOC590689	tripartite motif-containing protein 59-like	Effector	Tripartite Motif Containing (TRIM)	590689	0.954	0.046	3.03202	8.40044e-06	1.99394e-06	0	0.25	2.17649	2.21831	1.45411	-2.84709	8.94769	0.00655898	0.00263158	0.00631476	0.00259868	0.0651778	0.00809499	TRUE	-1.33724	0.046	1.33724	345
1324	LOC105439228	tripartite motif-containing protein 59-like	Effector	Tripartite Motif Containing (TRIM)	105439228	0.9514	0.0486	2.97431	4.60499e-06	8.61469e-07	0	0.25	2.72208	2.70689	2.24718	-4.59408	12.1729	0.00261661	0.000855263	0.00254684	0.000855263	0.0293693	0.00271216	TRUE	-1.31336	0.0486	1.31336	127
214	LOC105446778	tripartite motif-containing protein 5-like	Effector	Tripartite Motif Containing (TRIM)	105446778	0.9718	0.0282	3.53983	8.3629e-06	1.04649e-06	0	0.25	3.0262	3.12636	1.90983	-4.17524	9.73898	0.00676831	0.000559211	0.00652409	0.000493421	0.0735517	0.00162916	TRUE	-1.54975	0.0282	1.54975	238
481	LOC100887974	tumor necrosis factor receptor superfamily member 16	Intracellular Signaling	Tumor Necrosis Factor Receptor (TNFR)	100887974	0.9642	0.0358	3.29335	3.97105e-05	4.91411e-06	0	0.25	2.92736	2.97151	1.81259	-4.60094	8.57333	0.0270732	0.00657895	0.0248055	0.00621711	0.341726	0.0326442	TRUE	-1.44612	0.0358	1.44612	1081
799	LOC100894053	tumor necrosis factor receptor superfamily member 27, transcript variant X1	Intracellular Signaling	Tumor Necrosis Factor Receptor (TNFR)	100894053	0.9582	0.0418	3.13216	2.37883e-05	5.6178e-06	0	0.25	2.39513	2.36668	1.65297	-5.06262	8.28658	0.0280501	0.0195066	0.0267941	0.0179276	0.268437	0.052704	TRUE	-1.37882	0.0418	1.37882	1727
159	LOC756859	tumor protein p63, transcript variant X2	Tumor Suppressor	Tumor Suppressor p63	756859	0.9744	0.0256	3.63923	0.000115095	1.16082e-05	0	0.25	3.10843	3.17225	1.80531	-3.6271	9.17433	0.0999198	0.0220066	0.0888951	0.0202961	1.24939	0.0713374	TRUE	-1.59176	0.0256	1.59176	3960
631	LOC594647	von Hippel-Lindau tumor suppressor homolog, transcript variant X4	Tumor Suppressor	Tumor Suppressor VHL	594647	0.9612	0.0388	3.20976	4.39817e-06	9.97866e-07	0	0.25	2.38528	2.43514	1.782	-4.73277	8.27179	0.00446569	0.00151316	0.00439591	0.00151316	0.0456291	0.00380954	TRUE	-1.41117	0.0388	1.41117	242
1161	LOC115927416	putative uncharacterized protein DDB_G0275629	Uncharacterized	Uncharacterized	115927416	0.9532	0.0468	3.01394	3.09669e-05	2.51578e-06	0	0.25	2.47258	2.46428	3.08708	-7.63335	13.8025	0.0277361	0.00470395	0.0264104	0.00450658	0.331707	0.0104775	TRUE	-1.32975	0.0468	1.32975	942
762	LOC584915	putative uncharacterized protein DDB_G0290521	Uncharacterized	Uncharacterized	584915	0.9586	0.0414	3.14219	1.65233e-06	4.4749e-07	0	0.25	1.77578	1.91067	3.45303	-11.9575	14.1693	0.00125597	0.000526316	0.00122109	0.000526316	0.0165453	0.00329799	TRUE	-1.383	0.0414	1.383	58
1165	LOC100887866	uncharacterized LOC100887866	Uncharacterized	Uncharacterized	100887866	0.9532	0.0468	3.01394	2.87606e-05	6.76336e-06	0	0.25	2.08109	2.09208	1.44474	-2.85868	6.84206	0.0303876	0.0190789	0.0289223	0.0178289	0.301798	0.0488911	TRUE	-1.32975	0.0468	1.32975	1567
326	LOC100888167	uncharacterized LOC100888167	Uncharacterized	Uncharacterized	100888167	0.9682	0.0318	3.41597	7.36239e-05	8.36241e-06	0	0.25	2.99215	3.1597	2.21969	-5.26449	9.37071	0.0600077	0.0150329	0.0530649	0.0142763	0.630352	0.0522239	TRUE	-1.49757	0.0318	1.49757	2488
414	LOC100888337	uncharacterized LOC100888337, transcript variant X2	Uncharacterized	Uncharacterized	100888337	0.9656	0.0344	3.33469	1.75662e-05	3.21121e-06	0	0.25	2.43679	2.42677	1.6313	-3.8002	8.97291	0.0156648	0.00401316	0.0150717	0.00391447	0.170599	0.0147603	TRUE	-1.46344	0.0344	1.46344	667
1357	LOC100888411	uncharacterized LOC100888411	Uncharacterized	Uncharacterized	100888411	0.9512	0.0488	2.96999	3.71095e-06	5.83829e-07	0	0.25	2.41979	2.37645	2.19499	-5.60478	10.1581	0.00111642	0.000263158	0.00108153	0.000263158	0.020004	0.000731356	TRUE	-1.31158	0.0488	1.31158	59
273	LOC100888437	uncharacterized LOC100888437	Uncharacterized	Uncharacterized	100888437	0.9698	0.0302	3.46925	5.08686e-05	1.09134e-05	0	0.25	2.45522	2.38808	1.50446	-6.13791	8.37958	0.0544605	0.0234211	0.0509019	0.0211513	0.534549	0.0871139	TRUE	-1.51999	0.0302	1.51999	2593
979	LOC100888451	uncharacterized LOC100888451	Uncharacterized	Uncharacterized	100888451	0.9558	0.0442	3.07382	3.53363e-06	5.65474e-07	0	0.25	1.74195	2.07302	3.74325	-10.8986	14.3048	0.00226773	0.000230263	0.00212818	0.000230263	0.0174597	0.00100172	TRUE	-1.35458	0.0442	1.35458	76
196	LOC100888482	uncharacterized LOC100888482	Uncharacterized	Uncharacterized	100888482	0.9726	0.0274	3.56943	5.68919e-06	1.20522e-06	0	0.25	2.29215	2.24795	1.30981	-2.30561	7.22125	0.00603566	0.00292763	0.00593099	0.00282895	0.0569133	0.00660698	TRUE	-1.56225	0.0274	1.56225	358
425	LOC100888520	uncharacterized LOC100888520	Uncharacterized	Uncharacterized	100888520	0.9654	0.0346	3.32869	1.71556e-05	3.14906e-06	0	0.25	2.49311	2.4676	1.58987	-3.434	8.31546	0.0154206	0.00634868	0.0149321	0.00615132	0.169884	0.0181294	TRUE	-1.46092	0.0346	1.46092	783
527	LOC100888600	uncharacterized LOC100888600	Uncharacterized	Uncharacterized	100888600	0.9632	0.0368	3.26476	2.83298e-05	4.55376e-06	0	0.25	2.28076	2.22422	1.84753	-3.86546	8.97786	0.0271779	0.0136513	0.0261312	0.0133553	0.331453	0.0436357	TRUE	-1.43415	0.0368	1.43415	1570
1221	LOC100888628	uncharacterized LOC100888628	Uncharacterized	Uncharacterized	100888628	0.9526	0.0474	3.00057	9.83322e-05	1.99472e-05	0	0.25	2.05377	2.13801	2.64054	-8.10452	11.1502	0.0706137	0.0263158	0.0648571	0.0236842	0.885952	0.0977161	TRUE	-1.32422	0.0474	1.32422	2733
807	LOC100888772	uncharacterized LOC100888772	Uncharacterized	Uncharacterized	100888772	0.9578	0.0422	3.12222	2.08068e-05	3.68773e-06	0	0.25	2.55884	2.64355	1.87059	-4.70385	10.1902	0.0130482	0.00338816	0.0113387	0.00305921	0.145359	0.0115312	TRUE	-1.37469	0.0422	1.37469	457
280	LOC100888825	uncharacterized LOC100888825	Uncharacterized	Uncharacterized	100888825	0.9694	0.0306	3.45568	9.54677e-06	1.01991e-06	0	0.25	3.03536	3.04011	2.20797	-5.08251	12.2667	0.00659387	0.00177632	0.00652409	0.00177632	0.083699	0.00605283	TRUE	-1.51428	0.0306	1.51428	285
684	LOC100889051	uncharacterized LOC100889051	Uncharacterized	Uncharacterized	100889051	0.9602	0.0398	3.18327	4.37814e-05	6.87105e-06	0	0.25	3.05487	3.11635	2.58488	-6.35239	12.0244	0.037749	0.0135526	0.0349231	0.0123684	0.459464	0.0544788	TRUE	-1.40012	0.0398	1.40012	1486
147	LOC100889069	uncharacterized LOC100889069, transcript variant X1	Uncharacterized	Uncharacterized	100889069	0.9748	0.0252	3.65539	2.83618e-06	4.54753e-07	0	0.25	2.9869	2.95621	1.81969	-3.34061	10.3472	0.00129086	0.000197368	0.00125597	0.000164474	0.0131397	0.000270927	TRUE	-1.5986	0.0252	1.5986	58
1268	LOC100889077	uncharacterized LOC100889077, transcript variant X1	Uncharacterized	Uncharacterized	100889077	0.952	0.048	2.98736	6.38526e-06	4.13455e-06	0	0.25	1.30978	1.43456	3.34628	-10.5247	13.6595	0.00240728	0.00927632	0.00219796	0.00845395	0.023919	0.0247045	TRUE	-1.31876	0.048	1.31876	416
1296	LOC100889352	uncharacterized LOC100889352, transcript variant X8	Uncharacterized	Uncharacterized	100889352	0.9518	0.0482	2.983	0.000827675	0.000143217	0	0.25	2.24617	2.31718	2.13063	-5.75322	9.81367	0.650455	0.483191	0.406971	0.269408	8.69753	1.26871	TRUE	-1.31695	0.0482	1.31695	25496
108	LOC100889461	uncharacterized LOC100889461	Uncharacterized	Uncharacterized	100889461	0.9764	0.0236	3.72263	1.9815e-05	3.77744e-06	0	0.25	2.58948	2.61388	1.38338	-3.04532	6.60259	0.0219098	0.00674342	0.0210725	0.00651316	0.216403	0.0215671	TRUE	-1.62709	0.0236	1.62709	978
275	LOC100889507	uncharacterized LOC100889507	Uncharacterized	Uncharacterized	100889507	0.9696	0.0304	3.46244	1.59643e-05	1.38453e-06	0	0.25	3.05841	3.18348	2.50738	-7.30023	11.7074	0.010292	0.00315789	0.0100478	0.00302632	0.140902	0.0106262	TRUE	-1.51713	0.0304	1.51713	419
1050	LOC100889611	uncharacterized LOC100889611	Uncharacterized	Uncharacterized	100889611	0.9548	0.0452	3.0504	8.85642e-06	1.60317e-06	0	0.25	2.1968	2.34448	2.02939	-6.15413	10.8204	0.00739629	0.00279605	0.00725674	0.00279605	0.0824991	0.00841784	TRUE	-1.34486	0.0452	1.34486	366
183	LOC100889690	uncharacterized LOC100889690	Uncharacterized	Uncharacterized	100889690	0.9732	0.0268	3.59219	1.4279e-05	1.56131e-06	0	0.25	3.10486	3.10353	1.89012	-4.76454	10.2117	0.0094547	0.00322368	0.00917559	0.00315789	0.100801	0.00641927	TRUE	-1.57187	0.0268	1.57187	498
1341	LOC100889708	uncharacterized LOC100889708	Uncharacterized	Uncharacterized	100889708	0.9512	0.0488	2.96999	1.90559e-05	3.06191e-06	0	0.25	2.31413	2.45164	2.2116	-5.67532	9.78785	0.0158741	0.00358553	0.0150019	0.00338816	0.144998	0.0124857	TRUE	-1.31158	0.0488	1.31158	573
1490	LOC100889805	uncharacterized LOC100889805	Uncharacterized	Uncharacterized	100889805	0.95	0.05	2.94444	7.33432e-06	1.17247e-06	0	0.25	2.366	2.37556	2.09804	-5.6296	10.2574	0.00457035	0.00144737	0.00439591	0.00144737	0.0469771	0.00389638	TRUE	-1.30103	0.05	1.30103	177
1116	LOC100889840	uncharacterized LOC100889840, transcript variant X1	Uncharacterized	Uncharacterized	100889840	0.954	0.046	3.03202	4.98467e-05	8.31686e-06	0	0.25	2.41985	2.40615	2.08262	-5.23816	10.0704	0.0392143	0.0226645	0.0369466	0.0217105	0.52906	0.0901706	TRUE	-1.33724	0.046	1.33724	2067
1464	LOC100889841	uncharacterized LOC100889841	Uncharacterized	Uncharacterized	100889841	0.9502	0.0498	2.94866	1.39416e-05	3.01266e-06	0	0.25	2.2551	2.2552	2.20336	-6.72325	10.2544	0.00732652	0.00546053	0.00659387	0.005	0.0805136	0.0135746	TRUE	-1.30277	0.0498	1.30277	436
812	LOC100889875	uncharacterized LOC100889875	Uncharacterized	Uncharacterized	100889875	0.9578	0.0422	3.12222	3.44854e-05	4.77322e-06	0	0.25	2.32961	2.46869	3.51977	-10.3823	13.4768	0.0325856	0.009375	0.0310854	0.00868421	0.435779	0.0380892	TRUE	-1.37469	0.0422	1.37469	1188
706	LOC100889919	uncharacterized LOC100889919	Uncharacterized	Uncharacterized	100889919	0.9596	0.0404	3.16769	1.40682e-05	3.38606e-06	0	0.25	2.02622	2.09835	1.44339	-4.26712	6.44948	0.0137111	0.00809211	0.0130831	0.00776316	0.149235	0.0202366	TRUE	-1.39362	0.0404	1.39362	838
1186	LOC100889927	uncharacterized LOC100889927	Uncharacterized	Uncharacterized	100889927	0.953	0.047	3.00947	5.15126e-06	1.66236e-06	0	0.25	1.87675	2.15144	2.75856	-7.80011	9.36413	0.00244217	0.00144737	0.00244217	0.00144737	0.033807	0.00892038	TRUE	-1.3279	0.047	1.3279	120
525	LOC100890048	uncharacterized LOC100890048	Uncharacterized	Uncharacterized	100890048	0.9632	0.0368	3.26476	2.20609e-05	3.4933e-06	0	0.25	2.64915	2.77183	2.21884	-5.66782	9.95942	0.019642	0.00763158	0.0183512	0.00684211	0.228804	0.0169333	TRUE	-1.43415	0.0368	1.43415	1102
759	LOC100890064	uncharacterized LOC100890064	Uncharacterized	Uncharacterized	100890064	0.9586	0.0414	3.14219	1.43179e-05	3.43149e-06	0	0.25	2.15491	2.19687	1.53648	-3.50396	7.95556	0.0173743	0.0104605	0.0166766	0.0102961	0.154385	0.0353307	TRUE	-1.383	0.0414	1.383	1077
1479	LOC100890291	uncharacterized LOC100890291, transcript variant X1	Uncharacterized	Uncharacterized	100890291	0.95	0.05	2.94444	0.000124056	2.36217e-05	0	0.25	2.2165	2.30351	1.62505	-3.80318	7.35807	0.11869	0.0353289	0.0977218	0.0307895	1.08511	0.129979	TRUE	-1.30103	0.05	1.30103	3874
1298	LOC100890328	uncharacterized LOC100890328	Uncharacterized	Uncharacterized	100890328	0.9518	0.0482	2.983	5.99372e-06	1.75753e-06	0	0.25	2.09049	2.13247	3.51924	-10.6048	14.2583	0.00198863	0.00194079	0.00181419	0.00144737	0.0218163	0.00699143	TRUE	-1.31695	0.0482	1.31695	279
1014	LOC100890440	uncharacterized LOC100890440	Uncharacterized	Uncharacterized	100890440	0.9552	0.0448	3.05971	4.81271e-06	7.19678e-07	0	0.25	2.48872	2.54884	2.0112	-4.8355	9.0368	0.0032446	0.00105263	0.0032446	0.00105263	0.0459331	0.00270186	TRUE	-1.34872	0.0448	1.34872	150
7	LOC100890567	uncharacterized LOC100890567	Uncharacterized	Uncharacterized	100890567	0.9908	0.0092	4.67931	1.62043e-05	2.61652e-06	0	0.25	2.75323	2.72835	1.19191	-1.87933	7.75532	0.0165719	0.00411184	0.0158741	0.00394737	0.176555	0.0137943	TRUE	-2.03621	0.0092	2.03621	829
1140	LOC100890629	uncharacterized LOC100890629, transcript variant X1	Uncharacterized	Uncharacterized	100890629	0.9536	0.0464	3.02294	5.75003e-06	1.18513e-06	0	0.25	2.48839	2.44584	2.18208	-5.62589	11.0952	0.00544256	0.00184211	0.00540767	0.00180921	0.0623113	0.00454184	TRUE	-1.33348	0.0464	1.33348	265
521	LOC100890756	uncharacterized LOC100890756, transcript variant X1	Uncharacterized	Uncharacterized	100890756	0.9632	0.0368	3.26476	5.85325e-05	1.00015e-05	0	0.25	2.40025	2.43109	1.65918	-3.52254	7.83886	0.0514601	0.0282895	0.047099	0.0257566	0.558554	0.0811546	TRUE	-1.43415	0.0368	1.43415	2567
1256	LOC100890873	uncharacterized LOC100890873	Uncharacterized	Uncharacterized	100890873	0.9522	0.0478	2.99175	9.9434e-06	2.94846e-06	0	0.25	1.97231	1.89593	1.38247	-3.13477	7.70733	0.00802428	0.00743421	0.00781495	0.00700658	0.0827131	0.0185642	TRUE	-1.32057	0.0478	1.32057	581
1081	LOC100890987	uncharacterized LOC100890987	Uncharacterized	Uncharacterized	100890987	0.9544	0.0456	3.04117	1.17597e-05	1.85812e-06	0	0.25	2.19255	2.14343	1.83017	-4.53398	8.12519	0.00955936	0.00552632	0.00941981	0.00519737	0.133257	0.0144428	TRUE	-1.34104	0.0456	1.34104	573
1156	LOC100891091	uncharacterized LOC100891091	Uncharacterized	Uncharacterized	100891091	0.9534	0.0466	3.01843	5.14628e-06	1.08739e-06	0	0.25	2.22549	2.29176	1.9061	-4.39261	9.41352	0.0038377	0.00305921	0.00376792	0.00305921	0.0522828	0.00663893	TRUE	-1.33161	0.0466	1.33161	228
686	LOC100891130	uncharacterized LOC100891130, transcript variant X3	Uncharacterized	Uncharacterized	100891130	0.9602	0.0398	3.18327	0.000255456	5.90951e-05	0	0.25	2.16298	2.20223	1.6224	-4.0786	8.06143	0.240728	0.154572	0.190559	0.1075	2.52188	0.407778	TRUE	-1.40012	0.0398	1.40012	10676
281	LOC100891157	uncharacterized LOC100891157	Uncharacterized	Uncharacterized	100891157	0.9694	0.0306	3.45568	7.96323e-05	1.244e-05	0	0.25	2.5842	2.65754	1.63471	-4.1593	7.9975	0.0851621	0.045	0.0741374	0.0404605	0.903568	0.127635	TRUE	-1.51428	0.0306	1.51428	4519
316	LOC100891319	uncharacterized LOC100891319	Uncharacterized	Uncharacterized	100891319	0.9684	0.0316	3.42249	4.25205e-05	5.90649e-06	0	0.25	3.00889	3.10961	2.08104	-5.67558	9.86248	0.0415169	0.00842105	0.0377141	0.00776316	0.410873	0.0315415	TRUE	-1.50031	0.0316	1.50031	1574
474	LOC100891336	uncharacterized LOC100891336	Uncharacterized	Uncharacterized	100891336	0.9642	0.0358	3.29335	8.77048e-06	1.58133e-06	0	0.25	2.35965	2.37506	1.51033	-4.7835	7.20604	0.00750096	0.00309211	0.00732652	0.00305921	0.0828473	0.0104474	TRUE	-1.44612	0.0358	1.44612	403
324	LOC100891373	uncharacterized LOC100891373	Uncharacterized	Uncharacterized	100891373	0.9682	0.0318	3.41597	9.08588e-05	9.40965e-06	0	0.25	2.93213	3.03287	2.29769	-5.61469	10.2538	0.0616823	0.0175	0.0580539	0.0167434	0.828324	0.050147	TRUE	-1.49757	0.0318	1.49757	3188
1320	LOC100891453	uncharacterized LOC100891453, transcript variant X1	Uncharacterized	Uncharacterized	100891453	0.9514	0.0486	2.97431	4.65221e-06	1.91742e-06	0	0.25	1.15275	1.25445	3.51591	-10.7671	10.9167	0.00310505	0.00358553	0.00300038	0.00355263	0.0399257	0.0131408	TRUE	-1.31336	0.0486	1.31336	254
106	LOC100891554	uncharacterized LOC100891554	Uncharacterized	Uncharacterized	100891554	0.9766	0.0234	3.73134	6.47121e-06	8.57183e-07	0	0.25	3.12136	3.16648	1.88143	-4.80844	10.2318	0.00655898	0.000493421	0.00641943	0.000460526	0.0725214	0.00279558	TRUE	-1.63078	0.0234	1.63078	241
727	LOC100891607	uncharacterized LOC100891607, transcript variant X5	Uncharacterized	Uncharacterized	100891607	0.9592	0.0408	3.15742	1.30391e-05	2.96713e-06	0	0.25	2.21138	2.21175	1.40415	-2.67976	6.57301	0.0114782	0.00634868	0.0111642	0.00575658	0.121805	0.0150958	TRUE	-1.38934	0.0408	1.38934	657
1206	LOC100891676	uncharacterized LOC100891676	Uncharacterized	Uncharacterized	100891676	0.9528	0.0472	3.00501	6.76035e-05	1.32992e-05	0	0.25	2.62994	2.63131	2.24466	-6.52996	10.7506	0.0576004	0.0185197	0.0504134	0.0160197	0.705891	0.082192	TRUE	-1.32606	0.0472	1.32606	2446
856	LOC100891924	uncharacterized LOC100891924, transcript variant X2	Uncharacterized	Uncharacterized	100891924	0.9572	0.0428	3.10747	1.87582e-05	3.15641e-06	0	0.25	2.46199	2.43762	2.18546	-5.48766	10.8602	0.0115131	0.00414474	0.0114084	0.00394737	0.15045	0.0148211	TRUE	-1.36856	0.0428	1.36856	613
1146	LOC100891962	uncharacterized LOC100891962	Uncharacterized	Uncharacterized	100891962	0.9536	0.0464	3.02294	1.59442e-05	3.90759e-06	0	0.25	2.13503	2.10567	1.51969	-4.34371	8.24256	0.0177232	0.0111184	0.0173743	0.0105592	0.180472	0.0302739	TRUE	-1.33348	0.0464	1.33348	1183
336	LOC100892192	uncharacterized LOC100892192, transcript variant X2	Uncharacterized	Uncharacterized	100892192	0.9678	0.0322	3.40306	5.16782e-06	8.40674e-07	0	0.25	2.84225	2.87234	2.04902	-4.56985	9.35594	0.00268639	0.00138158	0.00261661	0.00134868	0.0313209	0.00433183	TRUE	-1.49214	0.0322	1.49214	173
969	LOC100892330	uncharacterized LOC100892330	Uncharacterized	Uncharacterized	100892330	0.9558	0.0442	3.07382	1.72539e-05	4.48522e-06	0	0.25	2.02238	2.06015	1.45733	-3.68758	7.20006	0.0173045	0.0109211	0.0167114	0.0106579	0.167064	0.0280805	TRUE	-1.35458	0.0442	1.35458	1089
1468	LOC100892411	uncharacterized LOC100892411, transcript variant X1	Uncharacterized	Uncharacterized	100892411	0.9502	0.0498	2.94866	4.94785e-05	1.18872e-05	0	0.25	1.79884	1.94903	1.87567	-6.23641	8.33265	0.0392143	0.02875	0.0365977	0.0265789	0.460061	0.100166	TRUE	-1.30277	0.0498	1.30277	2387
91	LOC100892527	uncharacterized LOC100892527, transcript variant X1	Uncharacterized	Uncharacterized	100892527	0.9778	0.0222	3.78521	6.20137e-06	7.77436e-07	0	0.25	3.17574	3.18278	1.74719	-6.71506	9.08932	0.00568677	0.001875	0.00568677	0.001875	0.0557209	0.00474541	TRUE	-1.65365	0.0222	1.65365	316
690	LOC100892534	uncharacterized LOC100892534	Uncharacterized	Uncharacterized	100892534	0.96	0.04	3.17805	1.93134e-06	3.34124e-07	0	0.25	2.4354	2.50561	2.10902	-5.96634	10.6274	0.00104665	0.000197368	0.00101176	0.000197368	0.0145211	0.000430446	TRUE	-1.39794	0.04	1.39794	58
317	LOC100892566	uncharacterized LOC100892566	Uncharacterized	Uncharacterized	100892566	0.9684	0.0316	3.42249	4.55865e-06	5.92724e-07	0	0.25	3.23125	3.26621	2.4516	-4.94461	12.0633	0.0011862	0.000493421	0.00108153	0.000493421	0.0148812	0.0014287	TRUE	-1.50031	0.0316	1.50031	91
456	LOC100892650	uncharacterized LOC100892650, transcript variant X1	Uncharacterized	Uncharacterized	100892650	0.9646	0.0354	3.305	5.36326e-05	7.79183e-06	0	0.25	2.66101	2.6596	1.95574	-4.98074	9.3865	0.0387957	0.0106908	0.0342253	0.00894737	0.472385	0.0333829	TRUE	-1.451	0.0354	1.451	1669
430	LOC100893046	uncharacterized LOC100893046	Uncharacterized	Uncharacterized	100893046	0.9652	0.0348	3.32272	2.54192e-06	3.52724e-07	0	0.25	2.84994	2.97267	2.16407	-8.26668	9.35908	0.0020584	0.000394737	0.0020584	0.000394737	0.0218258	0.000712998	TRUE	-1.45842	0.0348	1.45842	80
1117	LOC100893097	uncharacterized LOC100893097, transcript variant X2	Uncharacterized	Uncharacterized	100893097	0.954	0.046	3.03202	8.29638e-06	1.98261e-06	0	0.25	2.23312	2.30165	2.52324	-6.27272	9.28717	0.00935003	0.00532895	0.00921048	0.00519737	0.08837	0.0130356	TRUE	-1.33724	0.046	1.33724	550
344	LOC100893160	uncharacterized LOC100893160, transcript variant X4	Uncharacterized	Uncharacterized	100893160	0.9676	0.0324	3.39666	1.03996e-05	2.44957e-06	0	0.25	2.21621	2.18315	1.27632	-2.34721	7.72426	0.00725674	0.00305921	0.00704741	0.00292763	0.0771896	0.00865912	TRUE	-1.48945	0.0324	1.48945	387
169	LOC100893176	uncharacterized LOC100893176	Uncharacterized	Uncharacterized	100893176	0.9738	0.0262	3.61545	0.000138555	2.23755e-05	0	0.25	2.87605	3.00777	1.71626	-6.18757	8.46207	0.129086	0.0486513	0.114363	0.0401974	1.50616	0.162584	TRUE	-1.5817	0.0262	1.5817	5261
258	LOC100893197	uncharacterized LOC100893197	Uncharacterized	Uncharacterized	100893197	0.9702	0.0298	3.48299	0.00018766	1.45796e-05	0	0.25	3.26704	3.37254	2.57927	-7.00004	11.8337	0.12626	0.0279934	0.108851	0.0256579	1.62098	0.101572	TRUE	-1.52578	0.0298	1.52578	4250
1162	LOC100893387	uncharacterized LOC100893387	Uncharacterized	Uncharacterized	100893387	0.9532	0.0468	3.01394	4.04089e-06	7.28842e-07	0	0.25	2.29962	2.35801	1.89074	-5.78697	8.98247	0.00303527	0.000690789	0.00303527	0.000690789	0.040825	0.00361613	TRUE	-1.32975	0.0468	1.32975	132
775	LOC100893394	uncharacterized LOC100893394, transcript variant X2	Uncharacterized	Uncharacterized	100893394	0.9584	0.0416	3.13716	4.2464e-05	7.99623e-06	0	0.25	2.44273	2.45052	1.72587	-4.75826	7.62462	0.0385514	0.0246711	0.0359348	0.0224013	0.427483	0.0835343	TRUE	-1.38091	0.0416	1.38091	2253
65	LOC100893426	uncharacterized LOC100893426	Uncharacterized	Uncharacterized	100893426	0.9804	0.0196	3.91243	5.87434e-06	4.55486e-07	0	0.25	3.70668	3.65588	2.18663	-4.89368	13.2973	0.00373304	0.000328947	0.00341904	0.000328947	0.0471087	0.00125502	TRUE	-1.70774	0.0196	1.70774	143
428	LOC100893463	uncharacterized LOC100893463	Uncharacterized	Uncharacterized	100893463	0.9652	0.0348	3.32272	4.49906e-06	7.4901e-07	0	0.25	2.6563	2.60526	1.82422	-3.24043	9.60885	0.00286083	0.00154605	0.00268639	0.00151316	0.0367061	0.00372343	TRUE	-1.45842	0.0348	1.45842	160
955	LOC100893656	uncharacterized LOC100893656	Uncharacterized	Uncharacterized	100893656	0.956	0.044	3.07857	8.36651e-06	2.12374e-06	0	0.25	2.11933	2.09599	1.47176	-4.34838	7.97568	0.00750096	0.00621711	0.00722185	0.00601974	0.0809554	0.0158731	TRUE	-1.35655	0.044	1.35655	526
1035	LOC100893677	uncharacterized LOC100893677	Uncharacterized	Uncharacterized	100893677	0.955	0.045	3.05505	5.77581e-06	1.15124e-06	0	0.25	2.18892	2.21457	1.83816	-4.27403	8.36042	0.00359348	0.00177632	0.00345393	0.00174342	0.0511949	0.00692168	TRUE	-1.34679	0.045	1.34679	177
592	LOC100893764	uncharacterized LOC100893764	Uncharacterized	Uncharacterized	100893764	0.9618	0.0382	3.22597	3.77901e-05	6.13535e-06	0	0.25	2.49834	2.62191	1.90145	-4.2772	9.11281	0.0322018	0.0128947	0.0290619	0.0124671	0.397036	0.050138	TRUE	-1.41794	0.0382	1.41794	1498
710	LOC100893904	uncharacterized LOC100893904	Uncharacterized	Uncharacterized	100893904	0.9594	0.0406	3.16254	2.23052e-05	2.0622e-06	0	0.25	2.57766	2.66692	2.77202	-6.99333	10.5518	0.0249799	0.00776316	0.0235495	0.00773026	0.331652	0.0226033	TRUE	-1.39147	0.0406	1.39147	986
1148	LOC100893959	uncharacterized LOC100893959, transcript variant X1	Uncharacterized	Uncharacterized	100893959	0.9534	0.0466	3.01843	5.35002e-06	1.21405e-06	0	0.25	2.28721	2.19516	1.59207	-4.23535	8.53674	0.00289572	0.00177632	0.00279105	0.00174342	0.0302281	0.00539178	TRUE	-1.33161	0.0466	1.33161	188
739	LOC100893975	uncharacterized LOC100893975, transcript variant X2	Uncharacterized	Uncharacterized	100893975	0.959	0.041	3.15232	2.07945e-05	4.9175e-06	0	0.25	2.1969	2.21325	1.33398	-2.56877	6.53641	0.0191885	0.0107895	0.018421	0.0102632	0.196052	0.0280188	TRUE	-1.38722	0.041	1.38722	1111
53	LOC100894067	uncharacterized LOC100894067	Uncharacterized	Uncharacterized	100894067	0.9812	0.0188	3.95492	3.16773e-06	2.70138e-07	0	0.25	3.55523	3.64007	1.88267	-4.29249	10.1272	0.00244217	0.000296053	0.00244217	0.000296053	0.0286044	0.000911838	TRUE	-1.72584	0.0188	1.72584	122
673	LOC100894103	uncharacterized LOC100894103, transcript variant X1	Uncharacterized	Uncharacterized	100894103	0.9604	0.0396	3.18852	7.58121e-05	1.82035e-05	0	0.25	2.1572	2.11679	1.30936	-2.50687	7.07152	0.0790217	0.0475	0.0725674	0.0401645	0.855464	0.115111	TRUE	-1.4023	0.0396	1.4023	3936
768	LOC105436529	uncharacterized LOC105436529, transcript variant X1	Uncharacterized	Uncharacterized	105436529	0.9586	0.0414	3.14219	2.62853e-05	6.68743e-06	0	0.25	2.19308	2.20747	1.35291	-2.53812	6.36036	0.0247008	0.00851974	0.0238984	0.00799342	0.256849	0.0278454	TRUE	-1.383	0.0414	1.383	1244
677	LOC105436540	uncharacterized LOC105436540	Uncharacterized	Uncharacterized	105436540	0.9602	0.0398	3.18327	4.9765e-06	3.21485e-06	0	0.25	1.06039	1.14232	4.42221	-13.9738	16.3277	0.000488435	0.00111842	0.000348882	0.000756579	0.00325191	0.00476345	TRUE	-1.40012	0.0398	1.40012	103
239	LOC105436914	uncharacterized LOC105436914	Uncharacterized	Uncharacterized	105436914	0.9708	0.0292	3.50395	4.40177e-06	5.73499e-07	0	0.25	2.82967	2.83782	1.70236	-4.55015	8.46985	0.00348882	0.000789474	0.00345393	0.000789474	0.0434439	0.00329232	TRUE	-1.53462	0.0292	1.53462	164
1246	LOC105436963	uncharacterized LOC105436963	Uncharacterized	Uncharacterized	105436963	0.9524	0.0476	2.99615	7.2825e-06	1.27446e-06	0	0.25	2.45408	2.43565	2.08765	-5.64622	10.562	0.00554722	0.00269737	0.00540767	0.00266447	0.0572769	0.00792329	TRUE	-1.32239	0.0476	1.32239	315
1476	LOC105436991	uncharacterized LOC105436991	Uncharacterized	Uncharacterized	105436991	0.95	0.05	2.94444	2.67727e-05	6.32539e-06	0	0.25	2.30058	2.34804	2.36932	-6.34219	9.97527	0.0240031	0.0172697	0.0222238	0.0143092	0.252838	0.0404773	TRUE	-1.30103	0.05	1.30103	1238
654	LOC105436994	uncharacterized LOC105436994	Uncharacterized	Uncharacterized	105436994	0.9608	0.0392	3.19909	6.30356e-06	1.11925e-06	0	0.25	2.77517	2.84664	2.2834	-5.26822	11.0074	0.00477968	0.003125	0.00467502	0.00309211	0.0573472	0.00744846	TRUE	-1.40671	0.0392	1.40671	259
1290	LOC105437006	uncharacterized LOC105437006	Uncharacterized	Uncharacterized	105437006	0.9518	0.0482	2.983	7.07639e-06	1.36665e-06	0	0.25	2.29577	2.33253	1.88161	-4.61637	9.76485	0.00477968	0.00256579	0.00474479	0.00256579	0.059333	0.00682515	TRUE	-1.31695	0.0482	1.31695	258
880	LOC105437031	uncharacterized LOC105437031	Uncharacterized	Uncharacterized	105437031	0.957	0.043	3.1026	2.99272e-06	6.8953e-07	0	0.25	2.23034	2.28238	1.45785	-3.39166	6.62384	0.000976869	0.000559211	0.000907093	0.000559211	0.0101863	0.00385299	TRUE	-1.36653	0.043	1.36653	51
555	LOC105437114	uncharacterized LOC105437114, transcript variant X2	Uncharacterized	Uncharacterized	105437114	0.9626	0.0374	3.24797	1.15419e-05	1.95429e-06	0	0.25	2.49749	2.60885	2.23334	-5.83006	11.6711	0.0121062	0.00542763	0.0117573	0.00536184	0.132997	0.015855	TRUE	-1.42713	0.0374	1.42713	620
664	LOC105437373	uncharacterized LOC105437373	Uncharacterized	Uncharacterized	105437373	0.9606	0.0394	3.19379	1.02412e-05	1.3475e-06	0	0.25	2.58276	2.51076	1.80642	-2.75995	8.91344	0.0062101	0.00121711	0.00607054	0.00118421	0.0816553	0.0053272	TRUE	-1.4045	0.0394	1.4045	230
86	LOC105437502	uncharacterized LOC105437502	Uncharacterized	Uncharacterized	105437502	0.9784	0.0216	3.81322	1.03172e-05	5.01351e-07	0	0.25	3.68938	3.64071	2.27341	-4.33655	11.6507	0.00579144	0.000328947	0.00547744	0.000328947	0.062107	0.00079612	TRUE	-1.66555	0.0216	1.66555	198
1021	LOC105437654	uncharacterized LOC105437654	Uncharacterized	Uncharacterized	105437654	0.9552	0.0448	3.05971	5.05553e-06	8.17233e-07	0	0.25	2.60558	2.60247	2.1583	-5.42195	10.906	0.00247706	0.000690789	0.0023724	0.000657895	0.029508	0.00315461	TRUE	-1.34872	0.0448	1.34872	102
1364	LOC105437699	uncharacterized LOC105437699	Uncharacterized	Uncharacterized	105437699	0.951	0.049	2.96569	3.10671e-05	5.71484e-06	0	0.25	1.82792	1.79026	2.881	-7.91413	11.1753	0.0287479	0.0272697	0.0258173	0.0223355	0.391999	0.0621886	TRUE	-1.3098	0.049	1.3098	1821
1377	LOC105437795	uncharacterized LOC105437795, transcript variant X4	Uncharacterized	Uncharacterized	105437795	0.951	0.049	2.96569	3.69754e-06	7.05747e-07	0	0.25	2.32233	2.39868	1.98158	-4.38975	9.20879	0.00289572	0.000690789	0.00286083	0.000690789	0.0311451	0.00369634	TRUE	-1.3098	0.049	1.3098	126
393	LOC105437858	uncharacterized LOC105437858	Uncharacterized	Uncharacterized	105437858	0.9664	0.0336	3.35905	3.33747e-06	5.81844e-07	0	0.25	2.78693	2.7406	1.77725	-3.76819	10.073	0.00247706	0.000789474	0.00240728	0.000789474	0.0252373	0.00272511	TRUE	-1.47366	0.0336	1.47366	107
794	LOC105437866	uncharacterized LOC105437866	Uncharacterized	Uncharacterized	105437866	0.9582	0.0418	3.13216	7.39981e-06	1.28088e-06	0	0.25	2.26996	2.3103	1.6771	-4.15686	7.94898	0.00593099	0.00266447	0.00593099	0.00259868	0.0670721	0.00846539	TRUE	-1.37882	0.0418	1.37882	303
1269	LOC105437981	uncharacterized LOC105437981	Uncharacterized	Uncharacterized	105437981	0.952	0.048	2.98736	1.59991e-05	2.87673e-06	0	0.25	2.376	2.35146	2.0321	-6.2916	10.1282	0.0128737	0.00565789	0.0125597	0.00529605	0.161755	0.0190277	TRUE	-1.31876	0.048	1.31876	657
1113	LOC105438132	uncharacterized LOC105438132	Uncharacterized	Uncharacterized	105438132	0.954	0.046	3.03202	1.00894e-05	2.46237e-06	0	0.25	2.49282	2.53528	1.94221	-6.27506	9.16532	0.00952447	0.00832237	0.00889649	0.00677632	0.0764008	0.0146178	TRUE	-1.33724	0.046	1.33724	604
94	LOC105438402	uncharacterized LOC105438402	Uncharacterized	Uncharacterized	105438402	0.9776	0.0224	3.77604	6.41177e-06	5.66223e-07	0	0.25	3.13809	3.20778	2.02245	-4.36511	10.2311	0.005303	0.000789474	0.00519834	0.000789474	0.0587099	0.0025021	TRUE	-1.64975	0.0224	1.64975	203
937	LOC105438440	uncharacterized LOC105438440	Uncharacterized	Uncharacterized	105438440	0.9562	0.0438	3.08333	1.98199e-06	3.57509e-07	0	0.25	2.4167	2.52294	2.1957	-5.36713	9.80353	0.00153508	0.000361842	0.00153508	0.000361842	0.0142087	0.00139119	TRUE	-1.35853	0.0438	1.35853	76
703	LOC105438544	uncharacterized LOC105438544	Uncharacterized	Uncharacterized	105438544	0.9596	0.0404	3.16769	9.80519e-06	1.98293e-06	0	0.25	2.51988	2.44405	1.71994	-3.22947	8.88413	0.00784984	0.00115132	0.00743118	0.00115132	0.087616	0.00454968	TRUE	-1.39362	0.0404	1.39362	340
1411	LOC105438946	uncharacterized LOC105438946	Uncharacterized	Uncharacterized	105438946	0.9506	0.0494	2.95714	5.28633e-05	1.08788e-05	0	0.25	2.09146	2.11131	1.54356	-3.73056	8.98617	0.0492272	0.0300658	0.0461571	0.0288158	0.514187	0.0949999	TRUE	-1.30627	0.0494	1.30627	2837
866	LOC105439052	uncharacterized LOC105439052	Uncharacterized	Uncharacterized	105439052	0.9572	0.0428	3.10747	3.08668e-05	5.28162e-06	0	0.25	2.28127	2.25779	2.2046	-5.71796	10.9975	0.0238286	0.00776316	0.0226773	0.0075	0.302771	0.0290142	TRUE	-1.36856	0.0428	1.36856	1077
1218	LOC105439132	uncharacterized LOC105439132	Uncharacterized	Uncharacterized	105439132	0.9526	0.0474	3.00057	1.03154e-05	2.34823e-06	0	0.25	2.32804	2.35976	2.0099	-5.96461	10.732	0.00481457	0.00338816	0.0044308	0.00332237	0.0461934	0.0135688	TRUE	-1.32422	0.0474	1.32422	312
697	LOC105439248	uncharacterized LOC105439248, transcript variant X2	Uncharacterized	Uncharacterized	105439248	0.9598	0.0402	3.17286	1.70056e-05	3.64987e-06	0	0.25	2.51405	2.43982	1.65923	-3.3093	8.19013	0.0170603	0.00884868	0.016537	0.00851974	0.173628	0.0233753	TRUE	-1.39577	0.0402	1.39577	989
1382	LOC105439745	uncharacterized LOC105439745	Uncharacterized	Uncharacterized	105439745	0.9508	0.0492	2.96141	5.8483e-06	7.46255e-07	0	0.25	2.67068	2.63749	2.27789	-3.80116	9.96808	0.00634965	0.000197368	0.00617521	0.000197368	0.0565153	0.000516397	TRUE	-1.30803	0.0492	1.30803	198
999	LOC105440142	uncharacterized LOC105440142	Uncharacterized	Uncharacterized	105440142	0.9556	0.0444	3.0691	8.61159e-06	1.5381e-06	0	0.25	2.22719	2.25509	1.67217	-4.77754	7.89987	0.00791962	0.00121711	0.00778006	0.00121711	0.0772908	0.0051839	TRUE	-1.35262	0.0444	1.35262	308
1383	LOC105440264	uncharacterized LOC105440264, transcript variant X1	Uncharacterized	Uncharacterized	105440264	0.9508	0.0492	2.96141	2.44873e-05	6.83784e-06	0	0.25	1.93904	1.94349	1.2666	-3.38246	7.76974	0.0206189	0.0187171	0.0201305	0.0180592	0.211177	0.0551089	TRUE	-1.30803	0.0492	1.30803	1297
1006	LOC105440295	uncharacterized LOC105440295	Uncharacterized	Uncharacterized	105440295	0.9554	0.0446	3.0644	3.90295e-06	9.21067e-07	0	0.25	2.22513	2.18501	1.76249	-3.75262	9.35474	0.00289572	0.00151316	0.00289572	0.00151316	0.0320145	0.00456916	TRUE	-1.35067	0.0446	1.35067	153
180	LOC105440341	uncharacterized LOC105440341	Uncharacterized	Uncharacterized	105440341	0.9732	0.0268	3.59219	8.50784e-06	1.00358e-06	0	0.25	2.96073	3.12069	2.27699	-5.92295	11.4323	0.00739629	0.00190789	0.00729163	0.001875	0.0921462	0.00669723	TRUE	-1.57187	0.0268	1.57187	334
429	LOC105440344	uncharacterized LOC105440344	Uncharacterized	Uncharacterized	105440344	0.9652	0.0348	3.32272	2.84915e-05	5.24072e-06	0	0.25	2.36215	2.34813	1.51364	-2.9325	7.16664	0.0215958	0.0145724	0.0208631	0.0139474	0.261528	0.045478	TRUE	-1.45842	0.0348	1.45842	1353
35	LOC105440378	uncharacterized LOC105440378	Uncharacterized	Uncharacterized	105440378	0.9832	0.0168	4.06943	4.43246e-06	4.42118e-07	0	0.25	3.40473	3.4437	1.57654	-3.37104	8.61403	0.00268639	0.000197368	0.0026515	0.000197368	0.0310855	0.00135994	TRUE	-1.77469	0.0168	1.77469	103
1224	LOC105440599	uncharacterized LOC105440599	Uncharacterized	Uncharacterized	105440599	0.9526	0.0474	3.00057	8.02978e-06	1.81461e-06	0	0.25	2.29261	2.3582	1.7403	-4.89128	8.29386	0.00568677	0.001875	0.00544256	0.001875	0.0585546	0.0104465	TRUE	-1.32422	0.0474	1.32422	246
1039	LOC105440684	uncharacterized LOC105440684	Uncharacterized	Uncharacterized	105440684	0.9548	0.0452	3.0504	1.14756e-05	1.74961e-06	0	0.25	2.36615	2.33274	1.88057	-4.53956	8.83483	0.00861738	0.00378289	0.00851272	0.00375	0.103649	0.0134471	TRUE	-1.34486	0.0452	1.34486	496
995	LOC105440921	uncharacterized LOC105440921	Uncharacterized	Uncharacterized	105440921	0.9556	0.0444	3.0691	1.2508e-05	2.87286e-06	0	0.25	2.21332	2.20914	2.65548	-6.63956	11.5217	0.00844294	0.00414474	0.00830339	0.00404605	0.105699	0.01603	TRUE	-1.35262	0.0444	1.35262	390
763	LOC105440953	uncharacterized LOC105440953	Uncharacterized	Uncharacterized	105440953	0.9586	0.0414	3.14219	2.21349e-06	6.63096e-07	0	0.25	2.02406	2.27729	3.24932	-8.99369	13.6268	0.00150019	0.000427632	0.0014653	0.000361842	0.0175193	0.00239367	TRUE	-1.383	0.0414	1.383	231
1304	LOC105441468	uncharacterized LOC105441468	Uncharacterized	Uncharacterized	105441468	0.9516	0.0484	2.97864	5.80338e-06	1.63785e-06	0	0.25	1.96706	2.21212	2.58377	-7.1165	8.97668	0.005303	0.0025	0.00516345	0.00246711	0.0547436	0.00854405	TRUE	-1.31515	0.0484	1.31515	291
412	LOC105441485	uncharacterized LOC105441485, transcript variant X1	Uncharacterized	Uncharacterized	105441485	0.9656	0.0344	3.33469	1.50809e-05	2.10056e-06	0	0.25	2.60378	2.73164	2.3845	-5.83845	11.6706	0.0104316	0.00421053	0.0101525	0.00414474	0.157927	0.0177291	TRUE	-1.46344	0.0344	1.46344	493
637	LOC105441585	uncharacterized LOC105441585	Uncharacterized	Uncharacterized	105441585	0.961	0.039	3.20441	7.6169e-06	7.89342e-07	0	0.25	2.95787	2.89594	2.48371	-5.72873	11.3484	0.00345393	0.000526316	0.00317482	0.000526316	0.0484199	0.00316935	TRUE	-1.40894	0.039	1.40894	222
19	LOC105441636	uncharacterized LOC105441636	Uncharacterized	Uncharacterized	105441636	0.986	0.014	4.2546	7.14654e-05	3.95312e-06	0	0.25	3.91865	4.03808	2.06352	-3.89905	10.3836	0.0594495	0.00855263	0.0562746	0.00815789	0.808704	0.0228352	TRUE	-1.85387	0.014	1.85387	1941
1098	LOC105441716	uncharacterized LOC105441716, transcript variant X1	Uncharacterized	Uncharacterized	105441716	0.9542	0.0458	3.03659	1.70586e-05	3.09945e-06	0	0.25	2.18473	2.21024	2.26285	-6.1965	10.2585	0.0142693	0.00914474	0.0140948	0.00898026	0.169014	0.0277115	TRUE	-1.33913	0.0458	1.33913	890
1070	LOC105441753	uncharacterized LOC105441753	Uncharacterized	Uncharacterized	105441753	0.9546	0.0454	3.04578	2.47899e-06	6.97449e-07	0	0.25	2.03915	2.09317	2.65692	-8.68297	11.859	0.00163974	0.00108553	0.00160486	0.00105263	0.016179	0.00346437	TRUE	-1.34294	0.0454	1.34294	89
1362	LOC105442007	uncharacterized LOC105442007	Uncharacterized	Uncharacterized	105442007	0.951	0.049	2.96569	3.94778e-06	7.95962e-07	0	0.25	2.18392	2.21071	2.12924	-7.92311	10.0488	0.0029655	0.000723684	0.0029655	0.000723684	0.0351158	0.0020631	TRUE	-1.3098	0.049	1.3098	130
724	LOC105442187	uncharacterized LOC105442187	Uncharacterized	Uncharacterized	105442187	0.9592	0.0408	3.15742	2.80326e-06	5.58793e-07	0	0.25	2.45055	2.37715	1.73283	-3.03592	9.2207	0.00101176	0.000460526	0.000941981	0.000460526	0.0120758	0.00107655	TRUE	-1.38934	0.0408	1.38934	75
1024	LOC105442201	uncharacterized LOC105442201	Uncharacterized	Uncharacterized	105442201	0.955	0.045	3.05505	5.28625e-06	1.18906e-06	0	0.25	2.27741	2.37023	2.45867	-7.29725	11.1321	0.00345393	0.000690789	0.0032446	0.000690789	0.0377828	0.0056741	TRUE	-1.34679	0.045	1.34679	138
1060	LOC105442432	uncharacterized LOC105442432	Uncharacterized	Uncharacterized	105442432	0.9546	0.0454	3.04578	3.47395e-06	6.4641e-07	0	0.25	2.38431	2.32166	2.04044	-4.99221	10.0585	0.00307016	0.000657895	0.00303527	0.000657895	0.0299659	0.00256177	TRUE	-1.34294	0.0454	1.34294	166
541	LOC105442492	uncharacterized LOC105442492, transcript variant X1	Uncharacterized	Uncharacterized	105442492	0.9628	0.0372	3.25354	6.77872e-05	1.0847e-05	0	0.25	2.92391	2.94169	3.61589	-8.98802	14.9317	0.0467153	0.0410526	0.0415867	0.0313487	0.649188	0.100192	TRUE	-1.42946	0.0372	1.42946	2747
1065	LOC105442550	uncharacterized LOC105442550	Uncharacterized	Uncharacterized	105442550	0.9546	0.0454	3.04578	3.80861e-06	7.93133e-07	0	0.25	2.27802	2.48826	2.34428	-5.48316	8.97091	0.00202351	0.000526316	0.00195374	0.000526316	0.0217684	0.00344046	TRUE	-1.34294	0.0454	1.34294	89
535	LOC105442633	uncharacterized LOC105442633	Uncharacterized	Uncharacterized	105442633	0.963	0.037	3.25914	3.61991e-05	5.2061e-06	0	0.25	2.46946	2.58269	2.20819	-5.43382	9.88454	0.0285734	0.00947368	0.0275966	0.00924342	0.341277	0.0325951	TRUE	-1.4318	0.037	1.4318	1416
950	LOC105442656	uncharacterized LOC105442656	Uncharacterized	Uncharacterized	105442656	0.956	0.044	3.07857	8.71695e-06	8.68196e-07	0	0.25	2.72674	2.55095	2.25081	-4.16931	10.7946	0.0058961	0.00161184	0.00568677	0.00161184	0.0903779	0.00629694	TRUE	-1.35655	0.044	1.35655	274
107	LOC105442819	uncharacterized LOC105442819	Uncharacterized	Uncharacterized	105442819	0.9766	0.0234	3.73134	8.04819e-06	9.01273e-07	0	0.25	3.29493	3.3284	1.96098	-4.20172	9.94033	0.00781495	0.00236842	0.00760562	0.00236842	0.0884247	0.00604765	TRUE	-1.63078	0.0234	1.63078	447
1385	LOC105442978	uncharacterized LOC105442978	Uncharacterized	Uncharacterized	105442978	0.9508	0.0492	2.96141	1.08382e-05	2.03466e-06	0	0.25	1.98204	1.94709	2.0104	-5.17784	10.3403	0.0068032	0.00286184	0.00673342	0.00279605	0.0939546	0.00975233	TRUE	-1.30803	0.0492	1.30803	345
1319	LOC105443054	uncharacterized LOC105443054, transcript variant X9	Uncharacterized	Uncharacterized	105443054	0.9514	0.0486	2.97431	9.37005e-05	2.30963e-05	0	0.25	2.2817	2.33413	2.3724	-7.07687	11.1369	0.0775215	0.0453289	0.071451	0.0417434	0.909393	0.198951	TRUE	-1.31336	0.0486	1.31336	4230
1266	LOC105443082	uncharacterized LOC105443082	Uncharacterized	Uncharacterized	105443082	0.952	0.048	2.98736	8.20303e-06	3.04433e-06	0	0.25	1.89207	2.02564	2.45115	-8.09191	10.2899	0.00662875	0.00546053	0.00624498	0.00516447	0.0822999	0.0158302	TRUE	-1.31876	0.048	1.31876	407
225	LOC105443124	uncharacterized LOC105443124, transcript variant X3	Uncharacterized	Uncharacterized	105443124	0.9714	0.0286	3.52533	1.5357e-05	2.98018e-06	0	0.25	2.75871	2.73732	1.65346	-4.04366	8.22611	0.0156997	0.009375	0.0152112	0.00904605	0.15879	0.0249397	TRUE	-1.54363	0.0286	1.54363	863
1004	LOC105443158	uncharacterized LOC105443158	Uncharacterized	Uncharacterized	105443158	0.9554	0.0446	3.0644	3.4666e-06	1.38448e-06	0	0.25	1.87509	2.05685	2.24726	-7.49059	9.3632	0.00181419	0.000953947	0.0017793	0.000953947	0.0226771	0.00439365	TRUE	-1.35067	0.0446	1.35067	103
1163	LOC105443177	uncharacterized LOC105443177	Uncharacterized	Uncharacterized	105443177	0.9532	0.0468	3.01394	9.52123e-06	1.56133e-06	0	0.25	2.37883	2.43989	1.98105	-5.33598	8.8958	0.00791962	0.00305921	0.00778006	0.00302632	0.0989663	0.00851006	TRUE	-1.32975	0.0468	1.32975	375
1441	LOC105443456	uncharacterized LOC105443456	Uncharacterized	Uncharacterized	105443456	0.9504	0.0496	2.95289	3.1567e-05	7.17807e-06	0	0.25	2.10559	2.18014	2.02815	-6.32003	9.20032	0.0295852	0.0313816	0.0285036	0.0282237	0.342973	0.0700215	TRUE	-1.30452	0.0496	1.30452	2069
887	LOC105443477	uncharacterized LOC105443477	Uncharacterized	Uncharacterized	105443477	0.9568	0.0432	3.09775	2.8094e-06	6.34373e-07	0	0.25	2.29796	2.30571	1.6647	-4.86266	9.03733	0.0017793	0.00101974	0.00174441	0.00101974	0.0182714	0.0032519	TRUE	-1.36452	0.0432	1.36452	104
406	LOC105443871	uncharacterized LOC105443871	Uncharacterized	Uncharacterized	105443871	0.9658	0.0342	3.34073	7.46868e-06	5.06137e-07	0	0.25	3.65753	3.77435	3.15014	-7.48846	14.8963	0.00453546	0	0.00425636	0	0.05584	0	TRUE	-1.46597	0.0342	1.46597	147
746	LOC105444357	uncharacterized LOC105444357	Uncharacterized	Uncharacterized	105444357	0.9588	0.0412	3.14724	0.00013754	1.96038e-05	0	0.25	2.54494	2.5879	1.78075	-3.82127	8.42216	0.0959076	0.0603618	0.0793008	0.0497039	1.33765	0.187097	TRUE	-1.3851	0.0412	1.3851	5000
440	LOC105444431	uncharacterized LOC105444431	Uncharacterized	Uncharacterized	105444431	0.965	0.035	3.31678	5.18002e-05	8.20472e-06	0	0.25	2.44867	2.50549	1.61412	-3.21356	7.91609	0.048669	0.0247697	0.0457035	0.0234539	0.568297	0.0814497	TRUE	-1.45593	0.035	1.45593	2392
165	LOC105444693	uncharacterized LOC105444693, transcript variant X2	Uncharacterized	Uncharacterized	105444693	0.974	0.026	3.62331	2.45668e-05	2.4661e-06	0	0.25	3.21304	3.34151	2.17375	-4.42149	10.8552	0.0228169	0.00240132	0.0213167	0.00223684	0.239909	0.00899068	TRUE	-1.58503	0.026	1.58503	858
39	LOC105444950	uncharacterized LOC105444950	Uncharacterized	Uncharacterized	105444950	0.9826	0.0174	4.03373	8.62982e-06	6.31562e-07	0	0.25	3.54825	3.54785	1.86523	-4.60012	9.95312	0.00366326	0.000427632	0.00341904	0.000427632	0.0521107	0.00140934	TRUE	-1.75945	0.0174	1.75945	168
1335	LOC105445013	uncharacterized LOC105445013	Uncharacterized	Uncharacterized	105445013	0.9514	0.0486	2.97431	8.93304e-05	1.89194e-05	0	0.25	1.9727	2.04097	2.35791	-6.76682	10.2018	0.0697066	0.0564145	0.0629034	0.0469408	0.93165	0.173609	TRUE	-1.31336	0.0486	1.31336	3890
461	LOC105445051	uncharacterized LOC105445051, transcript variant X1	Uncharacterized	Uncharacterized	105445051	0.9646	0.0354	3.305	1.91193e-05	3.4648e-06	0	0.25	2.62889	2.61364	1.80996	-3.94058	10.2782	0.0183512	0.00611842	0.0175139	0.005625	0.206568	0.0230696	TRUE	-1.451	0.0354	1.451	1003
984	LOC105445109	uncharacterized LOC105445109	Uncharacterized	Uncharacterized	105445109	0.9556	0.0444	3.0691	5.45793e-05	2.28193e-06	0	0.25	3.2157	3.06952	3.83041	-9.39238	15.3966	0.0457733	0.00526316	0.036179	0.00509868	0.521034	0.0169631	TRUE	-1.35262	0.0444	1.35262	1417
1068	LOC105445143	uncharacterized LOC105445143	Uncharacterized	Uncharacterized	105445143	0.9546	0.0454	3.04578	6.85411e-06	4.85143e-07	0	0.25	3.09022	3.22182	2.51925	-4.19188	11.7173	0.00519834	0.000690789	0.00509367	0.000690789	0.0602306	0.00178261	TRUE	-1.34294	0.0454	1.34294	187
1348	LOC105445315	uncharacterized LOC105445315, transcript variant X1	Uncharacterized	Uncharacterized	105445315	0.9512	0.0488	2.96999	8.42466e-06	2.13014e-06	0	0.25	2.04901	2.00373	3.13088	-9.5055	13.115	0.00554722	0.00253289	0.00547744	0.00240132	0.0795925	0.0140765	TRUE	-1.31158	0.0488	1.31158	329
1455	LOC105445447	uncharacterized LOC105445447	Uncharacterized	Uncharacterized	105445447	0.9502	0.0498	2.94866	2.26365e-06	4.24838e-07	0	0.25	2.26085	2.31397	1.8297	-3.59427	7.88369	0.00170952	0.000361842	0.00170952	0.000361842	0.0191213	0.000752238	TRUE	-1.30277	0.0498	1.30277	76
1063	LOC105445626	uncharacterized LOC105445626	Uncharacterized	Uncharacterized	105445626	0.9546	0.0454	3.04578	2.51957e-06	4.92283e-07	0	0.25	2.32628	2.47337	2.47547	-7.62066	11.438	0.00209329	0.000164474	0.00209329	0.000164474	0.0246795	0.00110721	TRUE	-1.34294	0.0454	1.34294	84
356	LOC105445773	uncharacterized LOC105445773	Uncharacterized	Uncharacterized	105445773	0.9672	0.0328	3.38398	7.95319e-06	4.10066e-07	0	0.25	3.41641	3.43968	2.61491	-5.45107	13.0814	0.00610543	9.86842e-05	0.0058961	9.86842e-05	0.0685148	0.000751433	TRUE	-1.48413	0.0328	1.48413	184
630	LOC105445886	uncharacterized LOC105445886, transcript variant X2	Uncharacterized	Uncharacterized	105445886	0.9612	0.0388	3.20976	3.16917e-06	6.21328e-07	0	0.25	2.65997	2.75256	3.19008	-8.73808	13.5633	0.000697764	0.000427632	0.000662875	0.000427632	0.00852282	0.00101095	TRUE	-1.41117	0.0388	1.41117	88
466	LOC105445933	uncharacterized LOC105445933, transcript variant X1	Uncharacterized	Uncharacterized	105445933	0.9644	0.0356	3.29916	0.000434411	9.60949e-05	0	0.25	2.66436	2.79249	2.06967	-4.92852	9.38338	0.372501	0.179868	0.25287	0.112368	4.15299	0.848974	TRUE	-1.44855	0.0356	1.44855	12100
894	LOC105446067	uncharacterized LOC105446067	Uncharacterized	Uncharacterized	105446067	0.9568	0.0432	3.09775	2.37999e-06	3.58573e-07	0	0.25	2.77538	2.69604	2.27543	-6.18429	12.0395	0.00136064	0.000296053	0.00136064	0.000296053	0.0195846	0.0016349	TRUE	-1.36452	0.0432	1.36452	56
1294	LOC105446124	uncharacterized LOC105446124	Uncharacterized	Uncharacterized	105446124	0.9518	0.0482	2.983	4.52579e-06	7.91432e-07	0	0.25	2.35643	2.24288	3.28866	-7.91079	12.9962	0.005303	0.00177632	0.00519834	0.00167763	0.0492321	0.00405351	TRUE	-1.31695	0.0482	1.31695	240
285	LOC105446234	uncharacterized LOC105446234	Uncharacterized	Uncharacterized	105446234	0.9692	0.0308	3.44896	3.88567e-06	3.92641e-07	0	0.25	3.06818	3.43473	2.60563	-5.61962	12.0403	0.00338415	0.000263158	0.00320971	0.000263158	0.0318615	0.00128274	TRUE	-1.51145	0.0308	1.51145	138
310	LOC105446498	uncharacterized LOC105446498	Uncharacterized	Uncharacterized	105446498	0.9688	0.0312	3.43564	8.50171e-06	8.81194e-07	0	0.25	3.08955	3.01561	2.42467	-5.57439	11.956	0.00547744	0.00108553	0.00533789	0.00105263	0.083128	0.00294894	TRUE	-1.50585	0.0312	1.50585	198
982	LOC105446577	uncharacterized LOC105446577	Uncharacterized	Uncharacterized	105446577	0.9556	0.0444	3.0691	5.75306e-05	1.15138e-05	0	0.25	2.22794	2.38957	2.30511	-7.6269	9.62703	0.0473782	0.0156579	0.0423194	0.0137829	0.540033	0.0608581	TRUE	-1.35262	0.0444	1.35262	1855
1485	LOC105447086	uncharacterized LOC105447086	Uncharacterized	Uncharacterized	105447086	0.95	0.05	2.94444	3.51794e-06	6.07746e-07	0	0.25	2.26814	2.27184	2.16446	-5.82016	9.59784	0.00191885	0.000822368	0.00191885	0.000822368	0.0267186	0.00412064	TRUE	-1.30103	0.05	1.30103	95
688	LOC105447187	uncharacterized LOC105447187	Uncharacterized	Uncharacterized	105447187	0.96	0.04	3.17805	1.6092e-05	4.11005e-06	0	0.25	1.80401	2.07288	3.59479	-10.3995	11.3021	0.0158741	0.00970395	0.0152112	0.00842105	0.171346	0.0254515	TRUE	-1.39794	0.04	1.39794	835
503	LOC105447203	uncharacterized LOC105447203	Uncharacterized	Uncharacterized	105447203	0.9638	0.0362	3.28182	2.63316e-05	4.95909e-06	0	0.25	2.71989	2.82004	1.98254	-5.31247	9.50625	0.0146181	0.00381579	0.0136064	0.00332237	0.167879	0.0106162	TRUE	-1.44129	0.0362	1.44129	633
450	LOC105447376	uncharacterized LOC105447376	Uncharacterized	Uncharacterized	105447376	0.9648	0.0352	3.31087	3.98244e-06	5.79095e-07	0	0.25	2.95873	3.08803	2.19761	-5.38115	9.86296	0.00163974	0.000361842	0.00163974	0.000361842	0.0200877	0.00167717	TRUE	-1.45346	0.0352	1.45346	70
1019	LOC115917945	uncharacterized LOC115917945, transcript variant X3	Uncharacterized	Uncharacterized	115917945	0.9552	0.0448	3.05971	1.27606e-05	2.24871e-06	0	0.25	2.53278	2.5307	1.80075	-3.7332	8.98727	0.0103269	0.00463816	0.00983847	0.004375	0.11808	0.0108059	TRUE	-1.34872	0.0448	1.34872	714
1489	LOC115917985	uncharacterized LOC115917985, transcript variant X2	Uncharacterized	Uncharacterized	115917985	0.95	0.05	2.94444	2.85063e-06	6.78137e-07	0	0.25	2.2442	2.39028	2.20734	-7.24384	10.5162	0.0026515	0.000888158	0.0026515	0.000855263	0.0310894	0.00288325	TRUE	-1.30103	0.05	1.30103	151
1214	LOC115917990	uncharacterized LOC115917990	Uncharacterized	Uncharacterized	115917990	0.9526	0.0474	3.00057	2.70562e-06	6.01004e-07	0	0.25	2.239	2.25188	1.84358	-7.1283	8.55741	0.00156997	0.000789474	0.00156997	0.000789474	0.0229325	0.00505772	TRUE	-1.32422	0.0474	1.32422	80
15	LOC115918003	uncharacterized LOC115918003, transcript variant X1	Uncharacterized	Uncharacterized	115918003	0.9868	0.0132	4.31425	3.12876e-05	3.954e-06	0	0.25	3.11247	3.07986	1.50062	-4.33147	8.1601	0.0302829	0.010625	0.0290619	0.0101316	0.332686	0.0310004	TRUE	-1.87943	0.0132	1.87943	1481
506	LOC115918154	uncharacterized LOC115918154, transcript variant X3	Uncharacterized	Uncharacterized	115918154	0.9636	0.0364	3.27611	1.97614e-05	2.48646e-06	0	0.25	3.26134	3.30278	3.03622	-8.03144	15.8262	0.0192932	0.00664474	0.0177581	0.00621711	0.230285	0.020808	TRUE	-1.4389	0.0364	1.4389	1049
516	LOC115918178	uncharacterized LOC115918178	Uncharacterized	Uncharacterized	115918178	0.9634	0.0366	3.27042	4.1953e-06	7.56523e-07	0	0.25	2.74617	2.7732	1.77683	-5.98903	8.42975	0.00163974	0.000296053	0.00156997	0.000230263	0.0194092	0.00200089	TRUE	-1.43652	0.0366	1.43652	61
269	LOC115918253	uncharacterized LOC115918253, transcript variant X1	Uncharacterized	Uncharacterized	115918253	0.97	0.03	3.4761	0.000100735	1.6638e-05	0	0.25	2.43955	2.52988	1.80095	-4.03911	8.44615	0.0875345	0.0476316	0.0796497	0.0432566	1.06067	0.157111	TRUE	-1.52288	0.03	1.52288	4874
524	LOC115918299	uncharacterized LOC115918299, transcript variant X1	Uncharacterized	Uncharacterized	115918299	0.9632	0.0368	3.26476	3.41122e-05	3.78492e-06	0	0.25	2.84146	2.92829	2.10981	-4.71779	9.83256	0.0217005	0.00792763	0.0206887	0.00763158	0.299419	0.0311626	TRUE	-1.43415	0.0368	1.43415	944
1330	LOC115918336	uncharacterized LOC115918336	Uncharacterized	Uncharacterized	115918336	0.9514	0.0486	2.97431	6.66418e-06	1.95502e-06	0	0.25	1.8887	1.87728	1.19567	-2.05617	6.23911	0.00774518	0.00453947	0.00757074	0.00447368	0.0816052	0.0137458	TRUE	-1.31336	0.0486	1.31336	506
286	LOC115918415	uncharacterized LOC115918415	Uncharacterized	Uncharacterized	115918415	0.9692	0.0308	3.44896	1.85167e-06	2.74692e-07	0	0.25	2.91243	3.05784	2.81556	-7.68919	12.9943	0.00156997	0.000230263	0.00153508	0.000230263	0.0115088	0.00053205	TRUE	-1.51145	0.0308	1.51145	76
1033	LOC115918610	uncharacterized LOC115918610	Uncharacterized	Uncharacterized	115918610	0.955	0.045	3.05505	6.12246e-06	1.49368e-06	0	0.25	2.06134	2.07109	1.34278	-3.15948	6.79609	0.0047099	0.00180921	0.00450058	0.00177632	0.0478579	0.00531436	TRUE	-1.34679	0.045	1.34679	250
787	LOC115918688	uncharacterized LOC115918688	Uncharacterized	Uncharacterized	115918688	0.9582	0.0418	3.13216	1.95326e-05	9.34857e-06	0	0.25	1.29674	1.30984	4.3083	-13.1238	16.5199	0.00833828	0.00569079	0.00495412	0.00259868	0.0439202	0.0110077	TRUE	-1.37882	0.0418	1.37882	1158
435	LOC115918916	uncharacterized LOC115918916	Uncharacterized	Uncharacterized	115918916	0.9652	0.0348	3.32272	1.9977e-05	3.89977e-06	0	0.25	2.39975	2.34158	1.8585	-4.49245	8.9368	0.014339	0.0120395	0.0138506	0.0116447	0.171059	0.0330745	TRUE	-1.45842	0.0348	1.45842	928
676	LOC115918918	uncharacterized LOC115918918	Uncharacterized	Uncharacterized	115918918	0.9602	0.0398	3.18327	4.40508e-06	9.81948e-07	0	0.25	2.0207	2.22722	3.62418	-11.2496	13.5712	0.00397725	0.00207237	0.00387259	0.00203947	0.0465191	0.00678359	TRUE	-1.40012	0.0398	1.40012	177
1088	LOC115919000	uncharacterized LOC115919000	Uncharacterized	Uncharacterized	115919000	0.9542	0.0458	3.03659	4.37451e-06	1.06029e-06	0	0.25	2.07705	2.11425	1.47945	-4.32736	6.9989	0.00390748	0.00223684	0.0038377	0.00220395	0.043545	0.00735519	TRUE	-1.33913	0.0458	1.33913	268
1100	LOC115919099	uncharacterized LOC115919099	Uncharacterized	Uncharacterized	115919099	0.9542	0.0458	3.03659	2.71123e-06	6.25261e-07	0	0.25	2.27056	2.25652	1.67282	-3.11619	8.45629	0.00174441	0.000526316	0.00170952	0.000526316	0.0195694	0.0025016	TRUE	-1.33913	0.0458	1.33913	95
328	LOC115919231	uncharacterized LOC115919231, transcript variant X2	Uncharacterized	Uncharacterized	115919231	0.9682	0.0318	3.41597	3.95188e-06	7.1223e-07	0	0.25	2.55281	2.5809	1.60609	-3.68843	8.15748	0.00303527	0.00161184	0.00300038	0.00161184	0.0330348	0.00314238	TRUE	-1.49757	0.0318	1.49757	196
1413	LOC115919313	uncharacterized LOC115919313, transcript variant X1	Uncharacterized	Uncharacterized	115919313	0.9506	0.0494	2.95714	1.33723e-05	2.7421e-06	0	0.25	2.29865	2.35717	1.87266	-5.66017	8.88098	0.00743118	0.00138158	0.00683808	0.00134868	0.0665213	0.00549309	TRUE	-1.30627	0.0494	1.30627	361
204	LOC115920149	uncharacterized LOC115920149	Uncharacterized	Uncharacterized	115920149	0.9722	0.0278	3.55453	9.8211e-06	1.29626e-06	0	0.25	2.88809	2.92367	2.13564	-4.85798	10.0843	0.00718697	0.00167763	0.00697764	0.00164474	0.079735	0.00386707	TRUE	-1.55596	0.0278	1.55596	416
498	LOC115920182	uncharacterized LOC115920182, transcript variant X5	Uncharacterized	Uncharacterized	115920182	0.964	0.036	3.28757	1.9468e-05	3.00536e-06	0	0.25	2.48475	2.52938	2.46455	-6.95618	12.7892	0.0135715	0.004375	0.0133622	0.00427632	0.165299	0.0221076	TRUE	-1.4437	0.036	1.4437	707
617	LOC115920190	uncharacterized LOC115920190	Uncharacterized	Uncharacterized	115920190	0.9614	0.0386	3.21514	3.64405e-06	7.63089e-07	0	0.25	2.5973	2.44926	2.24017	-4.50768	11.1593	0.00268639	0.000822368	0.00261661	0.000789474	0.0256371	0.00154462	TRUE	-1.41341	0.0386	1.41341	144
862	LOC115920615	uncharacterized LOC115920615, transcript variant X1	Uncharacterized	Uncharacterized	115920615	0.9572	0.0428	3.10747	3.95916e-05	7.19596e-06	0	0.25	2.22024	2.34912	2.43379	-7.04027	11.1708	0.0317134	0.021875	0.0303876	0.0208553	0.435862	0.076975	TRUE	-1.36856	0.0428	1.36856	1824
839	LOC115920676	uncharacterized LOC115920676	Uncharacterized	Uncharacterized	115920676	0.9576	0.0424	3.11728	1.85833e-05	4.43558e-06	0	0.25	2.24091	2.3195	1.59046	-4.01979	8.14049	0.0101873	0.006875	0.00938492	0.00628289	0.131895	0.0208797	TRUE	-1.37263	0.0424	1.37263	599
766	LOC115920722	uncharacterized LOC115920722	Uncharacterized	Uncharacterized	115920722	0.9586	0.0414	3.14219	5.71297e-06	5.92424e-07	0	0.25	2.71845	2.79635	2.5269	-6.86683	10.8817	0.00394236	0.000460526	0.00387259	0.000460526	0.0440945	0.00185521	TRUE	-1.383	0.0414	1.383	157
230	LOC115920753	uncharacterized LOC115920753	Uncharacterized	Uncharacterized	115920753	0.9712	0.0288	3.51816	1.43877e-05	2.43629e-06	0	0.25	2.57609	2.70511	1.9429	-5.13825	9.70778	0.0123155	0.00259868	0.0117922	0.00243421	0.140668	0.00846401	TRUE	-1.54061	0.0288	1.54061	634
1369	LOC115920849	uncharacterized LOC115920849	Uncharacterized	Uncharacterized	115920849	0.951	0.049	2.96569	1.62548e-06	4.0831e-07	0	0.25	2.10786	2.03526	1.60837	-4.48115	7.80475	0.000941981	0.000460526	0.000907093	0.000460526	0.0112387	0.00117408	TRUE	-1.3098	0.049	1.3098	50
380	LOC115920854	uncharacterized LOC115920854	Uncharacterized	Uncharacterized	115920854	0.9666	0.0334	3.36523	2.59301e-06	3.07293e-07	0	0.25	3.01626	2.9726	2.06374	-4.21967	10.3505	0.00163974	0.000427632	0.00163974	0.000427632	0.0194965	0.00108976	TRUE	-1.47625	0.0334	1.47625	74
339	LOC115920856	uncharacterized LOC115920856	Uncharacterized	Uncharacterized	115920856	0.9678	0.0322	3.40306	4.95576e-06	5.38308e-07	0	0.25	3.09193	3.22009	2.28951	-5.11244	11.3031	0.00345393	0.000460526	0.00341904	0.000460526	0.0454261	0.00152319	TRUE	-1.49214	0.0322	1.49214	142
167	LOC115921017	uncharacterized LOC115921017	Uncharacterized	Uncharacterized	115921017	0.9738	0.0262	3.61545	4.36117e-06	5.01356e-07	0	0.25	3.18618	3.28294	2.52525	-6.1595	11.5555	0.00195374	0.000460526	0.00181419	0.000460526	0.0208461	0.0015977	TRUE	-1.5817	0.0262	1.5817	92
1352	LOC115921122	uncharacterized LOC115921122	Uncharacterized	Uncharacterized	115921122	0.9512	0.0488	2.96999	2.77008e-06	5.99388e-07	0	0.25	2.1924	2.15807	1.66581	-4.60736	7.8724	0.00226773	0.000855263	0.00226773	0.000855263	0.0251056	0.00380336	TRUE	-1.31158	0.0488	1.31158	158
1302	LOC115921159	uncharacterized LOC115921159	Uncharacterized	Uncharacterized	115921159	0.9516	0.0484	2.97864	9.31729e-06	1.8037e-06	0	0.25	2.25477	2.46285	2.08924	-5.52444	9.49496	0.00746607	0.005	0.00736141	0.00493421	0.0884979	0.0150596	TRUE	-1.31515	0.0484	1.31515	445
1203	LOC115921162	uncharacterized LOC115921162	Uncharacterized	Uncharacterized	115921162	0.9528	0.0472	3.00501	9.81188e-06	2.09972e-06	0	0.25	2.16655	2.16359	1.58569	-3.57848	8.64385	0.00701252	0.00546053	0.00694275	0.00536184	0.091302	0.0164487	TRUE	-1.32606	0.0472	1.32606	456
1486	LOC115921196	uncharacterized LOC115921196	Uncharacterized	Uncharacterized	115921196	0.95	0.05	2.94444	2.3919e-06	9.72799e-07	0	0.25	2.0307	1.948	3.28348	-13.1356	14.0686	0.00153508	0.00108553	0.00153508	0.00108553	0.0183358	0.00804109	TRUE	-1.30103	0.05	1.30103	106
292	LOC115921274	uncharacterized LOC115921274	Uncharacterized	Uncharacterized	115921274	0.969	0.031	3.44228	3.42037e-05	5.99327e-06	0	0.25	2.58513	2.75003	2.13453	-6.27688	10.0233	0.0339113	0.0105592	0.0322018	0.00996711	0.359909	0.0341565	TRUE	-1.50864	0.031	1.50864	1456
929	LOC115921319	uncharacterized LOC115921319	Uncharacterized	Uncharacterized	115921319	0.9564	0.0436	3.08812	1.60487e-05	3.26475e-06	0	0.25	2.13343	2.26296	2.15861	-5.85758	10.0073	0.0171999	0.00674342	0.016851	0.00657895	0.170765	0.0190581	TRUE	-1.36051	0.0436	1.36051	973
485	LOC115921392	uncharacterized LOC115921392	Uncharacterized	Uncharacterized	115921392	0.964	0.036	3.28757	4.31336e-06	7.5503e-07	0	0.25	2.4636	2.55938	1.8296	-5.47378	9.31846	0.00233751	0.000723684	0.00230262	0.000723684	0.0304714	0.00395257	TRUE	-1.4437	0.036	1.4437	93
655	LOC115921664	uncharacterized LOC115921664, transcript variant X3	Uncharacterized	Uncharacterized	115921664	0.9608	0.0392	3.19909	8.845e-06	1.48773e-06	0	0.25	2.5506	2.59332	1.92228	-5.74145	9.63889	0.00624498	0.00118421	0.00593099	0.00115132	0.0618541	0.00479347	TRUE	-1.40671	0.0392	1.40671	303
500	LOC115921765	uncharacterized LOC115921765	Uncharacterized	Uncharacterized	115921765	0.9638	0.0362	3.28182	2.59788e-06	4.01117e-07	0	0.25	2.53452	2.58377	2.4013	-6.6962	11.8539	0.00170952	0.000164474	0.00163974	0.000164474	0.0195029	0.000502349	TRUE	-1.44129	0.0362	1.44129	65
75	LOC115922200	uncharacterized LOC115922200	Uncharacterized	Uncharacterized	115922200	0.9794	0.0206	3.86165	6.43132e-06	5.45852e-07	0	0.25	4.11948	4.17062	2.56031	-5.19837	14.5352	0.00275617	0.000296053	0.00254684	0.000296053	0.0424004	0.00168175	TRUE	-1.68613	0.0206	1.68613	111
299	LOC115922346	uncharacterized LOC115922346	Uncharacterized	Uncharacterized	115922346	0.969	0.031	3.44228	8.03427e-06	1.19012e-06	0	0.25	3.01406	2.90081	2.04455	-6.06061	11.3908	0.00481457	0.00342105	0.00460524	0.00342105	0.0478528	0.00889569	TRUE	-1.50864	0.031	1.50864	324
618	LOC115922366	uncharacterized LOC115922366	Uncharacterized	Uncharacterized	115922366	0.9614	0.0386	3.21514	1.12071e-05	1.96182e-06	0	0.25	2.32904	2.42931	1.85405	-5.55441	9.38619	0.00903604	0.00371711	0.0088616	0.00371711	0.0963704	0.00861928	TRUE	-1.41341	0.0386	1.41341	514
792	LOC115922547	uncharacterized LOC115922547	Uncharacterized	Uncharacterized	115922547	0.9582	0.0418	3.13216	1.5151e-05	1.44273e-06	0	0.25	2.83276	2.86941	2.94849	-8.12351	13.2412	0.00861738	0.003125	0.00791962	0.00286184	0.128752	0.00770851	TRUE	-1.37882	0.0418	1.37882	397
138	LOC115922618	uncharacterized LOC115922618	Uncharacterized	Uncharacterized	115922618	0.9752	0.0248	3.6718	1.05502e-05	1.769e-06	0	0.25	2.61127	2.57021	1.75894	-3.57832	9.18704	0.00907093	0.00444079	0.00900115	0.00444079	0.103135	0.0113768	TRUE	-1.60555	0.0248	1.60555	503
249	LOC115922697	uncharacterized LOC115922697	Uncharacterized	Uncharacterized	115922697	0.9704	0.0296	3.48993	1.86104e-05	1.83084e-06	0	0.25	3.15634	3.15123	2.21514	-5.29872	11.7823	0.0191536	0.00368421	0.0183861	0.00365132	0.187636	0.0140237	TRUE	-1.52871	0.0296	1.52871	657
853	LOC115922732	uncharacterized LOC115922732, transcript variant X1	Uncharacterized	Uncharacterized	115922732	0.9574	0.0426	3.11237	6.59744e-06	1.5304e-06	0	0.25	2.20622	2.24156	1.63692	-5.68566	7.32238	0.00624498	0.00108553	0.00603566	0.00101974	0.0648279	0.00481761	TRUE	-1.37059	0.0426	1.37059	229
1444	LOC115922792	uncharacterized LOC115922792, transcript variant X2	Uncharacterized	Uncharacterized	115922792	0.9504	0.0496	2.95289	5.52805e-05	1.88222e-05	0	0.25	2.01974	2.10514	2.46364	-8.50647	10.8555	0.0372955	0.0286513	0.0352371	0.0257566	0.46872	0.153142	TRUE	-1.30452	0.0496	1.30452	2228
238	LOC115922859	uncharacterized LOC115922859	Uncharacterized	Uncharacterized	115922859	0.9708	0.0292	3.50395	3.00379e-06	3.63752e-07	0	0.25	2.8031	2.75747	1.80144	-4.64626	9.54679	0.0014653	0.000164474	0.0014653	0.000164474	0.0201354	0.000467069	TRUE	-1.53462	0.0292	1.53462	51
692	LOC115923141	uncharacterized LOC115923141	Uncharacterized	Uncharacterized	115923141	0.96	0.04	3.17805	4.11577e-06	7.35656e-07	0	0.25	2.37885	2.41483	1.60841	-4.49069	7.50798	0.00143042	0.000953947	0.00129086	0.000953947	0.015087	0.00312663	TRUE	-1.39794	0.04	1.39794	74
254	LOC115923572	uncharacterized LOC115923572	Uncharacterized	Uncharacterized	115923572	0.9704	0.0296	3.48993	3.27061e-05	2.45615e-06	0	0.25	3.16213	3.1592	2.00196	-2.77747	8.8821	0.0264452	0.00460526	0.025259	0.00457237	0.274479	0.0183911	TRUE	-1.52871	0.0296	1.52871	1002
1370	LOC115923580	uncharacterized LOC115923580	Uncharacterized	Uncharacterized	115923580	0.951	0.049	2.96569	3.34456e-06	7.97386e-07	0	0.25	1.99342	1.97972	1.29409	-3.13313	6.12563	0.00293061	0.000625	0.00289572	0.000592105	0.0273081	0.00161955	TRUE	-1.3098	0.049	1.3098	115
1099	LOC115923618	uncharacterized LOC115923618, transcript variant X1	Uncharacterized	Uncharacterized	115923618	0.9542	0.0458	3.03659	1.92982e-06	3.57635e-07	0	0.25	2.49439	2.45065	1.97443	-4.7209	9.36523	0.00170952	0.000361842	0.00170952	0.000361842	0.0169937	0.00101053	TRUE	-1.33913	0.0458	1.33913	77
57	LOC115923695	uncharacterized LOC115923695	Uncharacterized	Uncharacterized	115923695	0.981	0.019	3.94413	2.12629e-05	1.33709e-06	0	0.25	3.83757	3.88398	2.08477	-4.23297	10.6555	0.0163974	0.000953947	0.0155601	0.000921053	0.183967	0.00381751	TRUE	-1.72125	0.019	1.72125	556
564	LOC115924166	uncharacterized LOC115924166	Uncharacterized	Uncharacterized	115924166	0.9624	0.0376	3.24243	3.65568e-06	6.76687e-07	0	0.25	2.50859	2.5452	1.82286	-4.58103	8.28406	0.0026515	0.000690789	0.00261661	0.000690789	0.0338062	0.00230639	TRUE	-1.42481	0.0376	1.42481	135
1399	LOC115924243	uncharacterized LOC115924243	Uncharacterized	Uncharacterized	115924243	0.9508	0.0492	2.96141	1.76564e-06	4.52018e-07	0	0.25	2.21802	2.19037	2.04448	-5.31852	10.9564	0.00101176	0.000361842	0.00101176	0.000328947	0.00716362	0.00065423	TRUE	-1.30803	0.0492	1.30803	50
1233	LOC115924258	uncharacterized LOC115924258	Uncharacterized	Uncharacterized	115924258	0.9524	0.0476	2.99615	4.8906e-05	1.06293e-05	0	0.25	2.52198	2.5497	2.32185	-5.57838	9.08717	0.0434707	0.0267105	0.0413076	0.0254934	0.485201	0.0920832	TRUE	-1.32239	0.0476	1.32239	2171
665	LOC115924480	uncharacterized LOC115924480	Uncharacterized	Uncharacterized	115924480	0.9606	0.0394	3.19379	6.18997e-06	1.05279e-06	0	0.25	2.30382	2.35516	1.7769	-4.34417	8.29374	0.0050239	0.00144737	0.00481457	0.00144737	0.059967	0.00495004	TRUE	-1.4045	0.0394	1.4045	225
1120	LOC115924911	uncharacterized LOC115924911	Uncharacterized	Uncharacterized	115924911	0.954	0.046	3.03202	2.33896e-06	6.02643e-07	0	0.25	2.12529	2.07624	1.54038	-3.58574	7.4686	0.00132575	0.000789474	0.00129086	0.000789474	0.0204743	0.00242122	TRUE	-1.33724	0.046	1.33724	79
1480	LOC115924933	uncharacterized LOC115924933	Uncharacterized	Uncharacterized	115924933	0.95	0.05	2.94444	3.49461e-06	8.51716e-07	0	0.25	2.06936	2.13263	1.69016	-4.73187	7.24429	0.00258173	0.00167763	0.00254684	0.00167763	0.0322761	0.00453716	TRUE	-1.30103	0.05	1.30103	159
502	LOC115924949	uncharacterized LOC115924949	Uncharacterized	Uncharacterized	115924949	0.9638	0.0362	3.28182	3.20659e-05	4.28232e-06	0	0.25	2.70905	2.77952	2.00386	-4.2782	9.3975	0.0251544	0.00628289	0.0242473	0.00615132	0.323294	0.0234633	TRUE	-1.44129	0.0362	1.44129	1405
728	LOC115925044	uncharacterized LOC115925044	Uncharacterized	Uncharacterized	115925044	0.9592	0.0408	3.15742	2.38853e-05	1.88416e-06	0	0.25	2.77999	2.75282	2.417	-6.89482	15.0191	0.010292	0.00286184	0.00847783	0.00282895	0.10538	0.01199	TRUE	-1.38934	0.0408	1.38934	380
741	LOC115925153	uncharacterized LOC115925153	Uncharacterized	Uncharacterized	115925153	0.959	0.041	3.15232	1.1521e-05	2.61014e-06	0	0.25	2.21494	2.2032	1.50485	-4.78501	7.61739	0.0103618	0.00453947	0.0100129	0.00444079	0.108936	0.0175015	TRUE	-1.38722	0.041	1.38722	582
187	LOC115925162	uncharacterized LOC115925162	Uncharacterized	Uncharacterized	115925162	0.9728	0.0272	3.57696	2.6199e-05	3.20074e-06	0	0.25	3.08223	3.13024	1.79665	-4.20438	9.93406	0.0254684	0.00450658	0.0235146	0.00411184	0.249055	0.0177383	TRUE	-1.56543	0.0272	1.56543	1147
431	LOC115925466	uncharacterized LOC115925466, transcript variant X2	Uncharacterized	Uncharacterized	115925466	0.9652	0.0348	3.32272	5.66368e-06	9.83798e-07	0	0.25	2.6362	2.70036	2.27684	-6.21118	11.6024	0.00544256	0.00210526	0.00537278	0.00210526	0.0691725	0.00727386	TRUE	-1.45842	0.0348	1.45842	274
536	LOC115925540	uncharacterized LOC115925540	Uncharacterized	Uncharacterized	115925540	0.963	0.037	3.25914	3.26413e-05	5.12308e-06	0	0.25	2.63511	2.72166	2.00307	-6.42847	8.34071	0.0260266	0.00845395	0.0252242	0.00819079	0.343947	0.0422351	TRUE	-1.4318	0.037	1.4318	1392
1359	LOC115926066	uncharacterized LOC115926066, transcript variant X2	Uncharacterized	Uncharacterized	115926066	0.951	0.049	2.96569	1.04356e-05	1.99009e-06	0	0.25	2.14468	2.27256	2.12585	-6.28225	9.28024	0.00966403	0.00463816	0.00941981	0.00450658	0.114965	0.012431	TRUE	-1.3098	0.049	1.3098	505
1028	LOC115926171	uncharacterized LOC115926171, transcript variant X1	Uncharacterized	Uncharacterized	115926171	0.955	0.045	3.05505	6.61728e-06	8.45212e-07	0	0.25	2.90349	2.86548	2.11548	-4.81019	10.3769	0.00477968	0.000953947	0.00474479	0.000921053	0.0452679	0.00216693	TRUE	-1.34679	0.045	1.34679	185
584	LOC115926740	uncharacterized LOC115926740	Uncharacterized	Uncharacterized	115926740	0.962	0.038	3.23143	8.90653e-06	1.32002e-06	0	0.25	2.8174	2.9018	2.34512	-5.99322	10.2749	0.00805917	0.000986842	0.00784984	0.000953947	0.0826536	0.00542627	TRUE	-1.42022	0.038	1.42022	311
828	LOC115926781	uncharacterized LOC115926781	Uncharacterized	Uncharacterized	115926781	0.9576	0.0424	3.11728	6.44434e-06	1.13848e-06	0	0.25	2.56853	2.62314	1.78909	-4.4926	8.7391	0.00404703	0.00259868	0.0038377	0.00243421	0.0466499	0.00436794	TRUE	-1.37263	0.0424	1.37263	266
265	LOC115926818	uncharacterized LOC115926818	Uncharacterized	Uncharacterized	115926818	0.97	0.03	3.4761	5.75749e-06	1.15254e-06	0	0.25	2.87584	2.93129	1.77296	-4.8541	9.56508	0.00516345	0.00125	0.00512856	0.00125	0.0581395	0.00564423	TRUE	-1.52288	0.03	1.52288	240
302	LOC115927234	uncharacterized LOC115927234	Uncharacterized	Uncharacterized	115927234	0.9688	0.0312	3.43564	5.57955e-06	9.1376e-07	0	0.25	2.62458	2.61553	1.58328	-4.04462	8.11773	0.00464013	0.00105263	0.00453546	0.00105263	0.0520796	0.00394852	TRUE	-1.50585	0.0312	1.50585	207
288	LOC115927296	uncharacterized LOC115927296	Uncharacterized	Uncharacterized	115927296	0.9692	0.0308	3.44896	1.47052e-05	9.06813e-07	0	0.25	3.53109	3.73432	2.34492	-5.2691	10.6625	0.0100478	0.000888158	0.00980358	0.000888158	0.127377	0.00331117	TRUE	-1.51145	0.0308	1.51145	334
1297	LOC115927519	uncharacterized LOC115927519	Uncharacterized	Uncharacterized	115927519	0.9518	0.0482	2.983	4.12694e-06	4.16265e-07	0	0.25	2.14828	2.12577	3.12092	-8.76701	13.9261	0.00209329	0.000690789	0.0020584	0.000690789	0.031905	0.00191441	TRUE	-1.31695	0.0482	1.31695	93
1327	LOC115927523	uncharacterized LOC115927523	Uncharacterized	Uncharacterized	115927523	0.9514	0.0486	2.97431	5.02783e-05	7.19347e-06	0	0.25	2.25152	2.25583	2.64476	-8.25714	10.4788	0.0377141	0.0146053	0.034644	0.0125658	0.494214	0.0364149	TRUE	-1.31336	0.0486	1.31336	1452
795	LOC115928356	uncharacterized LOC115928356	Uncharacterized	Uncharacterized	115928356	0.9582	0.0418	3.13216	5.37482e-05	1.02036e-05	0	0.25	3.16148	3.0074	3.25825	-8.00475	15.8271	0.0485992	0.0150987	0.0438196	0.0128289	0.518496	0.0517007	TRUE	-1.37882	0.0418	1.37882	1692
278	LOC115928517	uncharacterized LOC115928517	Uncharacterized	Uncharacterized	115928517	0.9694	0.0306	3.45568	6.20323e-06	9.14861e-07	0	0.25	2.62917	2.68976	1.85767	-4.06679	9.12012	0.00334927	0.00141447	0.00334927	0.00138158	0.0410878	0.00574933	TRUE	-1.51428	0.0306	1.51428	178
1080	LOC115928612	uncharacterized LOC115928612	Uncharacterized	Uncharacterized	115928612	0.9544	0.0456	3.04117	0.000455958	0.000103535	0	0.25	2.11711	2.27283	2.84633	-8.86839	10.5802	0.391306	0.186118	0.20898	0.0952632	4.4286	0.713138	TRUE	-1.34104	0.0456	1.34104	9208
1066	LOC115928793	uncharacterized LOC115928793	Uncharacterized	Uncharacterized	115928793	0.9546	0.0454	3.04578	1.73241e-06	3.13474e-07	0	0.25	2.43233	2.4847	3.01889	-7.29743	12.2254	0.00104665	0.000460526	0.000976869	0.000460526	0.00703692	0.000899231	TRUE	-1.34294	0.0454	1.34294	64
381	LOC115928909	uncharacterized LOC115928909	Uncharacterized	Uncharacterized	115928909	0.9666	0.0334	3.36523	7.22242e-06	9.80817e-07	0	0.25	2.61456	2.68936	1.86425	-3.84602	8.76345	0.00662875	0.00164474	0.0064892	0.00164474	0.0660629	0.00444876	TRUE	-1.47625	0.0334	1.47625	266
1451	LOC115929138	uncharacterized LOC115929138, transcript variant X1	Uncharacterized	Uncharacterized	115929138	0.9502	0.0498	2.94866	2.32518e-06	5.07869e-07	0	0.25	2.26882	2.29239	2.17839	-6.31135	9.39539	0.00191885	0.00154605	0.00188396	0.00154605	0.0238458	0.00281426	TRUE	-1.30277	0.0498	1.30277	111
297	LOC115929151	uncharacterized LOC115929151	Uncharacterized	Uncharacterized	115929151	0.969	0.031	3.44228	1.51853e-05	1.13244e-06	0	0.25	2.54234	3.05371	4.5811	-11.5725	16.8038	0.0212469	0.000131579	0.019642	0.000131579	0.137706	0.000141205	TRUE	-1.50864	0.031	1.50864	644
56	LOC115929156	uncharacterized LOC115929156	Uncharacterized	Uncharacterized	115929156	0.981	0.019	3.94413	1.65441e-05	1.31057e-06	0	0.25	3.81299	3.86352	2.32193	-4.47007	12.3986	0.0127691	0.000855263	0.0122458	0.000822368	0.130222	0.0025463	TRUE	-1.72125	0.019	1.72125	493
1289	LOC115929165	uncharacterized LOC115929165	Uncharacterized	Uncharacterized	115929165	0.9518	0.0482	2.983	2.9668e-06	6.94358e-07	0	0.25	2.13813	2.11754	1.94305	-7.09217	8.93402	0.0014653	0.00101974	0.00139553	0.00101974	0.0214761	0.00251778	TRUE	-1.31695	0.0482	1.31695	101
109	LOC115929281	uncharacterized LOC115929281	Uncharacterized	Uncharacterized	115929281	0.9764	0.0236	3.72263	7.24894e-06	1.30505e-06	0	0.25	2.42517	2.44629	1.55397	-4.57263	8.73838	0.00638454	0.00154605	0.00624498	0.00154605	0.0696551	0.00553493	TRUE	-1.62709	0.0236	1.62709	291
722	LOC115929507	uncharacterized LOC115929507	Uncharacterized	Uncharacterized	115929507	0.9592	0.0408	3.15742	2.14909e-05	3.96561e-06	0	0.25	2.6529	2.77976	2.9742	-8.16451	13.9233	0.0163974	0.0134868	0.0160835	0.0130263	0.183221	0.0335596	TRUE	-1.38934	0.0408	1.38934	1221
1197	LOC115929551	uncharacterized LOC115929551, transcript variant X1	Uncharacterized	Uncharacterized	115929551	0.9528	0.0472	3.00501	4.16271e-06	1.11597e-06	0	0.25	1.96292	1.99832	1.64315	-4.51281	7.99439	0.00366326	0.00161184	0.00366326	0.00161184	0.0430517	0.00609245	TRUE	-1.32606	0.0472	1.32606	204
181	LOC115929567	uncharacterized LOC115929567	Uncharacterized	Uncharacterized	115929567	0.9732	0.0268	3.59219	3.35617e-05	5.16449e-06	0	0.25	1.68565	2.45562	4.88711	-16.167	18.2939	0.0592052	0.0170724	0.0534487	0.0166447	0.376335	0.0469267	TRUE	-1.57187	0.0268	1.57187	2528
442	LOC115929940	uncharacterized LOC115929940, transcript variant X4	Uncharacterized	Uncharacterized	115929940	0.965	0.035	3.31678	4.3856e-06	6.48555e-07	0	0.25	2.44355	2.46865	2.29502	-5.33314	10.8894	0.00216307	0.000690789	0.00212818	0.000690789	0.0333971	0.00181064	TRUE	-1.45593	0.035	1.45593	116
126	LOC576679	uncharacterized LOC576679	Uncharacterized	Uncharacterized	576679	0.9756	0.0244	3.68847	4.64789e-05	4.88893e-06	0	0.25	3.07751	3.1452	1.9091	-5.29491	9.27758	0.0334927	0.00598684	0.0324111	0.00575658	0.403881	0.0189013	TRUE	-1.61261	0.0244	1.61261	1387
983	LOC576762	uncharacterized LOC576762	Uncharacterized	Uncharacterized	576762	0.9556	0.0444	3.0691	4.94914e-06	1.05296e-06	0	0.25	2.17457	2.20198	1.70436	-4.84612	8.5678	0.00345393	0.00141447	0.00334927	0.00141447	0.0358614	0.00415053	TRUE	-1.35262	0.0444	1.35262	178
243	LOC576766	uncharacterized LOC576766, transcript variant X1	Uncharacterized	Uncharacterized	576766	0.9708	0.0292	3.50395	2.73334e-05	3.18033e-06	0	0.25	3.09947	3.23159	2.27653	-4.82792	11.2099	0.020584	0.00680921	0.0198863	0.00661184	0.274171	0.0243554	TRUE	-1.53462	0.0292	1.53462	946
841	LOC578001	uncharacterized LOC578001	Uncharacterized	Uncharacterized	578001	0.9576	0.0424	3.11728	2.13043e-05	5.11106e-06	0	0.25	2.07227	2.04935	1.56387	-3.31774	7.55831	0.0200258	0.0172039	0.0195025	0.01625	0.215928	0.0526627	TRUE	-1.37263	0.0424	1.37263	1324
46	LOC579852	uncharacterized LOC579852	Uncharacterized	Uncharacterized	579852	0.9818	0.0182	3.98797	1.0741e-05	1.3038e-06	0	0.25	3.19275	3.16052	1.76543	-4.2839	8.79636	0.00882671	0.00309211	0.00851272	0.00305921	0.0940388	0.00851485	TRUE	-1.73993	0.0182	1.73993	442
679	LOC580133	uncharacterized LOC580133, transcript variant X2	Uncharacterized	Uncharacterized	580133	0.9602	0.0398	3.18327	0.000192769	3.78479e-05	0	0.25	2.33975	2.35407	1.74852	-4.06751	8.91277	0.15138	0.125066	0.130098	0.100033	1.74285	0.355016	TRUE	-1.40012	0.0398	1.40012	8776
1328	LOC580885	uncharacterized LOC580885	Uncharacterized	Uncharacterized	580885	0.9514	0.0486	2.97431	3.95163e-06	1.19084e-06	0	0.25	2.52027	2.50602	2.42773	-6.73016	11.5551	0.00401214	0.00282895	0.00380281	0.00220395	0.0243675	0.00341176	TRUE	-1.31336	0.0486	1.31336	264
189	LOC581318	uncharacterized LOC581318	Uncharacterized	Uncharacterized	581318	0.9728	0.0272	3.57696	4.59006e-06	8.71384e-07	0	0.25	2.81828	2.82787	1.67008	-4.99034	9.37098	0.0032446	0.00128289	0.00320971	0.00118421	0.0353263	0.0036347	TRUE	-1.56543	0.0272	1.56543	166
719	LOC581492	uncharacterized LOC581492, transcript variant X3	Uncharacterized	Uncharacterized	581492	0.9594	0.0406	3.16254	5.92732e-06	1.15923e-06	0	0.25	2.2462	2.18943	1.40044	-3.08992	7.35503	0.00380281	0.00151316	0.00376792	0.00151316	0.0421617	0.0048806	TRUE	-1.39147	0.0406	1.39147	229
642	LOC582180	uncharacterized LOC582180	Uncharacterized	Uncharacterized	582180	0.961	0.039	3.20441	8.96588e-06	2.00696e-06	0	0.25	2.4116	2.36244	1.69953	-6.40489	8.71386	0.00921048	0.00417763	0.00907093	0.00411184	0.0861442	0.0125282	TRUE	-1.40894	0.039	1.40894	572
125	LOC582550	uncharacterized LOC582550	Uncharacterized	Uncharacterized	582550	0.9756	0.0244	3.68847	2.46842e-05	4.94642e-06	0	0.25	2.63513	2.64158	1.46481	-2.60638	8.30465	0.0183163	0.00325658	0.0168161	0.00296053	0.18092	0.0120819	TRUE	-1.61261	0.0244	1.61261	848
1400	LOC582916	uncharacterized LOC582916	Uncharacterized	Uncharacterized	582916	0.9508	0.0492	2.96141	6.79719e-06	1.72036e-06	0	0.25	2.22105	2.07133	1.68276	-3.16035	8.66989	0.00586121	0.00302632	0.00568677	0.00276316	0.0503074	0.0060793	TRUE	-1.30803	0.0492	1.30803	336
997	LOC583752	uncharacterized LOC583752	Uncharacterized	Uncharacterized	583752	0.9556	0.0444	3.0691	6.47447e-06	1.07242e-06	0	0.25	2.70212	2.65833	2.59691	-6.3728	11.9832	0.00505879	0.00302632	0.0050239	0.00299342	0.0638257	0.00812798	TRUE	-1.35262	0.0444	1.35262	313
205	LOC585433	uncharacterized LOC585433	Uncharacterized	Uncharacterized	585433	0.9722	0.0278	3.55453	2.11549e-05	4.58662e-06	0	0.25	2.26183	2.28797	1.39111	-3.443	7.9977	0.0232006	0.0103947	0.0215958	0.0101316	0.176646	0.0292621	TRUE	-1.55596	0.0278	1.55596	1182
228	LOC586255	uncharacterized LOC586255, transcript variant X1	Uncharacterized	Uncharacterized	586255	0.9714	0.0286	3.52533	7.45859e-06	7.52198e-07	0	0.25	3.05859	3.06909	1.91349	-4.62216	9.25912	0.00366326	0.000723684	0.00362837	0.000723684	0.0498126	0.00235129	TRUE	-1.54363	0.0286	1.54363	134
1137	LOC588301	uncharacterized LOC588301, transcript variant X1	Uncharacterized	Uncharacterized	588301	0.9536	0.0464	3.02294	3.39844e-06	8.66885e-07	0	0.25	2.0456	2.06215	1.65945	-4.01129	8.18829	0.00261661	0.00108553	0.00254684	0.00108553	0.0304245	0.00512114	TRUE	-1.33348	0.0464	1.33348	137
674	LOC589042	uncharacterized LOC589042	Uncharacterized	Uncharacterized	589042	0.9602	0.0398	3.18327	7.62183e-05	8.81987e-06	0	0.25	2.72074	2.81755	2.54639	-7.34444	10.9456	0.0609148	0.0147368	0.0536929	0.0135855	0.754959	0.038247	TRUE	-1.40012	0.0398	1.40012	2361
723	LOC589174	uncharacterized LOC589174	Uncharacterized	Uncharacterized	589174	0.9592	0.0408	3.15742	4.60215e-06	9.68017e-07	0	0.25	2.63781	2.65856	2.15287	-6.64654	10.3285	0.00474479	0.00230263	0.0044308	0.00203947	0.0371059	0.00290195	TRUE	-1.38934	0.0408	1.38934	268
666	LOC590005	uncharacterized LOC590005	Uncharacterized	Uncharacterized	590005	0.9604	0.0396	3.18852	8.00146e-06	1.76812e-06	0	0.25	2.30114	2.32748	1.4862	-2.91566	7.83834	0.00540767	0.00167763	0.00509367	0.00157895	0.0581657	0.00383907	TRUE	-1.4023	0.0396	1.4023	238
893	LOC590024	uncharacterized LOC590024	Uncharacterized	Uncharacterized	590024	0.9568	0.0432	3.09775	1.81639e-05	4.47241e-06	0	0.25	2.54846	2.61099	2.07671	-6.95597	9.58537	0.0211074	0.0173026	0.0188047	0.0135855	0.170741	0.033782	TRUE	-1.36452	0.0432	1.36452	1279
289	LOC590339	uncharacterized LOC590339	Uncharacterized	Uncharacterized	590339	0.9692	0.0308	3.44896	1.73178e-05	8.20984e-07	0	0.25	3.68179	3.67741	2.552	-4.53173	12.2531	0.0147577	0.000131579	0.0142693	0.000131579	0.154807	0.000334208	TRUE	-1.51145	0.0308	1.51145	450
713	LOC590570	uncharacterized LOC590570, transcript variant X3	Uncharacterized	Uncharacterized	590570	0.9594	0.0406	3.16254	2.54044e-05	5.66424e-06	0	0.25	2.24201	2.27035	1.40368	-2.91115	6.83126	0.0145484	0.00907895	0.0136064	0.00851974	0.149203	0.0274386	TRUE	-1.39147	0.0406	1.39147	868
1481	LOC590579	uncharacterized LOC590579	Uncharacterized	Uncharacterized	590579	0.95	0.05	2.94444	0.00090839	0.000196582	0	0.25	1.77952	1.90305	2.67588	-8.67709	10.6835	0.751875	0.392303	0.302446	0.183191	8.40732	1.54613	TRUE	-1.30103	0.05	1.30103	14871
1034	LOC591065	uncharacterized LOC591065	Uncharacterized	Uncharacterized	591065	0.955	0.045	3.05505	4.49995e-06	4.92869e-07	0	0.25	2.54918	2.57529	2.53257	-6.08009	11.2758	0.00195374	0.000296053	0.00181419	0.000296053	0.0313552	0.000768793	TRUE	-1.34679	0.045	1.34679	74
1205	LOC591388	uncharacterized LOC591388, transcript variant X1	Uncharacterized	Uncharacterized	591388	0.9528	0.0472	3.00501	6.62779e-06	1.47867e-06	0	0.25	2.15926	2.16149	1.60161	-4.78364	7.56044	0.0062101	0.00217105	0.00610543	0.00210526	0.0706998	0.00680277	TRUE	-1.32606	0.0472	1.32606	323
1047	LOC591835	uncharacterized LOC591835	Uncharacterized	Uncharacterized	591835	0.9548	0.0452	3.0504	0.000100456	2.10264e-05	0	0.25	2.62424	2.66681	2.21143	-4.70299	9.19154	0.0963961	0.0384868	0.0847434	0.0348026	0.92844	0.146367	TRUE	-1.34486	0.0452	1.34486	3592
1138	LOC593087	uncharacterized LOC593087	Uncharacterized	Uncharacterized	593087	0.9536	0.0464	3.02294	2.79587e-05	8.39029e-06	0	0.25	1.81149	1.79152	1.14325	-2.21036	6.42779	0.0248055	0.0182895	0.0234797	0.0166447	0.25547	0.0465283	TRUE	-1.33348	0.0464	1.33348	1397
81	LOC594376	uncharacterized LOC594376	Uncharacterized	Uncharacterized	594376	0.9786	0.0214	3.82273	1.77754e-06	2.33525e-07	0	0.25	3.01269	2.97172	1.75917	-4.52554	9.3219	0.00139553	9.86842e-05	0.00139553	9.86842e-05	0.0144259	0.00019111	TRUE	-1.66959	0.0214	1.66959	56
240	LOC752155	uncharacterized LOC752155, transcript variant X4	Uncharacterized	Uncharacterized	752155	0.9708	0.0292	3.50395	0.000103482	1.86517e-05	0	0.25	2.36479	2.41887	1.46382	-3.76328	7.33791	0.0924886	0.0540132	0.0827199	0.0494737	1.0051	0.173157	TRUE	-1.53462	0.0292	1.53462	5077
597	LOC752413	uncharacterized LOC752413	Uncharacterized	Uncharacterized	752413	0.9618	0.0382	3.22597	1.07944e-05	1.59541e-06	0	0.25	2.62878	2.65562	1.89451	-3.7024	9.82512	0.0116875	0.00190789	0.0113735	0.00190789	0.112538	0.0103167	TRUE	-1.41794	0.0382	1.41794	395
1443	LOC752507	uncharacterized LOC752507, transcript variant X2	Uncharacterized	Uncharacterized	752507	0.9504	0.0496	2.95289	4.94825e-05	7.51235e-06	0	0.25	2.14801	2.20324	1.99397	-5.33622	8.34432	0.036179	0.0109868	0.0334229	0.0103618	0.47648	0.0408921	TRUE	-1.30452	0.0496	1.30452	1580
858	LOC752558	uncharacterized LOC752558	Uncharacterized	Uncharacterized	752558	0.9572	0.0428	3.10747	0.000107836	1.55812e-05	0	0.25	2.87029	2.82036	3.22987	-7.5649	14.3177	0.141472	0.0439145	0.108118	0.0391776	1.01024	0.101658	TRUE	-1.36856	0.0428	1.36856	4442
1344	LOC752725	uncharacterized LOC752725	Uncharacterized	Uncharacterized	752725	0.9512	0.0488	2.96999	1.14209e-05	2.52682e-06	0	0.25	2.19512	2.13053	1.48263	-6.13146	8.03556	0.0103967	0.00470395	0.00994313	0.00444079	0.102359	0.0141195	TRUE	-1.31158	0.0488	1.31158	592
988	LOC753609	uncharacterized LOC753609, transcript variant X1	Uncharacterized	Uncharacterized	753609	0.9556	0.0444	3.0691	1.1387e-05	2.52965e-06	0	0.25	2.1547	2.24153	1.67503	-4.86879	7.53331	0.0105711	0.00414474	0.0103618	0.00407895	0.116902	0.0159453	TRUE	-1.35262	0.0444	1.35262	469
123	LOC754455	uncharacterized LOC754455	Uncharacterized	Uncharacterized	754455	0.9756	0.0244	3.68847	5.84705e-05	8.34456e-06	0	0.25	2.98995	3.06493	1.74712	-5.44244	8.7534	0.0561351	0.0218092	0.0517043	0.0201974	0.571808	0.0792451	TRUE	-1.61261	0.0244	1.61261	2624
76	LOC755565	uncharacterized LOC755565	Uncharacterized	Uncharacterized	755565	0.9792	0.0208	3.85178	3.28381e-05	4.45881e-06	0	0.25	2.82733	2.78433	1.48559	-2.6701	8.77693	0.0303876	0.00611842	0.0290967	0.00575658	0.346218	0.0230427	TRUE	-1.68194	0.0208	1.68194	1260
1248	LOC755633	uncharacterized LOC755633, transcript variant X3	Uncharacterized	Uncharacterized	755633	0.9524	0.0476	2.99615	1.36316e-05	3.62958e-06	0	0.25	1.80355	1.8139	1.49199	-3.876	8.19116	0.0107456	0.00930921	0.0102571	0.00871711	0.120504	0.0275068	TRUE	-1.32239	0.0476	1.32239	690
1201	LOC755899	uncharacterized LOC755899	Uncharacterized	Uncharacterized	755899	0.9528	0.0472	3.00501	2.08149e-06	1.80938e-07	0	0.25	2.50998	2.54322	2.93846	-6.49244	11.9784	0.00156997	6.57895e-05	0.00156997	6.57895e-05	0.0135423	0.000131828	TRUE	-1.32606	0.0472	1.32606	52
245	LOC756386	uncharacterized LOC756386	Uncharacterized	Uncharacterized	756386	0.9706	0.0294	3.49692	4.43255e-05	8.11934e-06	0	0.25	2.61529	2.58351	1.51972	-4.16075	8.36127	0.0350626	0.0299342	0.033388	0.0278289	0.39428	0.0741161	TRUE	-1.53165	0.0294	1.53165	2223
479	LOC756540	uncharacterized LOC756540, transcript variant X1	Uncharacterized	Uncharacterized	756540	0.9642	0.0358	3.29335	5.78623e-05	1.30378e-05	0	0.25	2.31139	2.21663	1.50334	-3.46674	8.42495	0.053972	0.0404934	0.0500645	0.0363158	0.549504	0.106612	TRUE	-1.44612	0.0358	1.44612	3304
22	LOC756996	uncharacterized LOC756996, transcript variant X1	Uncharacterized	Uncharacterized	756996	0.9852	0.0148	4.19822	1.10269e-05	1.06812e-06	0	0.25	3.55452	3.58876	1.77846	-4.0408	10.7359	0.00722185	0.00154605	0.00711719	0.00154605	0.0915944	0.00622609	TRUE	-1.82974	0.0148	1.82974	269
1076	LOC757097	uncharacterized LOC757097	Uncharacterized	Uncharacterized	757097	0.9544	0.0456	3.04117	5.97377e-06	1.17073e-06	0	0.25	2.03799	2.20132	1.87899	-5.15386	7.7163	0.00422147	0.00154605	0.00415169	0.00151316	0.053944	0.0040197	TRUE	-1.34104	0.0456	1.34104	213
25	LOC757118	uncharacterized LOC757118	Uncharacterized	Uncharacterized	757118	0.9848	0.0152	4.17114	6.59981e-05	1.00856e-05	0	0.25	2.72996	2.72056	1.32157	-2.43104	7.70892	0.0539371	0.0253618	0.0495761	0.0220395	0.598608	0.0608037	TRUE	-1.81816	0.0152	1.81816	2778
562	LOC762641	uncharacterized LOC762641	Uncharacterized	Uncharacterized	762641	0.9626	0.0374	3.24797	2.32769e-05	3.40597e-06	0	0.25	2.54404	2.51109	1.68093	-3.67499	8.4955	0.0198863	0.00463816	0.0190838	0.00440789	0.247262	0.013475	TRUE	-1.42713	0.0374	1.42713	876
875	LOC763287	uncharacterized LOC763287, transcript variant X5	Uncharacterized	Uncharacterized	763287	0.957	0.043	3.1026	5.88593e-05	2.17022e-05	0	0.25	1.45992	1.56157	3.71106	-10.9701	14.8409	0.0418658	0.0167763	0.0345044	0.0131579	0.547477	0.102515	TRUE	-1.36653	0.043	1.36653	1769
1280	LOC763378	uncharacterized LOC763378	Uncharacterized	Uncharacterized	763378	0.952	0.048	2.98736	5.56965e-06	1.10215e-06	0	0.25	2.39139	2.41529	2.38033	-8.48942	10.0272	0.00516345	0.00266447	0.00484946	0.00256579	0.0490726	0.00751547	TRUE	-1.31876	0.048	1.31876	311
636	LOC763418	uncharacterized LOC763418	Uncharacterized	Uncharacterized	763418	0.961	0.039	3.20441	9.56726e-06	1.753e-06	0	0.25	2.41628	2.37112	1.5589	-2.53734	7.63757	0.00572166	0.00286184	0.005617	0.00279605	0.0722989	0.00772971	TRUE	-1.40894	0.039	1.40894	318
1029	LOC764487	uncharacterized LOC764487	Uncharacterized	Uncharacterized	764487	0.955	0.045	3.05505	3.23542e-06	8.8864e-07	0	0.25	2.09855	2.11473	1.49252	-4.13865	7.9465	0.00307016	0.00194079	0.0029655	0.00194079	0.028956	0.00779785	TRUE	-1.34679	0.045	1.34679	209
814	LOC764597	uncharacterized LOC764597, transcript variant X1	Uncharacterized	Uncharacterized	764597	0.9578	0.0422	3.12222	5.91339e-06	1.3201e-06	0	0.25	2.28176	2.38398	2.2102	-5.39152	8.46232	0.00348882	0.00144737	0.00334927	0.00141447	0.038896	0.00618148	TRUE	-1.37469	0.0422	1.37469	163
136	LOC105446968	uncharacterized protein C5orf34 homolog	Uncharacterized	Uncharacterized	105446968	0.9752	0.0248	3.6718	1.02855e-05	1.23617e-06	0	0.25	3.18295	3.14175	1.85369	-3.41635	9.80619	0.00596588	0.00115132	0.00551233	0.00115132	0.0735431	0.0038826	TRUE	-1.60555	0.0248	1.60555	248
1134	LOC579968	uncharacterized protein DDB_G0271670	Uncharacterized	Uncharacterized	579968	0.9536	0.0464	3.02294	3.11101e-06	8.20237e-07	0	0.25	2.29774	2.28718	1.69939	-3.74892	9.48481	0.00261661	0.000592105	0.00254684	0.000559211	0.0252731	0.00342383	TRUE	-1.33348	0.0464	1.33348	182
129	LOC105444799	uncharacterized protein DDB_G0284459-like, transcript variant X1	Uncharacterized	Uncharacterized	105444799	0.9754	0.0246	3.6801	2.28044e-05	1.83243e-06	0	0.25	3.41956	3.47585	1.99731	-4.98978	11.627	0.0156299	0.00401316	0.0152112	0.00391447	0.20316	0.0121839	TRUE	-1.60906	0.0246	1.60906	663
218	LOC115927538	uncharacterized protein K02A2.6-like	Uncharacterized	Uncharacterized	115927538	0.9716	0.0284	3.53255	1.29801e-05	1.2952e-06	0	0.25	2.99416	3.06115	2.16367	-5.45402	9.74768	0.0111642	0.00292763	0.0108502	0.00292763	0.141489	0.0094801	TRUE	-1.54668	0.0284	1.54668	465
323	LOC115929515	uncharacterized protein K02A2.6-like	Uncharacterized	Uncharacterized	115929515	0.9684	0.0316	3.42249	5.31725e-06	3.40499e-07	0	0.25	3.57131	3.7706	2.6303	-5.70515	12.0096	0.00460524	0.000131579	0.00460524	0.000131579	0.0496426	0.000423498	TRUE	-1.50031	0.0316	1.50031	156
459	LOC100888438	uncharacterized protein K02A2.6-like	Uncharacterized	Uncharacterized	100888438	0.9646	0.0354	3.305	3.11051e-06	4.70042e-07	0	0.25	2.64968	2.55101	1.79628	-3.54386	9.59503	0.00160486	0.000460526	0.00153508	0.000460526	0.0209658	0.00130475	TRUE	-1.451	0.0354	1.451	67
600	LOC115926403	uncharacterized protein K02A2.6-like	Uncharacterized	Uncharacterized	115926403	0.9618	0.0382	3.22597	3.44288e-06	6.28467e-07	0	0.25	2.52747	2.57081	1.85902	-3.71299	8.97419	0.00132575	0.000361842	0.00125597	0.000361842	0.0155299	0.00177654	TRUE	-1.41794	0.0382	1.41794	54
857	LOC115922313	uncharacterized protein K02A2.6-like	Uncharacterized	Uncharacterized	115922313	0.9572	0.0428	3.10747	3.68092e-06	7.15531e-07	0	0.25	2.36651	2.34453	2.16598	-5.30554	10.1045	0.00272128	0.000756579	0.00272128	0.000756579	0.03205	0.00300428	TRUE	-1.36856	0.0428	1.36856	125
447	LOC100892287	uncharacterized threonine-rich GPI-anchored glycoprotein PJ4664.02	Uncharacterized	Uncharacterized	100892287	0.9648	0.0352	3.31087	9.68074e-06	8.59227e-07	0	0.25	2.76016	3.04101	2.48793	-6.96373	10.6558	0.00778006	0.000986842	0.00778006	0.000986842	0.0901292	0.00343754	TRUE	-1.45346	0.0352	1.45346	268
1157	LOC100891656	uncharacterized WD repeat-containing protein alr2800	Uncharacterized	Uncharacterized	100891656	0.9534	0.0466	3.01843	1.23434e-05	2.37808e-06	0	0.25	2.36573	2.3727	1.78752	-5.50903	8.0628	0.0094547	0.00305921	0.00882671	0.00289474	0.114892	0.0102882	TRUE	-1.33161	0.0466	1.33161	632
1484	LOC100892078	gastrula zinc finger protein XlCGF57.1	Zinc Finger	Zinc Finger	100892078	0.95	0.05	2.94444	3.03122e-05	6.93884e-06	0	0.25	1.74397	1.84928	2.15812	-6.27612	11.0745	0.0250846	0.0104605	0.0241775	0.00973684	0.315134	0.0303595	TRUE	-1.30103	0.05	1.30103	1195
622	LOC105438562	gastrula zinc finger protein XlCGF58.1, transcript variant X2	Zinc Finger	Zinc Finger	105438562	0.9612	0.0388	3.20976	1.37502e-05	1.90977e-06	0	0.25	2.71923	2.61751	2.04819	-3.92893	11.5495	0.0101873	0.00256579	0.00976869	0.00243421	0.13839	0.00657407	TRUE	-1.41117	0.0388	1.41117	454
1139	LOC115927959	gastrula zinc finger protein XlCGF8.2DB-like	Zinc Finger	Zinc Finger	115927959	0.9536	0.0464	3.02294	2.45548e-06	4.98967e-07	0	0.25	2.48193	2.40495	2.14488	-4.9738	9.72342	0.00156997	0.000756579	0.00156997	0.000723684	0.020694	0.00209593	TRUE	-1.33348	0.0464	1.33348	84
96	LOC115920379	NFX1-type zinc finger-containing protein 1-like	Zinc Finger	Zinc Finger	115920379	0.9774	0.0226	3.76695	0.000104523	1.27908e-05	0	0.25	2.94393	3.0519	1.62656	-4.8634	8.15928	0.0856854	0.0311842	0.0784984	0.0285526	0.971962	0.0910538	TRUE	-1.64589	0.0226	1.64589	4143
1306	LOC100888640	PR domain zinc finger protein 15	Zinc Finger	Zinc Finger	100888640	0.9516	0.0484	2.97864	1.17108e-05	2.68939e-06	0	0.25	2.26241	2.20099	1.78534	-3.37859	9.81088	0.00921048	0.00736842	0.00900115	0.00700658	0.110534	0.0153053	TRUE	-1.31515	0.0484	1.31515	617
458	LOC100889859	zinc finger and BTB domain-containing protein 24	Zinc Finger	Zinc Finger	100889859	0.9646	0.0354	3.305	5.21141e-05	8.91617e-06	0	0.25	2.26674	2.23815	1.90582	-4.38401	9.27974	0.0379932	0.0197368	0.0348882	0.0172697	0.478571	0.0414311	TRUE	-1.451	0.0354	1.451	2022
1184	LOC115919950	zinc finger BED domain-containing protein 4-like	Zinc Finger	Zinc Finger	115919950	0.953	0.047	3.00947	5.92883e-06	1.26516e-06	0	0.25	2.17121	2.27617	1.86695	-6.80328	9.64925	0.00568677	0.00289474	0.00547744	0.00279605	0.0659572	0.00905106	TRUE	-1.3279	0.047	1.3279	310
772	LOC575638	zinc finger CCCH domain-containing protein 14, transcript variant X1	Zinc Finger	Zinc Finger	575638	0.9584	0.0416	3.13716	4.5393e-05	1.07162e-05	0	0.25	2.15032	2.11246	1.41654	-3.38888	7.01181	0.0382026	0.0213158	0.0353417	0.0184211	0.432582	0.0498798	TRUE	-1.38091	0.0416	1.38091	2155
817	LOC591569	zinc finger CCHC-type and RNA-binding motif-containing protein 1	Zinc Finger	Zinc Finger	591569	0.9578	0.0422	3.12222	1.2506e-05	3.07101e-06	0	0.25	2.32184	2.20579	1.54808	-5.21577	8.1679	0.0143739	0.00963816	0.0135017	0.00930921	0.141755	0.0219284	TRUE	-1.37469	0.0422	1.37469	983
1429	LOC115924833	zinc finger MYM-type protein 1-like	Zinc Finger	Zinc Finger	115924833	0.9504	0.0496	2.95289	1.79219e-06	5.26488e-07	0	0.25	1.97677	2.06703	2.47728	-7.68307	11.1116	0.0011862	0.000394737	0.0011862	0.000361842	0.0111273	0.000668363	TRUE	-1.30452	0.0496	1.30452	63
373	LOC100892793	zinc finger protein 107	Zinc Finger	Zinc Finger	100892793	0.9668	0.0332	3.37144	2.65869e-05	3.25835e-06	0	0.25	2.7699	2.90572	1.92321	-4.21113	9.46979	0.0283641	0.00746711	0.0268639	0.00713816	0.327075	0.0213147	TRUE	-1.47886	0.0332	1.47886	1188
436	LOC100893836	zinc finger protein 2 homolog, transcript variant X1	Zinc Finger	Zinc Finger	100893836	0.9652	0.0348	3.32272	2.47664e-06	4.98899e-07	0	0.25	2.83517	2.74652	1.97512	-4.94181	9.29818	0.00139553	0.000986842	0.00136064	0.000986842	0.0178183	0.00254686	TRUE	-1.45842	0.0348	1.45842	90
47	LOC105438964	zinc finger protein 252-like	Zinc Finger	Zinc Finger	105438964	0.9816	0.0184	3.97683	5.36708e-05	6.78143e-06	0	0.25	3.01884	3.0369	1.51458	-3.21763	7.99831	0.0472386	0.0174671	0.0423543	0.0154934	0.516747	0.0378312	TRUE	-1.73518	0.0184	1.73518	2381
16	LOC100891720	zinc finger protein 271, transcript variant X1	Zinc Finger	Zinc Finger	100891720	0.9864	0.0136	4.28399	7.67591e-05	3.93124e-06	0	0.25	4.17203	4.29067	2.0757	-4.48166	11.5598	0.0628685	0.0127632	0.0571468	0.0120724	0.796174	0.0357313	TRUE	-1.86646	0.0136	1.86646	2567
44	LOC100888173	zinc finger protein 271, transcript variant X2	Zinc Finger	Zinc Finger	100888173	0.9818	0.0182	3.98797	5.02313e-05	6.04918e-06	0	0.25	2.8754	2.83935	1.44195	-2.78008	7.88141	0.0372257	0.00904605	0.0349928	0.00828947	0.445595	0.0283843	TRUE	-1.73993	0.0182	1.73993	1572
567	LOC100891301	zinc finger protein 271, transcript variant X2	Zinc Finger	Zinc Finger	100891301	0.9624	0.0376	3.24243	1.15865e-05	2.44119e-06	0	0.25	2.40686	2.413	1.46257	-2.32313	7.60999	0.0097338	0.00539474	0.00966403	0.00519737	0.094043	0.0143419	TRUE	-1.42481	0.0376	1.42481	568
79	LOC100891013	zinc finger protein 271, transcript variant X4	Zinc Finger	Zinc Finger	100891013	0.979	0.021	3.84201	0.000174266	1.94501e-05	0	0.25	2.96526	3.01584	1.49849	-2.79121	8.18717	0.155392	0.0477961	0.134668	0.0429934	1.89397	0.145521	TRUE	-1.67778	0.021	1.67778	6348
98	LOC100891208	zinc finger protein 271, transcript variant X6	Zinc Finger	Zinc Finger	100891208	0.977	0.023	3.74899	2.43907e-05	4.06903e-06	0	0.25	2.52927	2.54426	1.22845	-1.63917	6.5832	0.0247357	0.00736842	0.0232704	0.00674342	0.261551	0.0235973	TRUE	-1.63827	0.023	1.63827	1133
678	LOC100891941	zinc finger protein 271-like	Zinc Finger	Zinc Finger	100891941	0.9602	0.0398	3.18327	2.10438e-05	3.81223e-06	0	0.25	2.48113	2.50866	1.93084	-4.84791	8.64277	0.0182465	0.00717105	0.0172348	0.006875	0.237421	0.0232939	TRUE	-1.40012	0.0398	1.40012	961
614	LOC100891787	zinc finger protein 271-like, transcript variant X1	Zinc Finger	Zinc Finger	100891787	0.9614	0.0386	3.21514	2.05558e-05	4.67661e-06	0	0.25	2.19436	2.15414	1.39259	-2.55285	7.45262	0.0187001	0.00671053	0.0178976	0.00631579	0.210679	0.0223347	TRUE	-1.41341	0.0386	1.41341	887
32	LOC105438556	zinc finger protein 2-like, transcript variant X4	Zinc Finger	Zinc Finger	105438556	0.9834	0.0166	4.08161	1.95776e-05	1.60929e-06	0	0.25	3.49785	3.61339	1.94989	-4.53806	12.5695	0.0173394	0.00381579	0.0169557	0.00375	0.189752	0.011124	TRUE	-1.77989	0.0166	1.77989	764
1254	LOC100888460	zinc finger protein 345, transcript variant X1	Zinc Finger	Zinc Finger	100888460	0.9522	0.0478	2.99175	3.18092e-05	6.52801e-06	0	0.25	2.09413	2.17402	2.00664	-5.43905	9.41188	0.0313645	0.0138487	0.0301085	0.0128289	0.340903	0.0329542	TRUE	-1.32057	0.0478	1.32057	1463
291	LOC591571	zinc finger protein 37	Zinc Finger	Zinc Finger	591571	0.969	0.031	3.44228	4.07232e-06	7.1929e-07	0	0.25	2.73868	2.70288	1.72258	-3.1504	9.47906	0.0029655	0.000855263	0.0029655	0.000855263	0.0334476	0.00381057	TRUE	-1.50864	0.031	1.50864	145
669	LOC592869	zinc finger protein 37	Zinc Finger	Zinc Finger	592869	0.9604	0.0396	3.18852	2.08276e-05	4.32865e-06	0	0.25	2.31637	2.33104	1.76408	-4.11224	9.40395	0.0200258	0.0126645	0.0189443	0.0118092	0.217624	0.0278283	TRUE	-1.4023	0.0396	1.4023	1316
878	LOC100890848	zinc finger protein 420, transcript variant X3	Zinc Finger	Zinc Finger	100890848	0.957	0.043	3.1026	7.33266e-05	1.50304e-05	0	0.25	2.13216	2.16131	2.03517	-5.68035	9.58093	0.0710323	0.0286184	0.06552	0.0251316	0.871973	0.0919702	TRUE	-1.36653	0.043	1.36653	3463
623	LOC115927483	zinc finger protein 431-like	Zinc Finger	Zinc Finger	115927483	0.9612	0.0388	3.20976	5.18434e-06	1.04634e-06	0	0.25	2.284	2.26457	1.53567	-3.78248	9.01429	0.00369815	0.00134868	0.00355859	0.00134868	0.042486	0.00382753	TRUE	-1.41117	0.0388	1.41117	201
184	LOC100891755	zinc finger protein 436	Zinc Finger	Zinc Finger	100891755	0.9728	0.0272	3.57696	2.2239e-05	2.813e-06	0	0.25	2.97257	3.02138	2.15706	-5.67509	10.8948	0.0193629	0.00927632	0.0188745	0.00907895	0.234233	0.0226697	TRUE	-1.56543	0.0272	1.56543	947
335	LOC105436407	zinc finger protein 493	Zinc Finger	Zinc Finger	105436407	0.968	0.032	3.4095	8.15554e-05	1.04839e-05	0	0.25	2.83161	2.89776	1.84128	-3.72684	9.25911	0.0778006	0.0276645	0.0694275	0.0247039	0.949931	0.0822615	TRUE	-1.49485	0.032	1.49485	3464
1012	LOC105437754	zinc finger protein 525-like	Zinc Finger	Zinc Finger	105437754	0.9554	0.0446	3.0644	5.068e-06	8.0508e-07	0	0.25	2.3594	2.33729	2.1243	-6.10792	9.36503	0.00272128	0.00111842	0.00268639	0.00111842	0.0355328	0.00337045	TRUE	-1.35067	0.0446	1.35067	135
553	LOC115918893	zinc finger protein 585A-like, transcript variant X2	Zinc Finger	Zinc Finger	115918893	0.9626	0.0374	3.24797	3.43751e-06	6.84827e-07	0	0.25	2.69381	2.56731	1.83149	-4.06571	9.29843	0.00191885	0.000526316	0.00184907	0.000526316	0.0227744	0.00145784	TRUE	-1.42713	0.0374	1.42713	99
137	LOC100889533	zinc finger protein 652-B, transcript variant X2	Zinc Finger	Zinc Finger	100889533	0.9752	0.0248	3.6718	2.08779e-05	2.26074e-06	0	0.25	3.13075	3.05847	1.96662	-3.94817	10.186	0.0231658	0.00940789	0.0216307	0.00884868	0.310897	0.0258589	TRUE	-1.60555	0.0248	1.60555	1238
1417	LOC100889604	zinc finger protein 652-B, transcript variant X2	Zinc Finger	Zinc Finger	100889604	0.9506	0.0494	2.95714	3.32941e-05	8.89065e-06	0	0.25	1.81226	1.91189	1.69819	-5.21498	8.30056	0.0355162	0.0190789	0.0332833	0.0168421	0.371355	0.0572302	TRUE	-1.30627	0.0494	1.30627	1966
796	LOC590866	zinc finger protein 696, transcript variant X1	Zinc Finger	Zinc Finger	590866	0.9582	0.0418	3.13216	3.41292e-06	5.23586e-07	0	0.25	2.40181	2.52845	2.08619	-6.2136	8.9097	0.00170952	0.000756579	0.00163974	0.000756579	0.0234997	0.00173244	TRUE	-1.37882	0.0418	1.37882	97
1317	LOC753938	zinc finger protein 708	Zinc Finger	Zinc Finger	753938	0.9516	0.0484	2.97864	1.57493e-05	4.59433e-06	0	0.25	2.02596	1.95612	1.34091	-2.26103	7.09374	0.0182116	0.0173684	0.0171301	0.0159868	0.16087	0.0451423	TRUE	-1.31515	0.0484	1.31515	1248
54	LOC593726	zinc finger protein 708-like	Zinc Finger	Zinc Finger	593726	0.9812	0.0188	3.95492	1.11259e-05	7.89421e-07	0	0.25	3.64733	3.68264	2.04846	-3.28154	11.4237	0.0105711	0.000296053	0.0102222	0.000296053	0.120145	0.00165465	TRUE	-1.72584	0.0188	1.72584	336
1398	LOC105441259	zinc finger protein 791	Zinc Finger	Zinc Finger	105441259	0.9508	0.0492	2.96141	5.21863e-06	1.37111e-06	0	0.25	2.22727	2.11584	1.85862	-4.39665	10.7241	0.00366326	0.001875	0.00348882	0.00184211	0.0333509	0.00602569	TRUE	-1.30803	0.0492	1.30803	234
571	LOC115928057	zinc finger protein 84-like	Zinc Finger	Zinc Finger	115928057	0.9624	0.0376	3.24243	1.90259e-06	2.95845e-07	0	0.25	2.54015	2.50982	2.0957	-5.86055	11.2495	0.00150019	0.000296053	0.00150019	0.000296053	0.0215131	0.000539232	TRUE	-1.42481	0.0376	1.42481	60
959	LOC115928051	zinc finger protein 84-like, transcript variant X3	Zinc Finger	Zinc Finger	115928051	0.956	0.044	3.07857	4.67079e-06	8.26793e-07	0	0.25	2.33165	2.32301	1.82495	-6.14059	8.68605	0.00439591	0.00118421	0.00436102	0.00118421	0.0575452	0.00447767	TRUE	-1.35655	0.044	1.35655	185
529	LOC100887895	zinc finger protein 91	Zinc Finger	Zinc Finger	100887895	0.963	0.037	3.25914	7.16114e-06	1.33416e-06	0	0.25	2.52297	2.42269	1.69629	-4.89353	9.90429	0.00512856	0.00223684	0.00495412	0.00217105	0.056993	0.00524894	TRUE	-1.4318	0.037	1.4318	281
904	LOC100893693	zinc finger protein 91	Zinc Finger	Zinc Finger	100893693	0.9566	0.0434	3.09293	6.98532e-06	1.85985e-06	0	0.25	2.15526	2.11338	1.51687	-3.37493	7.80696	0.0064892	0.00328947	0.00624498	0.00305921	0.0672651	0.00571941	TRUE	-1.36251	0.0434	1.36251	376
130	LOC115927746	zinc finger protein OZF-like	Zinc Finger	Zinc Finger	115927746	0.9754	0.0246	3.6801	6.9934e-06	1.09523e-06	0	0.25	2.73511	2.79881	1.69109	-5.69706	8.18085	0.00638454	0.00151316	0.00624498	0.00151316	0.0670676	0.0036373	TRUE	-1.60906	0.0246	1.60906	355
152	LOC105442645	zinc finger protein OZF-like, transcript variant X3	Zinc Finger	Zinc Finger	105442645	0.9746	0.0254	3.64728	2.39685e-05	3.29233e-06	0	0.25	2.52787	2.40243	1.45182	-2.14332	7.91669	0.0178279	0.00901316	0.0172697	0.00878289	0.229575	0.0257029	TRUE	-1.59517	0.0254	1.59517	949
1425	LOC100893271	zinc finger protein with KRAB and SCAN domains 3	Zinc Finger	Zinc Finger	100893271	0.9504	0.0496	2.95289	1.44548e-05	3.08877e-06	0	0.25	2.16903	2.19767	1.58859	-4.58768	7.54863	0.00875693	0.00200658	0.00823361	0.00190789	0.0909016	0.00928795	TRUE	-1.30452	0.0496	1.30452	459
153	LOC100893501	zinc finger protein Xfin	Zinc Finger	Zinc Finger	100893501	0.9746	0.0254	3.64728	2.95232e-06	3.48189e-07	0	0.25	3.10327	3.10458	1.93826	-4.45762	9.81084	0.00216307	0.000526316	0.00209329	0.000526316	0.0253497	0.00151527	TRUE	-1.59517	0.0254	1.59517	115
407	LOC580451	zinc finger Ran-binding domain-containing protein 2, transcript variant X2	Zinc Finger	Zinc Finger	580451	0.9658	0.0342	3.34073	3.01373e-05	4.38121e-06	0	0.25	2.88305	2.80586	2.3458	-5.50709	12.2575	0.0219796	0.0157237	0.0209678	0.0148684	0.271372	0.0337022	TRUE	-1.46597	0.0342	1.46597	1377
693	LOC100892353	zinc finger RNA-binding protein 2	Zinc Finger	Zinc Finger	100892353	0.9598	0.0402	3.17286	4.20463e-06	1.08589e-06	0	0.25	1.92791	1.93075	1.26937	-2.87065	6.34513	0.00401214	0.00177632	0.00397725	0.00177632	0.0386939	0.00700744	TRUE	-1.39577	0.0402	1.39577	198
338	LOC574824	zinc finger SWIM domain-containing protein 8, transcript variant X2	Zinc Finger	Zinc Finger	574824	0.9678	0.0322	3.40306	0.000281575	4.19899e-05	0	0.25	2.55026	2.61514	1.49039	-2.82369	7.55623	0.285769	0.0998355	0.219272	0.0778947	3.02907	0.280725	TRUE	-1.49214	0.0322	1.49214	10233
879	LOC756525	zinc phosphodiesterase ELAC protein 1-like	Zinc Finger	Zinc Finger	756525	0.957	0.043	3.1026	8.48248e-06	1.64432e-06	0	0.25	2.58784	2.51586	1.85083	-3.72243	9.7716	0.00655898	0.00384868	0.00652409	0.00368421	0.0783168	0.0111383	TRUE	-1.36653	0.043	1.36653	413
363	LOC105442114	zinc-binding protein A33-like	Zinc Finger	Zinc Finger	105442114	0.967	0.033	3.37769	5.79018e-06	5.95891e-07	0	0.25	2.90689	2.79747	1.93122	-7.06872	11.0732	0.00366326	0.000493421	0.00366326	0.000493421	0.049888	0.00101823	TRUE	-1.48149	0.033	1.48149	121
314	LOC584395	ZZ-type zinc finger-containing protein 3	Zinc Finger	Zinc Finger	584395	0.9686	0.0314	3.42904	2.84743e-05	4.24025e-06	0	0.25	2.48991	2.54451	1.6445	-4.06131	8.14088	0.0333531	0.00980263	0.0312249	0.00921053	0.398752	0.0285555	TRUE	-1.50307	0.0314	1.50307	1613
134	LOC115929199	ZZ-type zinc finger-containing protein 3-like, transcript variant X1	Zinc Finger	Zinc Finger	115929199	0.9752	0.0248	3.6718	1.82464e-05	1.96733e-06	0	0.25	2.99636	3.00788	1.94038	-4.79815	9.41439	0.0135366	0.00263158	0.0129086	0.00256579	0.159163	0.0114902	TRUE	-1.60555	0.0248	1.60555	581
737	LOC579219	28S ribosomal protein S24-A, mitochondrial			579219	0.959	0.041	3.15232	4.65935e-06	1.42664e-06	0	0.25	1.92643	1.9107	1.26179	-4.94809	6.40548	0.00404703	0.00338816	0.00397725	0.00332237	0.0352717	0.00970284	TRUE	-1.38722	0.041	1.38722	261
844	LOC591072	28S ribosomal protein S35, mitochondrial			591072	0.9574	0.0426	3.11237	7.88295e-06	2.11973e-06	0	0.25	2.36547	2.29848	1.96849	-4.80643	9.899	0.00889649	0.00588816	0.00872205	0.00578947	0.0774153	0.0143786	TRUE	-1.37059	0.0426	1.37059	578
374	LOC752784	2-oxoglutarate and iron-dependent oxygenase domain-containing protein 2			752784	0.9668	0.0332	3.37144	6.60738e-06	1.46565e-06	0	0.25	2.2999	2.27696	1.49477	-3.81236	9.32011	0.00819872	0.00305921	0.00805917	0.00299342	0.0741428	0.0103333	TRUE	-1.47886	0.0332	1.47886	411
667	LOC576155	2-oxoglutarate and iron-dependent oxygenase domain-containing protein 3-like			576155	0.9604	0.0396	3.18852	3.44737e-06	6.762e-07	0	0.25	2.40715	2.44348	1.55199	-3.69082	8.54296	0.00352371	0.00101974	0.00352371	0.00101974	0.0323898	0.00303818	TRUE	-1.4023	0.0396	1.4023	196
1416	LOC592999	2-oxoglutarate and iron-dependent oxygenase JMJD4			592999	0.9506	0.0494	2.95714	6.67232e-06	1.60377e-06	0	0.25	2.18985	2.21445	1.71591	-4.44024	7.86358	0.00355859	0.000986842	0.00338415	0.000953947	0.031573	0.00298145	TRUE	-1.30627	0.0494	1.30627	182
1472	LOC575317	39S ribosomal protein L40, mitochondrial			575317	0.95	0.05	2.94444	6.14974e-06	1.44478e-06	0	0.25	2.23272	2.15935	1.58332	-3.58646	7.62933	0.00586121	0.00539474	0.00582633	0.00529605	0.0686124	0.0124069	TRUE	-1.30103	0.05	1.30103	439
347	LOC593029	39S ribosomal protein L49, mitochondrial			593029	0.9676	0.0324	3.39666	1.64203e-05	3.99792e-06	0	0.25	2.263	2.25255	1.28477	-2.4023	7.69102	0.0142344	0.00970395	0.0136413	0.00944079	0.113823	0.0287844	TRUE	-1.48945	0.0324	1.48945	899
369	LOC586531	3-oxoacyl-[acyl-carrier-protein] reductase FabG			586531	0.967	0.033	3.37769	1.10491e-05	2.90259e-06	0	0.25	2.04775	2.04273	1.16091	-2.83995	5.80366	0.0132226	0.0108882	0.0128389	0.0107566	0.129128	0.0282917	TRUE	-1.48149	0.033	1.48149	863
518	LOC591083	3-oxoacyl-[acyl-carrier-protein] synthase, mitochondrial			591083	0.9632	0.0368	3.26476	1.43727e-05	3.72381e-06	0	0.25	2.0453	1.99259	1.24459	-2.26977	7.02157	0.012176	0.0075	0.0115131	0.00694079	0.117943	0.0179214	TRUE	-1.43415	0.0368	1.43415	665
287	LOC115918936	40S ribosomal protein S11-like, transcript variant X1			115918936	0.9692	0.0308	3.44896	0.00243925	0.0002559	0	0.25	2.10374	2.27995	3.79026	-9.39311	11.482	3.32833	1.09944	0.454314	0.275855	22.7825	2.08936	TRUE	-1.51145	0.0308	1.51145	25069
162	LOC115919071	5'-AMP-activated protein kinase subunit beta-1-like, transcript variant X1			115919071	0.974	0.026	3.62331	1.725e-05	2.58209e-06	0	0.25	2.69141	2.7416	1.40101	-2.22812	7.46129	0.0168859	0.005625	0.0165719	0.00542763	0.199572	0.0146275	TRUE	-1.58503	0.026	1.58503	865
58	LOC105446625	5'-AMP-activated protein kinase subunit gamma-1-like, transcript variant X2			105446625	0.981	0.019	3.94413	0.000300126	3.83274e-05	0	0.25	2.83406	2.85636	1.38341	-2.55598	7.65304	0.249171	0.0863487	0.202735	0.0762171	2.85906	0.293323	TRUE	-1.72125	0.019	1.72125	9791
60	LOC756927	5'-AMP-activated protein kinase subunit gamma-2, transcript variant X1			756927	0.9806	0.0194	3.92289	0.000283857	2.28566e-05	0	0.25	3.38883	3.5108	1.93004	-3.93205	8.99295	0.226773	0.0375	0.186094	0.0345066	2.84474	0.133304	TRUE	-1.7122	0.0194	1.7122	7862
52	LOC115929206	60 kDa SS-A/Ro ribonucleoprotein-like			115929206	0.9812	0.0188	3.95492	1.98043e-05	2.36867e-06	0	0.25	3.08247	3.1031	1.51428	-2.3453	8.25337	0.0172348	0.00536184	0.0165021	0.00516447	0.184706	0.0122692	TRUE	-1.72584	0.0188	1.72584	800
1360	LOC105443908	acetylcholine receptor subunit alpha-type unc-38-like			105443908	0.951	0.049	2.96569	0.000101525	1.72377e-05	0	0.25	2.20916	2.39988	2.36107	-7.01025	9.69578	0.0857203	0.0332895	0.0770331	0.0289474	1.07383	0.0906202	TRUE	-1.3098	0.049	1.3098	4191
173	LOC585742	acetyl-coenzyme A synthetase 2-like, mitochondrial			585742	0.9736	0.0264	3.60764	1.85509e-05	2.50818e-06	0	0.25	2.76413	2.84044	1.69542	-4.36514	8.70101	0.00990824	0.00460526	0.00938492	0.00444079	0.115325	0.011394	TRUE	-1.5784	0.0264	1.5784	500
908	LOC592086	acetyl-coenzyme A synthetase, cytoplasmic			592086	0.9566	0.0434	3.09293	6.57017e-06	1.04891e-06	0	0.25	2.61066	2.59513	2.00675	-4.93381	9.85617	0.00558211	0.00207237	0.00551233	0.00203947	0.0633174	0.00667911	TRUE	-1.36251	0.0434	1.36251	368
916	LOC115918532	acetyl-coenzyme A synthetase, cytoplasmic-like			115918532	0.9566	0.0434	3.09293	1.17177e-05	2.79231e-06	0	0.25	2.2549	2.215	1.53595	-2.78837	7.99958	0.0122458	0.00786184	0.0120364	0.00766447	0.131893	0.0213915	TRUE	-1.36251	0.0434	1.36251	921
1178	LOC576970	acyl-CoA synthetase short-chain family member 3, mitochondrial			576970	0.953	0.047	3.00947	2.98946e-05	7.642e-06	0	0.25	1.87912	1.9978	1.84435	-5.36943	8.63676	0.0168859	0.00608553	0.0158392	0.00559211	0.180853	0.0203826	TRUE	-1.3279	0.047	1.3279	724
453	LOC100891254	acyl-coenzyme A synthetase ACSM3, mitochondrial			100891254	0.9648	0.0352	3.31087	1.03709e-05	1.65657e-06	0	0.25	2.63355	2.64323	1.85897	-5.34664	8.44664	0.00746607	0.00292763	0.00732652	0.00282895	0.0909311	0.00946007	TRUE	-1.45346	0.0352	1.45346	358
670	LOC752623	acyl-coenzyme A synthetase ACSM3, mitochondrial-like			752623	0.9604	0.0396	3.18852	6.86454e-06	1.19882e-06	0	0.25	2.31697	2.47992	1.83561	-5.43784	8.41123	0.00540767	0.00144737	0.00533789	0.00144737	0.0567397	0.00480871	TRUE	-1.4023	0.0396	1.4023	238
370	LOC584566	acyl-protein thioesterase 2, transcript variant X2			584566	0.967	0.033	3.37769	3.5913e-05	6.05204e-06	0	0.25	2.5016	2.61867	1.68008	-4.20437	8.13537	0.0307714	0.0135197	0.027143	0.0119079	0.349891	0.0380908	TRUE	-1.48149	0.033	1.48149	1777
401	LOC115920715	ADAMTS-like protein 1, transcript variant X1			115920715	0.966	0.034	3.3468	2.87627e-05	4.06629e-06	0	0.25	2.70998	2.89211	2.33516	-6.69936	11.1175	0.0228518	0.00578947	0.0214911	0.00549342	0.249591	0.0235251	TRUE	-1.46852	0.034	1.46852	921
735	LOC115928716	adenine DNA glycosylase-like			115928716	0.9592	0.0408	3.15742	1.93285e-06	3.383e-07	0	0.25	2.7228	2.69862	2.20078	-5.38044	11.1892	0.000907093	0.000460526	0.000802428	0.000460526	0.00720408	0.00235453	TRUE	-1.38934	0.0408	1.38934	55
88	LOC593842	adenylate cyclase type 9, transcript variant X1			593842	0.9782	0.0218	3.8038	0.000112808	8.27314e-06	0	0.25	3.5162	3.70616	2.43497	-6.47338	11.8628	0.09828	0.0132237	0.0861738	0.0121382	1.27512	0.042244	TRUE	-1.66154	0.0218	1.66154	3466
1055	LOC105444326	adhesion G-protein coupled receptor D1-like			105444326	0.9546	0.0454	3.04578	4.18485e-06	5.13188e-07	0	0.25	2.4432	2.62574	2.50696	-8.39959	10.0704	0.0020584	0.000230263	0.00202351	0.000230263	0.0286138	0.000494341	TRUE	-1.34294	0.0454	1.34294	73
434	LOC115918794	adhesion G-protein coupled receptor G2-like			115918794	0.9652	0.0348	3.32272	0.000159768	1.23214e-05	0	0.25	3.1615	3.45425	2.2879	-4.49759	9.82147	0.132261	0.0188487	0.114363	0.0177961	1.74065	0.0899863	TRUE	-1.45842	0.0348	1.45842	4012
1141	LOC105442061	adhesion G-protein coupled receptor G2-like			105442061	0.9536	0.0464	3.02294	5.59393e-06	8.21182e-07	0	0.25	2.59177	2.73392	2.15733	-4.67351	8.80964	0.00516345	0.000986842	0.00512856	0.000986842	0.050954	0.00272152	TRUE	-1.33348	0.0464	1.33348	216
837	LOC100890367	adipocyte plasma membrane-associated protein			100890367	0.9576	0.0424	3.11728	3.36743e-06	4.81596e-07	0	0.25	2.56291	2.62379	2.21669	-5.19263	9.15325	0.0014653	0.000230263	0.00143042	0.000230263	0.0236803	0.00028587	TRUE	-1.37263	0.0424	1.37263	62
589	LOC583520	ADP-ribose glycohydrolase OARD1, transcript variant X1			583520	0.962	0.038	3.23143	6.07918e-06	1.06631e-06	0	0.25	2.64578	2.62855	2.2626	-5.69946	9.89775	0.00579144	0.00236842	0.00572166	0.00233553	0.0599088	0.00480835	TRUE	-1.42022	0.038	1.42022	311
563	LOC115918151	ADP-ribosyl cyclase/cyclic ADP-ribose hydrolase-like			115918151	0.9624	0.0376	3.24243	0.000132884	2.00215e-05	0	0.25	2.42274	2.38227	1.57694	-2.88943	8.04155	0.112375	0.0634539	0.0981753	0.0572039	1.45466	0.178862	TRUE	-1.42481	0.0376	1.42481	4679
470	LOC115923528	ADP-ribosylation factor-like protein 6-interacting protein 1, transcript variant X4			115923528	0.9642	0.0358	3.29335	2.19961e-05	4.00242e-06	0	0.25	2.41309	2.44232	1.59292	-3.02669	8.88846	0.0195723	0.00572368	0.0185605	0.00555921	0.199716	0.0197984	TRUE	-1.44612	0.0358	1.44612	825
1207	LOC592985	alkylated DNA repair protein alkB homolog 8, transcript variant X3			592985	0.9528	0.0472	3.00501	1.60443e-05	3.09343e-06	0	0.25	2.07745	2.13732	1.93101	-5.60342	8.80497	0.01249	0.00736842	0.0114433	0.00674342	0.157354	0.0190908	TRUE	-1.32606	0.0472	1.32606	694
352	LOC585499	alkyldihydroxyacetonephosphate synthase, peroxisomal, transcript variant X2			585499	0.9674	0.0326	3.3903	5.09884e-05	8.97571e-06	0	0.25	2.40681	2.51982	1.76691	-5.11418	8.05231	0.0454244	0.0239474	0.04211	0.0216118	0.530191	0.0695621	TRUE	-1.48678	0.0326	1.48678	2411
460	LOC764881	alkylsulfatase			764881	0.9646	0.0354	3.305	1.74808e-05	2.06803e-06	0	0.25	2.85825	3.05296	2.18145	-5.75939	9.49335	0.0147926	0.00480263	0.0143042	0.00470395	0.174624	0.0140568	TRUE	-1.451	0.0354	1.451	778
575	LOC100888285	alpha-N-acetylgalactosaminide alpha-2,6-sialyltransferase 6-like			100888285	0.9622	0.0378	3.23691	6.80493e-06	1.36123e-06	0	0.25	2.41351	2.4083	1.52659	-3.13015	8.02752	0.00373304	0.00292763	0.00352371	0.00292763	0.026931	0.00759776	TRUE	-1.42251	0.0378	1.42251	203
1189	LOC576856	amidase			576856	0.953	0.047	3.00947	8.11906e-06	1.8502e-06	0	0.25	2.34223	2.33341	1.61485	-4.26423	8.51733	0.00732652	0.00240132	0.00715208	0.00230263	0.0762172	0.00740294	TRUE	-1.3279	0.047	1.3279	345
252	LOC577145	amidase, transcript variant X2			577145	0.9704	0.0296	3.48993	4.68214e-05	1.07469e-05	0	0.25	2.13921	2.1507	1.11055	-1.42068	5.78815	0.0501692	0.0266447	0.0464711	0.0244408	0.485186	0.0763708	TRUE	-1.52871	0.0296	1.52871	2455
921	LOC588993	aminopeptidase B			588993	0.9564	0.0436	3.08812	4.07466e-06	8.61967e-07	0	0.25	2.19582	2.2225	1.50204	-3.182	7.44469	0.00282594	0.00148026	0.00282594	0.00148026	0.0337972	0.00509481	TRUE	-1.36051	0.0436	1.36051	158
375	LOC755235	aminopeptidase N			755235	0.9668	0.0332	3.37144	5.87431e-06	9.22297e-07	0	0.25	3.07707	3.05399	2.20443	-4.72363	9.89976	0.00408192	0.00194079	0.00401214	0.00190789	0.036946	0.0040587	TRUE	-1.47886	0.0332	1.47886	191
1234	LOC115924707	aminopeptidase N-like			115924707	0.9524	0.0476	2.99615	6.11189e-06	1.15519e-06	0	0.25	2.31105	2.34122	2.14285	-5.02176	8.91026	0.00474479	0.00154605	0.00457035	0.00148026	0.0557181	0.0036466	TRUE	-1.32239	0.0476	1.32239	187
464	LOC587637	anaphase-promoting complex subunit 5			587637	0.9644	0.0356	3.29916	1.44495e-05	2.00615e-06	0	0.25	2.61384	2.62009	1.67216	-4.25864	8.6053	0.00732652	0.00398026	0.00676831	0.00371711	0.0858791	0.0100987	TRUE	-1.44855	0.0356	1.44855	398
1000	LOC100891404	angiopoietin-1 receptor			100891404	0.9556	0.0444	3.0691	5.51167e-06	1.10137e-06	0	0.25	2.21066	2.24559	2.36192	-6.30714	11.8586	0.00247706	0.00210526	0.00240728	0.00190789	0.0260961	0.00708738	TRUE	-1.35262	0.0444	1.35262	226
519	LOC588892	anion exchange protein 2, transcript variant X2			588892	0.9632	0.0368	3.26476	4.73554e-05	1.10182e-05	0	0.25	2.23603	2.20255	1.33722	-1.91809	7.0559	0.0492272	0.0228289	0.0459826	0.0210526	0.479175	0.0714065	TRUE	-1.43415	0.0368	1.43415	2459
120	LOC585915	ankyrin repeat domain-containing protein 10, transcript variant X1			585915	0.9758	0.0242	3.6969	1.83916e-05	3.66479e-06	0	0.25	2.55406	2.54605	1.45297	-4.1379	8.93755	0.0240728	0.0100329	0.0227122	0.00963816	0.207613	0.0310172	TRUE	-1.61618	0.0242	1.61618	1163
835	LOC591541	ankyrin repeat domain-containing protein 29-like			591541	0.9576	0.0424	3.11728	9.47628e-06	1.30282e-06	0	0.25	2.37051	2.43874	2.24992	-5.344	9.95494	0.00645431	0.00302632	0.00641943	0.00299342	0.0898684	0.0109101	TRUE	-1.37263	0.0424	1.37263	296
1212	LOC580955	ankyrin repeat domain-containing protein 50			580955	0.9528	0.0472	3.00501	7.60589e-05	8.87315e-06	0	0.25	2.60081	2.55591	2.86748	-7.1956	12.5467	0.0524021	0.0299671	0.0478317	0.0276974	0.732143	0.0839366	TRUE	-1.32606	0.0472	1.32606	2363
1046	LOC578694	ankyrin-1			578694	0.9548	0.0452	3.0504	7.09353e-06	1.78971e-06	0	0.25	2.10301	2.08893	1.48551	-3.40195	8.01528	0.00655898	0.00223684	0.00641943	0.00217105	0.0692876	0.00793512	TRUE	-1.34486	0.0452	1.34486	366
917	LOC589596	annexin-B12			589596	0.9566	0.0434	3.09293	0.000294722	5.90704e-05	0	0.25	2.28593	2.38259	2.82978	-9.24338	11.9897	0.244706	0.140526	0.174301	0.0627961	3.29928	0.328548	TRUE	-1.36251	0.0434	1.36251	9289
484	LOC752258	AP-5 complex subunit sigma-1			752258	0.964	0.036	3.28757	5.85972e-06	1.3429e-06	0	0.25	2.5399	2.50016	1.87613	-4.98273	10.0084	0.00634965	0.00259868	0.00627987	0.00259868	0.0496175	0.00580291	TRUE	-1.4437	0.036	1.4437	338
1204	LOC592796	aprataxin			592796	0.9528	0.0472	3.00501	3.16882e-06	7.71182e-07	0	0.25	2.23541	2.09179	1.57881	-3.68739	8.74894	0.00286083	0.00121711	0.00286083	0.00121711	0.0273268	0.00305426	TRUE	-1.32606	0.0472	1.32606	164
920	LOC100891176	aqualysin-1, transcript variant X1			100891176	0.9564	0.0436	3.08812	0.000406213	5.74056e-05	0	0.25	2.32522	2.39696	1.93983	-4.66131	8.43766	0.313121	0.150526	0.233332	0.124145	4.54686	0.566867	TRUE	-1.36051	0.0436	1.36051	10890
1339	LOC755571	aquaporin AQPAn.G			755571	0.9514	0.0486	2.97431	3.99369e-05	9.53485e-06	0	0.25	2.10047	2.10238	1.47057	-3.22801	6.61426	0.0363186	0.0290461	0.0344695	0.0270724	0.396381	0.0861721	TRUE	-1.31336	0.0486	1.31336	2070
608	LOC105447300	aquaporin-2-like, transcript variant X2			105447300	0.9616	0.0384	3.22054	4.81952e-06	7.78255e-07	0	0.25	2.64143	2.60413	1.89665	-3.79876	9.71819	0.00300038	0.00101974	0.0029655	0.00101974	0.0370934	0.00254624	TRUE	-1.41567	0.0384	1.41567	121
150	LOC581006	aquaporin-3			581006	0.9746	0.0254	3.64728	2.07177e-05	1.17392e-06	0	0.25	3.67998	3.56809	2.45194	-4.98224	13.7278	0.00586121	0.000986842	0.00533789	0.000986842	0.0767985	0.00263906	TRUE	-1.59517	0.0254	1.59517	302
764	LOC577726	arf-GAP with SH3 domain, ANK repeat and PH domain-containing protein 2, transcript variant X1			577726	0.9586	0.0414	3.14219	0.000661299	9.90612e-05	0	0.25	2.4165	2.55059	1.99677	-4.73583	8.94715	0.545791	0.329539	0.372501	0.205	7.06434	0.85497	TRUE	-1.383	0.0414	1.383	21028
90	LOC588600	arginine and glutamate-rich protein 1			588600	0.9778	0.0222	3.78521	0.000150872	1.88173e-05	0	0.25	2.8246	2.80113	2.16477	-4.69957	10.9421	0.144681	0.045	0.124655	0.0401974	1.83992	0.142819	TRUE	-1.65365	0.0222	1.65365	6358
914	LOC115918927	arginine/serine-rich protein PNISR-like			115918927	0.9566	0.0434	3.09293	1.5518e-05	3.40965e-06	0	0.25	2.17044	2.18238	1.79224	-5.0218	9.22844	0.0150368	0.0114145	0.0148973	0.0108882	0.164009	0.0287643	TRUE	-1.36251	0.0434	1.36251	973
1368	LOC100891724	armadillo repeat-containing protein 8, transcript variant X2			100891724	0.951	0.049	2.96569	0.00016014	3.96585e-05	0	0.25	1.92593	1.93183	1.62851	-4.87689	8.52244	0.143739	0.132434	0.122283	0.105197	1.65711	0.386786	TRUE	-1.3098	0.049	1.3098	8703
1133	LOC115920256	arrestin domain-containing protein 3-like			115920256	0.9538	0.0462	3.02747	3.47636e-06	8.81876e-07	0	0.25	2.37914	2.32193	2.23032	-5.55991	10.3877	0.00153508	0.00111842	0.0014653	0.00101974	0.0140836	0.00313125	TRUE	-1.33536	0.0462	1.33536	178
606	LOC579047	arsenite methyltransferase			579047	0.9616	0.0384	3.22054	0.000157859	6.11161e-05	0	0.25	2.10646	2.28592	2.79565	-8.81194	10.4462	0.149182	0.117336	0.11548	0.051875	1.70796	0.408298	TRUE	-1.41567	0.0384	1.41567	6709
663	LOC588930	arylsulfatase			588930	0.9606	0.0394	3.19379	1.03504e-05	1.95879e-06	0	0.25	2.29407	2.23229	1.50334	-3.09214	7.23673	0.00743118	0.00305921	0.00715208	0.00296053	0.09667	0.0118876	TRUE	-1.4045	0.0394	1.4045	385
872	LOC578528	arylsulfatase			578528	0.957	0.043	3.1026	4.96814e-06	9.57412e-07	0	0.25	2.19889	2.29977	1.80812	-5.36391	7.69693	0.00390748	0.00161184	0.00380281	0.00151316	0.049634	0.00428008	TRUE	-1.36653	0.043	1.36653	202
638	LOC584392	arylsulfatase I, transcript variant X1			584392	0.961	0.039	3.20441	3.72693e-05	5.41918e-06	0	0.25	2.6449	2.7312	1.73452	-4.13115	9.44235	0.029341	0.00546053	0.0264801	0.00483553	0.364634	0.0185386	TRUE	-1.40894	0.039	1.40894	1073
1249	LOC585064	ataxin-1, transcript variant X2			585064	0.9524	0.0476	2.99615	0.000141234	3.90089e-05	0	0.25	1.93481	2.01773	1.50219	-4.72896	7.37018	0.127063	0.0696711	0.109095	0.0508553	1.36622	0.207484	TRUE	-1.32239	0.0476	1.32239	5928
1275	LOC115918270	ATP-binding cassette sub-family C member 9-like, transcript variant X3			115918270	0.952	0.048	2.98736	1.5864e-05	3.71283e-06	0	0.25	2.07432	2.04926	1.47463	-3.15675	7.79074	0.0114433	0.0120066	0.0111642	0.011875	0.134607	0.032439	TRUE	-1.31876	0.048	1.31876	997
1286	LOC581689	ATP-dependent DNA helicase Q1, transcript variant X1			581689	0.952	0.048	2.98736	1.80461e-05	4.1957e-06	0	0.25	1.94465	1.97813	1.66357	-4.47165	8.04123	0.0158741	0.00651316	0.0143739	0.00595395	0.178848	0.0170518	TRUE	-1.31876	0.048	1.31876	773
578	LOC576968	autophagy-related protein 13			576968	0.9622	0.0378	3.23691	1.38566e-05	3.12406e-06	0	0.25	2.18768	2.15348	1.4343	-3.80216	7.38065	0.0110247	0.00674342	0.0107107	0.00651316	0.12914	0.0190254	TRUE	-1.42251	0.0378	1.42251	731
1315	LOC100889613	bactericidal permeability-increasing protein			100889613	0.9516	0.0484	2.97864	2.87773e-05	1.19788e-05	0	0.25	1.59759	1.6275	4.12385	-13.8924	18.0475	0.00603566	0.0109211	0.00425636	0.00473684	0.0448045	0.0235183	TRUE	-1.31515	0.0484	1.31515	1645
1193	LOC100890195	bcl-2-related ovarian killer protein homolog B			100890195	0.953	0.047	3.00947	1.17403e-05	2.5619e-06	0	0.25	2.04387	2.1417	2.44452	-8.04719	10.5677	0.00928026	0.00851974	0.0091407	0.00802632	0.115511	0.0221858	TRUE	-1.3279	0.047	1.3279	574
83	LOC100888770	BEN domain-containing protein 5, transcript variant X4			100888770	0.9786	0.0214	3.82273	2.61479e-05	4.71543e-06	0	0.25	2.63156	2.64312	1.28707	-2.39233	7.89875	0.0242124	0.00575658	0.023096	0.00565789	0.224944	0.0226846	TRUE	-1.66959	0.0214	1.66959	1216
1085	LOC575553	betaine--homocysteine S-methyltransferase 1			575553	0.9544	0.0456	3.04117	1.75224e-05	4.65783e-06	0	0.25	2.0047	2.04915	1.36708	-3.43599	6.85991	0.0166766	0.0122697	0.0158043	0.0116447	0.135837	0.0361303	TRUE	-1.34104	0.0456	1.34104	1071
72	LOC581434	beta-sarcoglycan			581434	0.9796	0.0204	3.87161	5.57691e-06	7.49419e-07	0	0.25	2.99363	3.03785	1.58291	-2.64186	8.68442	0.00425636	0.000230263	0.00415169	0.000230263	0.050687	0.000548195	TRUE	-1.69037	0.0204	1.69037	194
1210	LOC581266	bile acid receptor			581266	0.9528	0.0472	3.00501	2.15955e-05	4.42135e-06	0	0.25	2.32875	2.3934	1.76536	-3.9813	8.45525	0.0204794	0.00983553	0.0195025	0.00921053	0.22035	0.028731	TRUE	-1.32606	0.0472	1.32606	1292
549	LOC115918055	biogenesis of lysosome-related organelles complex 1 subunit 3-like			115918055	0.9626	0.0374	3.24797	2.53751e-05	5.14219e-06	0	0.25	2.51409	2.61452	1.54061	-3.66609	7.50691	0.0308412	0.0194408	0.0291316	0.0185855	0.273443	0.05462	TRUE	-1.42713	0.0374	1.42713	1787
1343	LOC752647	BLOC-1-related complex subunit 6, transcript variant X1			752647	0.9512	0.0488	2.96999	7.70177e-06	1.8645e-06	0	0.25	2.06604	2.05603	1.57516	-4.00858	8.41155	0.0064892	0.00654605	0.00638454	0.00651316	0.0734257	0.0171785	TRUE	-1.31158	0.0488	1.31158	451
938	LOC115918024	BTB/POZ domain-containing protein 17-like			115918024	0.9562	0.0438	3.08333	2.86864e-06	5.09351e-07	0	0.25	2.58122	2.63004	2.20141	-6.41164	10.2176	0.00184907	0.000493421	0.0017793	0.000493421	0.021327	0.00232656	TRUE	-1.35853	0.0438	1.35853	83
798	LOC105444035	CAAX prenyl protease 2			105444035	0.9582	0.0418	3.13216	5.09081e-05	9.18042e-06	0	0.25	2.53077	2.65569	2.21602	-6.45578	10.386	0.0503088	0.0466447	0.0470642	0.0387829	0.640472	0.0953822	TRUE	-1.37882	0.0418	1.37882	3058
422	LOC593589	cadherin-like and PC-esterase domain-containing protein 1, transcript variant X1			593589	0.9654	0.0346	3.32869	1.0388e-05	2.10268e-06	0	0.25	2.40423	2.35811	1.57349	-3.2187	8.49465	0.00659387	0.00361842	0.00607054	0.00351974	0.0685462	0.0101129	TRUE	-1.46092	0.0346	1.46092	373
653	LOC580232	calcipressin-3			580232	0.9608	0.0392	3.19909	5.93152e-05	1.1754e-05	0	0.25	2.00221	2.07987	1.68577	-4.126	8.92446	0.0554722	0.0295395	0.0516694	0.0282895	0.562112	0.0913433	TRUE	-1.40671	0.0392	1.40671	2837
994	LOC100889505	calcium uptake protein 3, mitochondrial, transcript variant X1			100889505	0.9556	0.0444	3.0691	0.000191455	3.36978e-05	0	0.25	2.10531	2.26724	2.07594	-5.44465	9.07499	0.175383	0.103125	0.148554	0.0882566	2.31277	0.372997	TRUE	-1.35262	0.0444	1.35262	8070
1257	LOC105444860	calmodulin-binding transcription activator 1-like			105444860	0.9522	0.0478	2.99175	4.83055e-05	9.13177e-06	0	0.25	2.28696	2.31746	2.32815	-5.68494	10.5355	0.0382723	0.0300329	0.0356557	0.0277961	0.498432	0.0872621	TRUE	-1.32057	0.0478	1.32057	2550
753	LOC100892187	calmodulin-lysine N-methyltransferase			100892187	0.9588	0.0412	3.14724	7.22342e-06	1.21119e-06	0	0.25	2.40676	2.39585	1.56687	-3.35556	7.83737	0.00568677	0.00210526	0.00558211	0.00210526	0.06635	0.00512716	TRUE	-1.3851	0.0412	1.3851	329
1194	LOC105442747	calpain-9-like, transcript variant X2			105442747	0.953	0.047	3.00947	0.000130382	2.85723e-05	0	0.25	2.53011	2.40012	3.13415	-7.51478	12.3475	0.119038	0.106151	0.103653	0.0853947	1.27696	0.262832	TRUE	-1.3279	0.047	1.3279	6067
1284	LOC594474	CAP-Gly domain-containing linker protein 1, transcript variant X1			594474	0.952	0.048	2.98736	0.000201243	4.33038e-05	0	0.25	1.99641	2.05776	1.68856	-3.89288	8.25961	0.194606	0.144342	0.163346	0.115263	2.34609	0.431084	TRUE	-1.31876	0.048	1.31876	10263
127	LOC100888236	carbohydrate sulfotransferase 14			100888236	0.9756	0.0244	3.68847	7.18597e-06	1.09794e-06	0	0.25	2.84097	2.85675	1.56517	-4.18372	8.38409	0.00579144	0.000690789	0.00572166	0.000657895	0.0667747	0.00205909	TRUE	-1.61261	0.0244	1.61261	235
616	LOC589383	carboxypeptidase B			589383	0.9614	0.0386	3.21514	3.00544e-06	3.88066e-07	0	0.25	3.019	3.07581	2.39362	-6.69971	10.5124	0.00254684	0.000328947	0.00247706	0.000328947	0.0176609	0.000367179	TRUE	-1.41341	0.0386	1.41341	98
1105	LOC577934	carnitine O-palmitoyltransferase 1, liver isoform			577934	0.9542	0.0458	3.03659	2.13133e-05	4.749e-06	0	0.25	2.29277	2.34818	2.21328	-6.67523	9.41364	0.0175836	0.0110197	0.0166417	0.0101645	0.214803	0.0330904	TRUE	-1.33913	0.0458	1.33913	1121
539	LOC100887880	carnosine N-methyltransferase			100887880	0.9628	0.0372	3.25354	1.48283e-05	3.28075e-06	0	0.25	2.34504	2.24246	1.50497	-3.50518	8.17594	0.0125597	0.00835526	0.0115829	0.00786184	0.120251	0.021761	TRUE	-1.42946	0.0372	1.42946	751
1267	LOC105444020	caspase-1-like			105444020	0.952	0.048	2.98736	9.22172e-06	2.42085e-06	0	0.25	1.99789	2.01847	3.21742	-10.0973	12.7385	0.00457035	0.00338816	0.00457035	0.00332237	0.057992	0.0156775	TRUE	-1.31876	0.048	1.31876	361
786	LOC115924322	catenin alpha-like			115924322	0.9582	0.0418	3.13216	6.06071e-06	1.38284e-06	0	0.25	2.22444	2.20075	1.6064	-4.03338	8.8471	0.00488435	0.00253289	0.00481457	0.0025	0.0451468	0.00631982	TRUE	-1.37882	0.0418	1.37882	292
318	LOC105440414	caveolin-2-like			105440414	0.9684	0.0316	3.42249	1.84379e-05	1.88519e-06	0	0.25	2.87939	3.03371	2.30826	-5.3116	9.77637	0.0149321	0.00351974	0.0139553	0.00342105	0.205757	0.0127462	TRUE	-1.50031	0.0316	1.50031	560
274	LOC591524	CCR4-NOT transcription complex subunit 1			591524	0.9696	0.0304	3.46244	0.000299749	7.50942e-05	0	0.25	2.0072	1.96904	1.11199	-1.59794	6.50171	0.299969	0.303882	0.24167	0.217697	3.10499	0.754411	TRUE	-1.51713	0.0304	1.51713	16286
1058	LOC115919801	CDGSH iron-sulfur domain-containing protein 3, mitochondrial-like			115919801	0.9546	0.0454	3.04578	4.60495e-06	9.67594e-07	0	0.25	2.12228	2.16966	2.31608	-6.12654	9.68146	0.00341904	0.00144737	0.00327949	0.00144737	0.0404577	0.00320981	TRUE	-1.34294	0.0454	1.34294	196
986	LOC115918722	cell death protein 3-like			115918722	0.9556	0.0444	3.0691	9.48928e-06	1.07276e-06	0	0.25	2.67739	2.73095	2.71476	-6.44993	13.4503	0.00778006	0.000855263	0.00690786	0.000756579	0.0828516	0.00376692	TRUE	-1.35262	0.0444	1.35262	342
1408	LOC100889035	cell wall protein DAN4, transcript variant X2			100889035	0.9506	0.0494	2.95714	1.11897e-05	2.86655e-06	0	0.25	2.40146	2.42097	2.32504	-4.82343	9.83533	0.00868716	0.00506579	0.00844294	0.00496711	0.10367	0.0204737	TRUE	-1.30627	0.0494	1.30627	451
1164	LOC105444149	centriolin-like			105444149	0.9532	0.0468	3.01394	1.22095e-05	2.89749e-06	0	0.25	2.00925	2.08545	1.8431	-4.58995	9.31062	0.0085476	0.00815789	0.00833828	0.00796053	0.0984304	0.0211554	TRUE	-1.32975	0.0468	1.32975	634
701	LOC115922793	centrocin 1-like			115922793	0.9596	0.0404	3.16769	3.56127e-06	1.20627e-06	0	0.25	2.99544	3.04926	3.009	-9.29561	13.8849	0.000732652	0.00371711	0.000732652	0.00108553	0.0135159	0.00962445	TRUE	-1.39362	0.0404	1.39362	288
942	LOC115918728	centrocin 1-like			115918728	0.9562	0.0438	3.08333	1.36457e-05	1.29011e-06	0	0.25	2.79566	2.79406	2.9795	-8.08348	13.2237	0.00209329	0.00266447	0.00163974	0.000986842	0.0464448	0.00983101	TRUE	-1.35853	0.0438	1.35853	161
883	LOC579592	centrosomal protein of 164 kDa, transcript variant X1			579592	0.957	0.043	3.1026	1.92947e-05	5.22171e-06	0	0.25	2.02446	2.03699	1.28064	-2.56124	6.1507	0.013432	0.0120066	0.0128737	0.0114803	0.156126	0.0334649	TRUE	-1.36653	0.043	1.36653	908
70	LOC115918416	centrosomal protein of 164 kDa-like, transcript variant X2			115918416	0.9798	0.0202	3.88167	4.82321e-06	5.63618e-07	0	0.25	3.18626	3.30149	1.71685	-6.14867	8.43117	0.0038377	0.000526316	0.00380281	0.000526316	0.0422296	0.00154357	TRUE	-1.69465	0.0202	1.69465	158
329	LOC593422	centrosomal protein of 63 kDa			593422	0.9682	0.0318	3.41597	3.88536e-06	7.26894e-07	0	0.25	3.17272	2.89935	2.41199	-3.83794	14.4978	0.00327949	0.00148026	0.00320971	0.00134868	0.0322904	0.00281365	TRUE	-1.49757	0.0318	1.49757	196
419	LOC115918305	centrosomal protein POC5-like, transcript variant X1			115918305	0.9654	0.0346	3.32869	2.16931e-06	2.14339e-07	0	0.25	3.42247	3.38843	3.00577	-7.01687	15.3175	0.00139553	0.000230263	0.00139553	0.000230263	0.0151418	0.000195964	TRUE	-1.46092	0.0346	1.46092	65
486	LOC115921148	centrosome-associated protein CEP250-like			115921148	0.964	0.036	3.28757	3.2422e-05	4.7335e-06	0	0.25	2.42507	2.55112	2.06273	-5.93644	10.711	0.0251544	0.0113487	0.0242124	0.0110526	0.310618	0.0341818	TRUE	-1.4437	0.036	1.4437	1546
1452	LOC105446637	centrosome-associated protein CEP250-like			105446637	0.9502	0.0498	2.94866	9.37362e-06	1.36455e-06	0	0.25	2.36012	2.28529	2.09022	-5.20901	9.43995	0.00572166	0.00328947	0.00568677	0.00325658	0.0842289	0.0108572	TRUE	-1.30277	0.0498	1.30277	312
217	LOC576178	charged multivesicular body protein 3			576178	0.9718	0.0282	3.53983	0.000218152	3.01654e-05	0	0.25	2.67855	2.79033	1.62837	-3.44682	7.91448	0.231692	0.090625	0.166033	0.0785526	2.2249	0.299029	TRUE	-1.54975	0.0282	1.54975	9145
847	LOC581750	checkpoint protein HUS1, transcript variant X2			581750	0.9574	0.0426	3.11237	3.84138e-06	9.86122e-07	0	0.25	2.34294	2.31834	1.78019	-3.91174	9.90384	0.00331438	0.00144737	0.00317482	0.00138158	0.02671	0.00314754	TRUE	-1.37059	0.0426	1.37059	198
956	LOC589191	choline dehydrogenase, mitochondrial			589191	0.956	0.044	3.07857	9.67682e-06	1.86299e-06	0	0.25	2.35929	2.32707	1.57184	-5.47802	8.59494	0.0103269	0.00233553	0.00994313	0.00226974	0.0994131	0.00934614	TRUE	-1.35655	0.044	1.35655	382
260	LOC588374	chromodomain-helicase-DNA-binding protein 1-like			588374	0.9702	0.0298	3.48299	7.25919e-05	9.72264e-06	0	0.25	2.59956	2.70468	2.08641	-5.00868	9.25222	0.0787426	0.0244737	0.0700206	0.0219408	0.845689	0.0701693	TRUE	-1.52578	0.0298	1.52578	3562
646	LOC589669	chromodomain-helicase-DNA-binding protein 5			589669	0.961	0.039	3.20441	3.67932e-06	5.9964e-07	0	0.25	2.39237	2.5673	2.5539	-7.51177	11.5116	0.00300038	0.000822368	0.00300038	0.000822368	0.0359094	0.0021742	TRUE	-1.40894	0.039	1.40894	137
1219	LOC105437371	cilia- and flagella-associated protein 300-like			105437371	0.9526	0.0474	3.00057	2.27192e-06	5.38158e-07	0	0.25	2.33424	2.18449	1.80951	-3.65532	9.82527	0.0017793	0.000526316	0.0017793	0.000526316	0.0164366	0.00146505	TRUE	-1.32422	0.0474	1.32422	116
276	LOC576191	circadian locomoter output cycles protein kaput, transcript variant X1			576191	0.9696	0.0304	3.46244	2.36415e-05	3.80092e-06	0	0.25	2.42562	2.39299	1.67133	-4.79583	8.71373	0.0218749	0.00888158	0.0207585	0.00868421	0.266522	0.0287197	TRUE	-1.51713	0.0304	1.51713	1089
457	LOC115923212	circumsporozoite protein-like			115923212	0.9646	0.0354	3.305	1.09566e-05	1.66393e-06	0	0.25	2.8844	2.86872	2.31428	-4.71403	10.7243	0.005617	0.00118421	0.00519834	0.00101974	0.0723259	0.00351918	TRUE	-1.451	0.0354	1.451	230
590	LOC115923209	circumsporozoite protein-like			115923209	0.962	0.038	3.23143	1.02707e-05	1.7854e-06	0	0.25	2.60239	2.62725	2.1579	-5.16213	12.1365	0.005303	0.00184211	0.00491923	0.00167763	0.0669225	0.00320752	TRUE	-1.42022	0.038	1.42022	263
648	LOC115923210	circumsporozoite protein-like			115923210	0.9608	0.0392	3.19909	4.85235e-06	7.97728e-07	0	0.25	2.62179	2.60146	2.2153	-5.63885	10.0874	0.00223284	0.000822368	0.00202351	0.000789474	0.0303589	0.00280701	TRUE	-1.40671	0.0392	1.40671	101
121	LOC575373	CLK4-associating serine/arginine rich protein, transcript variant X2			575373	0.9758	0.0242	3.6969	0.000102379	1.27076e-05	0	0.25	2.83118	2.89459	1.79684	-3.93086	8.6277	0.0906744	0.0321053	0.081743	0.0275658	1.14848	0.0695401	TRUE	-1.61618	0.0242	1.61618	4600
859	LOC754196	CMP-N-acetylneuraminate-beta-1,4-galactoside alpha-2,3-sialyltransferase, transcript variant X2			754196	0.9572	0.0428	3.10747	4.04787e-05	7.16129e-06	0	0.25	2.3596	2.38786	2.01629	-5.22179	9.54537	0.0199909	0.0163158	0.0169905	0.0140789	0.227899	0.0426635	TRUE	-1.36856	0.0428	1.36856	1174
1166	LOC583264	coagulation factor XIII B chain, transcript variant X1			583264	0.9532	0.0468	3.01394	4.67088e-06	2.81156e-06	0	0.25	1.66652	1.83833	3.94751	-14.4152	15.6578	0.000627987	0.00256579	0.000488435	0.000822368	0.00719154	0.00507401	TRUE	-1.32975	0.0468	1.32975	191
1391	LOC575583	coiled-coil and C2 domain-containing protein 2A, transcript variant X2			575583	0.9508	0.0492	2.96141	7.29473e-06	2.07177e-06	0	0.25	1.94974	1.9069	1.38957	-4.31564	7.27093	0.00477968	0.00516447	0.00477968	0.00513158	0.0556048	0.0152868	TRUE	-1.30803	0.0492	1.30803	445
1155	LOC586396	coiled-coil domain-containing protein 138			586396	0.9534	0.0466	3.01843	2.26779e-06	5.02811e-07	0	0.25	2.47054	2.42981	2.13701	-5.10485	9.7116	0.000558211	0.00108553	0.000488435	0.00108553	0.00517066	0.00139675	TRUE	-1.33161	0.0466	1.33161	74
542	LOC100892368	coiled-coil domain-containing protein 153, transcript variant X2			100892368	0.9628	0.0372	3.25354	2.45506e-05	5.30492e-06	0	0.25	2.16216	2.24092	1.40729	-3.44538	6.6004	0.0217353	0.0126645	0.0196769	0.0121382	0.199577	0.0323472	TRUE	-1.42946	0.0372	1.42946	1206
756	LOC586803	coiled-coil domain-containing protein 160			586803	0.9588	0.0412	3.14724	3.17132e-06	8.0891e-07	0	0.25	2.44794	2.42865	1.94366	-4.53777	9.22111	0.0017793	0.000789474	0.00174441	0.000723684	0.0180814	0.00203479	TRUE	-1.3851	0.0412	1.3851	121
876	LOC115929535	coiled-coil domain-containing protein 34-like, transcript variant X7			115929535	0.957	0.043	3.1026	2.0842e-05	4.48203e-06	0	0.25	2.17405	2.21373	2.20422	-5.83715	10.845	0.0219098	0.0111184	0.0206887	0.0102961	0.236148	0.03182	TRUE	-1.36653	0.043	1.36653	1080
709	LOC588905	coiled-coil domain-containing protein 6			588905	0.9594	0.0406	3.16254	0.000173807	5.27328e-05	0	0.25	1.82114	1.80935	1.08169	-2.07006	5.71327	0.187803	0.114112	0.150438	0.0860526	1.72839	0.298751	TRUE	-1.39147	0.0406	1.39147	9932
1135	LOC594726	coiled-coil domain-containing protein 77			594726	0.9536	0.0464	3.02294	1.88478e-06	4.33139e-07	0	0.25	1.98355	2.07056	2.36038	-6.60281	10.8264	0.00150019	0.000526316	0.0014653	0.000526316	0.0145976	0.000962107	TRUE	-1.33348	0.0464	1.33348	91
647	LOC593910	complex I assembly factor TIMMDC1, mitochondrial, transcript variant X2			593910	0.9608	0.0392	3.19909	3.0606e-06	6.36595e-07	0	0.25	2.42936	2.39739	1.57453	-3.50834	8.88703	0.00108153	0.000855263	0.00101176	0.000855263	0.00850257	0.00170311	TRUE	-1.40671	0.0392	1.40671	83
416	LOC100888475	constitutive coactivator of peroxisome proliferator-activated receptor gamma, transcript variant X1			100888475	0.9654	0.0346	3.32869	1.7454e-05	2.23315e-06	0	0.25	2.75538	2.81406	2.05654	-4.56659	9.93721	0.0140948	0.00483553	0.0135017	0.00460526	0.183077	0.0127106	TRUE	-1.46092	0.0346	1.46092	773
1177	LOC115929621	constitutive coactivator of peroxisome proliferator-activated receptor gamma-like			115929621	0.953	0.047	3.00947	7.53051e-06	1.34878e-06	0	0.25	2.25896	2.2454	1.93694	-5.32337	9.84838	0.00436102	0.00174342	0.00429125	0.00171053	0.0584336	0.00423208	TRUE	-1.3279	0.047	1.3279	231
1159	LOC105436462	contactin-2-like			105436462	0.9534	0.0466	3.01843	5.00717e-05	6.02911e-06	0	0.25	2.49936	2.5145	2.14971	-5.33938	10.4669	0.0284339	0.0191447	0.0274919	0.0177303	0.382054	0.0511568	TRUE	-1.33161	0.0466	1.33161	1365
1026	LOC592528	COP9 signalosome complex subunit 6			592528	0.955	0.045	3.05505	7.54487e-05	1.53535e-05	0	0.25	2.02332	2.00173	1.56885	-3.22281	8.37924	0.0791613	0.0555921	0.0703346	0.05125	0.756375	0.148063	TRUE	-1.34679	0.045	1.34679	4319
1250	LOC576250	core histone macro-H2A.1			576250	0.9524	0.0476	2.99615	6.35453e-05	1.86024e-05	0	0.25	1.77976	1.80423	1.19901	-3.17705	5.713	0.0707881	0.0656908	0.0632523	0.0571711	0.666705	0.160474	TRUE	-1.32239	0.0476	1.32239	4604
802	LOC579914	cortactin-binding protein 2, transcript variant X1			579914	0.958	0.042	3.12718	7.82755e-05	1.5757e-05	0	0.25	2.06698	2.15699	1.97349	-5.48621	10.0922	0.0700206	0.0413487	0.0634267	0.0350987	0.883173	0.104903	TRUE	-1.37675	0.042	1.37675	3958
200	LOC581225	cryptochrome-1, transcript variant X1			581225	0.9722	0.0278	3.55453	2.00815e-05	3.6214e-06	0	0.25	2.44569	2.45157	1.47111	-3.44781	7.3085	0.0153159	0.00625	0.0142693	0.00598684	0.167176	0.0150394	TRUE	-1.55596	0.0278	1.55596	752
1228	LOC580854	CSC1-like protein 2			580854	0.9526	0.0474	3.00057	3.65284e-05	7.86794e-06	0	0.25	2.31435	2.38923	2.21563	-5.89201	10.0718	0.0228518	0.0177303	0.0213865	0.0155592	0.287714	0.04804	TRUE	-1.32422	0.0474	1.32422	1818
1395	LOC575922	CTD nuclear envelope phosphatase 1A			575922	0.9508	0.0492	2.96141	8.47434e-05	1.71596e-05	0	0.25	2.21476	2.26725	2.12386	-5.03078	9.99579	0.0655549	0.0548026	0.0609497	0.0484539	0.841108	0.126913	TRUE	-1.30803	0.0492	1.30803	3750
290	LOC586513	CTD small phosphatase-like protein, transcript variant X2			586513	0.9692	0.0308	3.44896	0.000248137	5.84034e-05	0	0.25	2.29739	2.36673	1.32586	-2.27657	6.61518	0.288107	0.196184	0.22775	0.146283	2.87065	0.613544	TRUE	-1.51145	0.0308	1.51145	12784
493	LOC764337	CUB and sushi domain-containing protein 2			764337	0.964	0.036	3.28757	3.49194e-05	2.7289e-06	0	0.25	3.02234	3.1657	2.40392	-5.74222	13.3308	0.0324111	0.00555921	0.029341	0.00549342	0.357767	0.0210495	TRUE	-1.4437	0.036	1.4437	1287
494	LOC100892181	cubilin			100892181	0.964	0.036	3.28757	1.02163e-05	1.39672e-06	0	0.25	2.64677	2.72576	2.51554	-7.84001	11.6109	0.00467502	0.00125	0.00439591	0.00125	0.0651047	0.00616927	TRUE	-1.4437	0.036	1.4437	207
1402	LOC100891568	cyclin-C, transcript variant X2			100891568	0.9508	0.0492	2.96141	9.30781e-06	2.10205e-06	0	0.25	1.9292	2.03287	2.22996	-7.08601	9.75764	0.00795451	0.00661184	0.00771029	0.00638158	0.097197	0.0163423	TRUE	-1.30803	0.0492	1.30803	508
1440	LOC578167	cyclin-dependent kinase 10, transcript variant X1			578167	0.9504	0.0496	2.95289	6.20054e-06	1.68883e-06	0	0.25	2.41	2.39028	1.76143	-6.39102	8.28004	0.00788473	0.00703947	0.00757074	0.00654605	0.0660273	0.0166204	TRUE	-1.30452	0.0496	1.30452	576
1261	LOC578655	cytochrome P450 1A1			578655	0.9522	0.0478	2.99175	0.000112717	4.31487e-05	0	0.25	1.8536	1.89214	3.58764	-9.25318	12.6276	0.111224	0.0656579	0.0820221	0.0434868	1.04389	0.315341	TRUE	-1.32057	0.0478	1.32057	3767
1190	LOC577116	cytochrome P450 2U1			577116	0.953	0.047	3.00947	7.16175e-06	1.34541e-06	0	0.25	2.31971	2.3949	1.99149	-5.36523	8.27864	0.00495412	0.00151316	0.00488435	0.00144737	0.0672547	0.00790157	TRUE	-1.3279	0.047	1.3279	205
1378	LOC577475	cytochrome P450 2U1			577475	0.951	0.049	2.96569	4.446e-06	3.39428e-07	0	0.25	2.36262	2.20918	2.91706	-7.56927	13.225	0.00202351	0.000131579	0.00191885	0.000131579	0.0227356	0.000284154	TRUE	-1.3098	0.049	1.3098	71
93	LOC581116	cytochrome P450 3A56			581116	0.9776	0.0224	3.77604	0.00010636	1.5651e-05	0	0.25	2.6694	2.57442	1.44543	-2.44805	9.12196	0.0947214	0.0332566	0.0831385	0.0309539	0.992143	0.105831	TRUE	-1.64975	0.0224	1.64975	3925
178	LOC584244	cytochrome P450 3A6			584244	0.9734	0.0266	3.59988	2.79459e-05	1.16033e-06	0	0.25	3.90736	4.16146	2.71092	-5.79727	13.7742	0.0251195	0.00141447	0.0237589	0.00141447	0.310423	0.00569366	TRUE	-1.57512	0.0266	1.57512	761
599	LOC587537	cytosolic beta-glucosidase, transcript variant X1			587537	0.9618	0.0382	3.22597	5.86656e-06	1.26294e-06	0	0.25	2.23696	2.2405	1.35694	-2.59754	8.52408	0.00526812	0.00322368	0.00523323	0.00319079	0.0508901	0.00919415	TRUE	-1.41794	0.0382	1.41794	270
394	LOC594384	cytosolic carboxypeptidase 6			594384	0.9662	0.0338	3.35291	5.67748e-06	9.6212e-07	0	0.25	2.43681	2.47229	1.91864	-4.44591	10.2544	0.00230262	0.00141447	0.00212818	0.00141447	0.0314481	0.00345906	TRUE	-1.47108	0.0338	1.47108	154
843	LOC584429	cytosolic Fe-S cluster assembly factor NUBP2 homolog			584429	0.9574	0.0426	3.11237	1.40239e-05	3.02794e-06	0	0.25	2.19122	2.19533	1.49713	-3.21139	7.93472	0.0133622	0.00417763	0.0129784	0.00398026	0.132921	0.0134096	TRUE	-1.37059	0.0426	1.37059	701
633	LOC580529	DAP3-binding cell death enhancer 1			580529	0.9612	0.0388	3.20976	4.88774e-05	9.46738e-06	0	0.25	2.3248	2.34421	1.92501	-3.87153	8.84869	0.0365977	0.0175658	0.0353417	0.0171382	0.383847	0.0476013	TRUE	-1.41117	0.0388	1.41117	2011
699	LOC574993	dCTP pyrophosphatase 1			574993	0.9598	0.0402	3.17286	9.16724e-06	1.4158e-06	0	0.25	2.63963	2.68361	2.0433	-5.74173	10.2514	0.00565189	0.0025	0.00526812	0.00240132	0.0671101	0.00740163	TRUE	-1.39577	0.0402	1.39577	296
131	LOC576684	DDB1- and CUL4-associated factor 11			576684	0.9754	0.0246	3.6801	2.63553e-05	5.36685e-06	0	0.25	2.40996	2.36934	1.29495	-2.82346	8.3791	0.0296898	0.00983553	0.0275617	0.00947368	0.276071	0.0327647	TRUE	-1.60906	0.0246	1.60906	1426
751	LOC586688	DDB1- and CUL4-associated factor 12			586688	0.9588	0.0412	3.14724	2.04797e-05	6.19907e-06	0	0.25	1.80653	1.77963	1.24049	-2.21578	6.43941	0.0225029	0.0224013	0.0218051	0.0214474	0.213546	0.0613762	TRUE	-1.3851	0.0412	1.3851	1714
910	LOC100893294	DDB1- and CUL4-associated factor 7, transcript variant X1			100893294	0.9566	0.0434	3.09293	6.27934e-05	1.90157e-05	0	0.25	1.82299	1.81599	1.05218	-3.21005	5.681	0.0625894	0.0638158	0.0583679	0.0565461	0.600758	0.171174	TRUE	-1.36251	0.0434	1.36251	4199
1018	LOC584665	death domain-containing protein 1			584665	0.9552	0.0448	3.05971	6.86496e-06	5.19886e-07	0	0.25	2.95403	2.99294	2.6423	-6.94112	10.6214	0.00655898	0.000328947	0.00634965	0.000328947	0.064511	0.000982237	TRUE	-1.34872	0.0448	1.34872	226
789	LOC587260	death effector domain-containing protein			587260	0.9582	0.0418	3.13216	9.63829e-06	2.21301e-06	0	0.25	2.21154	2.24832	1.59798	-3.77362	8.64883	0.00941981	0.005625	0.0091407	0.00555921	0.106297	0.019818	TRUE	-1.37882	0.0418	1.37882	551
235	LOC100891929	deleted in malignant brain tumors 1 protein			100891929	0.9712	0.0288	3.51816	3.55712e-05	3.68166e-06	0	0.25	3.02628	2.91026	2.22656	-5.83578	11.2943	0.0251195	0.00819079	0.0240728	0.00792763	0.300151	0.0259722	TRUE	-1.54061	0.0288	1.54061	990
970	LOC100888203	deleted in malignant brain tumors 1 protein			100888203	0.9558	0.0442	3.07382	5.55458e-06	8.3903e-07	0	0.25	2.27872	2.47573	2.51281	-6.40525	10.8626	0.00547744	0.00141447	0.00547744	0.00141447	0.0582077	0.0063382	TRUE	-1.35458	0.0442	1.35458	233
449	LOC754303	deleted in malignant brain tumors 1 protein, transcript variant X1			754303	0.9648	0.0352	3.31087	1.30085e-05	1.70921e-06	0	0.25	3.00802	3.04058	2.10408	-4.60679	10.352	0.0107456	0.00598684	0.0104665	0.00582237	0.1292	0.0139909	TRUE	-1.45346	0.0352	1.45346	591
851	LOC589340	deleted in malignant brain tumors 1 protein, transcript variant X1			589340	0.9574	0.0426	3.11237	3.29432e-05	7.27456e-06	0	0.25	2.66194	2.68365	3.39088	-10.2264	13.342	0.0371908	0.0140132	0.0302481	0.0116776	0.323517	0.0611293	TRUE	-1.37059	0.0426	1.37059	1485
1170	LOC105439307	deleted in malignant brain tumors 1 protein-like			105439307	0.9532	0.0468	3.01394	3.14913e-06	5.74503e-07	0	0.25	2.57574	2.54328	2.71625	-8.2455	11.5328	0.00233751	0.000723684	0.00233751	0.000723684	0.0287206	0.00376436	TRUE	-1.32975	0.0468	1.32975	94
1423	LOC100891837	delta-like protein A			100891837	0.9506	0.0494	2.95714	4.62454e-06	1.54668e-06	0	0.25	1.96968	2.05348	2.67483	-7.87549	10.7969	0.00334927	0.00184211	0.00317482	0.00180921	0.0415105	0.0100847	TRUE	-1.30627	0.0494	1.30627	208
1446	LOC100888280	demethylmenaquinone methyltransferase, transcript variant X2			100888280	0.9504	0.0496	2.95289	3.40277e-05	8.17189e-06	0	0.25	1.77991	1.94099	2.21948	-6.42508	8.86295	0.033074	0.0133553	0.0293759	0.0119408	0.342531	0.0338189	TRUE	-1.30452	0.0496	1.30452	1701
609	LOC764650	dentin sialophosphoprotein			764650	0.9616	0.0384	3.22054	1.73705e-05	3.98811e-06	0	0.25	2.32642	2.22597	1.94702	-4.27584	10.6843	0.0169905	0.0106579	0.016223	0.0101316	0.168913	0.0300408	TRUE	-1.41567	0.0384	1.41567	1031
785	LOC575562	D-glucuronyl C5-epimerase, transcript variant X4			575562	0.9582	0.0418	3.13216	0.000129816	1.33836e-05	0	0.25	2.65962	2.6871	2.80379	-8.01282	12.1995	0.102641	0.0202303	0.0851969	0.0174342	1.47173	0.0612157	TRUE	-1.37882	0.0418	1.37882	3633
874	LOC115919384	diamine acetyltransferase 2-like			115919384	0.957	0.043	3.1026	2.70977e-05	2.3907e-06	0	0.25	2.871	2.94427	2.85998	-7.00211	13.2326	0.0198514	0.00516447	0.0187001	0.00509868	0.211763	0.0160228	TRUE	-1.36653	0.043	1.36653	709
1097	LOC115923124	diphosphoinositol polyphosphate phosphohydrolase 1-like			115923124	0.9542	0.0458	3.03659	6.15759e-06	1.53485e-06	0	0.25	2.05436	2.07814	1.87284	-6.13011	8.58188	0.00418658	0.00226974	0.00411681	0.00223684	0.0489995	0.00632868	TRUE	-1.33913	0.0458	1.33913	301
1118	LOC105445300	diphthine methyltransferase			105445300	0.954	0.046	3.03202	3.07495e-06	7.68584e-07	0	0.25	2.26479	2.23598	1.72443	-4.56733	9.26605	0.00170952	0.00161184	0.00170952	0.00161184	0.0210841	0.00432934	TRUE	-1.33724	0.046	1.33724	134
918	LOC574665	DNA (cytosine-5)-methyltransferase PliMCI			574665	0.9566	0.0434	3.09293	3.47254e-05	9.60565e-06	0	0.25	2.48846	2.3452	2.21924	-9.35768	12.4796	0.0306667	0.0200658	0.0240031	0.0143092	0.280037	0.0560951	TRUE	-1.36251	0.0434	1.36251	1652
526	LOC115924834	DNA damage-binding protein 2-like			115924834	0.9632	0.0368	3.26476	6.07269e-06	1.13757e-06	0	0.25	2.40572	2.40609	1.51187	-3.60623	7.97869	0.00313994	0.00105263	0.00307016	0.00105263	0.038457	0.0049308	TRUE	-1.43415	0.0368	1.43415	156
1285	LOC100892776	DNA damage-regulated autophagy modulator protein 1			100892776	0.952	0.048	2.98736	7.30492e-05	7.56125e-06	0	0.25	2.69117	2.66629	2.64795	-6.55857	13.2644	0.047727	0.00865132	0.0422496	0.00766447	0.591985	0.0306226	TRUE	-1.31876	0.048	1.31876	1691
308	LOC100892870	DNA damage-regulated autophagy modulator protein 1, transcript variant X1			100892870	0.9688	0.0312	3.43564	0.000136578	1.00215e-05	0	0.25	3.46399	3.5682	2.57987	-5.56601	11.7029	0.0936399	0.0141776	0.0790566	0.0126316	1.2706	0.055279	TRUE	-1.50585	0.0312	1.50585	3004
213	LOC583635	DNA ligase 1, transcript variant X3			583635	0.9718	0.0282	3.53983	0.00015791	1.70665e-05	0	0.25	2.92063	3.05981	2.04915	-4.46738	10.2313	0.136134	0.0193092	0.107595	0.0156908	1.63334	0.0875998	TRUE	-1.54975	0.0282	1.54975	4474
923	LOC593059	DNA mismatch repair protein Msh6			593059	0.9564	0.0436	3.08812	1.17573e-05	3.16074e-06	0	0.25	2.1585	2.13935	1.48058	-6.82818	8.51923	0.00833828	0.00559211	0.00788473	0.00532895	0.0831648	0.0191339	TRUE	-1.36051	0.0436	1.36051	552
304	LOC581218	DNA repair protein complementing XP-C cells homolog, transcript variant X1			581218	0.9688	0.0312	3.43564	2.22882e-05	5.07135e-06	0	0.25	2.45485	2.43897	1.51316	-5.16821	7.78347	0.014967	0.00460526	0.0136762	0.00384868	0.152015	0.0165362	TRUE	-1.50585	0.0312	1.50585	800
415	LOC115922134	DNA repair protein RAD50-like			115922134	0.9654	0.0346	3.32869	4.06871e-05	6.93985e-06	0	0.25	2.55717	2.71861	1.96166	-5.41747	8.83548	0.0337369	0.00973684	0.0304574	0.00894737	0.379586	0.026579	TRUE	-1.46092	0.0346	1.46092	1379
1421	LOC593295	DNA repair protein RAD51 homolog 2, transcript variant X2			593295	0.9506	0.0494	2.95714	8.55544e-06	2.1128e-06	0	0.25	2.01152	2.06995	1.86848	-5.58476	9.72547	0.00593099	0.00279605	0.00575655	0.00266447	0.0680144	0.00754245	TRUE	-1.30627	0.0494	1.30627	346
146	LOC100892048	DNA repair-scaffolding protein			100892048	0.9748	0.0252	3.65539	6.11713e-05	4.82197e-06	0	0.25	3.53178	3.55801	2.07719	-3.66861	10.816	0.0482504	0.00585526	0.0409238	0.00565789	0.55648	0.0193715	TRUE	-1.5986	0.0252	1.5986	1724
873	LOC592140	DNA replication ATP-dependent helicase/nuclease DNA2, transcript variant X2			592140	0.957	0.043	3.1026	1.91497e-06	5.65227e-07	0	0.25	2.56394	2.57562	2.56877	-6.72743	11.5568	0.00136064	0.00266447	0.00129086	0.00226974	0.0136327	0.00291051	TRUE	-1.36653	0.043	1.36653	159
1231	LOC591288	DNA topoisomerase 3-beta-1			591288	0.9524	0.0476	2.99615	6.25149e-06	1.582e-06	0	0.25	2.19747	2.18766	1.65694	-4.15428	7.62676	0.00429125	0.00256579	0.00404703	0.0025	0.0439195	0.0106424	TRUE	-1.32239	0.0476	1.32239	229
232	SpZ12-1	DNA-binding protein with twelve Zn fingers			373470	0.9712	0.0288	3.51816	1.29616e-05	2.33139e-06	0	0.25	2.54562	2.54755	1.73013	-4.08424	8.12135	0.0119666	0.00509868	0.0114782	0.00493421	0.13329	0.0131642	TRUE	-1.54061	0.0288	1.54061	629
754	LOC753259	DNA-directed primase/polymerase protein			753259	0.9588	0.0412	3.14724	1.74966e-06	3.4649e-07	0	0.25	2.7873	2.7667	2.76458	-6.46498	12.4547	0.00153508	0.000888158	0.00153508	0.000855263	0.0113229	0.00187587	TRUE	-1.3851	0.0412	1.3851	108
489	LOC584058	double-stranded RNA-specific adenosine deaminase			584058	0.964	0.036	3.28757	6.70828e-05	8.74398e-06	0	0.25	2.68652	2.84201	2.18556	-5.25626	9.7976	0.0504483	0.0156579	0.046192	0.0143421	0.648422	0.0586633	TRUE	-1.4437	0.036	1.4437	2161
399	LOC115918884	double-stranded RNA-specific adenosine deaminase-like			115918884	0.9662	0.0338	3.35291	5.15612e-05	7.0384e-06	0	0.25	2.66722	2.86508	2.42895	-7.33417	11.1744	0.0522276	0.0138487	0.0479015	0.0123026	0.639942	0.0418302	TRUE	-1.47108	0.0338	1.47108	2133
41	LOC576577	dr1-associated corepressor, transcript variant X1			576577	0.9822	0.0178	4.0106	4.80356e-06	7.10042e-07	0	0.25	2.87937	2.86585	1.34761	-3.30925	7.88627	0.00460524	0.00131579	0.00460524	0.00131579	0.0471155	0.00370174	TRUE	-1.74958	0.0178	1.74958	214
1301	LOC582636	DTW domain-containing protein 1			582636	0.9518	0.0482	2.983	1.00674e-05	2.67373e-06	0	0.25	2.27635	2.1959	1.92459	-4.47505	9.19134	0.00969891	0.00592105	0.00941981	0.00585526	0.0943144	0.0156978	TRUE	-1.31695	0.0482	1.31695	575
385	LOC591292	dual specificity testis-specific protein kinase 2			591292	0.9666	0.0334	3.36523	0.000190352	2.36715e-05	0	0.25	2.8851	2.99535	1.94487	-4.42042	9.13167	0.169871	0.0432895	0.144298	0.0380592	1.98769	0.162	TRUE	-1.47625	0.0334	1.47625	6049
765	LOC105441720	dual specificity testis-specific protein kinase 2-like			105441720	0.9586	0.0414	3.14219	0.000414895	5.91119e-05	0	0.25	2.90266	2.94744	2.30215	-4.91666	9.52061	0.399679	0.102039	0.273314	0.0817105	4.22003	0.461849	TRUE	-1.383	0.0414	1.383	11356
1042	LOC115929791	dual specificity tyrosine-phosphorylation-regulated kinase 2-like			115929791	0.9548	0.0452	3.0504	8.74155e-06	1.86512e-06	0	0.25	2.13541	2.24963	2.4327	-7.22059	9.94915	0.00774518	0.00223684	0.00750096	0.00213816	0.0886018	0.00916533	TRUE	-1.34486	0.0452	1.34486	432
222	LOC105437865	early nodulin-75-like			105437865	0.9716	0.0284	3.53255	2.37549e-05	4.15572e-06	0	0.25	2.53844	2.53177	1.48887	-2.68039	8.30574	0.0217353	0.00661184	0.0210725	0.00634868	0.220957	0.022747	TRUE	-1.54668	0.0284	1.54668	923
1418	LOC115918649	early nodulin-75-like			115918649	0.9506	0.0494	2.95714	1.47824e-05	3.48153e-06	0	0.25	2.28572	2.28462	1.59689	-4.87284	7.50923	0.014025	0.00970395	0.0137459	0.00953947	0.150459	0.029986	TRUE	-1.30627	0.0494	1.30627	826
1078	LOC105437583	EKC/KEOPS complex subunit PCC1-like			105437583	0.9544	0.0456	3.04117	2.72542e-05	4.40387e-06	0	0.25	2.28123	2.25654	2.01669	-4.90964	10.1668	0.0248055	0.009375	0.0239333	0.00881579	0.331262	0.0224941	TRUE	-1.34104	0.0456	1.34104	1157
1264	LOC593296	elongation of very long chain fatty acids protein 4			593296	0.9522	0.0478	2.99175	3.31727e-06	8.36605e-07	0	0.25	1.24271	1.35241	3.80314	-10.9201	15.3724	0.000837316	0.000888158	0.00076754	0.000855263	0.0138338	0.00255664	TRUE	-1.32057	0.0478	1.32057	52
1017	LOC583486	endothelin-converting enzyme 1-like			583486	0.9552	0.0448	3.05971	3.76304e-06	7.16965e-07	0	0.25	1.99905	2.07472	2.53154	-7.55222	11.4652	0.00115131	0.00134868	0.00108153	0.00131579	0.0124375	0.00289203	TRUE	-1.34872	0.0448	1.34872	133
1015	LOC764252	enoyl-CoA delta isomerase 2, peroxisomal			764252	0.9552	0.0448	3.05971	5.41036e-06	1.33861e-06	0	0.25	2.17294	2.15886	1.4468	-3.01039	7.76015	0.00523323	0.00233553	0.00512856	0.00233553	0.0511625	0.00718154	TRUE	-1.34872	0.0448	1.34872	267
68	LOC115917904	epsilon-sarcoglycan-like, transcript variant X1			115917904	0.9802	0.0198	3.90207	9.05648e-06	6.40786e-07	0	0.25	3.56214	3.61707	2.17986	-4.53799	10.4352	0.00634965	0.00105263	0.00617521	0.00101974	0.090996	0.00321702	TRUE	-1.70333	0.0198	1.70333	279
1355	LOC105445033	erythrocyte band 7 integral membrane protein-like			105445033	0.9512	0.0488	2.96999	6.24288e-06	1.5755e-06	0	0.25	1.02662	0.983035	3.66409	-10.4351	12.5192	0.00313994	0.00513158	0.00282594	0.00503289	0.0533309	0.0110442	TRUE	-1.31158	0.0488	1.31158	292
698	LOC115919843	erythroid differentiation-related factor 1-like			115919843	0.9598	0.0402	3.17286	1.69838e-05	2.12724e-06	0	0.25	2.61949	2.77513	2.22156	-5.79547	10.6656	0.0143739	0.00404605	0.0137808	0.00401316	0.157559	0.0117194	TRUE	-1.39577	0.0402	1.39577	573
824	LOC591714	ets DNA-binding protein pokkuri, transcript variant X1			591714	0.9576	0.0424	3.11728	0.000159947	3.57889e-05	0	0.25	2.10735	2.19918	2.22392	-6.55286	9.60274	0.1294	0.0417105	0.1122	0.0328618	1.6271	0.1392	TRUE	-1.37263	0.0424	1.37263	5557
1	LOC583067	eukaryotic elongation factor 2 kinase, transcript variant X1			583067	0.9936	0.0064	5.04504	0.000140121	1.26085e-05	0	0.25	3.67622	3.64592	1.53217	-3.59815	9.72608	0.139902	0.0199342	0.123086	0.0175987	1.5481	0.0624023	TRUE	-2.19382	0.0064	2.19382	5271
483	LOC115918220	eukaryotic elongation factor 2 kinase-like, transcript variant X1			115918220	0.964	0.036	3.28757	2.08145e-05	4.05204e-06	0	0.25	2.39361	2.39135	1.50424	-3.35583	8.18895	0.0195025	0.005625	0.0191885	0.00536184	0.202446	0.017668	TRUE	-1.4437	0.036	1.4437	930
1361	LOC579674	extended synaptotagmin-2, transcript variant X1			579674	0.951	0.049	2.96569	0.000160217	3.66923e-05	0	0.25	1.94582	2.04214	2.1757	-6.05504	7.84986	0.131005	0.0823355	0.109409	0.0702632	1.6051	0.334192	TRUE	-1.3098	0.049	1.3098	5785
1276	LOC579397	extracellular matrix protein 3			579397	0.952	0.048	2.98736	2.55789e-05	2.76031e-05	0	0.25	1.03846	0.974003	3.83481	-12.0975	14.4533	0.00509367	0.0770395	0.00150019	0.0150329	0.0257855	0.1465	TRUE	-1.31876	0.048	1.31876	564
566	LOC578527	fanconi-associated nuclease 1, transcript variant X1			578527	0.9624	0.0376	3.24243	2.02851e-05	4.13367e-06	0	0.25	2.33128	2.32816	1.69135	-3.90639	9.42254	0.0153159	0.00713816	0.014653	0.00664474	0.165649	0.0171676	TRUE	-1.42481	0.0376	1.42481	809
660	LOC576451	fas-binding factor 1 homolog			576451	0.9606	0.0394	3.19379	2.02005e-05	4.46316e-06	0	0.25	2.26194	2.25531	1.46134	-2.5444	6.51966	0.0203049	0.011875	0.0197467	0.0113158	0.235244	0.0227802	TRUE	-1.4045	0.0394	1.4045	1175
89	LOC589685	F-box only protein 22			589685	0.978	0.022	3.79447	1.55354e-05	2.77762e-06	0	0.25	2.6992	2.74867	1.45743	-3.92943	8.1443	0.0130831	0.00493421	0.0126644	0.00470395	0.139711	0.011849	TRUE	-1.65758	0.022	1.65758	719
66	LOC582398	F-box only protein 9, transcript variant X1			582398	0.9804	0.0196	3.91243	4.4467e-05	6.28357e-06	0	0.25	2.74717	2.81772	1.34015	-3.35899	7.1324	0.0354464	0.0140132	0.0334927	0.0133224	0.3953	0.0355915	TRUE	-1.70774	0.0196	1.70774	1923
548	LOC115921723	F-box/LRR-repeat protein 15-like, transcript variant X2			115921723	0.9628	0.0372	3.25354	4.76133e-06	1.11148e-06	0	0.25	2.1704	2.2419	2.00298	-5.54855	9.14004	0.00355859	0.00190789	0.00352371	0.00184211	0.0370119	0.00436388	TRUE	-1.42946	0.0372	1.42946	217
144	LOC593017	F-box/LRR-repeat protein 8, transcript variant X2			593017	0.9748	0.0252	3.65539	4.54321e-05	4.24262e-06	0	0.25	3.22606	3.29202	2.21017	-4.99027	11.0715	0.0619265	0.01375	0.0572864	0.0134211	0.621287	0.0399099	TRUE	-1.5986	0.0252	1.5986	2656
1107	LOC589190	F-box/LRR-repeat protein 8, transcript variant X2			589190	0.9542	0.0458	3.03659	1.64997e-05	3.19168e-06	0	0.25	2.29059	2.32343	2.13774	-5.27592	9.91779	0.0163626	0.00674342	0.015909	0.00674342	0.152983	0.0215863	TRUE	-1.33913	0.0458	1.33913	833
628	LOC755232	F-box/WD repeat-containing protein 11			755232	0.9612	0.0388	3.20976	4.66993e-06	1.20677e-06	0	0.25	2.33491	2.40429	1.71245	-5.10607	8.96382	0.0023724	0.000657895	0.00230262	0.000625	0.0257576	0.00234556	TRUE	-1.41117	0.0388	1.41117	128
342	LOC590241	F-box/WD repeat-containing protein 2, transcript variant X3			590241	0.9676	0.0324	3.39666	1.38259e-05	2.77687e-06	0	0.25	2.57633	2.55166	1.52651	-5.08192	8.20541	0.0154555	0.00453947	0.0148275	0.004375	0.131654	0.0152624	TRUE	-1.48945	0.0324	1.48945	716
730	LOC582724	ferrochelatase, mitochondrial			582724	0.9592	0.0408	3.15742	7.43327e-05	1.51465e-05	0	0.25	2.27138	2.17442	1.66118	-2.9882	8.86538	0.071451	0.0442434	0.0659038	0.0397697	0.7572	0.108828	TRUE	-1.38934	0.0408	1.38934	3647
818	LOC578366	fibrillin-1			578366	0.9578	0.0422	3.12222	4.30972e-06	5.22428e-07	0	0.25	2.94382	2.9144	2.17892	-4.2294	10.6715	0.00380281	0.000394737	0.00380281	0.000394737	0.035683	0.000419643	TRUE	-1.37469	0.0422	1.37469	137
1013	LOC105445922	fibrous sheath-interacting protein 2-like			105445922	0.9554	0.0446	3.0644	1.22379e-05	2.21976e-06	0	0.25	2.46544	2.48431	1.84021	-5.95966	8.30868	0.00941981	0.00296053	0.00907093	0.00279605	0.130149	0.00951149	TRUE	-1.35067	0.0446	1.35067	457
512	LOC583248	focadhesin, transcript variant X2			583248	0.9636	0.0364	3.27611	1.98628e-05	3.47043e-06	0	0.25	2.40541	2.41427	1.77369	-4.44443	8.42423	0.0156997	0.00986842	0.0152112	0.00960526	0.197958	0.0242725	TRUE	-1.4389	0.0364	1.4389	912
384	LOC591753	formin-like protein 3, transcript variant X2			591753	0.9666	0.0334	3.36523	1.54049e-05	2.79236e-06	0	0.25	2.73126	2.76041	1.67057	-7.79162	9.53028	0.0133622	0.00555921	0.012804	0.00539474	0.146582	0.0220319	TRUE	-1.47625	0.0334	1.47625	666
627	LOC593203	fructose-2,6-bisphosphatase TIGAR, transcript variant X2			593203	0.9612	0.0388	3.20976	9.27279e-05	1.43399e-05	0	0.25	2.71383	2.71633	2.56149	-7.29874	10.6368	0.0741025	0.0344408	0.067404	0.0319408	0.842507	0.118973	TRUE	-1.41117	0.0388	1.41117	3484
612	LOC100890101	G patch domain-containing protein 1			100890101	0.9616	0.0384	3.22054	1.80079e-05	2.69782e-06	0	0.25	2.4173	2.37001	1.73076	-3.39241	8.64695	0.014025	0.00523026	0.0137808	0.00503289	0.178016	0.013559	TRUE	-1.41567	0.0384	1.41567	718
465	LOC575698	G patch domain-containing protein 11			575698	0.9644	0.0356	3.29916	1.84452e-05	4.1765e-06	0	0.25	2.33353	2.30734	1.5505	-5.22322	8.27661	0.0206538	0.0102303	0.0188396	0.00894737	0.181688	0.0220559	TRUE	-1.44855	0.0356	1.44855	1179
747	LOC105442476	G patch domain-containing protein 1-like			105442476	0.9588	0.0412	3.14724	1.71363e-05	8.77678e-07	0	0.25	3.16007	3.10624	2.64038	-6.31438	12.0194	0.0122109	0.00121711	0.0121062	0.00121711	0.160109	0.004424	TRUE	-1.3851	0.0412	1.3851	469
981	LOC586550	gastric triacylglycerol lipase			586550	0.9558	0.0442	3.07382	5.96606e-05	1.62216e-05	0	0.25	1.93081	1.97573	1.26408	-2.73744	6.35827	0.0615428	0.0423355	0.056484	0.03875	0.623426	0.13752	TRUE	-1.35458	0.0442	1.35458	3511
540	LOC590387	GDH/6PGL endoplasmic bifunctional protein, transcript variant X1			590387	0.9628	0.0372	3.25354	7.462e-06	1.96977e-06	0	0.25	2.06776	2.08062	1.16585	-1.94412	6.28334	0.00889649	0.004375	0.00868716	0.00424342	0.0862523	0.0142804	TRUE	-1.42946	0.0372	1.42946	477
501	LOC100890825	gem-associated protein 6-like			100890825	0.9638	0.0362	3.28182	6.19563e-06	8.97751e-07	0	0.25	2.98458	2.9435	2.05068	-7.83696	10.1084	0.00289572	0.00115132	0.00268639	0.00115132	0.0244306	0.00408444	TRUE	-1.44129	0.0362	1.44129	163
946	LOC100891813	germinal-center associated nuclear protein			100891813	0.956	0.044	3.07857	2.2647e-05	6.57098e-06	0	0.25	1.96719	1.93209	1.27179	-3.92285	7.72702	0.0244915	0.0163158	0.0231658	0.0141118	0.240595	0.0382707	TRUE	-1.35655	0.044	1.35655	1501
1381	LOC105441766	glucose-6-phosphate exchanger SLC37A4-like, transcript variant X4			105441766	0.9508	0.0492	2.96141	1.65859e-05	2.84807e-06	0	0.25	2.17809	2.07295	1.53467	-4.10141	8.69785	0.0166417	0.0106908	0.0159439	0.0103947	0.212511	0.0338981	TRUE	-1.30803	0.0492	1.30803	999
842	LOC757265	glutamate formimidoyltransferase, transcript variant X2			757265	0.9574	0.0426	3.11237	4.29311e-05	6.8546e-06	0	0.25	2.40023	2.44887	1.71872	-4.25897	8.68227	0.0392841	0.0117105	0.0362488	0.0112829	0.426385	0.0462695	TRUE	-1.37059	0.0426	1.37059	1605
168	LOC115927689	glutamic acid-rich protein-like			115927689	0.9738	0.0262	3.61545	3.12411e-05	3.65001e-06	0	0.25	3.08538	3.18722	2.50692	-6.69573	12.4116	0.0280152	0.00957237	0.0261312	0.00917763	0.332303	0.0399189	TRUE	-1.5817	0.0262	1.5817	1267
4	LOC763697	glutaminase kidney isoform, mitochondrial, transcript variant X1			763697	0.9912	0.0088	4.72416	5.54197e-05	4.36062e-06	0	0.25	3.63428	3.74173	1.48057	-3.53254	8.03829	0.048983	0.0128947	0.045878	0.0122039	0.519355	0.0376095	TRUE	-2.05552	0.0088	2.05552	2088
1236	LOC580774	glutathione S-transferase 1			580774	0.9524	0.0476	2.99615	2.3581e-06	8.12547e-07	0	0.25	1.82514	1.78574	3.35272	-9.58251	14.9014	0.00104665	0.000394737	0.000907093	0.000361842	0.00595012	0.00103489	TRUE	-1.32239	0.0476	1.32239	57
546	LOC574614	glutathione S-transferase theta-1			574614	0.9628	0.0372	3.25354	2.70242e-06	2.88954e-07	0	0.25	2.91117	2.88125	2.19813	-5.34599	10.3267	0.00143042	0.000164474	0.00139553	0.000164474	0.0190456	0.000249542	TRUE	-1.42946	0.0372	1.42946	65
1114	LOC589776	glutathione S-transferase theta-1			589776	0.954	0.046	3.03202	4.88748e-06	8.90048e-07	0	0.25	2.32374	2.37203	2.18768	-5.98187	10.1968	0.00439591	0.00131579	0.00439591	0.00131579	0.0496628	0.00635357	TRUE	-1.33724	0.046	1.33724	179
404	LOC115918485	glutenin, low molecular weight subunit-like			115918485	0.9658	0.0342	3.34073	1.01624e-05	2.00009e-06	0	0.25	2.38127	2.4196	1.47754	-3.70526	7.19765	0.00798939	0.00335526	0.00774518	0.00335526	0.0836018	0.0125793	TRUE	-1.46597	0.0342	1.46597	369
1251	LOC105446994	glycine--tRNA ligase-like			105446994	0.9522	0.0478	2.99175	5.80032e-06	1.49313e-06	0	0.25	1.95556	2.01127	1.43083	-4.53843	7.31133	0.00404703	0.00414474	0.00394236	0.00411184	0.0350435	0.01125	TRUE	-1.32057	0.0478	1.32057	314
568	LOC757161	glycogen-binding subunit 76A			757161	0.9624	0.0376	3.24243	6.89192e-05	9.71938e-06	0	0.25	2.88367	2.97975	2.28626	-5.3378	9.91599	0.064578	0.0208882	0.0565537	0.0180592	0.757949	0.0646665	TRUE	-1.42481	0.0376	1.42481	2973
588	LOC115925452	glycoprotein 3-alpha-L-fucosyltransferase A-like			115925452	0.962	0.038	3.23143	1.38011e-05	3.17077e-06	0	0.25	2.41275	2.38737	1.62926	-3.91616	8.16317	0.0129784	0.00851974	0.0128737	0.00809211	0.132071	0.0270668	TRUE	-1.42022	0.038	1.42022	649
234	LOC591903	glycoprotein endo-alpha-1,2-mannosidase			591903	0.9712	0.0288	3.51816	4.69012e-06	1.22627e-06	0	0.25	2.08052	2.0604	1.1052	-2.47878	6.54516	0.00481457	0.00388158	0.00477968	0.00388158	0.0451756	0.0132425	TRUE	-1.54061	0.0288	1.54061	307
1253	LOC576989	glycosyltransferase-like domain-containing protein 1, transcript variant X1			576989	0.9522	0.0478	2.99175	6.79744e-06	1.48328e-06	0	0.25	2.18835	2.25369	1.86101	-4.63203	9.55919	0.0047099	0.00134868	0.00457035	0.00131579	0.0582204	0.00631201	TRUE	-1.32057	0.0478	1.32057	205
778	LOC584307	glyoxalase domain-containing protein 5-like, transcript variant X2			584307	0.9584	0.0416	3.13716	1.88847e-06	3.5486e-07	0	0.25	2.38827	2.3809	1.99132	-5.22039	10.4616	0.00101176	0.000263158	0.00101176	0.000263158	0.0118827	0.000831288	TRUE	-1.38091	0.0416	1.38091	52
1473	LOC115918251	golgin subfamily A member 6-like protein 6, transcript variant X2			115918251	0.95	0.05	2.94444	1.09483e-05	3.17559e-06	0	0.25	1.84143	1.85295	2.23544	-7.52398	10.1604	0.0064892	0.00644737	0.00634965	0.00641447	0.0808407	0.021372	TRUE	-1.30103	0.05	1.30103	466
284	LOC100890795	golgin subfamily A member 6-like protein 7, transcript variant X1			100890795	0.9692	0.0308	3.44896	2.09571e-05	5.77679e-06	0	0.25	2.06205	2.02666	1.15008	-3.29868	6.18146	0.0189443	0.00532895	0.0184907	0.00496711	0.191902	0.0169538	TRUE	-1.51145	0.0308	1.51145	963
1223	LOC584366	G-protein coupled receptor GRL101			584366	0.9526	0.0474	3.00057	6.75452e-06	4.68974e-07	0	0.25	2.82731	2.73411	3.42471	-8.01496	13.6637	0.00181419	0.000394737	0.00156997	0.000394737	0.0281085	0.000936924	TRUE	-1.32422	0.0474	1.32422	64
1106	LOC105444718	G-protein coupled receptor moody-like			105444718	0.9542	0.0458	3.03659	3.28661e-06	7.46862e-07	0	0.25	2.54364	2.49716	1.94762	-3.72795	8.99841	0.00230262	0.00101974	0.00226773	0.00101974	0.023349	0.00209789	TRUE	-1.33913	0.0458	1.33913	100
1191	LOC105444077	G-protein coupled receptor moody-like			105444077	0.953	0.047	3.00947	2.93624e-05	4.24537e-06	0	0.25	2.42871	2.67412	2.63619	-6.39921	9.72531	0.0261661	0.00835526	0.0246311	0.00796053	0.269209	0.0248799	TRUE	-1.3279	0.047	1.3279	1154
1392	LOC100891794	gypsy retrotransposon integrase-like protein 1			100891794	0.9508	0.0492	2.96141	4.34574e-06	6.55056e-07	0	0.25	1.77125	1.78681	3.05993	-9.03228	14.373	0.00317482	0.000625	0.00303527	0.000625	0.0453072	0.00188858	TRUE	-1.30803	0.0492	1.30803	129
1401	LOC574851	headcase protein homolog			574851	0.9508	0.0492	2.96141	0.000360779	6.80941e-05	0	0.25	2.45487	2.49107	2.09174	-5.17205	10.7432	0.377944	0.117599	0.258521	0.0917434	3.4136	0.496662	TRUE	-1.30803	0.0492	1.30803	13771
8	LOC100889387	heparan sulfate glucosamine 3-O-sulfotransferase 5			100889387	0.9902	0.0098	4.61552	2.57615e-05	4.47219e-06	0	0.25	2.61696	2.50741	1.16591	-1.58269	7.61561	0.0232704	0.00532895	0.022154	0.00516447	0.227397	0.016272	TRUE	-2.00877	0.0098	2.00877	1005
1077	LOC586860	heparanase			586860	0.9544	0.0456	3.04117	2.36414e-05	4.6636e-06	0	0.25	2.34804	2.46317	2.63943	-7.04773	11.2335	0.0181767	0.00657895	0.0175139	0.00638158	0.202038	0.030627	TRUE	-1.34104	0.0456	1.34104	731
423	LOC590469	hexosaminidase D-like			590469	0.9654	0.0346	3.32869	2.92254e-06	4.22591e-07	0	0.25	2.79833	2.6898	2.0883	-4.0589	10.6286	0.00153508	0.000493421	0.00153508	0.000493421	0.0241531	0.00106358	TRUE	-1.46092	0.0346	1.46092	89
118	LOC754893	histone acetyltransferase KAT6B, transcript variant X1			754893	0.9758	0.0242	3.6969	6.32662e-05	5.79404e-06	0	0.25	3.26112	3.38527	1.86385	-3.71693	8.55913	0.0414123	0.00894737	0.0385514	0.00832237	0.536022	0.0271369	TRUE	-1.61618	0.0242	1.61618	1797
395	LOC100893415	histone deacetylase 6, transcript variant X1			100893415	0.9662	0.0338	3.35291	3.8906e-05	7.28313e-06	0	0.25	2.56564	2.60838	1.68571	-4.71946	8.60642	0.0309807	0.0177961	0.0280152	0.0150987	0.35407	0.0410824	TRUE	-1.47108	0.0338	1.47108	1600
1056	LOC105437105	histone H4			105437105	0.9546	0.0454	3.04578	7.63618e-06	1.03846e-06	0	0.25	2.75724	2.84842	2.49512	-5.7632	10.9452	0.00488435	0.00210526	0.00481457	0.00197368	0.0683098	0.00537201	TRUE	-1.34294	0.0454	1.34294	215
511	LOC580814	histone-lysine N-methyltransferase EHMT2, transcript variant X1			580814	0.9636	0.0364	3.27611	3.34055e-05	5.76516e-06	0	0.25	2.45425	2.5185	1.74836	-4.58696	8.71244	0.0272128	0.00891447	0.0255382	0.00861842	0.337049	0.0315425	TRUE	-1.4389	0.0364	1.4389	1284
602	LOC115918651	histone-lysine N-methyltransferase NSD2-like			115918651	0.9616	0.0384	3.22054	3.62759e-05	9.85909e-06	0	0.25	2.03831	1.99886	1.26758	-3.89915	6.25927	0.0384468	0.0303289	0.0360744	0.0276316	0.38128	0.083283	TRUE	-1.41567	0.0384	1.41567	2385
467	LOC100890770	histone-lysine N-methyltransferase PRDM9			100890770	0.9644	0.0356	3.29916	1.61874e-05	3.43572e-06	0	0.25	2.29324	2.28107	1.5936	-3.63586	8.0077	0.0141995	0.00858553	0.0137808	0.00825658	0.149744	0.0217007	TRUE	-1.44855	0.0356	1.44855	880
683	LOC576115	histone-lysine N-methyltransferase SMYD3			576115	0.9602	0.0398	3.18327	8.41164e-06	1.60292e-06	0	0.25	2.58628	2.5704	1.79157	-3.47879	9.29688	0.00791962	0.00299342	0.00788473	0.00299342	0.0750464	0.00772747	TRUE	-1.40012	0.0398	1.40012	399
191	LOC115929332	histone-lysine N-methyltransferase SMYD3-like			115929332	0.9726	0.0274	3.56943	9.09484e-06	1.1843e-06	0	0.25	2.73843	2.77682	1.84507	-4.02409	10.4528	0.0076754	0.00157895	0.00750096	0.00154605	0.0794289	0.00538974	TRUE	-1.56225	0.0274	1.56225	296
216	LOC100891503	histone-lysine N-methyltransferase SMYD3-like			100891503	0.9718	0.0282	3.53983	6.00031e-06	7.13598e-07	0	0.25	2.88733	2.97971	2.16845	-4.86998	11.0982	0.00627987	0.000953947	0.0062101	0.000953947	0.053264	0.00385436	TRUE	-1.54975	0.0282	1.54975	237
362	LOC588416	HIV Tat-specific factor 1 homolog			588416	0.967	0.033	3.37769	2.43546e-05	5.40106e-06	0	0.25	2.28818	2.40805	1.45004	-3.60961	7.34449	0.0280501	0.0174013	0.0270035	0.0168092	0.271062	0.051947	TRUE	-1.48149	0.033	1.48149	1748
551	LOC757216	homeobox protein Meis1			757216	0.9626	0.0374	3.24797	0.000146276	1.73204e-05	0	0.25	2.8823	2.88556	2.44889	-5.77405	10.9799	0.0965705	0.0220724	0.0777658	0.0176974	1.33755	0.0843809	TRUE	-1.42713	0.0374	1.42713	3426
803	LOC577823	homeobox protein Nkx-2.5			577823	0.958	0.042	3.12718	1.04513e-05	1.91034e-06	0	0.25	2.6378	2.62636	3.65588	-9.67166	15.5695	0.00457035	0.00144737	0.00369815	0.00118421	0.0304932	0.00469922	TRUE	-1.37675	0.042	1.37675	510
865	LOC576184	homeobox protein SIX4			576184	0.9572	0.0428	3.10747	5.99547e-05	1.0764e-05	0	0.25	2.44822	2.5255	2.58873	-8.66685	11.2824	0.0525765	0.0314803	0.0467851	0.0250329	0.659272	0.0837966	TRUE	-1.36856	0.0428	1.36856	2618
270	LOC752046	homeodomain-interacting protein kinase 2, transcript variant X1			752046	0.97	0.03	3.4761	0.000680683	9.38296e-05	0	0.25	2.68843	2.75863	1.91113	-4.2455	9.74764	0.553501	0.278125	0.37435	0.195559	6.93235	0.920274	TRUE	-1.52288	0.03	1.52288	21384
111	LOC586153	host cell factor 2, transcript variant X1			586153	0.9762	0.0238	3.71398	5.04385e-05	1.0397e-05	0	0.25	2.47601	2.33555	1.45911	-3.6665	9.11689	0.0418658	0.0322368	0.0395283	0.0302303	0.400424	0.0837265	TRUE	-1.62342	0.0238	1.62342	3001
211	LOC373520	huntingtin			373520	0.9718	0.0282	3.53983	3.64669e-05	7.05875e-06	0	0.25	2.50229	2.47431	1.39098	-2.96777	6.78055	0.0391794	0.0227303	0.0374001	0.0213487	0.356581	0.0587909	TRUE	-1.54975	0.0282	1.54975	2104
6	LOC578967	hyalin			578967	0.9908	0.0092	4.67931	2.94493e-05	3.43426e-06	0	0.25	3.29444	3.31582	1.38837	-2.6256	8.10902	0.0225029	0.00467105	0.0214213	0.00444079	0.220878	0.0142797	TRUE	-2.03621	0.0092	2.03621	944
1310	LOC115923217	hyalin-like			115923217	0.9516	0.0484	2.97864	1.78868e-05	1.96868e-06	0	0.25	2.61304	2.48957	2.34049	-5.62454	10.5678	0.0104665	0.00174342	0.00990824	0.00164474	0.158223	0.00573179	TRUE	-1.31515	0.0484	1.31515	515
629	LOC105442891	hyalin-like, transcript variant X4			105442891	0.9612	0.0388	3.20976	2.02619e-05	4.4413e-06	0	0.25	2.1742	2.26237	1.5625	-3.83735	7.14497	0.0164672	0.00766447	0.015909	0.00746711	0.207001	0.0325325	TRUE	-1.41117	0.0388	1.41117	878
884	LOC753697	hyalin-like, transcript variant X5			753697	0.957	0.043	3.1026	4.10927e-06	9.15017e-07	0	0.25	2.18266	2.30199	2.53495	-7.73469	11.2549	0.00307016	0.000559211	0.00300038	0.000559211	0.0377627	0.00275734	TRUE	-1.36653	0.043	1.36653	137
475	LOC575229	IgGFc-binding protein-like			575229	0.9642	0.0358	3.29335	7.69921e-06	5.05253e-07	0	0.25	3.21111	3.09914	2.8162	-6.63008	13.8992	0.00547744	0.000328947	0.005303	0.000328947	0.0629866	0.00108301	TRUE	-1.44612	0.0358	1.44612	170
379	LOC583990	inactive hydroxysteroid dehydrogenase-like protein 1			583990	0.9666	0.0334	3.36523	3.01317e-05	7.66678e-06	0	0.25	2.17085	2.13747	1.14472	-1.69057	5.9749	0.0361093	0.0223355	0.03433	0.0213158	0.335712	0.0656134	TRUE	-1.47625	0.0334	1.47625	2048
595	LOC100888695	inactive polypeptide N-acetylgalactosaminyltransferase-like protein 5			100888695	0.9618	0.0382	3.22597	2.85577e-05	4.68216e-06	0	0.25	2.7939	2.70151	2.58718	-6.85961	12.1016	0.0241426	0.00578947	0.0227471	0.00539474	0.241118	0.0165151	TRUE	-1.41794	0.0382	1.41794	1425
1308	LOC582213	inner centromere protein A			582213	0.9516	0.0484	2.97864	1.07917e-05	4.03706e-06	0	0.25	2.07434	2.1478	2.02621	-5.48184	9.63702	0.00941981	0.0103289	0.0076754	0.00723684	0.0694891	0.015554	TRUE	-1.31515	0.0484	1.31515	695
704	LOC589150	INO80 complex subunit E, transcript variant X2			589150	0.9596	0.0404	3.16769	2.51617e-05	7.65445e-06	0	0.25	1.9046	1.82931	1.1643	-2.75351	6.83792	0.0202003	0.0276645	0.0193978	0.0257895	0.206138	0.0636569	TRUE	-1.39362	0.0404	1.39362	1651
383	LOC754997	insulin-like growth factor-binding protein complex acid labile subunit			754997	0.9666	0.0334	3.36523	5.06335e-06	7.49267e-07	0	0.25	2.88064	2.78525	2.13254	-4.10775	11.0945	0.00415169	0.000921053	0.00411681	0.000921053	0.048395	0.00347672	TRUE	-1.47625	0.0334	1.47625	166
725	LOC100893961	insulin-like growth factor-binding protein complex acid labile subunit			100893961	0.9592	0.0408	3.15742	1.48705e-06	2.43784e-07	0	0.25	2.63862	2.55856	2.19603	-4.45353	10.4076	0.00038377	0.000164474	0.00038377	0.000164474	0.00520027	0.0011247	TRUE	-1.38934	0.0408	1.38934	56
1373	LOC105440430	insulin-like growth factor-binding protein complex acid labile subunit			105440430	0.951	0.049	2.96569	1.77786e-05	4.3719e-06	0	0.25	2.36132	2.44233	2.4113	-7.02053	10.002	0.0121062	0.00440789	0.0116527	0.00407895	0.125264	0.0267995	TRUE	-1.3098	0.049	1.3098	525
1436	LOC586682	insulin-like growth factor-binding protein complex acid labile subunit			586682	0.9504	0.0496	2.95289	5.73069e-07	2.31484e-07	0	0.25	1.59231	1.59756	3.59697	-10.873	15.4486	0.000104665	0.000131579	0.000104665	0.000131579	0.000909501	0.000610343	TRUE	-1.30452	0.0496	1.30452	63
87	LOC582137	integrator complex subunit 4			582137	0.9782	0.0218	3.8038	1.02614e-05	8.53992e-07	0	0.25	3.21002	3.25502	1.82083	-3.23731	9.2007	0.00450058	0.00131579	0.00415169	0.00131579	0.0491846	0.00499683	TRUE	-1.66154	0.0218	1.66154	198
80	LOC115922628	integrator complex subunit 4-like			115922628	0.9788	0.0212	3.83233	0.000189123	9.34032e-06	0	0.25	4.36088	4.60721	3.39837	-8.66624	13.4553	0.187245	0.0129276	0.054914	0.00483553	1.77487	0.0290895	TRUE	-1.67366	0.0212	1.67366	2027
1350	LOC100889434	interaptin, transcript variant X1			100889434	0.9512	0.0488	2.96999	1.98198e-05	4.63701e-06	0	0.25	1.98084	1.99068	1.54224	-4.23838	7.90385	0.0159439	0.0109211	0.0155252	0.0105592	0.176966	0.0234572	TRUE	-1.31158	0.0488	1.31158	997
890	LOC591813	iron-sulfur cluster co-chaperone protein HscB homolog			591813	0.9568	0.0432	3.09775	2.88439e-05	6.60734e-06	0	0.25	2.173	2.11296	1.51311	-2.8993	7.24214	0.0231309	0.01125	0.0222238	0.0105592	0.263844	0.0314946	TRUE	-1.36452	0.0432	1.36452	1350
300	LOC590365	isochorismatase domain-containing protein 2			590365	0.969	0.031	3.44228	1.20434e-05	2.72139e-06	0	0.25	2.45934	2.39521	1.61236	-4.44239	9.34647	0.0148275	0.00348684	0.0144088	0.00338816	0.117979	0.0147941	TRUE	-1.50864	0.031	1.50864	766
1108	LOC100890155	isopentenyl phosphate kinase, transcript variant X2			100890155	0.954	0.046	3.03202	2.81471e-06	5.54564e-07	0	0.25	2.54836	2.48628	1.94934	-4.94123	10.3697	0.000976869	0.000559211	0.000907093	0.000559211	0.00894438	0.00165934	TRUE	-1.33724	0.046	1.33724	55
656	LOC587489	kelch-like protein 17, transcript variant X2			587489	0.9606	0.0394	3.19379	1.39155e-05	2.35502e-06	0	0.25	2.39157	2.39163	1.52427	-3.06811	7.36847	0.0140599	0.00467105	0.0135017	0.00447368	0.170059	0.0140848	TRUE	-1.4045	0.0394	1.4045	701
962	LOC105438481	KICSTOR complex protein SZT2			105438481	0.956	0.044	3.07857	1.39528e-05	2.04996e-06	0	0.25	2.46664	2.49563	2.04172	-5.10193	8.44889	0.00924537	0.00328947	0.00917559	0.00328947	0.130047	0.0120444	TRUE	-1.35655	0.044	1.35655	437
1255	LOC115928602	KICSTOR complex protein SZT2-like			115928602	0.9522	0.0478	2.99175	2.72495e-06	5.19477e-07	0	0.25	2.36206	2.29559	1.95364	-4.16468	10.0777	0.0011862	0.000427632	0.0011862	0.000427632	0.0137635	0.000855038	TRUE	-1.32057	0.0478	1.32057	61
820	LOC105442448	kinesin-like protein KIF13A, transcript variant X2			105442448	0.9578	0.0422	3.12222	9.41205e-06	1.2193e-06	0	0.25	2.57565	2.64541	2.78108	-8.60873	12.8449	0.00652409	0.00269737	0.00634965	0.00263158	0.102509	0.00932569	TRUE	-1.37469	0.0422	1.37469	305
480	LOC589837	kinesin-like protein KIF25			589837	0.9642	0.0358	3.29335	6.06847e-06	1.00682e-06	0	0.25	2.31509	2.43536	2.17364	-6.8415	10.1024	0.00519834	0.00128289	0.00509367	0.00128289	0.0572463	0.00462577	TRUE	-1.44612	0.0358	1.44612	237
662	LOC577585	kinesin-related protein 4, transcript variant X2			577585	0.9606	0.0394	3.19379	0.000269127	7.54189e-05	0	0.25	1.91983	1.94858	1.09857	-2.68611	5.92855	0.252904	0.160822	0.189268	0.105033	2.57838	0.510846	TRUE	-1.4045	0.0394	1.4045	11871
124	LOC100890536	kinetochore-associated protein DSN1 homolog			100890536	0.9756	0.0244	3.68847	4.10695e-06	7.05021e-07	0	0.25	2.86366	2.9259	1.65959	-4.27958	10.0305	0.0038377	0.00190789	0.00362837	0.00190789	0.0318143	0.00581292	TRUE	-1.61261	0.0244	1.61261	207
1241	LOC592055	kiSS-1 receptor, transcript variant X1			592055	0.9524	0.0476	2.99615	1.91102e-05	1.81274e-06	0	0.25	2.74993	2.69465	2.55031	-6.37356	11.8553	0.00889649	0.000526316	0.00757074	0.000460526	0.100742	0.00260926	TRUE	-1.32239	0.0476	1.32239	407
777	LOC115922170	lanosterol synthase-like			115922170	0.9584	0.0416	3.13716	5.53709e-06	1.21925e-06	0	0.25	2.2055	2.20116	1.40976	-3.78282	6.94046	0.00369815	0.00233553	0.00359348	0.00230263	0.0526179	0.00734916	TRUE	-1.38091	0.0416	1.38091	225
822	LOC590023	late histone H2A.2.1			590023	0.9578	0.0422	3.12222	1.5061e-06	8.08325e-07	0	0.25	1.23292	1.23339	3.74956	-11.2919	13.9571	0.00125597	0.00171053	0.00115131	0.00151316	0.00909644	0.00276416	TRUE	-1.37469	0.0422	1.37469	90
954	LOC115921095	late histone H2A.L3-like			115921095	0.956	0.044	3.07857	2.50133e-06	1.81669e-07	0	0.25	2.96539	2.80297	2.90672	-6.47651	11.9475	0.00198863	0.000131579	0.00198863	0.000131579	0.01902	0.000229456	TRUE	-1.35655	0.044	1.35655	70
1293	LOC115926140	leucine-rich repeat and immunoglobulin-like domain-containing nogo receptor-interacting protein 2			115926140	0.9518	0.0482	2.983	5.13e-06	4.20913e-06	0	0.25	1.22766	1.25073	3.06313	-7.93634	9.97584	0.00509367	0.0121711	0.00491923	0.0115461	0.0529151	0.0336758	TRUE	-1.31695	0.0482	1.31695	516
42	LOC593857	leucine-rich repeat protein SHOC-2			593857	0.982	0.018	3.99922	3.43167e-05	7.17727e-06	0	0.25	2.52659	2.47069	1.2924	-4.01928	7.5009	0.0338764	0.0112829	0.0325507	0.0109868	0.328156	0.0472503	TRUE	-1.74473	0.018	1.74473	1727
402	LOC581823	leucine-rich repeat serine/threonine-protein kinase 2, transcript variant X3			581823	0.966	0.034	3.3468	0.000181069	2.68392e-05	0	0.25	2.60173	2.6587	1.64294	-3.87694	9.42594	0.133517	0.0905592	0.117015	0.0724671	1.62169	0.235231	TRUE	-1.46852	0.034	1.46852	5906
377	LOC583511	leucine-rich repeat-containing protein 51			583511	0.9666	0.0334	3.36523	1.41543e-05	1.91979e-06	0	0.25	2.83973	2.8523	1.92802	-3.78403	10.4936	0.0116527	0.00486842	0.0111293	0.00463816	0.149103	0.0129318	TRUE	-1.47625	0.0334	1.47625	483
340	LOC115926485	leucine-zipper-like transcriptional regulator 1			115926485	0.9678	0.0322	3.40306	2.84075e-05	2.89441e-06	0	0.25	2.89922	2.96189	2.2093	-5.2774	12.3057	0.017793	0.00585526	0.0170952	0.00559211	0.237808	0.0184334	TRUE	-1.49214	0.0322	1.49214	781
826	LOC578247	LIM domain kinase 1			578247	0.9576	0.0424	3.11728	0.000226328	3.23194e-05	0	0.25	2.54808	2.65518	2.62958	-7.37376	11.5612	0.167847	0.0426316	0.128982	0.0309539	2.24847	0.146153	TRUE	-1.37263	0.0424	1.37263	5714
714	LOC577425	LIM domain-binding protein 2, transcript variant X6			577425	0.9594	0.0406	3.16254	0.000129054	2.26404e-05	0	0.25	2.33117	2.40351	1.94349	-5.47186	9.36233	0.0908139	0.0448355	0.0802079	0.0382566	1.14887	0.137767	TRUE	-1.39147	0.0406	1.39147	4745
63	LOC105446106	low-density lipoprotein receptor-related protein 4-like			105446106	0.9804	0.0196	3.91243	5.37932e-05	1.33494e-06	0	0.25	4.3179	4.25252	2.64363	-4.37266	12.5828	0.0507972	0.00335526	0.0270035	0.00328947	0.448664	0.0119387	TRUE	-1.70774	0.0196	1.70774	938
1049	LOC583943	L-proline trans-4-hydroxylase			583943	0.9548	0.0452	3.0504	5.36879e-06	5.12872e-07	0	0.25	2.62255	2.53279	2.40161	-4.98547	11.6677	0.00240728	0.000427632	0.00230262	0.000427632	0.0307249	0.00182252	TRUE	-1.34486	0.0452	1.34486	86
1187	LOC594261	L-serine dehydratase/L-threonine deaminase, transcript variant X1			594261	0.953	0.047	3.00947	6.97485e-06	1.13949e-06	0	0.25	2.25728	2.31589	2.22226	-5.71126	9.40376	0.00582633	0.00230263	0.00568677	0.00226974	0.0655975	0.00726051	TRUE	-1.3279	0.047	1.3279	311
944	LOC100888397	L-seryl-tRNA(Sec) kinase			100888397	0.9562	0.0438	3.08333	1.06552e-05	3.2019e-06	0	0.25	1.83579	1.82644	1.073	-1.90009	5.64401	0.0085476	0.00450658	0.0082685	0.00434211	0.0797927	0.0132708	TRUE	-1.35853	0.0438	1.35853	551
330	LOC590254	luc7-like protein 3			590254	0.968	0.032	3.4095	7.92029e-05	1.30514e-05	0	0.25	2.4505	2.55882	1.74377	-4.82696	8.80057	0.0764051	0.041875	0.071451	0.0382566	0.899311	0.123269	TRUE	-1.49485	0.032	1.49485	4097
462	LOC115917929	luc7-like protein 3, transcript variant X2			115917929	0.9646	0.0354	3.305	0.000130497	2.17962e-05	0	0.25	2.39422	2.37255	1.7547	-4.48381	8.28805	0.107351	0.0687829	0.095489	0.0603618	1.30637	0.200844	TRUE	-1.451	0.0354	1.451	6411
825	LOC115918525	lymphokine-activated killer T-cell-originated protein kinase-like			115918525	0.9576	0.0424	3.11728	1.01368e-06	2.2209e-07	0	0.25	2.4588	2.49593	2.96242	-9.17165	12.9774	0.000872205	0.000526316	0.000872205	0.000526316	0.00578293	0.000610629	TRUE	-1.37263	0.0424	1.37263	55
172	LOC115922601	lymphotoxin-alpha-like			115922601	0.9736	0.0264	3.60764	4.57944e-05	2.43455e-06	0	0.25	3.69386	3.76294	2.36598	-4.29912	11.6041	0.0242822	0.0025	0.0189094	0.00217105	0.26304	0.00910871	TRUE	-1.5784	0.0264	1.5784	774
1087	LOC752444	LYR motif containing protein 1			752444	0.9542	0.0458	3.03659	2.12254e-05	5.82334e-06	0	0.25	1.98757	1.9947	1.32954	-3.06414	7.71988	0.0169905	0.009375	0.0164672	0.00901316	0.190452	0.0342747	TRUE	-1.33913	0.0458	1.33913	913
1094	LOC584772	lysophospholipase D GDPD1-like			584772	0.9542	0.0458	3.03659	4.53273e-06	4.84663e-07	0	0.25	2.86017	2.82269	2.88174	-7.18559	12.1184	0.00300038	0.000197368	0.00289572	0.000197368	0.0368968	0.000898172	TRUE	-1.33913	0.0458	1.33913	97
538	LOC590773	lysosomal alpha-glucosidase, transcript variant X1			590773	0.9628	0.0372	3.25354	6.24632e-05	9.31972e-06	0	0.25	2.71616	2.77902	2.16435	-5.30145	10.0215	0.0490528	0.0247368	0.0454942	0.0227632	0.612183	0.0828493	TRUE	-1.42946	0.0372	1.42946	2287
1404	LOC586559	major facilitator superfamily domain-containing protein 3-like			586559	0.9506	0.0494	2.95714	7.9281e-06	1.37961e-06	0	0.25	2.23544	2.28876	2.14203	-5.3704	9.92206	0.00579144	0.00240132	0.00575655	0.00236842	0.0783412	0.00819567	TRUE	-1.30627	0.0494	1.30627	325
64	LOC583642	major facilitator superfamily domain-containing protein 6-like protein B			583642	0.9804	0.0196	3.91243	1.37152e-05	2.02194e-06	0	0.25	2.94558	2.93536	1.65104	-4.73568	9.10743	0.011862	0.00263158	0.0115131	0.00259868	0.12855	0.0099518	TRUE	-1.70774	0.0196	1.70774	539
1470	LOC583103	maltase 1			583103	0.9502	0.0498	2.94866	2.61415e-06	7.63105e-07	0	0.25	2.31539	2.28852	2.34321	-6.0524	10.0764	0.0011862	0.000756579	0.0011862	0.000756579	0.0147107	0.00315137	TRUE	-1.30277	0.0498	1.30277	158
1051	LOC585654	MAP kinase-activated protein kinase 5			585654	0.9548	0.0452	3.0504	1.44482e-05	3.47727e-06	0	0.25	1.97047	2.06314	1.47276	-3.90814	7.0914	0.0103967	0.00644737	0.0101525	0.00631579	0.123939	0.0226575	TRUE	-1.34486	0.0452	1.34486	583
850	LOC115926666	mapk-regulated corepressor-interacting protein 1-like			115926666	0.9574	0.0426	3.11237	8.41723e-06	1.75721e-06	0	0.25	2.05102	2.14875	1.77511	-4.59953	8.24212	0.00868716	0.00335526	0.00851272	0.00332237	0.0761929	0.0101099	TRUE	-1.37059	0.0426	1.37059	485
405	LOC100892123	matrix-remodeling-associated protein 7			100892123	0.9658	0.0342	3.34073	9.05116e-06	2.07051e-06	0	0.25	2.40136	2.41251	1.47254	-5.8773	6.64594	0.0088616	0.00167763	0.00868716	0.00164474	0.0949987	0.00717949	TRUE	-1.46597	0.0342	1.46597	468
248	LOC593223	mediator of RNA polymerase II transcription subunit 15, transcript variant X3			593223	0.9706	0.0294	3.49692	3.21035e-05	5.74651e-06	0	0.25	2.57537	2.55421	2.05095	-4.54617	10.2722	0.0312249	0.0123684	0.0301085	0.0117105	0.338192	0.0354639	TRUE	-1.53165	0.0294	1.53165	1326
104	LOC115926406	mediator of RNA polymerase II transcription subunit 15-like			115926406	0.9768	0.0232	3.74013	1.01027e-05	1.09662e-06	0	0.25	3.07756	3.18903	1.91794	-4.36019	8.68872	0.00771029	0.00220395	0.0076754	0.00220395	0.0999124	0.00538825	TRUE	-1.63451	0.0232	1.63451	320
1111	LOC591360	mediator of RNA polymerase II transcription subunit 16			591360	0.954	0.046	3.03202	5.64434e-06	1.2043e-06	0	0.25	2.1854	2.22157	1.75175	-4.39339	9.04236	0.00425636	0.00190789	0.00415169	0.00190789	0.0466497	0.00473724	TRUE	-1.33724	0.046	1.33724	245
1025	LOC115922584	mediator of RNA polymerase II transcription subunit 4-like			115922584	0.955	0.045	3.05505	1.40204e-05	4.26514e-06	0	0.25	1.97267	1.90096	1.3222	-3.98248	7.648	0.0134668	0.0140789	0.0129435	0.0129934	0.115344	0.0274743	TRUE	-1.34679	0.045	1.34679	1068
505	LOC586414	meiotic nuclear division protein 1 homolog, transcript variant X1			586414	0.9638	0.0362	3.28182	5.5552e-06	1.09373e-06	0	0.25	2.47253	2.45983	1.66392	-3.41242	8.74739	0.00380281	0.0025	0.00369815	0.00240132	0.0394663	0.00577464	TRUE	-1.44129	0.0362	1.44129	256
1145	LOC593620	membrane-associated transporter protein, transcript variant X3			593620	0.9536	0.0464	3.02294	1.83611e-05	2.97151e-06	0	0.25	2.47511	2.56477	1.7888	-2.82285	8.13173	0.0156648	0.00703947	0.0152461	0.00684211	0.198361	0.0217004	TRUE	-1.33348	0.0464	1.33348	897
1426	LOC583252	metabotropic glutamate receptor 8			583252	0.9504	0.0496	2.95289	5.43213e-05	1.35526e-05	0	0.25	2.23717	2.3161	2.92477	-8.57807	12.0698	0.037121	0.0167763	0.0268639	0.0123355	0.398965	0.0626269	TRUE	-1.30452	0.0496	1.30452	1216
720	LOC582523	methanethiol oxidase			582523	0.9592	0.0408	3.15742	2.87384e-05	4.04609e-06	0	0.25	2.66672	2.59268	1.75631	-3.90912	9.10819	0.0199909	0.00907895	0.0193281	0.00888158	0.243113	0.0227488	TRUE	-1.38934	0.0408	1.38934	905
1274	LOC100889966	methylcrotonoyl-CoA carboxylase beta chain, mitochondrial			100889966	0.952	0.048	2.98736	5.90002e-06	1.36009e-06	0	0.25	2.0534	2.05327	1.39969	-5.10149	6.90459	0.00488435	0.00315789	0.00477968	0.00315789	0.0592144	0.0072877	TRUE	-1.31876	0.048	1.31876	294
267	LOC576139	methyltransferase-like protein 27			576139	0.97	0.03	3.4761	9.3871e-06	1.22462e-06	0	0.25	2.8816	3.03413	2.18975	-6.61616	9.51831	0.00488435	0.000888158	0.0047099	0.000888158	0.0623878	0.0044718	TRUE	-1.52288	0.03	1.52288	203
1349	LOC115920729	methyltransferase-like protein 27, transcript variant X1			115920729	0.9512	0.0488	2.96999	1.38818e-05	3.21665e-06	0	0.25	2.63558	2.58239	1.94906	-3.72657	9.43258	0.0158043	0.00654605	0.0154206	0.00631579	0.136901	0.0195789	TRUE	-1.31158	0.0488	1.31158	741
203	LOC100889570	methyltransferase-like protein 27, transcript variant X2			100889570	0.9722	0.0278	3.55453	8.47533e-06	1.23537e-06	0	0.25	3.09193	3.11268	2.12265	-4.23643	9.36817	0.00725674	0.00217105	0.00701252	0.00210526	0.0830702	0.00551825	TRUE	-1.55596	0.0278	1.55596	293
565	LOC100887893	MFS-type transporter SLC18B1, transcript variant X2			100887893	0.9624	0.0376	3.24243	3.56979e-05	4.89455e-06	0	0.25	2.83743	2.79536	2.25626	-5.15156	10.8844	0.0291665	0.0202303	0.0279454	0.0188487	0.372117	0.0445584	TRUE	-1.42481	0.0376	1.42481	1555
491	LOC756999	microcephalin			756999	0.964	0.036	3.28757	1.16406e-06	2.18193e-07	0	0.25	2.94199	2.8962	3.38123	-9.92707	15.5846	0.0020584	0.00111842	0.00202351	0.00101974	0.0150019	0.00129026	TRUE	-1.4437	0.036	1.4437	112
77	LOC105443894	microsomal glutathione S-transferase 3-like			105443894	0.9792	0.0208	3.85178	2.52369e-05	3.04412e-06	0	0.25	2.93606	2.92512	1.68609	-2.80109	9.13881	0.0178279	0.00930921	0.0173394	0.00907895	0.204665	0.0231915	TRUE	-1.68194	0.0208	1.68194	820
570	LOC593456	microsomal glutathione S-transferase 3-like			593456	0.9624	0.0376	3.24243	4.73341e-06	9.98768e-07	0	0.25	2.2083	2.22469	1.41007	-4.92669	7.13138	0.00362837	0.00184211	0.00355859	0.00184211	0.0340843	0.00720823	TRUE	-1.42481	0.0376	1.42481	181
1093	LOC115918891	microtubule-associated proteins 1A/1B light chain 3A-like			115918891	0.9542	0.0458	3.03659	6.87517e-05	1.47488e-05	0	0.25	2.02991	2.02415	1.50979	-2.81959	7.48335	0.0570771	0.0351316	0.0518787	0.0337829	0.617559	0.114801	TRUE	-1.33913	0.0458	1.33913	3433
855	LOC115923649	mitochondrial dicarboxylate carrier-like, transcript variant X1			115923649	0.9572	0.0428	3.10747	8.18493e-06	2.36059e-06	0	0.25	2.14427	2.16033	1.72477	-4.32233	7.13331	0.00659387	0.00407895	0.0064892	0.00398026	0.075138	0.0110985	TRUE	-1.36856	0.0428	1.36856	806
1200	LOC752971	mitochondrial import inner membrane translocase subunit Tim21			752971	0.9528	0.0472	3.00501	6.03633e-06	1.76511e-06	0	0.25	1.99663	1.99756	1.65296	-4.6384	8.36024	0.00457035	0.00276316	0.0044308	0.00276316	0.03724	0.00794613	TRUE	-1.32606	0.0472	1.32606	315
410	LOC577822	mitochondrial inner membrane protease ATP23 homolog			577822	0.9656	0.0344	3.33469	3.3231e-06	6.59937e-07	0	0.25	2.85073	2.81135	2.29544	-5.3245	11.4826	0.00188396	0.00138158	0.00181419	0.00138158	0.0144252	0.00394853	TRUE	-1.46344	0.0344	1.46344	124
922	LOC100888124	mitochondrial inner membrane protease subunit 2			100888124	0.9564	0.0436	3.08812	1.19304e-05	2.86532e-06	0	0.25	2.39761	2.39249	1.5962	-5.04502	9.73073	0.00997802	0.00690789	0.00955936	0.00641447	0.0952029	0.0200469	TRUE	-1.36051	0.0436	1.36051	568
82	LOC105436911	mitofusin-1-like			105436911	0.9786	0.0214	3.82273	3.16361e-05	1.06259e-06	0	0.25	3.79701	3.77584	2.65665	-5.22981	12.293	0.037121	0.00190789	0.0338415	0.00190789	0.381372	0.00569353	TRUE	-1.66959	0.0214	1.66959	1195
408	LOC592876	mitogen-activated protein kinase kinase kinase 4, transcript variant X1			592876	0.9658	0.0342	3.34073	4.93907e-05	1.03359e-05	0	0.25	2.23516	2.22212	1.45139	-2.68366	7.31996	0.0520183	0.0346711	0.048669	0.0317763	0.588111	0.0930014	TRUE	-1.46597	0.0342	1.46597	2788
1020	LOC592941	mitotic spindle assembly checkpoint protein MAD2A, transcript variant X1			592941	0.9552	0.0448	3.05971	2.93843e-06	7.70834e-07	0	0.25	2.36298	2.38695	2.02357	-6.40532	10.2436	0.00174441	0.00121711	0.00160486	0.00118421	0.014151	0.00263883	TRUE	-1.34872	0.0448	1.34872	132
1345	LOC588305	monocarboxylate transporter 2, transcript variant X1			588305	0.9512	0.0488	2.96999	1.93611e-05	2.82614e-06	0	0.25	2.39563	2.51112	2.9576	-10.6451	12.6027	0.0174092	0.00585526	0.0163974	0.00559211	0.203507	0.0168795	TRUE	-1.31158	0.0488	1.31158	699
961	LOC581054	mRNA (2'-O-methyladenosine-N(6)-)-methyltransferase			581054	0.956	0.044	3.07857	1.77219e-05	3.87371e-06	0	0.25	2.39795	2.36977	1.89623	-5.88709	9.32052	0.0139204	0.00786184	0.0135017	0.00769737	0.150768	0.0211867	TRUE	-1.35655	0.044	1.35655	900
255	LOC115920394	mucin-1-like			115920394	0.9704	0.0296	3.48993	3.01979e-05	3.65716e-06	0	0.25	2.92793	2.98096	1.75416	-3.89962	9.37073	0.0371559	0.008125	0.0353417	0.00789474	0.338201	0.0260191	TRUE	-1.52871	0.0296	1.52871	1563
543	LOC115918742	multivesicular body subunit 12B-like			115918742	0.9628	0.0372	3.25354	5.77371e-05	1.05583e-05	0	0.25	2.28252	2.2584	1.83803	-4.69336	9.4954	0.0544256	0.0226974	0.0512507	0.0218421	0.561741	0.0893066	TRUE	-1.42946	0.0372	1.42946	2592
913	LOC115918442	myoblast growth factor receptor egl-15-like			115918442	0.9566	0.0434	3.09293	1.78016e-05	2.70223e-06	0	0.25	2.62162	2.5956	1.77401	-3.74295	9.39477	0.0168161	0.00506579	0.016537	0.00490132	0.219024	0.017767	TRUE	-1.36251	0.0434	1.36251	646
115	LOC105443458	myoneurin-like			105443458	0.976	0.024	3.70541	3.65918e-06	4.15232e-07	0	0.25	3.0633	3.15792	2.34025	-5.64641	10.8362	0.00230262	0.000164474	0.00230262	0.000164474	0.0307247	0.000795616	TRUE	-1.61979	0.024	1.61979	88
682	LOC100887976	myoneurin-like			100887976	0.9602	0.0398	3.18327	3.45577e-06	4.788e-07	0	0.25	2.51263	2.56562	2.09837	-5.69519	10.4866	0.00167463	0.000296053	0.00163974	0.000296053	0.0219904	0.000843179	TRUE	-1.40012	0.0398	1.40012	70
1332	LOC105440971	myosin heavy chain, clone 203-like			105440971	0.9514	0.0486	2.97431	4.44727e-06	7.35775e-07	0	0.25	2.37535	2.4813	1.92615	-4.99145	8.43226	0.00432613	0.00105263	0.00422147	0.00105263	0.0441599	0.00374899	TRUE	-1.31336	0.0486	1.31336	192
1235	LOC115917947	NADH-quinone oxidoreductase chain 1-like, transcript variant X2			115917947	0.9524	0.0476	2.99615	5.9336e-06	1.35028e-06	0	0.25	2.05485	2.11277	1.96581	-5.5315	9.23647	0.00429125	0.00144737	0.00425636	0.00141447	0.04753	0.00682549	TRUE	-1.32239	0.0476	1.32239	206
1104	LOC590447	nephrocystin-3			590447	0.9542	0.0458	3.03659	2.80189e-06	6.21951e-07	0	0.25	2.36381	2.38387	1.90449	-4.55913	9.5462	0.00223284	0.00121711	0.00219796	0.00118421	0.0271501	0.00263488	TRUE	-1.33913	0.0458	1.33913	131
933	LOC763963	neurofascin			763963	0.9564	0.0436	3.08812	6.50737e-05	7.915e-06	0	0.25	2.65896	2.68537	2.29754	-5.99541	9.6129	0.0445871	0.0256908	0.0413774	0.0240789	0.588159	0.0749725	TRUE	-1.36051	0.0436	1.36051	2021
806	LOC105441352	neurofascin, transcript variant X1			105441352	0.958	0.042	3.12718	9.23457e-05	9.46902e-06	0	0.25	2.71915	2.59014	2.29271	-5.15117	10.7548	0.0615776	0.0314803	0.0554722	0.0296711	0.886373	0.0861722	TRUE	-1.37675	0.042	1.37675	2629
1271	LOC100888633	neuromedin-U receptor 2			100888633	0.952	0.048	2.98736	2.75413e-06	6.69722e-07	0	0.25	2.09116	2.12115	1.72905	-4.60503	8.28162	0.00143042	0.000526316	0.00139553	0.000526316	0.0195163	0.00225908	TRUE	-1.31876	0.048	1.31876	71
1342	LOC581154	neuronal acetylcholine receptor subunit alpha-3			581154	0.9512	0.0488	2.96999	5.23747e-06	1.35156e-06	0	0.25	2.36865	2.42891	2.05736	-4.77558	10.0524	0.00401214	0.00128289	0.00397725	0.00125	0.0391986	0.00548946	TRUE	-1.31158	0.0488	1.31158	161
838	LOC578057	nibrin, transcript variant X2			578057	0.9576	0.0424	3.11728	3.93693e-05	1.0553e-05	0	0.25	2.10365	2.08167	1.358	-3.6319	6.91209	0.0429125	0.0360197	0.039633	0.0315461	0.412977	0.103417	TRUE	-1.37263	0.0424	1.37263	2690
1232	LOC576629	nitric oxide-associated protein 1			576629	0.9524	0.0476	2.99615	9.58547e-06	2.59898e-06	0	0.25	2.34486	2.3563	1.64211	-5.05344	8.35234	0.0121062	0.00539474	0.0117922	0.00480263	0.108464	0.0107296	TRUE	-1.32239	0.0476	1.32239	687
1462	LOC115923119	N-lysine methyltransferase KMT5A-like, transcript variant X3			115923119	0.9502	0.0498	2.94866	5.74049e-05	1.13563e-05	0	0.25	2.14602	2.19786	2.27131	-5.94982	9.71022	0.0416216	0.0134211	0.0394585	0.0115789	0.53511	0.0441116	TRUE	-1.30277	0.0498	1.30277	2088
1022	LOC100890050	N-lysine methyltransferase SMYD2, transcript variant X1			100890050	0.9552	0.0448	3.05971	2.12211e-05	5.23798e-06	0	0.25	2.21521	2.33069	1.51195	-3.63828	7.19748	0.0105711	0.00572368	0.00955936	0.00470395	0.137743	0.0113186	TRUE	-1.34872	0.0448	1.34872	650
788	LOC586083	NPC intracellular cholesterol transporter 1-like			586083	0.9582	0.0418	3.13216	2.93427e-05	1.68917e-06	0	0.25	3.27099	3.33343	2.33989	-4.07218	10.0042	0.030876	0.00121711	0.0289921	0.00118421	0.289508	0.0046677	TRUE	-1.37882	0.0418	1.37882	951
813	LOC594510	nuclear protein MDM1			594510	0.9578	0.0422	3.12222	1.78583e-05	4.63422e-06	0	0.25	2.11513	2.0366	1.40738	-2.5511	8.09203	0.0203747	0.01125	0.0195374	0.0101974	0.168283	0.0229502	TRUE	-1.37469	0.0422	1.37469	1322
780	LOC582830	nuclear receptor coactivator 7, transcript variant X1			582830	0.9584	0.0416	3.13716	0.000113793	2.10626e-05	0	0.25	2.44245	2.43732	1.73015	-3.85117	8.08064	0.0960821	0.0483553	0.0859645	0.0399013	1.08711	0.118769	TRUE	-1.38091	0.0416	1.38091	4314
298	LOC576385	nuclear receptor subfamily 1 group D member 1			576385	0.969	0.031	3.44228	0.000223359	2.34249e-05	0	0.25	3.02599	3.00376	2.5917	-6.22248	13.104	0.162823	0.0451645	0.130761	0.0346711	2.22576	0.115912	TRUE	-1.50864	0.031	1.50864	6835
1198	LOC580097	nuclease EXOG, mitochondrial			580097	0.9528	0.0472	3.00501	2.24424e-05	4.72255e-06	0	0.25	2.06326	2.15807	1.68549	-4.34604	7.57488	0.0217005	0.0100658	0.0209678	0.00980263	0.223088	0.0323753	TRUE	-1.32606	0.0472	1.32606	1139
1430	LOC100893128	nucleolar and coiled-body phosphoprotein 1, transcript variant X3			100893128	0.9504	0.0496	2.95289	3.7287e-05	1.10945e-05	0	0.25	1.99734	1.88726	1.37764	-3.47426	7.28602	0.0389003	0.0310197	0.0363884	0.0276974	0.360671	0.0890391	TRUE	-1.30452	0.0496	1.30452	2443
949	LOC105442140	nucleolar and coiled-body phosphoprotein 1-like			105442140	0.956	0.044	3.07857	7.29284e-05	1.46216e-05	0	0.25	2.19921	2.11439	1.56642	-4.00341	8.35497	0.0535882	0.0371053	0.049611	0.03375	0.634212	0.118655	TRUE	-1.35655	0.044	1.35655	3208
1475	LOC764395	nucleolar protein dao-5, transcript variant X1			764395	0.95	0.05	2.94444	3.82932e-06	9.17758e-07	0	0.25	2.02891	2.05448	1.53001	-3.74071	6.84522	0.00331438	0.00200658	0.00327949	0.00197368	0.0405508	0.0041233	TRUE	-1.30103	0.05	1.30103	218
445	LOC115918424	nucleolar protein dao-5-like, transcript variant X2			115918424	0.9648	0.0352	3.31087	1.2874e-05	2.86005e-06	0	0.25	2.46357	2.43917	1.60521	-5.18569	7.99511	0.0106758	0.00736842	0.0101873	0.00717105	0.100946	0.019317	TRUE	-1.45346	0.0352	1.45346	699
1397	LOC575747	O-phosphoseryl-tRNA(Sec) selenium transferase			575747	0.9508	0.0492	2.96141	4.21078e-06	9.81455e-07	0	0.25	2.37935	2.29036	1.81781	-3.81935	9.66309	0.00380281	0.00118421	0.00369815	0.00118421	0.0299283	0.00429983	TRUE	-1.30803	0.0492	1.30803	197
334	LOC585674	PAN2-PAN3 deadenylation complex catalytic subunit PAN2, transcript variant X2			585674	0.968	0.032	3.4095	1.66569e-05	3.59098e-06	0	0.25	2.63189	2.67619	1.63846	-3.47932	9.53651	0.0191885	0.0116118	0.0179674	0.0102632	0.156902	0.0303525	TRUE	-1.49485	0.032	1.49485	1177
1453	LOC115926518	paraneoplastic antigen Ma3 homolog			115926518	0.9502	0.0498	2.94866	7.9031e-06	1.04021e-06	0	0.25	2.39429	2.477	2.58663	-5.75134	11.5017	0.00764051	0.00157895	0.00743118	0.00154605	0.0838358	0.00611818	TRUE	-1.30277	0.0498	1.30277	314
163	LOC583364	patched domain-containing protein 3, transcript variant X1			583364	0.974	0.026	3.62331	7.42336e-05	1.28061e-05	0	0.25	2.42532	2.45272	1.38067	-3.36585	6.93271	0.0704741	0.0289803	0.0649618	0.0265461	0.788374	0.083769	TRUE	-1.58503	0.026	1.58503	3188
927	LOC588264	pendrin, transcript variant X3			588264	0.9564	0.0436	3.08812	0.000121468	3.09062e-05	0	0.25	1.87634	1.95295	2.13917	-6.06809	9.69116	0.126505	0.0961184	0.107979	0.0846053	1.29297	0.311892	TRUE	-1.36051	0.0436	1.36051	7569
520	LOC115917957	peptidyl-prolyl cis-trans isomerase B-like			115917957	0.9632	0.0368	3.26476	2.05619e-06	2.77932e-07	0	0.25	2.81659	2.8147	1.79253	-5.74396	9.59774	0.000418658	0.000131579	0.00038377	0.000131579	0.00458431	0.000518779	TRUE	-1.43415	0.0368	1.43415	59
1173	LOC581113	pericentriolar material 1 protein, transcript variant X2			581113	0.9532	0.0468	3.01394	1.73379e-05	4.29491e-06	0	0.25	2.06339	2.05431	1.58781	-4.61988	8.03342	0.0163626	0.0119737	0.015281	0.0114803	0.162168	0.0329329	TRUE	-1.32975	0.0468	1.32975	1577
1110	LOC575398	peroxisomal biogenesis factor 3			575398	0.954	0.046	3.03202	1.47622e-05	3.1295e-06	0	0.25	2.35125	2.33574	1.70641	-4.12591	8.1582	0.0109549	0.00342105	0.010292	0.00328947	0.11267	0.0108425	TRUE	-1.33724	0.046	1.33724	570
1351	LOC578063	peroxisomal membrane protein PMP34			578063	0.9512	0.0488	2.96999	8.39204e-06	1.54344e-06	0	0.25	2.16883	2.1584	1.57284	-4.15979	8.43191	0.00526812	0.00302632	0.00523323	0.00299342	0.0660937	0.00924365	TRUE	-1.31158	0.0488	1.31158	347
1142	LOC585620	peroxisomal succinyl-coenzyme A thioesterase, transcript variant X2			585620	0.9536	0.0464	3.02294	4.88086e-06	6.79873e-07	0	0.25	1.99843	2.04445	3.29828	-10.7034	12.947	0.00275617	0.00105263	0.00254684	0.00105263	0.0319209	0.00320928	TRUE	-1.33348	0.0464	1.33348	141
711	LOC100891185	peroxisomal targeting signal 1 receptor, transcript variant X1			100891185	0.9594	0.0406	3.16254	1.21962e-05	2.74527e-06	0	0.25	2.08072	2.15739	1.65639	-4.44765	8.3565	0.010292	0.00529605	0.0101176	0.00523026	0.120059	0.0193092	TRUE	-1.39147	0.0406	1.39147	618
832	LOC582970	peroxisome biogenesis factor 2			582970	0.9576	0.0424	3.11728	7.53141e-06	1.37734e-06	0	0.25	2.3101	2.33818	1.67878	-4.31321	7.60294	0.00593099	0.00394737	0.00568677	0.00394737	0.0696746	0.0114022	TRUE	-1.37263	0.0424	1.37263	409
37	LOC586102	PHD finger protein 14, transcript variant X1			586102	0.9828	0.0172	4.0455	2.27972e-05	5.40788e-06	0	0.25	2.14503	2.14519	0.969552	-1.40466	6.02615	0.0232704	0.00759868	0.0223982	0.00720395	0.223843	0.0235301	TRUE	-1.76447	0.0172	1.76447	1219
1129	LOC115919042	phosphatidylinositol N-acetylglucosaminyltransferase subunit C-like			115919042	0.9538	0.0462	3.02747	2.30644e-06	2.61278e-07	0	0.25	2.81269	2.76785	2.70164	-6.07904	12.9567	0.00198863	0.000131579	0.00198863	0.000131579	0.018736	0.00030313	TRUE	-1.33536	0.0462	1.33536	82
1176	LOC764996	phospholipase A2			764996	0.9532	0.0468	3.01394	5.24764e-06	8.08599e-07	0	0.25	2.53243	2.41612	2.0395	-3.76441	9.86559	0.00505879	0.00101974	0.00484946	0.00101974	0.0460203	0.00410773	TRUE	-1.32975	0.0468	1.32975	198
963	LOC584017	phosphopantothenoylcysteine decarboxylase			584017	0.9558	0.0442	3.07382	3.26536e-06	7.95339e-07	0	0.25	2.33712	2.26902	1.59322	-3.30414	8.73988	0.00223284	0.000756579	0.00216307	0.000756579	0.0190017	0.0018768	TRUE	-1.35458	0.0442	1.35458	158
1244	LOC115922171	phosphorylase b kinase regulatory subunit alpha, liver isoform-like			115922171	0.9524	0.0476	2.99615	1.69976e-05	2.53955e-06	0	0.25	2.49277	2.50221	2.24439	-5.14521	10.6707	0.0108153	0.00493421	0.0106409	0.00483553	0.149189	0.0151164	TRUE	-1.32239	0.0476	1.32239	590
860	LOC115920694	phosphorylated adapter RNA export protein-like			115920694	0.9572	0.0428	3.10747	2.83588e-06	7.43965e-07	0	0.25	2.19406	2.15559	1.60475	-4.28141	8.70012	0.00230262	0.00105263	0.00226773	0.00101974	0.0226982	0.0024156	TRUE	-1.36856	0.0428	1.36856	128
515	LOC100888697	piggyBac transposable element-derived protein 5			100888697	0.9634	0.0366	3.27042	2.42359e-05	5.61058e-06	0	0.25	2.1444	2.12504	1.38645	-2.8756	7.66773	0.0273523	0.0130921	0.0259219	0.0124342	0.24711	0.0292451	TRUE	-1.43652	0.0366	1.43652	1342
544	LOC592659	PIH1 domain-containing protein 1			592659	0.9628	0.0372	3.25354	9.00171e-06	1.78784e-06	0	0.25	2.57323	2.50535	2.03443	-4.42468	9.27681	0.00467502	0.00335526	0.0044308	0.00328947	0.0527276	0.0095421	TRUE	-1.42946	0.0372	1.42946	302
386	LOC580354	pinin			580354	0.9664	0.0336	3.35905	7.14133e-05	1.50728e-05	0	0.25	2.54195	2.41873	1.78926	-4.41756	8.57087	0.067718	0.0570724	0.0615428	0.0485526	0.735838	0.139675	TRUE	-1.47366	0.0336	1.47366	4441
1127	LOC755786	plancitoxin-1			755786	0.9538	0.0462	3.02747	2.13197e-05	4.21719e-06	0	0.25	2.41562	2.47268	1.79253	-5.16733	8.6504	0.0221889	0.0118421	0.0212469	0.0115132	0.235778	0.0377496	TRUE	-1.33536	0.0462	1.33536	1264
1158	LOC100888973	post-GPI attachment to proteins factor 2, transcript variant X2			100888973	0.9534	0.0466	3.01843	5.19893e-06	1.43569e-06	0	0.25	1.84183	1.85585	1.3579	-3.50801	6.64864	0.00415169	0.00223684	0.00411681	0.00220395	0.0487638	0.00564537	TRUE	-1.33161	0.0466	1.33161	226
128	LOC580734	POU domain, class 6, transcription factor 2, transcript variant X3			580734	0.9756	0.0244	3.68847	5.47074e-05	6.71561e-06	0	0.25	2.85973	2.94809	1.74526	-3.69045	8.30427	0.0496459	0.0174013	0.0452151	0.0159211	0.590236	0.0483456	TRUE	-1.61261	0.0244	1.61261	2537
426	LOC115918621	PRELI domain-containing protein 1, mitochondrial-like			115918621	0.9652	0.0348	3.32272	2.3054e-05	2.90746e-06	0	0.25	2.62879	2.49993	2.03559	-3.93834	10.4161	0.0266895	0.00555921	0.0255382	0.00552632	0.24338	0.0170796	TRUE	-1.45842	0.0348	1.45842	1034
1396	LOC577790	probable cation-transporting ATPase 13A3			577790	0.9508	0.0492	2.96141	3.41739e-05	7.08825e-06	0	0.25	2.25035	2.29337	2.62179	-6.30943	10.2441	0.0242822	0.0110855	0.0219796	0.0105263	0.302471	0.0521973	TRUE	-1.30803	0.0492	1.30803	1059
1367	LOC574856	probable deoxyuridine 5'-triphosphate nucleotidohydrolase			574856	0.951	0.049	2.96569	2.8687e-06	6.40029e-07	0	0.25	2.52727	2.46018	2.05342	-4.01612	9.75481	0.00184907	0.000855263	0.00184907	0.000822368	0.0215332	0.0017936	TRUE	-1.3098	0.049	1.3098	117
610	LOC754637	probable ergosterol biosynthetic protein 28, transcript variant X2			754637	0.9616	0.0384	3.22054	2.09727e-05	5.74828e-06	0	0.25	2.0279	1.96544	1.19024	-3.2097	6.05789	0.0213865	0.0111842	0.0205491	0.0104934	0.175812	0.0359415	TRUE	-1.41567	0.0384	1.41567	1255
1258	LOC590198	probable flavin-containing monoamine oxidase A			590198	0.9522	0.0478	2.99175	6.21152e-06	1.2457e-06	0	0.25	2.10269	2.13661	1.98491	-5.37049	8.97762	0.00404703	0.00223684	0.00401214	0.00220395	0.0593948	0.00784642	TRUE	-1.32057	0.0478	1.32057	243
1386	LOC575977	probable gamma-butyrobetaine dioxygenase, transcript variant X1			575977	0.9508	0.0492	2.96141	1.69259e-05	4.23853e-06	0	0.25	2.02391	2.08375	1.48004	-3.884	7.35391	0.0109549	0.00835526	0.0103967	0.00802632	0.140405	0.0332578	TRUE	-1.30803	0.0492	1.30803	787
301	LOC100892554	probable histone-lysine N-methyltransferase PRDM7, transcript variant X1			100892554	0.9688	0.0312	3.43564	3.66867e-05	6.81632e-06	0	0.25	2.44921	2.47914	1.48574	-3.06236	8.00006	0.0259917	0.00575658	0.0242124	0.00546053	0.291027	0.022621	TRUE	-1.50585	0.0312	1.50585	1167
1450	LOC578133	probable proline--tRNA ligase, mitochondrial			578133	0.9502	0.0498	2.94866	8.10005e-06	2.38854e-06	0	0.25	1.95529	1.90489	1.44626	-3.24808	7.67157	0.00614032	0.006875	0.00596588	0.00651316	0.0578472	0.0135555	TRUE	-1.30277	0.0498	1.30277	496
900	LOC586297	probable sodium-coupled neutral amino acid transporter 6, transcript variant X2			586297	0.9568	0.0432	3.09775	5.03307e-06	9.20615e-07	0	0.25	2.33667	2.37565	1.76721	-4.94409	7.99583	0.00422147	0.00167763	0.00418658	0.00167763	0.0573534	0.00405172	TRUE	-1.36452	0.0432	1.36452	253
852	LOC590906	probable thiopurine S-methyltransferase			590906	0.9574	0.0426	3.11237	1.17245e-05	1.99308e-06	0	0.25	2.33891	2.37724	1.82557	-4.1238	9.5288	0.00816383	0.00319079	0.00778006	0.00309211	0.0931832	0.00688389	TRUE	-1.37059	0.0426	1.37059	439
989	LOC580676	prokineticin receptor 2			580676	0.9556	0.0444	3.0691	2.5787e-05	4.1063e-06	0	0.25	2.58161	2.6286	3.44462	-11.0119	15.2814	0.0220144	0.00674342	0.0200607	0.00592105	0.25171	0.0288769	TRUE	-1.35262	0.0444	1.35262	815
1262	LOC115918509	prokineticin receptor 2-like			115918509	0.9522	0.0478	2.99175	1.75164e-05	5.70966e-06	0	0.25	1.44288	1.46151	3.63724	-13.6105	13.8384	0.0135715	0.00483553	0.0126993	0.00414474	0.170332	0.0179858	TRUE	-1.32057	0.0478	1.32057	520
972	LOC115922181	protein ABHD18-like			115922181	0.9558	0.0442	3.07382	1.45416e-05	3.89124e-06	0	0.25	1.98143	2.09529	1.72612	-4.65148	7.2625	0.0158392	0.010625	0.0142344	0.0100329	0.149954	0.0333108	TRUE	-1.35458	0.0442	1.35458	905
1169	LOC577817	protein ABHD8			577817	0.9532	0.0468	3.01394	2.03328e-05	2.04738e-06	0	0.25	2.75265	2.76492	1.98494	-3.27539	9.26817	0.0161881	0.00164474	0.0150019	0.00164474	0.154051	0.00387547	TRUE	-1.32975	0.0468	1.32975	582
957	LOC578344	protein adenylyltransferase SelO, mitochondrial			578344	0.956	0.044	3.07857	1.25543e-05	2.22034e-06	0	0.25	2.4732	2.54054	1.90461	-5.99159	9.25399	0.0115131	0.00345395	0.0106409	0.00332237	0.133161	0.0134637	TRUE	-1.35655	0.044	1.35655	628
1188	LOC575699	protein arginine methyltransferase NDUFAF7, mitochondrial, transcript variant X2			575699	0.953	0.047	3.00947	1.81987e-05	2.7676e-06	0	0.25	2.40966	2.4205	2.00106	-4.71446	9.28569	0.0111642	0.00536184	0.01092	0.00532895	0.149982	0.019657	TRUE	-1.3279	0.047	1.3279	593
1283	LOC578218	protein cereblon			578218	0.952	0.048	2.98736	3.47444e-06	1.07406e-06	0	0.25	1.69441	1.74274	1.45272	-4.00104	7.50847	0.00320971	0.00226974	0.00320971	0.00217105	0.0318676	0.00637108	TRUE	-1.31876	0.048	1.31876	251
1215	LOC115918042	protein CREG1-like, transcript variant X2			115918042	0.9526	0.0474	3.00057	5.74303e-05	1.65849e-05	0	0.25	1.80287	1.88791	1.78547	-4.80896	8.37509	0.0509367	0.0323684	0.0477619	0.0297039	0.502373	0.110804	TRUE	-1.32422	0.0474	1.32422	3017
985	LOC100889435	protein eva-1 homolog C			100889435	0.9556	0.0444	3.0691	8.29406e-06	1.08147e-06	0	0.25	2.72803	2.68813	2.46683	-5.85929	11.9871	0.00310505	0.00161184	0.00289572	0.00157895	0.0398469	0.00506353	TRUE	-1.35262	0.0444	1.35262	168
113	LOC105445896	protein FAM167A-like, transcript variant X1			105445896	0.976	0.024	3.70541	0.000182499	1.21538e-05	0	0.25	3.38274	3.43212	2.03887	-3.62383	10.3054	0.142972	0.0112829	0.11691	0.0107895	1.98783	0.0578915	TRUE	-1.61979	0.024	1.61979	4349
1075	LOC586698	protein farnesyltransferase subunit beta			586698	0.9544	0.0456	3.04117	1.51974e-05	3.48633e-06	0	0.25	2.21664	2.24781	2.14765	-5.84082	9.33943	0.00537278	0.00157895	0.0047099	0.00138158	0.0549094	0.00732466	TRUE	-1.34104	0.0456	1.34104	263
513	LOC100894058	protein fem-1 homolog B, transcript variant X1			100894058	0.9634	0.0366	3.27042	5.40067e-06	1.04437e-06	0	0.25	2.6621	2.59589	1.76845	-3.07484	10.5134	0.00446569	0.00144737	0.00432613	0.00144737	0.0484439	0.00522244	TRUE	-1.43652	0.0366	1.43652	228
283	LOC100893849	protein fem-1 homolog C			100893849	0.9692	0.0308	3.44896	5.71333e-06	6.70444e-07	0	0.25	3.1525	3.26421	2.06841	-4.51591	10.1173	0.00481457	0.000789474	0.00477968	0.000789474	0.0496889	0.00230279	TRUE	-1.51145	0.0308	1.51145	195
1437	LOC115929995	protein FMC1 homolog			115929995	0.9504	0.0496	2.95289	1.73076e-05	5.33806e-06	0	0.25	1.63109	1.85799	2.57819	-6.8524	10.4039	0.0237937	0.0140789	0.0223284	0.0136184	0.168929	0.0456671	TRUE	-1.30452	0.0496	1.30452	1312
1318	LOC591290	protein FORGETTER 1, transcript variant X3			591290	0.9516	0.0484	2.97864	1.59955e-05	4.65962e-06	0	0.25	1.97013	1.92952	1.37561	-2.338	7.97407	0.0150019	0.0115461	0.0143739	0.0108553	0.144764	0.036141	TRUE	-1.31515	0.0484	1.31515	1048
771	LOC592643	protein GUCD1, transcript variant X3			592643	0.9584	0.0416	3.13716	4.14017e-06	7.56556e-07	0	0.25	2.45692	2.48209	1.8919	-4.62952	9.0539	0.00313994	0.00144737	0.00313994	0.00144737	0.0307782	0.0036004	TRUE	-1.38091	0.0416	1.38091	185
1300	LOC115926649	protein GUCD1-like, transcript variant X2			115926649	0.9518	0.0482	2.983	5.37654e-06	1.01642e-06	0	0.25	2.25195	2.21276	1.75166	-4.36438	8.15707	0.00404703	0.00286184	0.00401214	0.00286184	0.0551299	0.0088023	TRUE	-1.31695	0.0482	1.31695	274
263	LOC579969	protein inturned			579969	0.9702	0.0298	3.48299	1.16421e-05	2.28671e-06	0	0.25	2.34226	2.37775	1.47792	-3.4447	6.87598	0.0101176	0.00680921	0.00987336	0.00667763	0.110872	0.0175019	TRUE	-1.52578	0.0298	1.52578	631
1340	LOC585866	protein kintoun			585866	0.9512	0.0488	2.96999	2.56294e-05	6.89582e-06	0	0.25	2.38054	2.3516	2.17946	-6.10571	9.66755	0.0259568	0.00848684	0.0243868	0.00736842	0.256768	0.021708	TRUE	-1.31158	0.0488	1.31158	1580
1126	LOC100888049	protein moonraker, transcript variant X4			100888049	0.9538	0.0462	3.02747	1.23241e-05	2.98261e-06	0	0.25	2.1731	2.17782	1.5011	-3.34635	7.64361	0.0119318	0.00638158	0.0112689	0.00615132	0.131171	0.0185499	TRUE	-1.33536	0.0462	1.33536	716
797	LOC115924950	protein MRVI1-like			115924950	0.9582	0.0418	3.13216	8.5088e-05	1.82162e-05	0	0.25	2.28893	2.32095	1.54312	-4.98207	8.1559	0.087046	0.0464145	0.0798242	0.0420066	0.953469	0.156711	TRUE	-1.37882	0.0418	1.37882	4811
705	LOC100890399	protein phosphatase 1 regulatory subunit 14C			100890399	0.9596	0.0404	3.16769	9.68669e-05	1.29167e-05	0	0.25	2.61604	2.67524	1.88304	-3.69287	9.08761	0.0876042	0.0255263	0.0781495	0.023125	1.0251	0.0824392	TRUE	-1.39362	0.0404	1.39362	3426
573	LOC105446800	protein piccolo-like			105446800	0.9624	0.0376	3.24243	9.2229e-06	9.80059e-07	0	0.25	2.51546	2.6646	3.2251	-9.37106	13.2536	0.00586121	0.00141447	0.00568677	0.00134868	0.094886	0.0065078	TRUE	-1.42481	0.0376	1.42481	239
960	LOC580770	protein regulator of cytokinesis 1, transcript variant X1			580770	0.956	0.044	3.07857	3.24808e-05	7.22399e-06	0	0.25	2.27026	2.32675	1.83816	-6.18317	8.06896	0.0305969	0.0227961	0.0270732	0.0170724	0.330298	0.0560633	TRUE	-1.35655	0.044	1.35655	1583
625	LOC753739	protein rtoA, transcript variant X2			753739	0.9612	0.0388	3.20976	3.40237e-05	7.76371e-06	0	0.25	2.49915	2.4918	1.68454	-3.54275	8.07476	0.0257126	0.0148355	0.0247357	0.0141776	0.287588	0.0504808	TRUE	-1.41117	0.0388	1.41117	1362
968	LOC105444992	protein rtoA-like, transcript variant X1			105444992	0.9558	0.0442	3.07382	1.8889e-05	4.34152e-06	0	0.25	2.22584	2.17448	1.84899	-4.27224	8.58667	0.015909	0.0112829	0.0153508	0.0109868	0.173848	0.0330916	TRUE	-1.35458	0.0442	1.35458	964
233	LOC100891623	protein saal1			100891623	0.9712	0.0288	3.51816	4.77559e-06	7.22289e-07	0	0.25	2.78711	2.81443	1.70858	-4.29652	9.10881	0.00394236	0.00111842	0.00390748	0.00111842	0.0473256	0.00256874	TRUE	-1.54061	0.0288	1.54061	219
1281	LOC574744	protein SFI1 homolog			574744	0.952	0.048	2.98736	8.14466e-06	2.00313e-06	0	0.25	2.27418	2.28888	1.83359	-4.24705	9.37546	0.00603566	0.00355263	0.00579144	0.00348684	0.0638602	0.0104126	TRUE	-1.31876	0.048	1.31876	410
110	LOC592681	protein SON			592681	0.9764	0.0236	3.72263	0.000123682	1.12803e-05	0	0.25	3.3098	3.3982	2.05906	-4.35859	9.19482	0.107909	0.0288816	0.0952447	0.0250658	1.39445	0.0791806	TRUE	-1.62709	0.0236	1.62709	4390
119	LOC115918133	protein SON-like, transcript variant X1			115918133	0.9758	0.0242	3.6969	0.000291564	2.39023e-05	0	0.25	3.22444	3.32399	2.00116	-4.51145	9.71939	0.222098	0.0351974	0.177337	0.0303289	2.84343	0.102167	TRUE	-1.61618	0.0242	1.61618	7408
1439	LOC581953	protein TOM71			581953	0.9504	0.0496	2.95289	9.95307e-06	2.13601e-06	0	0.25	2.02254	2.11984	2.01397	-6.60877	8.69584	0.00868716	0.00490132	0.00833828	0.00467105	0.0975943	0.0135378	TRUE	-1.30452	0.0496	1.30452	552
783	LOC580517	protein virilizer homolog			580517	0.9582	0.0418	3.13216	1.88795e-05	4.34481e-06	0	0.25	2.34458	2.30576	1.49279	-3.38722	7.95001	0.0189443	0.0163487	0.0182116	0.0151974	0.188507	0.0348594	TRUE	-1.37882	0.0418	1.37882	1197
135	LOC578029	protein yippee-like 2			578029	0.9752	0.0248	3.6718	5.06108e-05	5.15514e-06	0	0.25	2.98665	3.12297	2.10539	-5.43916	9.67653	0.0400516	0.00674342	0.0374699	0.00654605	0.523085	0.0270317	TRUE	-1.60555	0.0248	1.60555	1808
424	LOC115926588	protein yippee-like 2			115926588	0.9654	0.0346	3.32869	0.000217996	2.63467e-05	0	0.25	2.95533	2.8773	2.05945	-4.42237	10.377	0.204235	0.0422039	0.158602	0.0376645	2.10073	0.188911	TRUE	-1.46092	0.0346	1.46092	7151
945	LOC579762	protein-tyrosine sulfotransferase 1			579762	0.9562	0.0438	3.08333	5.24638e-05	9.96587e-06	0	0.25	2.15118	2.17167	1.73938	-4.74908	10.3809	0.043366	0.0221382	0.039947	0.0206579	0.526724	0.0769084	TRUE	-1.35853	0.0438	1.35853	2099
649	LOC115921235	proton channel OtopLc-like			115921235	0.9608	0.0392	3.19909	3.05855e-06	6.11325e-07	0	0.25	2.67979	2.62716	1.94443	-5.13196	10.3418	0.00160486	0.00180921	0.00153508	0.00177632	0.0166823	0.00288992	TRUE	-1.40671	0.0392	1.40671	115
175	LOC753373	proton-coupled folate transporter, transcript variant X1			753373	0.9734	0.0266	3.59988	1.4528e-05	1.84596e-06	0	0.25	2.86584	2.96137	1.92827	-4.06144	8.67308	0.00962914	0.00276316	0.00928026	0.00273026	0.121395	0.00934575	TRUE	-1.57512	0.0266	1.57512	431
1230	LOC115920306	PSME3-interacting protein-like			115920306	0.9524	0.0476	2.99615	7.78211e-06	2.05197e-06	0	0.25	2.20484	2.18579	1.50346	-4.8701	9.14866	0.0094547	0.00375	0.00903604	0.00358553	0.0792635	0.0085817	TRUE	-1.32239	0.0476	1.32239	500
863	LOC581391	putative 3-methyladenine DNA glycosylase			581391	0.9572	0.0428	3.10747	6.27778e-06	1.775e-06	0	0.25	2.03031	1.89786	1.39489	-2.59781	7.93943	0.00509367	0.00302632	0.00488435	0.00292763	0.0449093	0.00501705	TRUE	-1.36856	0.0428	1.36856	372
1390	LOC580466	putative deoxyribonuclease TATDN1			580466	0.9508	0.0492	2.96141	8.56438e-06	2.32595e-06	0	0.25	2.09073	2.0495	1.50421	-5.08685	8.19759	0.00568677	0.00532895	0.00551233	0.00516447	0.0619246	0.0131895	TRUE	-1.30803	0.0492	1.30803	416
195	LOC753114	putative fucosyltransferase-like protein, transcript variant X2			753114	0.9726	0.0274	3.56943	6.2623e-06	6.73675e-07	0	0.25	3.12253	3.16382	2.12717	-5.37101	11.0528	0.0050239	0.000888158	0.00484946	0.000888158	0.0564161	0.00166842	TRUE	-1.56225	0.0274	1.56225	182
958	LOC105441138	putative GPI-anchored protein pfl2			105441138	0.956	0.044	3.07857	3.47098e-06	7.46129e-07	0	0.25	2.35111	2.36384	1.7257	-4.38813	7.97206	0.00219796	0.00141447	0.00219796	0.00141447	0.0260504	0.00383423	TRUE	-1.35655	0.044	1.35655	129
476	LOC115918898	putative nuclease HARBI1			115918898	0.9642	0.0358	3.29335	3.99456e-06	9.38664e-07	0	0.25	2.38014	2.20412	1.63439	-4.50385	8.7553	0.00233751	0.00177632	0.00226773	0.00177632	0.027321	0.00678177	TRUE	-1.44612	0.0358	1.44612	164
1469	LOC578031	PX domain-containing protein kinase-like protein, transcript variant X4			578031	0.9502	0.0498	2.94866	6.70774e-05	2.02145e-05	0	0.25	1.9626	2.07496	1.48831	-4.2487	6.55789	0.0681366	0.0559211	0.0625196	0.0495066	0.719333	0.195127	TRUE	-1.30277	0.0498	1.30277	4133
1412	LOC587519	pyridine nucleotide-disulfide oxidoreductase domain-containing protein 2, transcript variant X2			587519	0.9506	0.0494	2.95714	4.48383e-06	1.13007e-06	0	0.25	2.03673	2.13923	1.59458	-4.70299	6.80755	0.00303527	0.00203947	0.00303527	0.00203947	0.0377396	0.00763749	TRUE	-1.30627	0.0494	1.30627	187
1071	LOC584018	pyruvate dehydrogenase [acetyl-transferring]-phosphatase 1, mitochondrial			584018	0.9546	0.0454	3.04578	3.52695e-06	9.2753e-07	0	0.25	2.16341	2.15011	1.52601	-3.619	8.76067	0.00226773	0.00217105	0.00223284	0.00217105	0.0253817	0.00590537	TRUE	-1.34294	0.0454	1.34294	172
193	LOC753849	pyruvate dehydrogenase phosphatase regulatory subunit, mitochondrial, transcript variant X2			753849	0.9726	0.0274	3.56943	5.08395e-06	7.36902e-07	0	0.25	2.8803	2.80578	1.78319	-3.10776	9.61905	0.00275617	0.000855263	0.00272128	0.000855263	0.034735	0.00232667	TRUE	-1.56225	0.0274	1.56225	146
190	LOC762953	queuine tRNA-ribosyltransferase accessory subunit 2, transcript variant X4			762953	0.9728	0.0272	3.57696	4.76573e-05	8.56607e-06	0	0.25	2.41825	2.49891	1.62087	-3.93284	7.93324	0.0400167	0.0109211	0.0373304	0.00990132	0.418877	0.0331738	TRUE	-1.56543	0.0272	1.56543	1784
659	LOC115929337	queuine tRNA-ribosyltransferase catalytic subunit 1-like			115929337	0.9606	0.0394	3.19379	4.38583e-06	9.58561e-07	0	0.25	2.17546	2.22376	1.71503	-4.76652	7.57084	0.00411681	0.0025	0.00404703	0.00246711	0.0454034	0.00604684	TRUE	-1.4045	0.0394	1.4045	253
1160	LOC115918372	rab5 GDP/GTP exchange factor-like, transcript variant X2			115918372	0.9532	0.0468	3.01394	1.4804e-05	3.54075e-06	0	0.25	2.13889	2.17559	1.4555	-5.22237	7.25771	0.0144088	0.00796053	0.0140599	0.00763158	0.155737	0.0236665	TRUE	-1.32975	0.0468	1.32975	927
934	LOC115929905	ras-like GTP-binding protein rhoA			115929905	0.9562	0.0438	3.08333	5.67765e-06	8.09383e-07	0	0.25	2.42655	2.44032	2.18671	-5.81739	10.1187	0.00327949	0.000690789	0.00310505	0.000690789	0.0380712	0.00307171	TRUE	-1.35853	0.0438	1.35853	126
327	LOC115918379	ras-related protein M-Ras-like			115918379	0.9682	0.0318	3.41597	1.7701e-05	4.06101e-06	0	0.25	2.14382	2.20176	1.22817	-3.18331	6.31213	0.0129435	0.0105263	0.0126644	0.0103947	0.136309	0.0299494	TRUE	-1.49757	0.0318	1.49757	783
508	LOC582060	ras-related protein Rab-15			582060	0.9636	0.0364	3.27611	1.03166e-05	1.92646e-06	0	0.25	2.51838	2.47998	1.90389	-4.70699	8.89956	0.00757074	0.00292763	0.00750096	0.00289474	0.0807454	0.00952401	TRUE	-1.4389	0.0364	1.4389	359
246	LOC105447418	ras-related protein Rab-15-like			105447418	0.9706	0.0294	3.49692	1.70281e-05	2.68734e-06	0	0.25	2.6116	2.60466	1.60312	-3.28772	8.35735	0.0207934	0.00615132	0.0200956	0.00615132	0.199397	0.0217816	TRUE	-1.53165	0.0294	1.53165	941
718	LOC583583	ras-related protein Rab-20			583583	0.9594	0.0406	3.16254	0.000129198	2.64617e-05	0	0.25	2.08254	2.12485	1.50925	-2.98463	7.027	0.126539	0.0581908	0.111224	0.0532237	1.19927	0.179806	TRUE	-1.39147	0.0406	1.39147	5716
1083	LOC581402	ras-related protein Rab-7L1			581402	0.9544	0.0456	3.04117	5.91144e-06	1.36449e-06	0	0.25	2.10677	2.09463	1.56813	-3.22945	7.36842	0.00558211	0.00236842	0.00554722	0.00233553	0.0633286	0.00619544	TRUE	-1.34104	0.0456	1.34104	292
651	LOC105440958	RCC1 and BTB domain-containing protein 2-like			105440958	0.9608	0.0392	3.19909	9.27599e-06	1.45512e-06	0	0.25	2.37537	2.60641	2.80252	-8.33365	11.3409	0.00519834	0.000986842	0.00481457	0.000888158	0.057996	0.00510357	TRUE	-1.40671	0.0392	1.40671	209
1491	LOC414744	receptor for egg jelly 4			414744	0.95	0.05	2.94444	9.47677e-06	1.90134e-06	0	0.25	2.1633	2.30753	1.72374	-5.34492	7.87061	0.00924537	0.00496711	0.0091407	0.00490132	0.102609	0.0146093	TRUE	-1.30103	0.05	1.30103	514
1168	REJ8	receptor for egg jelly 8, transcript variant X1			100034240	0.9532	0.0468	3.01394	2.60813e-06	6.1277e-07	0	0.25	2.04789	2.18387	1.90616	-6.32672	8.01772	0.00170952	0.000493421	0.00170952	0.000493421	0.0168144	0.00197145	TRUE	-1.32975	0.0468	1.32975	77
925	LOC115928451	receptor-type tyrosine-protein phosphatase mu-like			115928451	0.9564	0.0436	3.08812	2.62712e-05	5.29548e-06	0	0.25	2.28973	2.52726	2.67298	-7.23074	9.30347	0.0242124	0.0108882	0.0229564	0.0104605	0.262869	0.0430852	TRUE	-1.36051	0.0436	1.36051	1003
99	LOC100889738	regulation of nuclear pre-mRNA domain-containing protein 2			100889738	0.977	0.023	3.74899	3.42741e-05	6.44679e-06	0	0.25	2.48684	2.4948	1.22531	-2.78863	7.32985	0.0358999	0.0216447	0.0341555	0.0201974	0.346835	0.0521184	TRUE	-1.63827	0.023	1.63827	1989
586	LOC582974	regulator of G-protein signaling 9			582974	0.962	0.038	3.23143	8.30919e-05	8.8946e-06	0	0.25	3.14419	3.10708	2.43033	-6.37788	10.8456	0.0220144	0.0266776	0.0137111	0.025	0.186914	0.0866983	TRUE	-1.42022	0.038	1.42022	1349
1182	LOC576225	regulator of microtubule dynamics protein 1			576225	0.953	0.047	3.00947	1.81719e-05	3.4145e-06	0	0.25	2.26968	2.25231	1.65439	-3.2749	7.79362	0.0144437	0.0116447	0.0141995	0.0114145	0.178216	0.0322073	TRUE	-1.3279	0.047	1.3279	953
644	LOC589569	regulator of MON1-CCZ1 complex, transcript variant X2			589569	0.961	0.039	3.20441	6.13838e-05	2.32227e-06	0	0.25	3.6264	3.64085	2.61675	-4.98702	11.7959	0.0428776	0.00875	0.0222238	0.00832237	0.415711	0.0226758	TRUE	-1.40894	0.039	1.40894	1066
691	LOC578189	remodeling and spacing factor 1			578189	0.96	0.04	3.17805	2.95846e-05	7.18771e-06	0	0.25	2.14156	2.14369	1.30582	-3.31804	6.78347	0.0303527	0.0133224	0.0286083	0.0118421	0.321993	0.036721	TRUE	-1.39794	0.04	1.39794	1688
221	LOC115918087	remodeling and spacing factor 1-like			115918087	0.9716	0.0284	3.53255	5.72461e-05	1.18471e-05	0	0.25	2.38354	2.41739	1.35313	-3.74821	6.84436	0.0543209	0.016875	0.0503088	0.0148026	0.570721	0.0471498	TRUE	-1.54668	0.0284	1.54668	2558
1225	LOC105446431	replication protein A 32 kDa subunit-B-like, transcript variant X2			105446431	0.9526	0.0474	3.00057	3.86488e-05	7.58181e-06	0	0.25	1.99324	2.09293	1.87316	-5.49492	7.94041	0.0280501	0.0180921	0.027143	0.0171053	0.315278	0.0508256	TRUE	-1.32422	0.0474	1.32422	1518
11	LOC593999	retinol dehydrogenase 13			593999	0.9888	0.0112	4.48058	3.42006e-06	2.48058e-07	0	0.25	4.31678	4.23202	2.41251	-4.93748	13.1858	0.00132575	6.57895e-05	0.00125597	6.57895e-05	0.0138175	9.61536e-05	TRUE	-1.95078	0.0112	1.95078	67
446	LOC575294	retinol dehydrogenase 14			575294	0.9648	0.0352	3.31087	3.04803e-06	6.34653e-07	0	0.25	2.2404	2.29594	1.74223	-4.74438	9.85972	0.00223284	0.000822368	0.00223284	0.000822368	0.0237383	0.00178689	TRUE	-1.45346	0.0352	1.45346	120
784	LOC115924447	rho-related GTP-binding protein RhoA-B-like			115924447	0.9582	0.0418	3.13216	7.32746e-06	2.58623e-06	0	0.25	1.8283	1.9076	4.24285	-12.9271	14.9649	0.0108851	0.00657895	0.010606	0.00638158	0.0726069	0.0203723	TRUE	-1.37882	0.0418	1.37882	527
804	LOC100889956	ribokinase			100889956	0.958	0.042	3.12718	2.89772e-05	4.70908e-06	0	0.25	2.45176	2.41779	1.97004	-5.84619	9.94116	0.0249451	0.0102632	0.0230611	0.00957237	0.321345	0.0336384	TRUE	-1.37675	0.042	1.37675	1081
51	LOC594140	ribonucleoside-diphosphate reductase subunit M2 B			594140	0.9814	0.0186	3.96582	4.48253e-05	3.23032e-06	0	0.25	3.45399	3.47932	1.86465	-3.13424	11.3788	0.0408541	0.00546053	0.0372606	0.00529605	0.505899	0.0172319	TRUE	-1.73049	0.0186	1.73049	1561
454	LOC593585	RNA 3'-terminal phosphate cyclase-like			593585	0.9648	0.0352	3.31087	6.91066e-06	1.31077e-06	0	0.25	2.62434	2.58463	1.86785	-5.55302	9.51844	0.00582633	0.00338816	0.005617	0.00335526	0.0568515	0.00980561	TRUE	-1.45346	0.0352	1.45346	333
537	LOC586535	RNA polymerase II subunit A C-terminal domain phosphatase			586535	0.963	0.037	3.25914	3.17598e-05	6.90889e-06	0	0.25	2.47224	2.43072	1.61198	-4.02347	9.17834	0.0293061	0.0213158	0.0268639	0.0196711	0.264285	0.0629027	TRUE	-1.4318	0.037	1.4318	1772
1478	LOC763095	RNA polymerase II subunit B1 CTD phosphatase Rpap2			763095	0.95	0.05	2.94444	1.46602e-05	3.47001e-06	0	0.25	2.10384	2.09846	1.68775	-4.78317	7.81145	0.0111991	0.00703947	0.0107456	0.00680921	0.119445	0.017471	TRUE	-1.30103	0.05	1.30103	704
715	LOC105446602	RNA pseudouridylate synthase domain-containing protein 1-like, transcript variant X2			105446602	0.9594	0.0406	3.16254	1.85905e-06	4.42829e-07	0	0.25	2.19616	2.2155	1.50594	-5.62171	7.5365	0.00143042	0.000559211	0.00143042	0.000559211	0.0151897	0.00120161	TRUE	-1.39147	0.0406	1.39147	86
1243	LOC115919240	RNA-binding protein 25-like			115919240	0.9524	0.0476	2.99615	2.9357e-06	6.02928e-07	0	0.25	2.27391	2.28694	1.98449	-4.91104	9.41387	0.00184907	0.000888158	0.00184907	0.000855263	0.0211862	0.00151491	TRUE	-1.32239	0.0476	1.32239	104
241	LOC591778	RUN and FYVE domain-containing protein 2, transcript variant X1			591778	0.9708	0.0292	3.50395	4.06034e-05	7.72767e-06	0	0.25	2.39369	2.41862	1.34595	-2.62623	7.15258	0.0320971	0.0111842	0.0303178	0.0102961	0.336322	0.0323928	TRUE	-1.53462	0.0292	1.53462	1809
355	LOC105441920	sacsin-like			105441920	0.9674	0.0326	3.3903	3.55885e-05	5.87896e-06	0	0.25	2.69342	2.80266	1.92515	-4.9466	8.84335	0.0346091	0.0140461	0.0325507	0.0132566	0.40887	0.0543321	TRUE	-1.48678	0.0326	1.48678	1494
61	LOC115921640	salivary glue protein Sgs-3-like, transcript variant X2			115921640	0.9806	0.0194	3.92289	5.81734e-06	9.89167e-07	0	0.25	3.01341	2.94991	1.64028	-5.79209	8.38835	0.00369815	0.000756579	0.00362837	0.000756579	0.0411679	0.00365042	TRUE	-1.7122	0.0194	1.7122	169
1419	LOC581818	serine palmitoyltransferase 2			581818	0.9506	0.0494	2.95714	4.5905e-06	1.24031e-06	0	0.25	2.01005	1.98556	1.81769	-5.18405	9.69132	0.00376792	0.00226974	0.00376792	0.00226974	0.0471338	0.00672569	TRUE	-1.30627	0.0494	1.30627	280
438	LOC105446810	serine/arginine repetitive matrix protein 1			105446810	0.965	0.035	3.31678	2.34308e-05	5.23183e-06	0	0.25	2.20385	2.15521	1.25909	-2.23782	7.20056	0.0233402	0.0128618	0.0223284	0.0124671	0.245338	0.0444973	TRUE	-1.45593	0.035	1.45593	1205
397	LOC115921673	serine/arginine repetitive matrix protein 1-like			115921673	0.9662	0.0338	3.35291	1.1126e-05	9.76585e-07	0	0.25	3.314	3.27755	2.49288	-4.44066	14.0423	0.0111293	0.00131579	0.0107456	0.00128289	0.110483	0.00245754	TRUE	-1.47108	0.0338	1.47108	441
1074	LOC586800	serine/arginine-rich splicing factor 10			586800	0.9544	0.0456	3.04117	0.000125683	3.80919e-05	0	0.25	1.94374	1.8734	1.357	-3.00943	7.36911	0.122806	0.139967	0.109235	0.109868	1.29231	0.358674	TRUE	-1.34104	0.0456	1.34104	8837
834	LOC576630	serine/threonine-protein kinase 16			576630	0.9576	0.0424	3.11728	2.85137e-06	6.04938e-07	0	0.25	2.21858	2.23986	1.61867	-4.05429	8.66889	0.00244217	0.000953947	0.00240728	0.000953947	0.0230076	0.00287487	TRUE	-1.37263	0.0424	1.37263	162
1180	LOC591895	serine/threonine-protein kinase 32B, transcript variant X1			591895	0.953	0.047	3.00947	0.000167638	3.0807e-05	0	0.25	2.27104	2.33612	1.89712	-4.37584	9.20093	0.140285	0.0761184	0.121341	0.0630263	1.7541	0.211914	TRUE	-1.3279	0.047	1.3279	7321
176	LOC575613	serine/threonine-protein kinase A-Raf, transcript variant X2			575613	0.9734	0.0266	3.59988	5.03966e-05	7.48823e-06	0	0.25	2.73723	2.77821	1.58757	-3.2976	8.15925	0.0474828	0.0278618	0.0450406	0.0258553	0.5429	0.0716275	TRUE	-1.57512	0.0266	1.57512	2470
28	LOC100891696	serine/threonine-protein kinase BRSK2, transcript variant X1			100891696	0.9844	0.0156	4.14476	6.00499e-05	3.95897e-06	0	0.25	3.86026	3.97577	1.7884	-3.27381	9.14874	0.0387259	0.00595395	0.0335973	0.00565789	0.462541	0.0155766	TRUE	-1.80688	0.0156	1.80688	1742
821	LOC579644	serine/threonine-protein kinase haspin			579644	0.9578	0.0422	3.12222	2.19823e-06	4.50685e-07	0	0.25	2.39644	2.44669	2.3784	-7.17168	10.4832	0.0017793	0.00105263	0.00170952	0.00105263	0.0140111	0.00234165	TRUE	-1.37469	0.0422	1.37469	124
1477	LOC100893147	serine/threonine-protein kinase Nek6			100893147	0.95	0.05	2.94444	1.17661e-05	3.1375e-06	0	0.25	2.08622	2.09967	2.17376	-5.92759	10.0988	0.0100129	0.00529605	0.00987336	0.00523026	0.129492	0.0246843	TRUE	-1.30103	0.05	1.30103	592
220	LOC583702	serine/threonine-protein kinase SMG1, transcript variant X2			583702	0.9716	0.0284	3.53255	3.56114e-05	6.73181e-06	0	0.25	2.47479	2.41012	1.49538	-2.78619	8.52772	0.0375397	0.0248355	0.0358302	0.0235526	0.396659	0.0619523	TRUE	-1.54668	0.0284	1.54668	2193
441	LOC580795	serine/threonine-protein phosphatase 2A 56 kDa regulatory subunit epsilon isoform, transcript variant X1			580795	0.965	0.035	3.31678	0.000121843	1.88055e-05	0	0.25	2.84675	2.87349	2.21516	-5.41457	10.2364	0.105676	0.0813487	0.0940934	0.0678947	1.37309	0.200092	TRUE	-1.45593	0.035	1.45593	6218
779	LOC105440179	serine-protein kinase ATM-like			105440179	0.9584	0.0416	3.13716	1.31087e-05	2.47003e-06	0	0.25	2.27162	2.40342	1.48946	-3.50642	7.173	0.0108153	0.00546053	0.0106758	0.00539474	0.133368	0.0147498	TRUE	-1.38091	0.0416	1.38091	581
1379	LOC753106	SET and MYND domain-containing protein 4			753106	0.951	0.049	2.96569	9.06832e-06	1.93012e-06	0	0.25	2.26448	2.15107	1.82096	-5.17686	9.12841	0.00771029	0.00430921	0.00750096	0.00411184	0.0915084	0.011685	TRUE	-1.3098	0.049	1.3098	473
899	LOC100888149	signal peptide, CUB and EGF-like domain-containing protein 2			100888149	0.9568	0.0432	3.09775	3.97059e-05	5.94913e-06	0	0.25	2.62573	2.61744	2.19059	-6.13045	11.7141	0.0301085	0.0207237	0.0288525	0.0195395	0.340092	0.0534528	TRUE	-1.36452	0.0432	1.36452	1509
731	LOC764571	single-strand selective monofunctional uracil DNA glycosylase			764571	0.9592	0.0408	3.15742	3.713e-05	6.96987e-06	0	0.25	2.3209	2.31081	1.62173	-3.29886	7.61205	0.0251893	0.0112829	0.0225029	0.0109211	0.268567	0.0462874	TRUE	-1.38934	0.0408	1.38934	1208
965	LOC756334	sister chromatid cohesion protein DCC1			756334	0.9558	0.0442	3.07382	6.57133e-06	1.28572e-06	0	0.25	2.38286	2.39085	1.95821	-5.18305	9.09033	0.0038377	0.00440789	0.00348882	0.00404605	0.0427239	0.00957056	TRUE	-1.35458	0.0442	1.35458	317
558	LOC115926657	slit homolog 2 protein-like			115926657	0.9626	0.0374	3.24797	3.35042e-06	4.15583e-07	0	0.25	3.12729	3.04155	3.90108	-10.7203	16.9316	0.000976869	0.000822368	0.000872205	0.000789474	0.00685429	0.00194756	TRUE	-1.42713	0.0374	1.42713	231
1112	LOC100888834	slit homolog 3 protein-like			100888834	0.954	0.046	3.03202	4.41557e-05	9.06357e-06	0	0.25	2.30906	2.28893	1.87202	-4.64584	9.17352	0.0386212	0.0205592	0.0364582	0.0197697	0.418441	0.0752538	TRUE	-1.33724	0.046	1.33724	1714
277	LOC115924224	small integral membrane protein 19-like			115924224	0.9694	0.0306	3.45568	7.37009e-06	1.6051e-06	0	0.25	2.44669	2.28135	1.62527	-2.74937	8.81377	0.00600077	0.00375	0.00586121	0.00368421	0.0552667	0.00923633	TRUE	-1.51428	0.0306	1.51428	379
1175	LOC100890260	SMC5-SMC6 complex localization factor protein 1, transcript variant X6			100890260	0.9532	0.0468	3.01394	2.45452e-05	6.10759e-06	0	0.25	2.01993	2.08761	1.61827	-3.99124	7.2786	0.0298992	0.015625	0.0283292	0.0142105	0.294512	0.0422981	TRUE	-1.32975	0.0468	1.32975	1574
194	LOC578952	sodium- and chloride-dependent GABA transporter 1			578952	0.9726	0.0274	3.56943	5.46818e-05	9.36669e-06	0	0.25	2.84659	2.89425	1.7525	-4.04407	8.55911	0.0608101	0.0261842	0.0551582	0.0210855	0.59094	0.061217	TRUE	-1.56225	0.0274	1.56225	3159
744	LOC584025	sodium- and chloride-dependent glycine transporter 1, transcript variant X1			584025	0.959	0.041	3.15232	7.57264e-06	1.27453e-06	0	0.25	2.6069	2.59539	2.07399	-5.24681	11.1396	0.00289572	0.00171053	0.00268639	0.00167763	0.0344453	0.00489171	TRUE	-1.38722	0.041	1.38722	162
305	LOC584015	sodium/hydrogen exchanger 9B2, transcript variant X1			584015	0.9688	0.0312	3.43564	2.39988e-05	5.03359e-06	0	0.25	2.38601	2.36808	1.34311	-2.74857	8.01722	0.0210725	0.00940789	0.0203049	0.00891447	0.195743	0.0245852	TRUE	-1.50585	0.0312	1.50585	1038
743	LOC115926893	sodium-dependent dopamine transporter-like			115926893	0.959	0.041	3.15232	0.000395319	4.17734e-05	0	0.25	2.68504	2.76457	2.48654	-6.36193	10.7476	0.470397	0.109046	0.193211	0.0761513	4.33987	0.337225	TRUE	-1.38722	0.041	1.38722	9188
1147	LOC105445726	sodium-dependent noradrenaline transporter-like, transcript variant X1			105445726	0.9534	0.0466	3.01843	1.71474e-05	2.27152e-06	0	0.25	2.57781	2.4749	2.23368	-4.29081	11.3239	0.00268639	0.00151316	0.00226773	0.00141447	0.0322589	0.00764399	TRUE	-1.33161	0.0466	1.33161	122
708	LOC587947	solute carrier family 15 member 2, transcript variant X4			587947	0.9596	0.0404	3.16769	4.29455e-05	1.03552e-05	0	0.25	2.05928	2.04506	1.2148	-2.64133	6.68395	0.028713	0.0265789	0.0268988	0.0252303	0.352131	0.0830805	TRUE	-1.39362	0.0404	1.39362	2024
31	LOC100893731	solute carrier family 25 member 36			100893731	0.984	0.016	4.11904	4.85058e-05	7.32437e-06	0	0.25	3.02252	2.95352	1.60122	-4.10847	8.63523	0.0478666	0.00720395	0.0453198	0.006875	0.505509	0.0271756	TRUE	-1.79588	0.016	1.79588	2091
43	LOC115924553	solute carrier family 25 member 36-like			115924553	0.982	0.018	3.99922	4.72885e-05	6.61415e-06	0	0.25	3.02635	3.08782	1.52735	-2.42318	8.20282	0.0457035	0.00769737	0.043052	0.00746711	0.468674	0.032214	TRUE	-1.74473	0.018	1.74473	1919
2	LOC579323	solute carrier family 25 member 40			579323	0.9926	0.0074	4.89885	7.36145e-05	6.35647e-06	0	0.25	3.60162	3.72296	1.40785	-2.22263	7.52967	0.0717301	0.00730263	0.0655898	0.00717105	0.768407	0.0359527	TRUE	-2.13077	0.0074	2.13077	2320
40	LOC590913	solute carrier family 25 member 46			590913	0.9824	0.0176	4.0221	2.01019e-05	5.10931e-06	0	0.25	2.18027	2.1428	1.09071	-1.9245	6.48406	0.0227122	0.0205263	0.0217353	0.0193421	0.218647	0.0519186	TRUE	-1.75449	0.0176	1.75449	1491
805	LOC753736	solute carrier family 66 member 2			753736	0.958	0.042	3.12718	1.1244e-05	1.99604e-06	0	0.25	2.39228	2.25722	1.69549	-4.74758	9.87768	0.00736141	0.00332237	0.00729163	0.00328947	0.0992236	0.00859067	TRUE	-1.37675	0.042	1.37675	389
1208	LOC576993	solute carrier organic anion transporter family member 4A1, transcript variant X1			576993	0.9528	0.0472	3.00501	1.1546e-05	2.73202e-06	0	0.25	2.57707	2.56766	3.21755	-10.993	13.6776	0.00551233	0.00345395	0.005303	0.003125	0.0716038	0.0132858	TRUE	-1.32606	0.0472	1.32606	491
229	LOC763758	solute carrier organic anion transporter family member 5A1, transcript variant X1			763758	0.9714	0.0286	3.52533	0.000108165	1.90209e-05	0	0.25	2.43777	2.45066	1.28674	-2.74245	7.01845	0.100583	0.0463158	0.0896277	0.0424013	1.04388	0.136829	TRUE	-1.54363	0.0286	1.54363	4523
854	LOC115920003	somatostatin receptor type 5-like			115920003	0.9572	0.0428	3.10747	1.24113e-05	2.33213e-06	0	0.25	2.71898	2.69277	2.74526	-6.46214	12.4934	0.00753585	0.00470395	0.00739629	0.00447368	0.113996	0.0109253	TRUE	-1.36856	0.0428	1.36856	394
1365	rej	sperm receptor for egg jelly			373460	0.951	0.049	2.96569	9.83661e-06	1.54672e-06	0	0.25	2.45085	2.46293	2.10258	-5.25997	9.99468	0.00676831	0.00236842	0.00662875	0.00230263	0.0885498	0.00855433	TRUE	-1.3098	0.049	1.3098	298
641	LOC115924097	spermatogenesis-associated protein 20-like			115924097	0.961	0.039	3.20441	4.08602e-05	2.19927e-05	0	0.25	1.34549	1.56363	3.47959	-8.20178	10.4969	0.0435405	0.0413487	0.0230262	0.0277632	0.348947	0.203072	TRUE	-1.40894	0.039	1.40894	1815
1237	LOC754661	splicing factor 1, transcript variant X1			754661	0.9524	0.0476	2.99615	9.29609e-05	2.23247e-05	0	0.25	1.86296	1.89038	1.91223	-6.3771	9.37476	0.0849527	0.0685855	0.0760214	0.0581579	1.02896	0.19615	TRUE	-1.32239	0.0476	1.32239	4933
1424	LOC577474	splicing factor, suppressor of white-apricot homolog			577474	0.9506	0.0494	2.95714	0.000284702	7.1782e-05	0	0.25	1.91971	1.85407	1.34538	-2.30295	7.08694	0.27157	0.258355	0.213167	0.184276	3.0436	0.713837	TRUE	-1.30627	0.0494	1.30627	13753
829	LOC105445692	sporozoite surface protein 2-like			105445692	0.9576	0.0424	3.11728	1.79531e-05	8.02142e-06	0	0.25	2.13797	2.06227	4.35592	-11.8434	16.2696	0.0163277	0.0175329	0.0139204	0.0133553	0.134431	0.0399096	TRUE	-1.37263	0.0424	1.37263	826
1488	sia4	ST8 alpha-N-acetyl-neuraminide alpha-2,8-sialyltransferase 4, transcript variant X2			586329	0.95	0.05	2.94444	9.746e-06	3.08305e-06	0	0.25	1.78252	1.6988	1.19407	-4.3472	6.21279	0.00987336	0.00559211	0.00966403	0.00555921	0.0949998	0.014959	TRUE	-1.30103	0.05	1.30103	654
473	st8sia9	ST8 alpha-N-acetyl-neuraminide alpha-2,8-sialyltransferase 9			100144874	0.9642	0.0358	3.29335	1.25993e-05	1.3177e-06	0	0.25	2.93042	2.88035	2.87051	-6.86251	13.1959	0.0100129	0.000888158	0.00969891	0.000888158	0.11158	0.00677563	TRUE	-1.44612	0.0358	1.44612	383
1433	LOC576122	steroid 17-alpha-hydroxylase/17,20 lyase			576122	0.9504	0.0496	2.95289	7.68067e-06	1.16127e-06	0	0.25	2.71338	2.68596	2.06697	-4.87254	10.8708	0.00505879	0.00118421	0.00474479	0.00118421	0.0453396	0.00330378	TRUE	-1.30452	0.0496	1.30452	192
1277	LOC100890503	steroid 17-alpha-hydroxylase/17,20 lyase, transcript variant X2			100890503	0.952	0.048	2.98736	1.73887e-05	1.9498e-06	0	0.25	2.60245	2.57233	2.23307	-4.67183	10.1496	0.0137459	0.00203947	0.0126993	0.00200658	0.149113	0.00728873	TRUE	-1.31876	0.048	1.31876	451
534	LOC115919855	steroid 17-alpha-hydroxylase/17,20 lyase-like, transcript variant X2			115919855	0.963	0.037	3.25914	1.35386e-05	1.12228e-06	0	0.25	3.01406	2.98447	2.33454	-5.14332	10.4347	0.00872205	0.00118421	0.00840805	0.00118421	0.116605	0.00466147	TRUE	-1.4318	0.037	1.4318	292
1054	LOC590360	stonin-2			590360	0.9548	0.0452	3.0504	3.689e-05	7.37622e-06	0	0.25	2.30715	2.33029	1.71157	-3.71956	7.78001	0.0411332	0.0200987	0.0387608	0.0185855	0.437141	0.0563527	TRUE	-1.34486	0.0452	1.34486	2361
48	LOC100889500	stress response protein nst1			100889500	0.9816	0.0184	3.97683	2.22717e-05	4.87829e-06	0	0.25	2.44048	2.38782	1.21897	-2.25081	6.88099	0.0263406	0.0165461	0.024352	0.0151645	0.222696	0.0387338	TRUE	-1.73518	0.0184	1.73518	1521
819	LOC100890719	stress response protein NST1			100890719	0.9578	0.0422	3.12222	4.50073e-06	5.63068e-07	0	0.25	2.75481	2.89886	2.26139	-5.11566	9.52764	0.00254684	0.000197368	0.00233751	0.000197368	0.018921	0.00149335	TRUE	-1.37469	0.0422	1.37469	82
95	LOC583320	structural maintenance of chromosomes flexible hinge domain-containing protein 1			583320	0.9774	0.0226	3.76695	5.75385e-05	1.08233e-05	0	0.25	2.41783	2.43216	1.2147	-2.60241	7.23471	0.0653805	0.0280592	0.0597983	0.0247697	0.663368	0.0646793	TRUE	-1.64589	0.0226	1.64589	3247
585	LOC115924083	succinate dehydrogenase assembly factor 3, mitochondrial-like			115924083	0.962	0.038	3.23143	8.27861e-06	9.35754e-07	0	0.25	2.78805	2.7685	2.07411	-4.48536	9.82389	0.00617521	0.00220395	0.00593099	0.00220395	0.0718641	0.00492625	TRUE	-1.42022	0.038	1.42022	313
605	LOC105443789	suppressor protein SRP40-like, transcript variant X2			105443789	0.9616	0.0384	3.22054	0.000120204	3.80677e-05	0	0.25	1.68074	1.60862	0.96892	-1.51071	5.94623	0.10142	0.11125	0.0861389	0.0874671	0.995425	0.25857	TRUE	-1.41567	0.0384	1.41567	6385
572	LOC756360	sushi, von Willebrand factor type A, EGF and pentraxin domain-containing protein 1			756360	0.9624	0.0376	3.24243	0.000122681	2.06557e-05	0	0.25	2.47512	2.48519	2.95934	-7.20204	13.4097	0.097966	0.0729605	0.0878136	0.0648684	1.09351	0.192089	TRUE	-1.42481	0.0376	1.42481	4611
1463	LOC100888159	synaptotagmin-15			100888159	0.9502	0.0498	2.94866	4.08477e-06	9.65188e-07	0	0.25	1.92731	1.93354	3.98049	-12.8809	16.8074	0.00198863	0.000460526	0.00188396	0.000394737	0.0218957	0.00133063	TRUE	-1.30277	0.0498	1.30277	68
587	LOC577228	synaptotagmin-2			577228	0.962	0.038	3.23143	2.63405e-06	5.22284e-07	0	0.25	2.78928	2.893	2.21875	-5.17	9.85301	0.000907093	0.000690789	0.000837316	0.000690789	0.0108435	0.00168895	TRUE	-1.42022	0.038	1.42022	149
1103	LOC575615	syntaxin-17			575615	0.9542	0.0458	3.03659	7.19633e-06	1.61182e-06	0	0.25	2.28203	2.32441	1.60632	-5.21814	7.39361	0.00753585	0.00233553	0.00736141	0.00230263	0.0690985	0.00766056	TRUE	-1.33913	0.0458	1.33913	361
1222	LOC581234	target of rapamycin complex subunit lst8			581234	0.9526	0.0474	3.00057	2.69014e-06	7.03793e-07	0	0.25	2.28566	2.32695	2.00939	-6.35809	8.36422	0.00191885	0.00121711	0.00191885	0.00115132	0.0196127	0.00126676	TRUE	-1.32422	0.0474	1.32422	127
1354	LOC594347	telomere repeats-binding bouquet formation protein 2			594347	0.9512	0.0488	2.96999	1.65334e-06	3.87118e-07	0	0.25	2.1818	2.2374	1.69442	-6.71733	8.27163	0.00115131	0.000164474	0.00115131	0.000164474	0.0119832	0.000566637	TRUE	-1.31158	0.0488	1.31158	67
1456	LOC582696	telomere-associated protein RIF1			582696	0.9502	0.0498	2.94866	5.89447e-05	1.56994e-05	0	0.25	1.98332	1.94279	1.45075	-3.38623	7.60128	0.0533789	0.0311184	0.0491923	0.026875	0.52926	0.108084	TRUE	-1.30277	0.0498	1.30277	2784
1323	LOC576798	telomeric repeat-binding factor 2			576798	0.9514	0.0486	2.97431	5.93395e-06	1.49027e-06	0	0.25	2.13992	2.16396	1.49961	-3.94518	7.32754	0.00537278	0.00233553	0.00516345	0.00233553	0.0461571	0.00671905	TRUE	-1.31336	0.0486	1.31336	320
598	LOC577447	torsin-1A			577447	0.9618	0.0382	3.22597	1.17901e-05	2.45846e-06	0	0.25	2.45594	2.42464	1.90338	-4.79177	9.18901	0.0130831	0.00391447	0.0129086	0.00378289	0.123451	0.0110636	TRUE	-1.41794	0.0382	1.41794	733
729	LOC753283	torsin-1A			753283	0.9592	0.0408	3.15742	4.09196e-05	4.40167e-06	0	0.25	2.83136	2.83342	2.60934	-5.81169	11.9506	0.0265848	0.00759868	0.0252939	0.00743421	0.392231	0.0333229	TRUE	-1.38934	0.0408	1.38934	1056
1334	LOC592199	torsin-1A			592199	0.9514	0.0486	2.97431	2.2406e-05	6.07856e-06	0	0.25	1.88631	1.8253	1.3899	-2.65562	8.42658	0.0245613	0.0206579	0.0233751	0.0199013	0.240084	0.0571152	TRUE	-1.31336	0.0486	1.31336	1551
1459	LOC100891457	trace amine-associated receptor 6-like			100891457	0.9502	0.0498	2.94866	7.49619e-06	2.3206e-06	0	0.25	2.0142	2.05069	2.74294	-9.62742	14.7999	0.00101176	0.00105263	0.000802428	0.000855263	0.0122596	0.0029585	TRUE	-1.30277	0.0498	1.30277	433
514	LOC100887888	trace amine-associated receptor 7e-like			100887888	0.9634	0.0366	3.27042	4.01227e-05	6.20118e-06	0	0.25	3.33806	3.2625	2.89281	-8.33234	16.2161	0.0123853	0.00615132	0.00879182	0.00506579	0.180807	0.0312208	TRUE	-1.43652	0.0366	1.43652	3265
1449	LOC755526	transcription intermediary factor 1-beta			755526	0.9504	0.0496	2.95289	2.87059e-06	6.11261e-07	0	0.25	2.00225	2.167	2.19162	-8.5508	9.92669	0.00198863	0.00108553	0.00198863	0.00108553	0.022823	0.00368374	TRUE	-1.30452	0.0496	1.30452	113
18	LOC588891	transcription intermediary factor 1-beta, transcript variant X3			588891	0.986	0.014	4.2546	5.66491e-05	6.43335e-06	0	0.25	3.53521	3.42948	1.78157	-4.39526	10.267	0.0541465	0.01375	0.049925	0.013125	0.523489	0.0490932	TRUE	-1.85387	0.014	1.85387	2445
170	LOC115926535	transcription intermediary factor 1-beta-like			115926535	0.9738	0.0262	3.61545	1.23054e-05	1.78547e-06	0	0.25	2.99634	3.00155	1.77347	-5.51244	10.5799	0.0106409	0.00154605	0.0105013	0.00148026	0.127681	0.00719644	TRUE	-1.5817	0.0262	1.5817	429
1095	LOC100891604	transcription termination factor 1			100891604	0.9542	0.0458	3.03659	1.30834e-05	2.85659e-06	0	0.25	2.32117	2.17155	1.75031	-3.25416	9.6526	0.00931514	0.00674342	0.00903604	0.00654605	0.0930195	0.0191033	TRUE	-1.33913	0.0458	1.33913	596
613	LOC115924301	transcription termination factor 2-like			115924301	0.9616	0.0384	3.22054	1.40884e-05	9.47432e-07	0	0.25	3.31065	3.42198	2.55572	-5.25277	12.0626	0.0141995	0.000559211	0.0132924	0.000559211	0.132551	0.00197129	TRUE	-1.41567	0.0384	1.41567	423
188	LOC105437259	transcriptional adapter 2-beta			105437259	0.9728	0.0272	3.57696	6.49421e-05	1.46646e-05	0	0.25	2.31636	2.28601	1.25005	-2.74737	6.10039	0.0763702	0.0363816	0.068346	0.0307895	0.766025	0.09539	TRUE	-1.56543	0.0272	1.56543	4076
1005	LOC764602	transcriptional regulator ATRX			764602	0.9554	0.0446	3.0644	1.39616e-05	2.74919e-06	0	0.25	2.58496	2.54248	1.86468	-3.50903	9.04569	0.0106409	0.00496711	0.00987336	0.004375	0.11872	0.00912991	TRUE	-1.35067	0.0446	1.35067	599
1179	LOC593921	transcriptional regulator ATRX, transcript variant X1			593921	0.953	0.047	3.00947	2.94296e-05	8.64417e-06	0	0.25	2.03085	2.06564	1.34651	-3.7089	6.73294	0.0211771	0.0111513	0.0192583	0.00990132	0.195683	0.0520754	TRUE	-1.3279	0.047	1.3279	1365
998	LOC115927515	transformer-2 protein homolog alpha-like			115927515	0.9556	0.0444	3.0691	2.51971e-05	5.22702e-06	0	0.25	2.36128	2.52636	1.67029	-3.90656	7.11577	0.0260615	0.0155921	0.0243171	0.0151316	0.274712	0.0455933	TRUE	-1.35262	0.0444	1.35262	1447
1376	LOC105447449	transient receptor potential cation channel subfamily A member 1-like			105447449	0.951	0.049	2.96569	5.89649e-05	1.51396e-05	0	0.25	1.35845	1.42339	2.96655	-8.70469	12.0604	0.047413	0.0167763	0.0382723	0.0130263	0.655456	0.0834926	TRUE	-1.3098	0.049	1.3098	1559
365	LOC590424	translation initiation factor IF-2, transcript variant X1			590424	0.967	0.033	3.37769	1.56778e-05	3.0265e-06	0	0.25	2.34175	2.38241	1.47701	-4.06846	7.68852	0.013432	0.00532895	0.012804	0.005	0.144239	0.0146023	TRUE	-1.48149	0.033	1.48149	757
1149	LOC580079	translational activator of cytochrome c oxidase 1			580079	0.9534	0.0466	3.01843	3.63373e-06	9.02882e-07	0	0.25	2.1059	2.12405	1.61688	-5.67185	7.82336	0.00307016	0.00157895	0.00303527	0.00154605	0.0295983	0.00455256	TRUE	-1.33161	0.0466	1.33161	193
443	LOC115919902	transmembrane GTPase fzo-like			115919902	0.965	0.035	3.31678	4.27821e-06	5.63478e-07	0	0.25	3.02174	2.92747	2.69821	-6.71988	13.1896	0.00415169	0.000986842	0.00411681	0.000953947	0.0473473	0.00265677	TRUE	-1.45593	0.035	1.45593	180
452	LOC115920019	transmembrane GTPase fzo-like			115920019	0.9648	0.0352	3.31087	8.68794e-06	1.18669e-06	0	0.25	2.65743	2.63888	1.81728	-3.70763	10.2207	0.00617521	0.00164474	0.00603566	0.00164474	0.0790865	0.00540623	TRUE	-1.45346	0.0352	1.45346	269
554	LOC100887892	transmembrane prolyl 4-hydroxylase			100887892	0.9626	0.0374	3.24797	4.82954e-05	1.18866e-05	0	0.25	2.02645	2.01674	1.19567	-3.19242	6.09673	0.0416914	0.0219737	0.0389003	0.0203289	0.468818	0.0824133	TRUE	-1.42713	0.0374	1.42713	1853
657	LOC100890950	transmembrane prolyl 4-hydroxylase, transcript variant X2			100890950	0.9606	0.0394	3.19379	6.46671e-06	1.40003e-06	0	0.25	2.55696	2.58914	1.67133	-3.36173	8.5257	0.00558211	0.00161184	0.00533789	0.00157895	0.0413591	0.0055488	TRUE	-1.4045	0.0394	1.4045	215
550	LOC588532	transmembrane protein 11-B, mitochondrial			588532	0.9626	0.0374	3.24797	4.67053e-06	6.04205e-07	0	0.25	2.80629	2.9891	2.07328	-5.02836	9.141	0.00544256	0.000394737	0.00540767	0.000394737	0.0435342	0.000826816	TRUE	-1.42713	0.0374	1.42713	212
215	LOC105441025	transmembrane protein 141			105441025	0.9718	0.0282	3.53983	1.23113e-05	2.01973e-06	0	0.25	2.88626	2.80995	1.7685	-4.80088	10.157	0.0103618	0.00450658	0.0097338	0.00427632	0.0947857	0.0102496	TRUE	-1.54975	0.0282	1.54975	542
823	LOC593864	transmembrane protein 141			593864	0.9578	0.0422	3.12222	1.53618e-05	3.00722e-06	0	0.25	2.27474	2.34349	2.24994	-7.294	11.1968	0.00788473	0.00322368	0.00718697	0.00305921	0.0536992	0.0080556	TRUE	-1.37469	0.0422	1.37469	431
991	LOC115919301	transmembrane protein 161B-like			115919301	0.9556	0.0444	3.0691	9.9579e-06	2.45133e-06	0	0.25	2.13538	2.14088	1.48906	-4.28997	7.20096	0.00760562	0.00710526	0.00715208	0.00677632	0.0696231	0.0195945	TRUE	-1.35262	0.0444	1.35262	494
45	LOC757129	transmembrane protein 267, transcript variant X1			757129	0.9818	0.0182	3.98797	2.4756e-05	1.0999e-06	0	0.25	4.03179	4.19263	2.18051	-4.07834	11.418	0.0203747	0.000822368	0.0185954	0.000822368	0.180637	0.00335082	TRUE	-1.73993	0.0182	1.73993	760
351	LOC581062	trinucleotide repeat-containing gene 6C protein, transcript variant X1			581062	0.9674	0.0326	3.3903	4.92476e-05	5.50546e-06	0	0.25	2.82361	2.95173	2.18177	-5.10145	9.30132	0.0420751	0.0221382	0.0404703	0.0207895	0.551934	0.057074	TRUE	-1.48678	0.0326	1.48678	2325
1009	LOC105442133	trinucleotide repeat-containing gene 6C protein-like, transcript variant X3			105442133	0.9554	0.0446	3.0644	0.000121314	2.63398e-05	0	0.25	2.1895	2.22222	1.54494	-3.34784	7.63756	0.110526	0.0961513	0.100164	0.0840132	1.26894	0.231798	TRUE	-1.35067	0.0446	1.35067	7122
337	LOC575781	triokinase/FMN cyclase, transcript variant X2			575781	0.9678	0.0322	3.40306	7.21955e-06	1.22179e-06	0	0.25	2.65386	2.65699	1.75763	-6.16953	9.25607	0.00551233	0.00203947	0.00551233	0.00203947	0.0659301	0.00800803	TRUE	-1.49214	0.0322	1.49214	270
471	LOC578840	tRNA (guanine(37)-N1)-methyltransferase, transcript variant X3			578840	0.9642	0.0358	3.29335	3.89069e-06	1.0449e-06	0	0.25	1.95258	1.93559	1.07821	-2.06783	6.18581	0.00167463	0.00233553	0.00156997	0.00233553	0.0155011	0.00655297	TRUE	-1.44612	0.0358	1.44612	152
1151	LOC586215	tRNA dimethylallyltransferase			586215	0.9534	0.0466	3.01843	8.69713e-06	2.09572e-06	0	0.25	2.12048	2.0368	1.45302	-3.60559	7.19299	0.00554722	0.00180921	0.00533789	0.00171053	0.0641097	0.00565819	TRUE	-1.33161	0.0466	1.33161	320
69	LOC100892594	tRNA-splicing endonuclease subunit Sen15			100892594	0.9798	0.0202	3.88167	2.02331e-05	1.39064e-06	0	0.25	3.57324	3.78131	2.23506	-6.74342	11.1685	0.0195374	0.00200658	0.0188396	0.00200658	0.230117	0.00848843	TRUE	-1.69465	0.0202	1.69465	802
1299	LOC756584	tryptophan--tRNA ligase, cytoplasmic, transcript variant X1			756584	0.9518	0.0482	2.983	4.86695e-06	1.40083e-06	0	0.25	1.87366	1.84879	3.16981	-8.95278	14.0781	0.00143042	0.00111842	0.00108153	0.00105263	0.00864059	0.00319217	TRUE	-1.31695	0.0482	1.31695	112
640	TPC1	two-pore calcium channel 1, transcript variant 2			579495	0.961	0.039	3.20441	2.88508e-05	3.21852e-06	0	0.25	2.76368	2.74279	2.29292	-4.75522	10.5815	0.0234449	0.0113158	0.0222587	0.0109539	0.327721	0.0312691	TRUE	-1.40894	0.039	1.40894	1194
1036	LOC100888196	tyrosine kinase receptor Cad96Ca			100888196	0.955	0.045	3.05505	1.29751e-05	2.38922e-06	0	0.25	2.45847	2.5619	2.398	-5.90303	9.12609	0.0117573	0.00648026	0.011548	0.00628289	0.144023	0.018166	TRUE	-1.34679	0.045	1.34679	548
439	LOC764829	tyrosyl-DNA phosphodiesterase 2			764829	0.965	0.035	3.31678	3.26229e-06	5.89806e-07	0	0.25	2.66481	2.66193	1.76217	-3.76026	9.07121	0.00251195	0.000592105	0.00247706	0.000592105	0.0285306	0.0024057	TRUE	-1.45593	0.035	1.45593	116
556	LOC589574	U2 snRNP-associated SURP motif-containing protein			589574	0.9626	0.0374	3.24797	0.000301529	6.57984e-05	0	0.25	2.04254	2.04485	1.58297	-3.65226	7.3851	0.29477	0.222401	0.234204	0.160362	3.60976	0.567104	TRUE	-1.42713	0.0374	1.42713	14096
256	LOC755250	U6 snRNA phosphodiesterase-like			755250	0.9704	0.0296	3.48993	2.05773e-06	3.53869e-07	0	0.25	2.73817	2.8282	1.69333	-4.27824	8.13	0.00122109	0.000230263	0.00122109	0.000230263	0.0141169	0.000399673	TRUE	-1.52871	0.0296	1.52871	59
800	LOC581166	U6 snRNA-associated Sm-like protein LSm3			581166	0.958	0.042	3.12718	6.54432e-06	1.74315e-06	0	0.25	2.39705	2.33118	1.76306	-8.38077	8.26142	0.00900115	0.00526316	0.00868716	0.00516447	0.0728256	0.0139628	TRUE	-1.37675	0.042	1.37675	562
738	LOC585618	ubiquitin carboxyl-terminal hydrolase 34			585618	0.959	0.041	3.15232	0.00017284	4.01152e-05	0	0.25	2.06608	2.05659	1.31518	-3.05742	6.43624	0.167463	0.140197	0.144995	0.108816	1.82674	0.353854	TRUE	-1.38722	0.041	1.38722	8838
1016	LOC100891422	ubiquitin-associated domain-containing protein 2			100891422	0.9552	0.0448	3.05971	2.25959e-05	4.4867e-06	0	0.25	2.13269	2.18461	2.01854	-5.01766	10.1197	0.0219447	0.0115132	0.0210376	0.0113158	0.204314	0.0370978	TRUE	-1.34872	0.0448	1.34872	1159
1313	LOC587231	UDP-GlcNAc:betaGal beta-1,3-N-acetylglucosaminyltransferase-like protein 1, transcript variant X1			587231	0.9516	0.0484	2.97864	4.30448e-06	1.18756e-06	0	0.25	2.08985	2.1075	1.74978	-3.82499	8.95231	0.00286083	0.00167763	0.00279105	0.00167763	0.0321006	0.00780786	TRUE	-1.31515	0.0484	1.31515	154
49	LOC591823	UDP-glucuronosyltransferase 2B31			591823	0.9814	0.0186	3.96582	1.47425e-05	2.45569e-06	0	0.25	2.74769	2.73657	1.28669	-1.43867	7.02721	0.0122458	0.00506579	0.0114433	0.005	0.125594	0.0141313	TRUE	-1.73049	0.0186	1.73049	575
1067	LOC115921166	UDP-N-acetylglucosamine--dolichyl-phosphate N-acetylglucosaminephosphotransferase-like			115921166	0.9546	0.0454	3.04578	5.36417e-06	1.61417e-06	0	0.25	2.12864	2.00213	1.52219	-2.77235	8.11161	0.00303527	0.00213816	0.00289572	0.00210526	0.0295263	0.00727967	TRUE	-1.34294	0.0454	1.34294	200
1030	LOC586216	unconventional myosin-XVIIIa-like, transcript variant X1			586216	0.955	0.045	3.05505	0.000183897	3.0642e-05	0	0.25	2.61456	2.56366	2.39113	-6.16569	10.9715	0.159579	0.128487	0.136273	0.102336	1.93894	0.307599	TRUE	-1.34679	0.045	1.34679	9140
1471	LOC584118	UPF0183 protein C16orf70 homolog, transcript variant X2			584118	0.95	0.05	2.94444	7.07616e-06	1.26167e-06	0	0.25	2.34382	2.2804	2.05374	-5.30787	9.78909	0.0050239	0.00305921	0.00484946	0.00299342	0.0628421	0.0064007	TRUE	-1.30103	0.05	1.30103	286
1366	LOC100889587	UPF0235 protein C15orf40 homolog			100889587	0.951	0.049	2.96569	7.48099e-06	1.7603e-06	0	0.25	2.38102	2.40449	2.03287	-6.1554	9.40169	0.00467502	0.00118421	0.00446569	0.00111842	0.0452804	0.00348599	TRUE	-1.3098	0.049	1.3098	220
1229	LOC100892359	UPF0462 protein C4orf33 homolog, transcript variant X1			100892359	0.9524	0.0476	2.99615	8.19424e-06	1.77024e-06	0	0.25	2.07557	2.16054	1.69571	-4.28593	7.53875	0.00568677	0.00424342	0.00540767	0.00407895	0.0618511	0.0121645	TRUE	-1.32239	0.0476	1.32239	376
840	LOC579043	UPF0538 protein C2orf76 homolog			579043	0.9576	0.0424	3.11728	2.10181e-05	6.77091e-06	0	0.25	1.83084	1.75538	1.14067	-2.75674	6.13505	0.0214562	0.0164145	0.0206189	0.0154934	0.201845	0.0469543	TRUE	-1.37263	0.0424	1.37263	1330
668	LOC105440368	vesicle-associated membrane protein 8-like			105440368	0.9604	0.0396	3.18852	1.11365e-05	2.78651e-06	0	0.25	2.19662	2.11473	1.48452	-3.49237	8.80751	0.00750096	0.00398026	0.0070823	0.00384868	0.0714954	0.01274	TRUE	-1.4023	0.0396	1.4023	447
877	LOC590672	vinculin, transcript variant X1			590672	0.957	0.043	3.1026	0.000740906	0.000105686	0	0.25	2.52933	2.51928	2.51453	-5.43115	11.2648	0.550291	0.323224	0.305097	0.191645	7.22806	0.950104	TRUE	-1.36653	0.043	1.36653	15779
1415	LOC100891318	von Willebrand factor, transcript variant X2			100891318	0.9506	0.0494	2.95714	0.000162091	6.85348e-05	0	0.25	2.46174	2.37559	3.18818	-10.5392	15.019	0.0641594	0.0809211	0.0395981	0.0339803	0.775124	0.281666	TRUE	-1.30627	0.0494	1.30627	8567
296	LOC586496	WD repeat domain-containing protein 83			586496	0.969	0.031	3.44228	1.29111e-05	2.61939e-06	0	0.25	2.87342	2.64504	2.061	-3.96984	10.2935	0.00764051	0.00450658	0.00683808	0.00411184	0.0799745	0.0135017	TRUE	-1.50864	0.031	1.50864	449
1240	LOC575825	WD repeat-containing protein 44			575825	0.9524	0.0476	2.99615	3.44185e-05	9.50304e-06	0	0.25	1.85916	1.92783	1.40719	-3.95838	6.2463	0.0251893	0.0225329	0.0235844	0.0205592	0.232143	0.0481436	TRUE	-1.32239	0.0476	1.32239	1742
171	LOC585638	WD repeat-containing protein 6			585638	0.9738	0.0262	3.61545	9.33727e-06	1.64438e-06	0	0.25	2.73367	2.63887	1.53138	-2.7626	8.65665	0.00812895	0.00332237	0.00795451	0.00325658	0.0884838	0.00759139	TRUE	-1.5817	0.0262	1.5817	442
34	LOC586779	WW domain binding protein 1-like			586779	0.9832	0.0168	4.06943	0.00026084	3.71205e-05	0	0.25	2.87331	2.95718	1.35582	-2.72531	6.90046	0.241042	0.0723684	0.197502	0.0532237	2.70669	0.16927	TRUE	-1.77469	0.0168	1.77469	10328
915	LOC756453	xanthine dehydrogenase/oxidase, transcript variant X2			756453	0.9566	0.0434	3.09293	1.51096e-05	3.01003e-06	0	0.25	2.4187	2.43394	1.9673	-4.98611	10.0913	0.0128389	0.00598684	0.0124551	0.00582237	0.162924	0.0203343	TRUE	-1.36251	0.0434	1.36251	697
580	LOC577966	YTH domain-containing protein 1, transcript variant X1			577966	0.9622	0.0378	3.23691	0.000171329	3.29016e-05	0	0.25	2.34027	2.31095	1.57053	-3.41714	7.37264	0.151066	0.128816	0.132784	0.103717	1.82924	0.3563	TRUE	-1.42251	0.0378	1.42251	8533
97	LOC589456	zeta-sarcoglycan, transcript variant X2			589456	0.9772	0.0228	3.75793	2.40946e-05	3.05324e-06	0	0.25	3.14054	3.19535	1.7674	-2.67442	10.733	0.0195025	0.00513158	0.0183861	0.00490132	0.222277	0.0157402	TRUE	-1.64207	0.0228	1.64207	1026
1273	ATP8					0.952	0.048	2.98736	0.00151951	0.000298193	0	0.25	2.29374	2.3329	2.19353	-5.94269	9.60618	2.16914	1.10572	0.607054	0.479441	17.7976	3.22868	TRUE	-1.31876	0.048	1.31876	36917

## Sheet: VibsUps
genenumber	gene_id	product	Immune_category_level1	Immune_category_level2	db_gene_id	proba_de	proba_not_de	bayes_factor	scale1	scale2	pseudocounts	delta	lfc_mean	lfc_median	lfc_std	lfc_min	lfc_max	raw_mean1	raw_mean2	non_zeros_proportion1	non_zeros_proportion2	raw_normalized_mean1	raw_normalized_mean2	is_de_fdr_0.05	log10_pscore	negativelog10_pscore	n_cells
325	LOC105446662	P-selectin-like	Effector	Clotting + Coagulation Effector	105446662	0.9626	0.0374	3.24797	4.5793e-06	2.00794e-06	0	0.25	2.43757	2.46241	4.21349	-10.3222	15.4276	0.000327118	0.000339213	0.000327118	0.000339213	0.00616042	0.000673576	TRUE	-1.42713	1.42713	111
429	LOC100892832	complement C3	Complement	Complement C3	100892832	0.9602	0.0398	3.18327	5.79791e-05	2.98085e-05	0	0.25	2.05745	1.97511	4.22276	-11.1234	17.7457	0.0350016	0.0373134	0.0251881	0.0284939	0.517969	0.207606	TRUE	-1.40012	1.40012	23296
383	c3	complement component C3	Complement	Complement C3	373284	0.9612	0.0388	3.20976	0.000638263	0.00069256	0	0.25	1.41065	1.66998	4.17696	-10.5587	13.1392	0.463526	1.92809	0.144259	0.265604	7.50585	7.02636	TRUE	-1.41117	1.41117	55679
365	LOC100891567	ubiquitin-like-conjugating enzyme ATG10	Effector	E2 ubiquitin-conjugating enzyme	100891567	0.9616	0.0384	3.22054	2.00553e-06	2.45271e-07	0	0.25	3.10477	3.0809	2.11307	-3.23162	9.35326	0.000654236	0	0.000654236	0	0.00309108	0	TRUE	-1.41567	1.41567	113
36	LOC100891096	E3 ubiquitin-protein ligase MIB2	Effector	E3 ubiquitin-protein ligase RING	100891096	0.9788	0.0212	3.83233	0.000169789	2.75637e-05	0	0.25	2.69131	2.81013	1.35436	-3.04862	6.88341	0.09421	0.0274763	0.0804711	0.0220488	1.76159	0.156658	TRUE	-1.67366	1.67366	5015
935	LOC115924738	E3 ubiquitin-protein ligase MIB2-like	Effector	E3 ubiquitin-protein ligase RING	115924738	0.9518	0.0482	2.983	1.20099e-06	2.76603e-07	0	0.25	2.7396	2.70047	2.84602	-7.56914	13.0633	0.000654236	0.000339213	0.000654236	0.000339213	0.0120374	0.000493114	TRUE	-1.31695	1.31695	61
460	LOC100893711	E3 ubiquitin-protein ligase RNF4	Effector	E3 ubiquitin-protein ligase RING	100893711	0.9596	0.0404	3.16769	1.29493e-05	3.89055e-06	0	0.25	2.14663	2.06617	1.47852	-4.20142	6.39816	0.00752372	0.00814111	0.00752372	0.00814111	0.125585	0.0586046	TRUE	-1.39362	1.39362	1055
50	LOC115926496	RING finger protein 207-like	Effector	E3 ubiquitin-protein ligase RING	115926496	0.9774	0.0226	3.76695	2.81e-05	2.77666e-06	0	0.25	3.18489	3.41094	1.68523	-4.05222	10.2985	0.0143932	0.00169607	0.0140661	0.00135685	0.266923	0.0122876	TRUE	-1.64589	1.64589	805
824	LOC105440643	RING finger protein 207-like	Effector	E3 ubiquitin-protein ligase RING	105440643	0.9534	0.0466	3.01843	1.63543e-06	1.26416e-06	0	0.25	1.6629	1.77607	3.19919	-6.6487	12.6499	0.000654236	0.00203528	0.000654236	0.00203528	0.0120891	0.00676474	TRUE	-1.33161	1.33161	233
997	LOC105439144	RING finger protein nhl-1-like	Effector	E3 ubiquitin-protein ligase RING	105439144	0.951	0.049	2.96569	2.24463e-06	2.05961e-06	0	0.25	1.19937	1.44139	3.05971	-7.13764	11.2248	0.000981354	0.00407056	0.000981354	0.00407056	0.0095079	0.0190422	TRUE	-1.3098	1.3098	869
427	LOC593824	E3 ubiquitin-protein ligase Midline-1, transcript variant X1	Effector	E3 ubiquitin-protein ligase TRIM	593824	0.9602	0.0398	3.18327	1.80005e-05	4.34664e-06	0	0.25	2.57506	2.63717	1.9185	-5.28138	8.11525	0.0134118	0.00746269	0.0127576	0.00746269	0.237101	0.0355223	TRUE	-1.40012	1.40012	1459
630	LOC115925036	E3 ubiquitin-protein ligase Midline-1-like	Effector	E3 ubiquitin-protein ligase TRIM	115925036	0.9564	0.0436	3.08812	2.78629e-07	3.13282e-07	0	0.25	1.53555	1.65175	3.62056	-8.4753	10.8994	0	0	0	0	0	0	TRUE	-1.36051	1.36051	105
387	LOC115926434	E3 ubiquitin-protein ligase TRIM33-like	Effector	E3 ubiquitin-protein ligase TRIM	115926434	0.9612	0.0388	3.20976	3.93564e-06	2.91063e-06	0	0.25	1.68807	1.9963	3.3382	-8.15152	10.4423	0.00163559	0.00135685	0.00163559	0.00135685	0.0198921	0.00936453	TRUE	-1.41117	1.41117	82
306	LOC105440710	E3 ubiquitin-protein ligase TRIM71-like	Effector	E3 ubiquitin-protein ligase TRIM	105440710	0.9634	0.0366	3.27042	2.97552e-06	8.55948e-07	0	0.25	2.21921	2.33977	1.33574	-3.79316	5.98894	0.00228983	0.000678426	0.00228983	0.000678426	0.0346925	0.00691455	TRUE	-1.43652	1.43652	168
29	LOC100893003	E3 ubiquitin-protein ligase TRIM8-like	Effector	E3 ubiquitin-protein ligase TRIM	100893003	0.9806	0.0194	3.92289	0.000158667	2.38297e-05	0	0.25	2.73976	2.8155	1.26525	-2.87477	7.73524	0.0804711	0.0196744	0.071966	0.0169607	1.58538	0.114293	TRUE	-1.7122	1.7122	3907
186	LOC584452	macrophage mannose receptor 1	Pattern Recognition Receptor (PRR)	Lectin	584452	0.9678	0.0322	3.40306	3.99481e-06	7.35113e-07	0	0.25	2.86777	2.83832	1.86107	-5.07675	8.7938	0.00228983	0	0.00228983	0	0.0447592	0	TRUE	-1.49214	1.49214	119
609	LOC580144	NF-kappa-B inhibitor-interacting Ras-like protein 2	Intracellular Signaling	NfKB	580144	0.9566	0.0434	3.09293	3.49832e-06	7.66137e-07	0	0.25	2.99412	3.09509	2.36832	-5.80652	9.98002	0.00163559	0.00135685	0.00163559	0.00135685	0.0315083	0.00461648	TRUE	-1.36251	1.36251	336
261	LOC105438878	protein NLRC5-like	Pattern Recognition Receptor (PRR)	NOD-like Receptor CARD domain-containing (NLRC)	105438878	0.9646	0.0354	3.305	8.67211e-06	1.73853e-06	0	0.25	2.7579	2.85786	1.80105	-3.77838	8.66616	0.00392542	0.00169607	0.00392542	0.00169607	0.0560443	0.00903906	TRUE	-1.451	1.451	776
293	LOC115927692	protein NLRC5-like	Pattern Recognition Receptor (PRR)	NOD-like Receptor CARD domain-containing (NLRC)	115927692	0.9638	0.0362	3.28182	2.37318e-06	4.90126e-07	0	0.25	2.70422	2.70912	1.8917	-5.12463	9.04756	0.000654236	0.000339213	0.000654236	0.000339213	0.0102965	0.000781057	TRUE	-1.44129	1.44129	150
1060	LOC115927732	protein NLRC5-like	Pattern Recognition Receptor (PRR)	NOD-like Receptor CARD domain-containing (NLRC)	115927732	0.9504	0.0496	2.95289	1.3728e-05	2.79285e-06	0	0.25	2.23106	2.37155	2.72234	-7.49755	9.93384	0.00327118	0.0027137	0.00327118	0.00237449	0.0363598	0.0308913	TRUE	-1.30452	1.30452	1599
496	LOC115921239	NACHT, LRR and PYD domains-containing protein 3-like	Pattern Recognition Receptor (PRR)	NOD-like Receptor Pyrin Domain Containing (NLRP)	115921239	0.9588	0.0412	3.14724	1.04277e-06	1.6155e-06	0	0.25	1.04875	1.32953	3.48545	-10.8186	10.0757	0.000327118	0.00135685	0.000327118	0.00135685	0.00421001	0.00592871	TRUE	-1.3851	1.3851	282
20	LOC105442412	NACHT, LRR and PYD domains-containing protein 6-like	Pattern Recognition Receptor (PRR)	NOD-like Receptor Pyrin Domain Containing (NLRP)	105442412	0.9824	0.0176	4.0221	1.14075e-05	1.09009e-06	0	0.25	3.34847	3.4429	1.6671	-2.84959	10.1453	0.00556101	0.0027137	0.00523389	0.0027137	0.0954638	0.00959374	TRUE	-1.75449	1.75449	621
23	LOC578285	probable ATP-dependent RNA helicase DDX58	Pattern Recognition Receptor (PRR)	RIG-like Receptor (RLR)	578285	0.9816	0.0184	3.97683	5.45008e-05	6.47312e-06	0	0.25	3.20513	3.33241	1.50699	-5.01775	7.29235	0.0300949	0.00915875	0.0287864	0.00848033	0.577711	0.0424601	TRUE	-1.73518	1.73518	2233
705	LOC115929708	scavenger receptor cysteine-rich domain superfamily protein-like	Pattern Recognition Receptor (PRR)	Scavenger Receptor Cysteine-Rich domain protein (SRCR)	115929708	0.955	0.045	3.05505	8.89815e-06	2.32638e-06	0	0.25	2.18903	2.17202	1.4087	-2.73056	7.28826	0.00490677	0.00237449	0.00490677	0.00237449	0.0957945	0.0301562	TRUE	-1.34679	1.34679	279
782	LOC100893071	scavenger receptor cysteine-rich domain-containing group B protein	Pattern Recognition Receptor (PRR)	Scavenger Receptor Cysteine-Rich domain protein (SRCR)	100893071	0.9538	0.0462	3.02747	1.13934e-06	4.77708e-07	0	0.25	2.13187	2.22367	3.13558	-7.8156	12.3863	0	0.000678426	0	0.000678426	0	0.00176009	TRUE	-1.33536	1.33536	113
891	LOC115923329	scavenger receptor cysteine-rich type 1 protein M130-like	Pattern Recognition Receptor (PRR)	Scavenger Receptor Cysteine-Rich domain protein (SRCR)	115923329	0.9524	0.0476	2.99615	6.53548e-07	2.87932e-07	0	0.25	2.24653	2.28613	2.33412	-6.73916	10.6673	0.000654236	0	0.000654236	0	0.0101065	0	TRUE	-1.32239	1.32239	220
727	LOC100888657	T-cell differentiation antigen CD6, transcript variant X1	Pattern Recognition Receptor (PRR)	Scavenger Receptor Cysteine-Rich domain protein (SRCR)	100888657	0.9548	0.0452	3.0504	1.03885e-05	1.02831e-05	0	0.25	1.24036	1.54982	3.34127	-8.65305	12.2022	0.00425254	0.0261194	0.0035983	0.0237449	0.0597273	0.111407	TRUE	-1.34486	1.34486	6422
1093	LOC100887890	toll-like receptor 13	Pattern Recognition Receptor (PRR)	Toll-like Receptor (TLR)	100887890	0.95	0.05	2.94444	1.18556e-06	5.21523e-07	0	0.25	1.86399	2.04261	2.14861	-5.39892	8.02829	0.000327118	0.00101764	0.000327118	0.00101764	0.00215493	0.00195286	TRUE	-1.30103	1.30103	129
267	LOC100891845	toll-like receptor 3	Pattern Recognition Receptor (PRR)	Toll-like Receptor (TLR)	100891845	0.9644	0.0356	3.29916	5.67075e-07	8.02541e-07	0	0.25	1.63351	1.86181	4.29833	-11.6214	13.8534	0.000327118	0.000339213	0.000327118	0.000339213	0.0026813	0.00244214	TRUE	-1.44855	1.44855	412
484	LOC590735	toll-like receptor 3	Pattern Recognition Receptor (PRR)	Toll-like Receptor (TLR)	590735	0.9592	0.0408	3.15742	6.55754e-07	8.12146e-07	0	0.25	2.43629	2.65611	3.89946	-10.7576	13.7961	0	0	0	0	0	0	TRUE	-1.38934	1.38934	79
644	LOC105440004	toll-like receptor 3	Pattern Recognition Receptor (PRR)	Toll-like Receptor (TLR)	105440004	0.9562	0.0438	3.08333	1.09187e-07	1.25127e-07	0	0.25	1.49147	1.69379	3.32506	-10.142	12.0208	0	0	0	0	0	0	TRUE	-1.35853	1.35853	51
195	LOC105444833	toll-like receptor 4	Pattern Recognition Receptor (PRR)	Toll-like Receptor (TLR)	105444833	0.9674	0.0326	3.3903	6.81585e-07	5.89413e-07	0	0.25	2.15094	2.4895	3.43466	-7.55239	12.3753	0.000327118	0.000678426	0.000327118	0.000678426	0.00357506	0.00179247	TRUE	-1.48678	1.48678	218
943	LOC105437272	toll-like receptor 4	Pattern Recognition Receptor (PRR)	Toll-like Receptor (TLR)	105437272	0.9518	0.0482	2.983	1.94712e-06	1.59887e-06	0	0.25	1.37378	1.49532	3.21955	-8.55393	10.6892	0	0.00169607	0	0.00169607	0	0.00486342	TRUE	-1.31695	1.31695	1343
1097	LOC105440143	toll-like receptor 4	Pattern Recognition Receptor (PRR)	Toll-like Receptor (TLR)	105440143	0.95	0.05	2.94444	4.04114e-07	5.49411e-07	0	0.25	1.05114	1.22831	3.16583	-9.80975	9.47915	0.000327118	0.000339213	0.000327118	0.000339213	0.0022591	0.00176306	TRUE	-1.30103	1.30103	219
384	Tlr1.2	toll-like receptor Tlr1.2	Pattern Recognition Receptor (PRR)	Toll-like Receptor (TLR)	373264	0.9612	0.0388	3.20976	5.03224e-06	6.18901e-06	0	0.25	1.92846	2.2882	4.20266	-12.0183	13.812	0.00228983	0.0135685	0.00228983	0.0125509	0.0465541	0.0609159	TRUE	-1.41117	1.41117	997
361	LOC752324	HMG box transcription factor BBX	Transcription Factor	Transcription Factor BBX	752324	0.9618	0.0382	3.22597	3.30161e-06	8.69967e-07	0	0.25	2.25201	2.23115	1.52456	-3.47825	7.12504	0.00130847	0	0.00130847	0	0.0309903	0	TRUE	-1.41794	1.41794	60
745	LOC105438027	tripartite motif-containing protein 2-like	Effector	Tripartite Motif Containing (TRIM)	105438027	0.9544	0.0456	3.04117	2.35191e-06	1.17817e-06	0	0.25	1.58261	1.78465	2.56391	-6.95926	9.38562	0.00163559	0.00135685	0.00163559	0.00135685	0.0202754	0.0129529	TRUE	-1.34104	1.34104	237
1090	LOC115928083	tripartite motif-containing protein 2-like	Effector	Tripartite Motif Containing (TRIM)	115928083	0.95	0.05	2.94444	8.72199e-07	2.57805e-07	0	0.25	2.20848	2.31135	2.05391	-5.54736	8.6126	0.000327118	0.000339213	0.000327118	0.000339213	0.00587286	0.000286909	TRUE	-1.30103	1.30103	57
1019	LOC591441	tripartite motif-containing protein 45, transcript variant X1	Effector	Tripartite Motif Containing (TRIM)	591441	0.9508	0.0492	2.96141	8.55718e-06	2.44717e-06	0	0.25	2.13385	2.15472	1.32422	-2.23999	6.4842	0.00457965	0.00373134	0.00392542	0.00373134	0.0724892	0.011864	TRUE	-1.30803	1.30803	667
19	LOC115921838	tripartite motif-containing protein 45-like	Effector	Tripartite Motif Containing (TRIM)	115921838	0.9824	0.0176	4.0221	1.41978e-05	1.8304e-06	0	0.25	3.00895	3.08261	1.35031	-1.95915	6.86025	0.00621524	0.00373134	0.00621524	0.00373134	0.113358	0.0138061	TRUE	-1.75449	1.75449	331
60	LOC105447634	tripartite motif-containing protein 45-like	Effector	Tripartite Motif Containing (TRIM)	105447634	0.9752	0.0248	3.6718	9.47123e-06	1.1201e-06	0	0.25	3.09501	3.22591	2.08418	-5.43773	10.2788	0.00654236	0.00169607	0.00654236	0.00169607	0.114673	0.00721002	TRUE	-1.60555	1.60555	518
109	LOC105441963	tripartite motif-containing protein 45-like	Effector	Tripartite Motif Containing (TRIM)	105441963	0.972	0.028	3.54715	6.63794e-06	9.10914e-07	0	0.25	3.49835	3.53799	2.51675	-6.03314	13.3528	0.00425254	0.00101764	0.00425254	0.00101764	0.0635569	0.00456013	TRUE	-1.55284	1.55284	747
260	LOC115921837	tripartite motif-containing protein 45-like	Effector	Tripartite Motif Containing (TRIM)	115921837	0.9646	0.0354	3.305	8.31075e-06	1.46502e-06	0	0.25	2.67331	2.83728	1.82821	-4.54222	7.74725	0.00490677	0.000678426	0.00457965	0.000678426	0.0950475	0.00644855	TRUE	-1.451	1.451	397
389	LOC115926658	tripartite motif-containing protein 45-like	Effector	Tripartite Motif Containing (TRIM)	115926658	0.9612	0.0388	3.20976	2.17405e-07	1.67743e-07	0	0.25	1.64134	2.02107	2.74171	-6.7627	9.71888	0	0.000339213	0	0.000339213	0	0.00151773	TRUE	-1.41117	1.41117	82
399	LOC115921643	tripartite motif-containing protein 45-like	Effector	Tripartite Motif Containing (TRIM)	115921643	0.961	0.039	3.20441	4.85043e-06	1.03079e-06	0	0.25	2.66016	2.75352	1.79482	-3.42829	7.83838	0.00261694	0.00101764	0.00261694	0.00101764	0.0524391	0.00548193	TRUE	-1.40894	1.40894	158
404	LOC105439693	tripartite motif-containing protein 45-like	Effector	Tripartite Motif Containing (TRIM)	105439693	0.9608	0.0392	3.19909	3.14024e-06	4.56189e-07	0	0.25	2.19374	2.59111	2.39983	-6.02056	8.70026	0.00130847	0	0.00130847	0	0.0215304	0	TRUE	-1.40671	1.40671	63
1032	LOC105442665	tripartite motif-containing protein 45-like	Effector	Tripartite Motif Containing (TRIM)	105442665	0.9506	0.0494	2.95714	6.19373e-06	1.27094e-06	0	0.25	2.20053	2.34	1.7455	-4.74685	7.97521	0.0035983	0.000339213	0.0035983	0.000339213	0.051507	0.00090626	TRUE	-1.30627	1.30627	183
1053	LOC578197	TNF receptor-associated factor 3, transcript variant X3	Intracellular Signaling	Tumor Necrosis Factor Receptor-Associated Factor (TRAF)	578197	0.9504	0.0496	2.95289	0.00012236	2.79426e-05	0	0.25	2.28553	2.31939	1.76899	-3.05472	7.6372	0.0742558	0.0651289	0.0657507	0.0542741	1.45674	0.282906	TRUE	-1.30452	1.30452	8742
437	LOC587392	TNF receptor-associated factor 4	Intracellular Signaling	Tumor Necrosis Factor Receptor-Associated Factor (TRAF)	587392	0.9602	0.0398	3.18327	3.40034e-05	7.13736e-06	0	0.25	2.41527	2.40023	1.71028	-4.78486	8.01209	0.0147203	0.00848033	0.0143932	0.00848033	0.273962	0.0615971	TRUE	-1.40012	1.40012	111
829	LOC115926879	TNF receptor-associated factor 4-like	Intracellular Signaling	Tumor Necrosis Factor Receptor-Associated Factor (TRAF)	115926879	0.9532	0.0468	3.01394	8.50322e-05	1.77381e-05	0	0.25	2.34706	2.48297	2.07807	-4.70586	8.33387	0.0402355	0.0213704	0.0382728	0.0203528	0.783453	0.152894	TRUE	-1.32975	1.32975	275
227	LOC594490	retinoblastoma-like protein 1	Tumor Suppressor	Tumor Suppressor RB1	594490	0.966	0.034	3.3468	1.19913e-05	2.9234e-06	0	0.25	2.26583	2.21252	1.41582	-2.95903	7.56783	0.0101407	0.00678426	0.00948642	0.00678426	0.150011	0.0229564	TRUE	-1.46852	1.46852	1206
871	LOC593302	putative uncharacterized protein CXorf58, transcript variant X2	Uncharacterized	Uncharacterized	593302	0.9526	0.0474	3.00057	1.20224e-05	2.22059e-06	0	0.25	2.32665	2.35864	1.68207	-3.31486	7.65252	0.00588813	0.00373134	0.00588813	0.00373134	0.108852	0.018009	TRUE	-1.32422	1.32422	113
753	LOC584915	putative uncharacterized protein DDB_G0290521	Uncharacterized	Uncharacterized	584915	0.9542	0.0458	3.03659	5.35003e-07	2.80744e-07	0	0.25	1.48732	1.57069	3.55102	-7.59179	12.3687	0	0.000339213	0	0.000339213	0	0.000702014	TRUE	-1.33913	1.33913	58
541	LOC100887866	uncharacterized LOC100887866	Uncharacterized	Uncharacterized	100887866	0.958	0.042	3.12718	1.84672e-05	4.41147e-06	0	0.25	2.52257	2.46234	1.78773	-4.52966	8.79187	0.00915931	0.00203528	0.00850507	0.00203528	0.173522	0.0117204	TRUE	-1.37675	1.37675	1567
247	LOC100887902	uncharacterized LOC100887902	Uncharacterized	Uncharacterized	100887902	0.965	0.035	3.31678	3.74171e-06	8.35527e-07	0	0.25	2.34311	2.38139	1.54663	-2.96328	7.72741	0.00130847	0.000339213	0.00130847	0.000339213	0.0301264	0.000675723	TRUE	-1.45593	1.45593	82
466	LOC100888136	uncharacterized LOC100888136	Uncharacterized	Uncharacterized	100888136	0.9594	0.0406	3.16254	3.13945e-06	6.11699e-06	0	0.25	1.44856	1.67451	3.80098	-10.6396	12.505	0.000327118	0.00542741	0.000327118	0.00237449	0.00416711	0.0120164	TRUE	-1.39147	1.39147	3416
145	LOC100888482	uncharacterized LOC100888482	Uncharacterized	Uncharacterized	100888482	0.97	0.03	3.4761	7.63732e-06	1.86551e-06	0	0.25	2.37901	2.34376	1.45618	-3.59898	7.72807	0.00556101	0.00169607	0.00523389	0.00169607	0.0850915	0.0093472	TRUE	-1.52288	1.52288	358
1040	LOC100888628	uncharacterized LOC100888628	Uncharacterized	Uncharacterized	100888628	0.9506	0.0494	2.95714	2.19892e-06	1.39544e-06	0	0.25	1.21791	1.25607	3.50257	-9.05149	12.5855	0.000981354	0.00203528	0.000981354	0.00203528	0.00770543	0.014575	TRUE	-1.30627	1.30627	2733
594	LOC100888678	uncharacterized LOC100888678	Uncharacterized	Uncharacterized	100888678	0.957	0.043	3.1026	4.15033e-06	2.31261e-06	0	0.25	2.47397	2.59445	3.18917	-8.35368	11.59	0.00163559	0.00169607	0.00163559	0.00169607	0.0369218	0.00514704	TRUE	-1.36653	1.36653	803
132	LOC100888916	uncharacterized LOC100888916	Uncharacterized	Uncharacterized	100888916	0.9704	0.0296	3.48993	3.72686e-06	7.12636e-07	0	0.25	2.92261	3.18531	1.89268	-5.44773	8.48287	0.00261694	0.00101764	0.00261694	0.00101764	0.0506346	0.00353343	TRUE	-1.52871	1.52871	157
423	LOC100888989	uncharacterized LOC100888989	Uncharacterized	Uncharacterized	100888989	0.9604	0.0396	3.18852	4.7742e-06	1.26872e-06	0	0.25	2.19291	2.35819	1.42803	-5.1558	6.82812	0.00294406	0.00135685	0.00294406	0.00101764	0.0496149	0.00942403	TRUE	-1.4023	1.4023	80
301	LOC100889045	uncharacterized LOC100889045	Uncharacterized	Uncharacterized	100889045	0.9636	0.0364	3.27611	4.68185e-06	5.27694e-06	0	0.25	1.71395	2.25511	2.98416	-7.39046	9.27926	0.000654236	0.00983718	0.000654236	0.00949796	0.00431463	0.0442949	TRUE	-1.4389	1.4389	1865
127	LOC100889069	uncharacterized LOC100889069, transcript variant X1	Uncharacterized	Uncharacterized	100889069	0.971	0.029	3.51103	1.83714e-06	3.05751e-07	0	0.25	2.76711	2.79884	1.68093	-3.6499	7.56619	0.000654236	0	0.000654236	0	0.0104973	0	TRUE	-1.5376	1.5376	58
233	LOC100889128	uncharacterized LOC100889128	Uncharacterized	Uncharacterized	100889128	0.9658	0.0342	3.34073	9.26137e-06	1.59303e-06	0	0.25	2.38172	2.39805	1.51465	-2.86757	9.98131	0.00261694	0.00101764	0.00261694	0.00101764	0.0456921	0.00903441	TRUE	-1.46597	1.46597	178
376	LOC100889208	uncharacterized LOC100889208	Uncharacterized	Uncharacterized	100889208	0.9614	0.0386	3.21514	3.29799e-06	5.52601e-07	0	0.25	2.81301	2.78314	2.06006	-5.88652	9.10507	0.000981354	0	0.000981354	0	0.0137022	0	TRUE	-1.41341	1.41341	120
1102	LOC100889384	uncharacterized LOC100889384	Uncharacterized	Uncharacterized	100889384	0.95	0.05	2.94444	7.51514e-06	2.11495e-06	0	0.25	1.95835	2.07736	1.38799	-3.59548	7.0333	0.00261694	0.00135685	0.00261694	0.00135685	0.0480686	0.0135521	TRUE	-1.30103	1.30103	142
597	LOC100889419	uncharacterized LOC100889419	Uncharacterized	Uncharacterized	100889419	0.957	0.043	3.1026	2.35104e-06	2.13086e-06	0	0.25	1.51676	1.76578	3.14818	-8.31221	10.6034	0.000327118	0.00101764	0.000327118	0.00101764	0.00278873	0.00307069	TRUE	-1.36653	1.36653	1398
11	LOC100889758	uncharacterized LOC100889758	Uncharacterized	Uncharacterized	100889758	0.9846	0.0154	4.15787	8.52647e-06	1.39842e-06	0	0.25	2.87361	2.90513	1.27076	-2.38091	7.16091	0.00327118	0.000678426	0.00294406	0.000678426	0.053663	0.010896	TRUE	-1.81248	1.81248	370
1092	LOC100889841	uncharacterized LOC100889841	Uncharacterized	Uncharacterized	100889841	0.95	0.05	2.94444	3.27618e-06	1.12676e-06	0	0.25	2.33558	2.41279	2.56673	-5.85678	9.9474	0.000327118	0.000339213	0.000327118	0.000339213	0.00602427	0.00549778	TRUE	-1.30103	1.30103	436
27	LOC100890048	uncharacterized LOC100890048	Uncharacterized	Uncharacterized	100890048	0.981	0.019	3.94413	5.56314e-05	1.14385e-05	0	0.25	2.56752	2.60642	1.2836	-3.46533	8.45294	0.0287864	0.0118725	0.0271508	0.011194	0.545417	0.0712895	TRUE	-1.72125	1.72125	1102
475	LOC100890058	uncharacterized LOC100890058, transcript variant X1	Uncharacterized	Uncharacterized	100890058	0.9592	0.0408	3.15742	2.2219e-05	8.04462e-06	0	0.25	2.37839	2.53329	2.15138	-6.59704	9.43521	0.00883219	0.00814111	0.00785083	0.00576662	0.132915	0.0312071	TRUE	-1.38934	1.38934	167
467	LOC100890243	uncharacterized LOC100890243	Uncharacterized	Uncharacterized	100890243	0.9594	0.0406	3.16254	1.197e-05	5.41268e-06	0	0.25	2.27804	2.61075	2.35497	-8.13378	8.62857	0.00686948	0.00949796	0.00654236	0.00881954	0.114138	0.043536	TRUE	-1.39147	1.39147	106
457	LOC100890328	uncharacterized LOC100890328	Uncharacterized	Uncharacterized	100890328	0.9598	0.0402	3.17286	3.05609e-06	2.29281e-06	0	0.25	2.23824	2.34413	3.79681	-10.5043	14.2538	0	0.00101764	0	0.00101764	0	0.00581382	TRUE	-1.39577	1.39577	279
117	LOC100890369	uncharacterized LOC100890369, transcript variant X2	Uncharacterized	Uncharacterized	100890369	0.9716	0.0284	3.53255	3.01988e-06	5.74669e-07	0	0.25	2.57201	2.63339	1.57794	-4.10296	8.33183	0.000654236	0	0.000654236	0	0.015035	0	TRUE	-1.54668	1.54668	56
614	LOC100890518	uncharacterized LOC100890518	Uncharacterized	Uncharacterized	100890518	0.9566	0.0434	3.09293	1.18217e-05	3.22857e-06	0	0.25	1.9874	1.98393	1.23568	-3.00226	6.93619	0.00621524	0.00373134	0.00621524	0.00373134	0.115458	0.0272312	TRUE	-1.36251	1.36251	264
781	LOC100890783	uncharacterized LOC100890783	Uncharacterized	Uncharacterized	100890783	0.9538	0.0462	3.02747	5.52157e-06	1.12221e-06	0	0.25	2.52343	2.40572	1.79185	-2.96016	9.2424	0.00392542	0.00135685	0.00392542	0.00135685	0.0653258	0.00427661	TRUE	-1.33536	1.33536	492
725	LOC100890873	uncharacterized LOC100890873	Uncharacterized	Uncharacterized	100890873	0.9548	0.0452	3.0504	9.5975e-06	3.02277e-06	0	0.25	1.96308	2.08504	1.44685	-5.81742	7.11718	0.00490677	0.00339213	0.00490677	0.00339213	0.0856374	0.0237505	TRUE	-1.34486	1.34486	581
129	LOC100890913	uncharacterized LOC100890913, transcript variant X2	Uncharacterized	Uncharacterized	100890913	0.9708	0.0292	3.50395	1.15076e-05	1.68189e-06	0	0.25	2.94882	2.96005	1.90002	-3.8022	9.19776	0.00523389	0.00237449	0.00457965	0.00203528	0.0877355	0.00611721	TRUE	-1.53462	1.53462	484
1056	LOC100890943	uncharacterized LOC100890943	Uncharacterized	Uncharacterized	100890943	0.9504	0.0496	2.95289	2.63576e-06	7.87727e-07	0	0.25	2.06142	2.1267	2.04938	-7.84732	8.02708	0.000654236	0.00169607	0.000654236	0.00169607	0.0121485	0.0149349	TRUE	-1.30452	1.30452	153
266	LOC100891428	uncharacterized LOC100891428	Uncharacterized	Uncharacterized	100891428	0.9644	0.0356	3.29916	3.70442e-06	8.96138e-07	0	0.25	2.43288	2.40077	1.61728	-3.51203	8.68343	0.000981354	0.00101764	0.000981354	0.00101764	0.0221761	0.00815556	TRUE	-1.44855	1.44855	231
704	LOC100891453	uncharacterized LOC100891453, transcript variant X1	Uncharacterized	Uncharacterized	100891453	0.955	0.045	3.05505	7.40418e-06	2.50944e-06	0	0.25	2.24064	2.29982	3.18664	-8.562	11.4713	0.0035983	0.00305292	0.0035983	0.00305292	0.0808879	0.0197572	TRUE	-1.34679	1.34679	254
185	LOC100891570	uncharacterized LOC100891570, transcript variant X1	Uncharacterized	Uncharacterized	100891570	0.9678	0.0322	3.40306	2.56899e-05	7.25994e-06	0	0.25	1.88367	1.8746	0.969473	-1.60637	5.37016	0.0153746	0.00644505	0.0140661	0.00644505	0.288599	0.024256	TRUE	-1.49214	1.49214	1335
931	LOC100891699	uncharacterized LOC100891699	Uncharacterized	Uncharacterized	100891699	0.952	0.048	2.98736	1.0194e-06	2.61105e-06	0	0.25	1.67298	1.88841	3.53919	-11.0215	12.1783	0	0.00881954	0	0.00678426	0	0.0374594	TRUE	-1.31876	1.31876	544
183	LOC100892527	uncharacterized LOC100892527, transcript variant X1	Uncharacterized	Uncharacterized	100892527	0.968	0.032	3.4095	8.9652e-06	2.00032e-06	0	0.25	2.33934	2.42441	1.37156	-3.42881	6.85348	0.00425254	0.00135685	0.00425254	0.00135685	0.0724953	0.00821587	TRUE	-1.49485	1.49485	316
351	LOC100892566	uncharacterized LOC100892566	Uncharacterized	Uncharacterized	100892566	0.962	0.038	3.23143	4.03176e-06	7.78815e-07	0	0.25	2.64628	2.7024	1.85816	-3.78634	8.54875	0.00163559	0.000678426	0.00163559	0.000678426	0.0319722	0.00278939	TRUE	-1.42022	1.42022	91
350	LOC100892940	uncharacterized LOC100892940	Uncharacterized	Uncharacterized	100892940	0.962	0.038	3.23143	1.58341e-06	3.41456e-07	0	0.25	2.61412	2.73691	1.73906	-4.77499	7.60805	0.000654236	0.000339213	0.000654236	0.000339213	0.0131621	0.000534783	TRUE	-1.42022	1.42022	65
403	LOC100892949	uncharacterized LOC100892949	Uncharacterized	Uncharacterized	100892949	0.9608	0.0392	3.19909	4.7953e-07	1.80518e-07	0	0.25	2.4857	2.72841	3.08896	-6.87796	12.0939	0.000327118	0	0.000327118	0	0.00148286	0	TRUE	-1.40671	1.40671	437
489	LOC100893064	uncharacterized LOC100893064, transcript variant X1	Uncharacterized	Uncharacterized	100893064	0.959	0.041	3.15232	9.99324e-07	4.90813e-07	0	0.25	2.14145	2.34415	3.49596	-7.22171	12.3818	0	0.000678426	0	0.000678426	0	0.00380642	TRUE	-1.38722	1.38722	169
880	LOC100893160	uncharacterized LOC100893160, transcript variant X4	Uncharacterized	Uncharacterized	100893160	0.9526	0.0474	3.00057	5.90862e-06	1.64503e-06	0	0.25	2.15367	2.10213	1.72926	-4.51385	7.82038	0.00327118	0.00169607	0.00327118	0.00169607	0.0608352	0.00844448	TRUE	-1.32422	1.32422	387
249	LOC100893176	uncharacterized LOC100893176	Uncharacterized	Uncharacterized	100893176	0.965	0.035	3.31678	0.00012312	2.73242e-05	0	0.25	2.63709	2.71411	1.97519	-5.33962	7.72812	0.0670592	0.0315468	0.0624796	0.0281547	1.36178	0.239068	TRUE	-1.45593	1.45593	5261
645	LOC100893463	uncharacterized LOC100893463	Uncharacterized	Uncharacterized	100893463	0.9562	0.0438	3.08333	4.18215e-06	1.07041e-06	0	0.25	2.16206	2.16846	1.41001	-3.31448	7.34769	0.00196271	0.00101764	0.00196271	0.00101764	0.0365034	0.0056068	TRUE	-1.35853	1.35853	160
230	LOC100893510	uncharacterized LOC100893510	Uncharacterized	Uncharacterized	100893510	0.9658	0.0342	3.34073	6.38527e-05	1.20667e-05	0	0.25	2.71249	2.76032	1.78672	-3.8446	8.17445	0.027805	0.0145862	0.0271508	0.0139077	0.559625	0.0958526	TRUE	-1.46597	1.46597	1521
370	LOC100893554	uncharacterized LOC100893554	Uncharacterized	Uncharacterized	100893554	0.9616	0.0384	3.22054	1.65649e-05	1.60656e-05	0	0.25	2.09937	2.12346	3.65969	-9.85142	15.1017	0.000327118	0.0101764	0.000327118	0.00407056	0.0022591	0.0809653	TRUE	-1.41567	1.41567	1198
885	LOC100893649	uncharacterized LOC100893649	Uncharacterized	Uncharacterized	100893649	0.9524	0.0476	2.99615	6.20827e-06	3.00963e-06	0	0.25	1.74143	1.9659	1.88798	-4.99114	8.17638	0.00392542	0.00644505	0.00392542	0.00610583	0.0548485	0.0297376	TRUE	-1.32239	1.32239	1258
1033	LOC100893975	uncharacterized LOC100893975, transcript variant X2	Uncharacterized	Uncharacterized	100893975	0.9506	0.0494	2.95714	1.46204e-05	4.02901e-06	0	0.25	2.03882	2.01822	1.8626	-5.84557	7.64076	0.00785083	0.00407056	0.00785083	0.00407056	0.135875	0.0309158	TRUE	-1.30627	1.30627	1111
500	LOC105436475	uncharacterized LOC105436475	Uncharacterized	Uncharacterized	105436475	0.9588	0.0412	3.14724	2.99067e-06	6.85588e-07	0	0.25	2.37064	2.44871	1.55221	-3.00469	7.36885	0.000981354	0.000339213	0.000981354	0.000339213	0.0218508	0.000836737	TRUE	-1.3851	1.3851	73
569	LOC105437028	uncharacterized LOC105437028, transcript variant X1	Uncharacterized	Uncharacterized	105437028	0.9574	0.0426	3.11237	1.29713e-06	1.0662e-06	0	0.25	1.31369	1.63205	2.847	-7.0827	8.59735	0.000327118	0.00169607	0.000327118	0.00169607	0.00433269	0.00786333	TRUE	-1.37059	1.37059	60
715	LOC105437502	uncharacterized LOC105437502	Uncharacterized	Uncharacterized	105437502	0.955	0.045	3.05505	4.14472e-06	6.0046e-07	0	0.25	2.43928	2.24969	1.81305	-3.31308	9.57852	0.00163559	0	0.00130847	0	0.0197074	0	TRUE	-1.34679	1.34679	198
779	LOC105437609	uncharacterized LOC105437609, transcript variant X1	Uncharacterized	Uncharacterized	105437609	0.9538	0.0462	3.02747	7.00818e-06	6.78675e-06	0	0.25	1.33464	1.45541	3.28778	-7.42654	12.0331	0.00130847	0.0078019	0.00130847	0.00610583	0.014516	0.0160898	TRUE	-1.33536	1.33536	9133
193	LOC105437692	uncharacterized LOC105437692	Uncharacterized	Uncharacterized	105437692	0.9676	0.0324	3.39666	1.72042e-06	3.81985e-07	0	0.25	2.19687	2.16714	1.34375	-2.59125	6.93437	0.000981354	0	0.000981354	0	0.018881	0	TRUE	-1.48945	1.48945	68
959	LOC105437746	uncharacterized LOC105437746	Uncharacterized	Uncharacterized	105437746	0.9516	0.0484	2.97864	1.56457e-06	4.69595e-07	0	0.25	2.06299	2.19516	1.7469	-4.67247	7.53032	0.000981354	0.000339213	0.000981354	0.000339213	0.0172063	0.00204468	TRUE	-1.31515	1.31515	125
783	LOC105437795	uncharacterized LOC105437795, transcript variant X4	Uncharacterized	Uncharacterized	105437795	0.9538	0.0462	3.02747	3.81962e-06	1.05972e-06	0	0.25	1.81243	1.87517	2.51867	-4.76108	8.94457	0.00163559	0.000678426	0.00163559	0.000678426	0.0292686	0.00269396	TRUE	-1.33536	1.33536	126
371	LOC105437987	uncharacterized LOC105437987	Uncharacterized	Uncharacterized	105437987	0.9616	0.0384	3.22054	5.71137e-06	2.22096e-06	0	0.25	2.21328	2.44934	1.81788	-4.88993	8.79476	0.00228983	0.00237449	0.00228983	0.00203528	0.0449944	0.0208148	TRUE	-1.41567	1.41567	252
744	LOC105438000	uncharacterized LOC105438000, transcript variant X2	Uncharacterized	Uncharacterized	105438000	0.9544	0.0456	3.04117	4.04427e-06	7.50372e-06	0	0.25	1.02461	1.09865	3.8296	-11.5379	12.666	0.000654236	0.00305292	0.000654236	0.000678426	0.00724802	0.00497265	TRUE	-1.34104	1.34104	209
67	LOC105438116	uncharacterized LOC105438116	Uncharacterized	Uncharacterized	105438116	0.9748	0.0252	3.65539	1.10704e-05	2.26788e-06	0	0.25	2.44238	2.43597	1.2966	-2.08363	7.63162	0.00523389	0.00203528	0.00490677	0.00203528	0.107344	0.00791476	TRUE	-1.5986	1.5986	277
709	LOC105438204	uncharacterized LOC105438204	Uncharacterized	Uncharacterized	105438204	0.955	0.045	3.05505	2.4335e-06	3.48727e-07	0	0.25	2.59516	2.76334	2.63344	-5.88084	10.6444	0.000981354	0	0.000981354	0	0.0129971	0	TRUE	-1.34679	1.34679	66
251	LOC105438255	uncharacterized LOC105438255	Uncharacterized	Uncharacterized	105438255	0.965	0.035	3.31678	8.07597e-07	2.00194e-07	0	0.25	2.52753	2.57551	1.6638	-4.49816	8.42248	0.000327118	0	0.000327118	0	0.00726929	0	TRUE	-1.45593	1.45593	63
509	LOC105438380	uncharacterized LOC105438380	Uncharacterized	Uncharacterized	105438380	0.9586	0.0414	3.14219	4.49505e-06	8.46276e-07	0	0.25	2.76191	2.88581	2.08781	-5.37666	8.60925	0.00196271	0.000339213	0.00196271	0.000339213	0.0349668	0.00329974	TRUE	-1.383	1.383	93
867	LOC105438544	uncharacterized LOC105438544	Uncharacterized	Uncharacterized	105438544	0.9528	0.0472	3.00501	6.57684e-06	1.80874e-06	0	0.25	2.61478	2.63927	1.89913	-4.27533	8.48302	0.0035983	0.00135685	0.0035983	0.00135685	0.0541515	0.0133644	TRUE	-1.32606	1.32606	340
2	LOC105438946	uncharacterized LOC105438946	Uncharacterized	Uncharacterized	105438946	0.9938	0.0062	5.07699	7.6837e-05	1.19229e-05	0	0.25	2.6621	2.70912	0.978388	-0.636283	6.26335	0.0444881	0.0186567	0.0418711	0.0183175	0.792409	0.0972029	TRUE	-2.20761	2.20761	2837
1059	LOC105439012	uncharacterized LOC105439012	Uncharacterized	Uncharacterized	105439012	0.9504	0.0496	2.95289	5.28915e-06	2.11827e-06	0	0.25	1.5943	1.65999	1.21635	-3.59558	5.77697	0.00294406	0.00237449	0.00261694	0.00203528	0.054843	0.0178003	TRUE	-1.30452	1.30452	220
445	LOC105439056	uncharacterized LOC105439056	Uncharacterized	Uncharacterized	105439056	0.96	0.04	3.17805	6.90501e-07	7.37752e-07	0	0.25	1.88765	2.08327	3.53181	-9.25237	12.8742	0	0.00169607	0	0.00135685	0	0.00382288	TRUE	-1.39794	1.39794	238
1068	LOC105439210	uncharacterized LOC105439210	Uncharacterized	Uncharacterized	105439210	0.9502	0.0498	2.94866	1.44803e-06	4.78016e-07	0	0.25	2.54296	2.62049	2.34219	-4.81141	8.84122	0.000654236	0.000339213	0.000654236	0.000339213	0.00873266	0.00183855	TRUE	-1.30277	1.30277	178
557	LOC105439299	uncharacterized LOC105439299	Uncharacterized	Uncharacterized	105439299	0.9576	0.0424	3.11728	1.54464e-06	3.1546e-07	0	0.25	2.54985	2.48471	1.80958	-3.8749	9.29558	0.000654236	0	0.000654236	0	0.0150827	0	TRUE	-1.37263	1.37263	85
688	LOC105439374	uncharacterized LOC105439374	Uncharacterized	Uncharacterized	105439374	0.9552	0.0448	3.05971	2.98607e-07	3.70518e-07	0	0.25	1.98852	2.25753	3.27679	-10.2442	10.2771	0.000327118	0.000678426	0.000327118	0.000678426	0.0022591	0.00207056	TRUE	-1.34872	1.34872	496
1008	LOC105439448	uncharacterized LOC105439448, transcript variant X3	Uncharacterized	Uncharacterized	105439448	0.951	0.049	2.96569	2.22844e-05	7.34769e-06	0	0.25	1.83839	1.86957	1.23143	-3.98949	6.84173	0.0107949	0.00881954	0.0104678	0.00712347	0.19799	0.0380455	TRUE	-1.3098	1.3098	1524
505	LOC105440377	uncharacterized LOC105440377	Uncharacterized	Uncharacterized	105440377	0.9588	0.0412	3.14724	1.88721e-06	3.63958e-07	0	0.25	2.61722	2.53849	1.95191	-4.4831	8.70129	0.000654236	0	0.000654236	0	0.0102613	0	TRUE	-1.3851	1.3851	71
106	LOC105440684	uncharacterized LOC105440684	Uncharacterized	Uncharacterized	105440684	0.9724	0.0276	3.56195	1.49574e-05	2.82916e-06	0	0.25	2.36224	2.47799	1.2076	-2.75632	6.29706	0.00817795	0.0027137	0.00817795	0.0027137	0.13799	0.0215243	TRUE	-1.55909	1.55909	496
1020	LOC105440953	uncharacterized LOC105440953	Uncharacterized	Uncharacterized	105440953	0.9508	0.0492	2.96141	5.34324e-06	2.14848e-06	0	0.25	1.77691	1.83085	2.69341	-7.01029	9.59362	0.00327118	0.00203528	0.00327118	0.00203528	0.0619002	0.0177594	TRUE	-1.30803	1.30803	231
561	LOC105441201	uncharacterized LOC105441201	Uncharacterized	Uncharacterized	105441201	0.9576	0.0424	3.11728	1.37353e-06	8.15469e-07	0	0.25	1.23929	1.41731	2.80258	-5.69471	9.20348	0	0.000678426	0	0.000678426	0	0.00264419	TRUE	-1.37263	1.37263	93
461	LOC105441317	uncharacterized LOC105441317	Uncharacterized	Uncharacterized	105441317	0.9596	0.0404	3.16769	2.21222e-06	5.58071e-07	0	0.25	2.51802	2.6144	1.93788	-5.31354	8.40767	0.000981354	0	0.000981354	0	0.0224663	0	TRUE	-1.39362	1.39362	65
91	LOC105441566	uncharacterized LOC105441566	Uncharacterized	Uncharacterized	105441566	0.973	0.027	3.58455	2.47433e-05	2.85495e-06	0	0.25	3.12577	3.16524	1.76836	-4.02068	9.55148	0.00883219	0.000678426	0.00785083	0.000678426	0.165111	0.0072419	TRUE	-1.56864	1.56864	103
302	LOC105441655	uncharacterized LOC105441655	Uncharacterized	Uncharacterized	105441655	0.9636	0.0364	3.27611	1.27962e-07	2.92397e-07	0	0.25	1.34186	1.74059	3.99656	-10.9816	13.1927	0	0	0	0	0	0	TRUE	-1.4389	1.4389	91
335	LOC105442088	uncharacterized LOC105442088	Uncharacterized	Uncharacterized	105442088	0.9624	0.0376	3.24243	3.18371e-07	4.95214e-07	0	0.25	1.87804	2.27746	2.96864	-8.6208	9.77647	0	0	0	0	0	0	TRUE	-1.42481	1.42481	107
62	LOC105442201	uncharacterized LOC105442201	Uncharacterized	Uncharacterized	105442201	0.975	0.025	3.66356	3.07989e-06	1.09876e-06	0	0.25	1.41958	1.55164	2.7718	-6.50876	8.77097	0.00163559	0.00101764	0.00163559	0.00101764	0.0194623	0.00483158	TRUE	-1.60206	1.60206	138
691	LOC105442750	uncharacterized LOC105442750	Uncharacterized	Uncharacterized	105442750	0.9552	0.0448	3.05971	4.266e-06	1.11901e-06	0	0.25	2.33216	2.48073	2.19211	-6.79933	9.58431	0.0035983	0.00101764	0.0035983	0.00101764	0.0526873	0.00624338	TRUE	-1.34872	1.34872	432
577	LOC105443408	uncharacterized LOC105443408	Uncharacterized	Uncharacterized	105443408	0.9572	0.0428	3.10747	3.39678e-06	8.14856e-07	0	0.25	2.15565	2.25218	1.49909	-3.86926	7.36401	0.00130847	0	0.00130847	0	0.0250179	0	TRUE	-1.36856	1.36856	65
314	LOC105443415	uncharacterized LOC105443415	Uncharacterized	Uncharacterized	105443415	0.963	0.037	3.25914	1.60402e-05	2.78748e-06	0	0.25	2.35833	2.23114	1.52951	-2.88301	8.12205	0.00490677	0.00407056	0.00490677	0.00407056	0.0940301	0.0298091	TRUE	-1.4318	1.4318	392
1052	LOC105443446	uncharacterized LOC105443446	Uncharacterized	Uncharacterized	105443446	0.9504	0.0496	2.95289	4.66363e-07	6.38466e-07	0	0.25	1.08431	1.29172	3.00106	-9.55005	9.77229	0	0.00101764	0	0.00101764	0	0.0037528	TRUE	-1.30452	1.30452	61
952	LOC105443477	uncharacterized LOC105443477	Uncharacterized	Uncharacterized	105443477	0.9516	0.0484	2.97864	4.16262e-06	1.20451e-06	0	0.25	2.04542	2.00893	1.33996	-1.94231	6.29297	0.00196271	0.000339213	0.00196271	0.000339213	0.0374469	0.00143007	TRUE	-1.31515	1.31515	104
400	LOC105443630	uncharacterized LOC105443630	Uncharacterized	Uncharacterized	105443630	0.9608	0.0392	3.19909	1.60626e-06	5.0817e-07	0	0.25	2.80262	3.04665	2.74877	-9.19932	10.8761	0	0	0	0	0	0	TRUE	-1.40671	1.40671	115
340	LOC105443725	uncharacterized LOC105443725	Uncharacterized	Uncharacterized	105443725	0.9624	0.0376	3.24243	7.65994e-06	1.57812e-06	0	0.25	2.72238	2.82728	1.91195	-5.03703	9.78913	0.00588813	0.00135685	0.00588813	0.00135685	0.124308	0.00650749	TRUE	-1.42481	1.42481	396
319	LOC105443814	uncharacterized LOC105443814	Uncharacterized	Uncharacterized	105443814	0.9628	0.0372	3.25354	2.07518e-06	4.77798e-07	0	0.25	2.44505	2.40652	1.94395	-4.59607	8.9469	0.000654236	0	0.000654236	0	0.013276	0	TRUE	-1.42946	1.42946	97
914	LOC105443860	uncharacterized LOC105443860	Uncharacterized	Uncharacterized	105443860	0.9522	0.0478	2.99175	2.43216e-06	1.87479e-06	0	0.25	1.03474	1.15455	3.58642	-9.32921	13.1973	0.000654236	0.00135685	0.000654236	0.00135685	0.0111852	0.00408649	TRUE	-1.32057	1.32057	1227
722	LOC105443864	uncharacterized LOC105443864	Uncharacterized	Uncharacterized	105443864	0.9548	0.0452	3.0504	4.2801e-07	5.78255e-07	0	0.25	1.4912	1.50025	3.64543	-9.96512	12.7985	0	0.000678426	0	0.000678426	0	0.0024276	TRUE	-1.34486	1.34486	627
405	LOC105444214	uncharacterized LOC105444214	Uncharacterized	Uncharacterized	105444214	0.9608	0.0392	3.19909	3.45933e-06	3.42575e-06	0	0.25	1.37947	1.76793	3.07618	-8.9329	9.61201	0.00261694	0.00949796	0.00261694	0.00915875	0.0432696	0.029696	TRUE	-1.40671	1.40671	2367
998	LOC105444245	uncharacterized LOC105444245	Uncharacterized	Uncharacterized	105444245	0.951	0.049	2.96569	3.10667e-07	2.1315e-07	0	0.25	1.71925	1.80264	3.11152	-7.94634	11.5734	0	0.000339213	0	0.000339213	0	0.00196077	TRUE	-1.3098	1.3098	155
764	LOC105444516	uncharacterized LOC105444516	Uncharacterized	Uncharacterized	105444516	0.9542	0.0458	3.03659	5.11681e-06	2.46702e-06	0	0.25	2.48292	2.62803	3.20173	-9.94971	11.9417	0.00228983	0.00237449	0.00228983	0.00203528	0.0510983	0.00459927	TRUE	-1.33913	1.33913	1909
92	LOC105444950	uncharacterized LOC105444950	Uncharacterized	Uncharacterized	105444950	0.973	0.027	3.58455	9.37099e-06	1.2637e-06	0	0.25	3.18746	3.29617	1.882	-5.84699	8.99588	0.0035983	0.00135685	0.0035983	0.00135685	0.0654332	0.00708154	TRUE	-1.56864	1.56864	168
599	LOC105445315	uncharacterized LOC105445315, transcript variant X1	Uncharacterized	Uncharacterized	105445315	0.957	0.043	3.1026	9.30801e-06	1.60994e-06	0	0.25	2.74476	2.77006	2.81027	-6.83564	10.4153	0.00457965	0.0027137	0.00457965	0.0027137	0.104719	0.0230598	TRUE	-1.36653	1.36653	329
408	LOC105445862	uncharacterized LOC105445862	Uncharacterized	Uncharacterized	105445862	0.9608	0.0392	3.19909	0.00021037	5.0989e-05	0	0.25	2.11658	2.2746	1.53552	-3.76512	6.95277	0.11809	0.0688602	0.104678	0.0603799	2.30562	0.516176	TRUE	-1.40671	1.40671	2894
426	LOC105445983	uncharacterized LOC105445983	Uncharacterized	Uncharacterized	105445983	0.9602	0.0398	3.18327	2.11934e-07	3.16303e-07	0	0.25	2.00361	2.28887	4.24817	-11.8661	13.8271	0.000327118	0.000339213	0.000327118	0.000339213	0.00296034	0.00394434	TRUE	-1.40012	1.40012	197
854	LOC105446067	uncharacterized LOC105446067	Uncharacterized	Uncharacterized	105446067	0.953	0.047	3.00947	4.21763e-07	3.4316e-07	0	0.25	1.42304	1.59336	3.17452	-8.12533	10.5447	0	0.000339213	0	0.000339213	0	0.00436006	TRUE	-1.3279	1.3279	56
121	LOC105446199	uncharacterized LOC105446199	Uncharacterized	Uncharacterized	105446199	0.9714	0.0286	3.52533	2.06377e-06	3.37426e-07	0	0.25	3.35444	3.49957	2.25048	-4.96987	9.74408	0.000981354	0.000339213	0.000981354	0.000339213	0.0183177	0.000890791	TRUE	-1.54363	1.54363	113
1081	LOC105446498	uncharacterized LOC105446498	Uncharacterized	Uncharacterized	105446498	0.95	0.05	2.94444	3.64708e-07	1.43042e-07	0	0.25	2.17557	2.17148	3.33621	-8.13556	14.2569	0	0	0	0	0	0	TRUE	-1.30103	1.30103	198
767	LOC105446782	uncharacterized LOC105446782	Uncharacterized	Uncharacterized	105446782	0.954	0.046	3.03202	1.46383e-06	8.88597e-07	0	0.25	2.2313	2.35539	2.35597	-8.42466	10.2781	0.000654236	0.000678426	0.000654236	0.000678426	0.0148783	0.00311018	TRUE	-1.33724	1.33724	161
979	LOC105446919	uncharacterized LOC105446919, transcript variant X3	Uncharacterized	Uncharacterized	105446919	0.9512	0.0488	2.96999	9.86343e-06	5.22272e-06	0	0.25	1.56825	1.79918	1.66744	-4.90384	6.57795	0.00327118	0.00746269	0.00327118	0.00746269	0.0697849	0.0557765	TRUE	-1.31158	1.31158	398
772	LOC105447044	uncharacterized LOC105447044	Uncharacterized	Uncharacterized	105447044	0.954	0.046	3.03202	2.74015e-07	1.83505e-07	0	0.25	1.27196	1.24918	3.56329	-9.10158	11.7206	0.000327118	0	0.000327118	0	0.0074345	0	TRUE	-1.33724	1.33724	106
446	LOC105447147	uncharacterized LOC105447147	Uncharacterized	Uncharacterized	105447147	0.9598	0.0402	3.17286	6.8377e-07	3.27036e-07	0	0.25	2.87296	3.06246	3.06173	-6.7034	10.4199	0.000327118	0.00101764	0.000327118	0.00101764	0.00731808	0.00187289	TRUE	-1.39577	1.39577	322
652	LOC105447176	uncharacterized LOC105447176	Uncharacterized	Uncharacterized	105447176	0.956	0.044	3.07857	1.68139e-06	9.48797e-07	0	0.25	1.5886	1.52491	3.89672	-10.5272	13.9397	0.000981354	0.00135685	0.000981354	0.00135685	0.0243485	0.00871683	TRUE	-1.35655	1.35655	1287
552	LOC105447333	uncharacterized LOC105447333	Uncharacterized	Uncharacterized	105447333	0.9578	0.0422	3.12222	1.19992e-06	2.94964e-07	0	0.25	2.29394	2.28132	1.70475	-4.0035	8.69531	0.000654236	0	0.000654236	0	0.00612185	0	TRUE	-1.37469	1.37469	60
211	LOC105447482	uncharacterized LOC105447482, transcript variant X2	Uncharacterized	Uncharacterized	105447482	0.9668	0.0332	3.37144	1.84687e-05	4.90317e-06	0	0.25	2.0742	2.10425	1.16001	-2.31016	7.07224	0.0101407	0.00440977	0.00948642	0.00407056	0.184967	0.0265022	TRUE	-1.47886	1.47886	561
1006	LOC115917869	uncharacterized LOC115917869	Uncharacterized	Uncharacterized	115917869	0.951	0.049	2.96569	2.47595e-06	2.4781e-06	0	0.25	1.28805	1.4194	2.98916	-7.60289	11.649	0.000981354	0.00542741	0.000981354	0.0050882	0.0228288	0.0171973	TRUE	-1.3098	1.3098	1886
823	LOC115918017	uncharacterized LOC115918017, transcript variant X5	Uncharacterized	Uncharacterized	115918017	0.9534	0.0466	3.01843	7.27157e-07	3.16249e-07	0	0.25	2.10457	2.2275	3.39074	-8.90228	11.2389	0.000327118	0.000339213	0.000327118	0.000339213	0.00197535	0.00131021	TRUE	-1.33161	1.33161	96
219	LOC115918023	uncharacterized LOC115918023, transcript variant X1	Uncharacterized	Uncharacterized	115918023	0.9666	0.0334	3.36523	9.92226e-06	3.37069e-06	0	0.25	1.7137	1.73434	0.879107	-1.82327	4.91281	0.00425254	0.00407056	0.00425254	0.00407056	0.0788946	0.0270156	TRUE	-1.47625	1.47625	419
916	LOC115918091	uncharacterized LOC115918091	Uncharacterized	Uncharacterized	115918091	0.9522	0.0478	2.99175	6.2321e-06	1.90411e-06	0	0.25	1.55822	1.7387	3.27942	-8.13199	10.0028	0.0035983	0.000678426	0.0035983	0.000678426	0.0512858	0.00310023	TRUE	-1.32057	1.32057	99
575	LOC115918415	uncharacterized LOC115918415	Uncharacterized	Uncharacterized	115918415	0.9572	0.0428	3.10747	4.58739e-06	8.52131e-07	0	0.25	1.6974	1.65675	2.81432	-5.79198	9.38253	0.00196271	0.000339213	0.00163559	0.000339213	0.0429136	0.0013634	TRUE	-1.36856	1.36856	76
833	LOC115918430	uncharacterized LOC115918430	Uncharacterized	Uncharacterized	115918430	0.9532	0.0468	3.01394	1.56434e-06	2.07185e-06	0	0.25	1.28807	1.40795	3.338	-10.9846	10.5548	0.000654236	0.00135685	0.000654236	0.00135685	0.00793824	0.00382046	TRUE	-1.32975	1.32975	649
546	LOC115918688	uncharacterized LOC115918688	Uncharacterized	Uncharacterized	115918688	0.9578	0.0422	3.12222	2.52466e-05	1.07116e-05	0	0.25	2.45896	2.33319	3.60001	-8.81572	14.5232	0	0.00407056	0	0.00203528	0	0.0261901	TRUE	-1.37469	1.37469	1158
169	LOC115918953	uncharacterized LOC115918953	Uncharacterized	Uncharacterized	115918953	0.9688	0.0312	3.43564	1.43432e-06	2.65158e-06	0	0.25	1.7969	2.2329	4.04709	-11.4635	13.7458	0.000654236	0.00305292	0.000654236	0.00203528	0.00463814	0.0140947	TRUE	-1.50585	1.50585	1028
122	LOC115918970	uncharacterized LOC115918970, transcript variant X2	Uncharacterized	Uncharacterized	115918970	0.9712	0.0288	3.51816	1.2045e-05	2.00976e-06	0	0.25	2.70355	2.81425	1.64758	-4.0799	9.16227	0.00556101	0.0027137	0.00556101	0.0027137	0.120395	0.0252516	TRUE	-1.54061	1.54061	248
171	LOC115919099	uncharacterized LOC115919099	Uncharacterized	Uncharacterized	115919099	0.9686	0.0314	3.42904	2.93994e-06	7.77375e-07	0	0.25	2.21605	2.25342	1.45531	-3.19568	7.31569	0.00228983	0	0.00228983	0	0.0426046	0	TRUE	-1.50307	1.50307	95
809	LOC115919175	uncharacterized LOC115919175	Uncharacterized	Uncharacterized	115919175	0.9534	0.0466	3.01843	1.21603e-06	1.17012e-06	0	0.25	1.50832	1.81578	2.53248	-5.77998	8.96277	0.000981354	0.00101764	0.000981354	0.00101764	0.0090252	0.00520828	TRUE	-1.33161	1.33161	139
905	LOC115919375	uncharacterized LOC115919375	Uncharacterized	Uncharacterized	115919375	0.9522	0.0478	2.99175	2.88099e-06	9.73048e-07	0	0.25	2.52968	2.64995	2.63787	-7.55255	10.0708	0.000654236	0.00101764	0.000654236	0.00101764	0.0159073	0.0136778	TRUE	-1.32057	1.32057	217
510	LOC115919436	uncharacterized LOC115919436	Uncharacterized	Uncharacterized	115919436	0.9586	0.0414	3.14219	1.32265e-06	3.81625e-07	0	0.25	2.31103	2.41542	1.49484	-3.33803	7.06109	0.000654236	0	0.000654236	0	0.0194158	0	TRUE	-1.383	1.383	57
135	LOC115919530	uncharacterized LOC115919530	Uncharacterized	Uncharacterized	115919530	0.9702	0.0298	3.48299	1.30068e-06	2.7085e-06	0	0.25	1.65409	2.24244	3.53752	-10.1059	12.2661	0.000654236	0.00237449	0.000654236	0.00237449	0.00610097	0.00810047	TRUE	-1.52578	1.52578	1847
900	LOC115919821	uncharacterized LOC115919821	Uncharacterized	Uncharacterized	115919821	0.9522	0.0478	2.99175	2.41519e-06	7.05918e-07	0	0.25	2.0298	2.12964	1.51644	-4.49189	6.73614	0.000327118	0	0.000327118	0	0.00431554	0	TRUE	-1.32057	1.32057	67
1018	LOC115920035	uncharacterized LOC115920035	Uncharacterized	Uncharacterized	115920035	0.9508	0.0492	2.96141	8.88459e-06	9.50838e-07	0	0.25	2.93615	2.84099	3.05225	-5.78154	11.7394	0.00130847	0.000678426	0.000981354	0.000678426	0.0214409	0.00127458	TRUE	-1.30803	1.30803	65
455	LOC115920149	uncharacterized LOC115920149	Uncharacterized	Uncharacterized	115920149	0.9598	0.0402	3.17286	8.67699e-06	2.3467e-06	0	0.25	2.49825	2.56438	1.87387	-4.18556	9.10078	0.00490677	0.00237449	0.00457965	0.00237449	0.0894812	0.00999328	TRUE	-1.39577	1.39577	416
1058	LOC115920190	uncharacterized LOC115920190	Uncharacterized	Uncharacterized	115920190	0.9504	0.0496	2.95289	2.4796e-06	5.99393e-07	0	0.25	2.12836	1.94414	1.83609	-4.68536	9.04828	0.00163559	0.000339213	0.00163559	0.000339213	0.0268737	0.00116488	TRUE	-1.30452	1.30452	144
906	LOC115920344	uncharacterized LOC115920344	Uncharacterized	Uncharacterized	115920344	0.9522	0.0478	2.99175	7.15728e-06	5.9836e-06	0	0.25	1.27867	1.57802	3.21835	-8.77786	10.9495	0.00327118	0.00983718	0.00261694	0.0078019	0.0609199	0.0290537	TRUE	-1.32057	1.32057	3578
130	LOC115920504	uncharacterized LOC115920504	Uncharacterized	Uncharacterized	115920504	0.9706	0.0294	3.49692	1.88284e-06	1.37045e-06	0	0.25	3.27355	3.57327	4.36366	-10.4155	15.6139	0.000327118	0.0027137	0.000327118	0.00203528	0.00847456	0.00489588	TRUE	-1.53165	1.53165	641
912	LOC115920639	uncharacterized LOC115920639	Uncharacterized	Uncharacterized	115920639	0.9522	0.0478	2.99175	1.17803e-05	3.52894e-06	0	0.25	1.95638	2.06727	1.58149	-5.11693	7.69736	0.00588813	0.0027137	0.00523389	0.0027137	0.130671	0.0203624	TRUE	-1.32057	1.32057	927
394	LOC115920642	uncharacterized LOC115920642	Uncharacterized	Uncharacterized	115920642	0.961	0.039	3.20441	1.13806e-05	5.00203e-06	0	0.25	1.85804	1.95764	1.45924	-5.456	8.1533	0.00686948	0.00712347	0.00654236	0.0050882	0.137332	0.0415568	TRUE	-1.40894	1.40894	521
1046	LOC115920849	uncharacterized LOC115920849	Uncharacterized	Uncharacterized	115920849	0.9506	0.0494	2.95714	7.03033e-07	1.7573e-07	0	0.25	2.63265	2.42107	2.41594	-7.59929	12.2229	0.000327118	0	0.000327118	0	0.00470674	0	TRUE	-1.30627	1.30627	50
154	LOC115920854	uncharacterized LOC115920854	Uncharacterized	Uncharacterized	115920854	0.9694	0.0306	3.45568	3.25801e-06	6.83419e-07	0	0.25	2.54305	2.57444	1.64294	-3.33585	8.76308	0.00130847	0.000678426	0.00130847	0.000678426	0.019794	0.00976864	TRUE	-1.51428	1.51428	74
125	LOC115921122	uncharacterized LOC115921122	Uncharacterized	Uncharacterized	115921122	0.9712	0.0288	3.51816	4.42503e-06	1.04344e-06	0	0.25	2.33127	2.37839	1.25377	-3.25795	7.42803	0.00261694	0.00135685	0.00261694	0.00135685	0.0357757	0.007089	TRUE	-1.54061	1.54061	158
1025	LOC115921196	uncharacterized LOC115921196	Uncharacterized	Uncharacterized	115921196	0.9508	0.0492	2.96141	3.25531e-06	4.63663e-06	0	0.25	1.02664	1.1344	3.95587	-11.8854	11.2729	0.00130847	0.00474898	0.00130847	0.00407056	0.0315102	0.0424857	TRUE	-1.30803	1.30803	106
206	LOC115921319	uncharacterized LOC115921319	Uncharacterized	Uncharacterized	115921319	0.967	0.033	3.37769	2.10644e-05	3.93985e-06	0	0.25	2.61421	2.7969	1.96848	-6.76143	8.27651	0.0130847	0.00610583	0.0127576	0.00576662	0.25134	0.0354681	TRUE	-1.48149	1.48149	973
112	LOC115921323	uncharacterized LOC115921323	Uncharacterized	Uncharacterized	115921323	0.9718	0.0282	3.53983	1.70139e-05	2.54575e-06	0	0.25	2.82132	2.87923	1.5927	-3.91899	7.83603	0.00915931	0	0.00915931	0	0.173461	0	TRUE	-1.54975	1.54975	425
1030	LOC115921382	uncharacterized LOC115921382	Uncharacterized	Uncharacterized	115921382	0.9508	0.0492	2.96141	5.30984e-06	1.84011e-06	0	0.25	2.38582	2.43686	2.2057	-6.9612	8.0267	0.00196271	0.00169607	0.00163559	0.00135685	0.0473949	0.0210057	TRUE	-1.30803	1.30803	408
598	LOC115921448	uncharacterized LOC115921448	Uncharacterized	Uncharacterized	115921448	0.957	0.043	3.1026	1.91857e-05	3.96316e-06	0	0.25	2.04289	2.23225	1.53588	-3.40312	6.11257	0.0107949	0.00373134	0.0107949	0.00373134	0.181319	0.0307333	TRUE	-1.36653	1.36653	672
663	LOC115921746	uncharacterized LOC115921746	Uncharacterized	Uncharacterized	115921746	0.9558	0.0442	3.07382	2.03733e-06	5.88163e-07	0	0.25	2.04684	1.98792	1.39467	-3.30712	7.38436	0.00130847	0	0.00130847	0	0.0168014	0	TRUE	-1.35458	1.35458	72
814	LOC115921765	uncharacterized LOC115921765	Uncharacterized	Uncharacterized	115921765	0.9534	0.0466	3.01843	1.01292e-06	2.48528e-07	0	0.25	2.25276	2.24471	1.86782	-4.36903	9.39923	0.000327118	0	0.000327118	0	0.00363465	0	TRUE	-1.33161	1.33161	65
493	LOC115922281	uncharacterized LOC115922281	Uncharacterized	Uncharacterized	115922281	0.959	0.041	3.15232	7.39567e-06	1.10694e-06	0	0.25	2.99856	2.77222	2.41822	-6.50723	11.3986	0.00425254	0.00101764	0.00425254	0.00101764	0.0801149	0.00294932	TRUE	-1.38722	1.38722	150
1028	LOC115922342	uncharacterized LOC115922342, transcript variant X2	Uncharacterized	Uncharacterized	115922342	0.9508	0.0492	2.96141	6.14451e-06	2.01248e-06	0	0.25	1.82919	1.83966	1.25334	-3.82619	6.96783	0.00261694	0.00203528	0.00261694	0.00203528	0.054671	0.00916353	TRUE	-1.30803	1.30803	243
524	LOC115922346	uncharacterized LOC115922346	Uncharacterized	Uncharacterized	115922346	0.9582	0.0418	3.13216	1.02285e-05	1.35368e-06	0	0.25	2.84453	2.95326	2.14979	-4.78253	9.83059	0.00228983	0.00169607	0.00196271	0.00169607	0.0410885	0.022618	TRUE	-1.37882	1.37882	324
207	LOC115922476	uncharacterized LOC115922476	Uncharacterized	Uncharacterized	115922476	0.9668	0.0332	3.37144	5.223e-06	1.11137e-06	0	0.25	2.55378	2.56711	1.46406	-3.50699	8.23251	0.00163559	0.00135685	0.00130847	0.00135685	0.0240742	0.00728359	TRUE	-1.47886	1.47886	273
1009	LOC115922508	uncharacterized LOC115922508	Uncharacterized	Uncharacterized	115922508	0.9508	0.0492	2.96141	8.63068e-06	4.59928e-06	0	0.25	1.70243	1.86945	2.65266	-6.87899	9.84333	0.0035983	0.0078019	0.0035983	0.00712347	0.0599999	0.0255724	TRUE	-1.30803	1.30803	5127
667	LOC115923349	uncharacterized LOC115923349	Uncharacterized	Uncharacterized	115923349	0.9558	0.0442	3.07382	7.90532e-07	1.31678e-06	0	0.25	1.62665	1.89102	3.50474	-10.8643	12.5905	0	0.00135685	0	0.00135685	0	0.0120971	TRUE	-1.35458	1.35458	347
661	LOC115923370	uncharacterized LOC115923370	Uncharacterized	Uncharacterized	115923370	0.9558	0.0442	3.07382	2.58418e-06	2.69141e-06	0	0.25	1.82485	2.02546	1.97477	-9.02322	6.55007	0.00130847	0.00440977	0.00130847	0.00440977	0.0266822	0.0242494	TRUE	-1.35458	1.35458	94
992	LOC115923606	uncharacterized LOC115923606, transcript variant X2	Uncharacterized	Uncharacterized	115923606	0.9512	0.0488	2.96999	1.63447e-05	4.86477e-06	0	0.25	2.16006	2.20508	2.33641	-5.63767	10.5834	0.00785083	0.0027137	0.00785083	0.00237449	0.154147	0.0190192	TRUE	-1.31158	1.31158	78
517	LOC115923634	uncharacterized LOC115923634, transcript variant X1	Uncharacterized	Uncharacterized	115923634	0.9584	0.0416	3.13716	6.61641e-06	1.70409e-06	0	0.25	2.01369	2.06355	1.31503	-3.61283	6.64369	0.00490677	0.00169607	0.00490677	0.00169607	0.0999588	0.0174178	TRUE	-1.38091	1.38091	240
326	LOC115923695	uncharacterized LOC115923695	Uncharacterized	Uncharacterized	115923695	0.9626	0.0374	3.24797	8.36623e-06	1.58432e-06	0	0.25	2.5177	2.53959	1.77151	-3.71681	8.58367	0.00490677	0.00169607	0.00457965	0.00169607	0.0830055	0.017115	TRUE	-1.42713	1.42713	556
851	LOC115923722	uncharacterized LOC115923722	Uncharacterized	Uncharacterized	115923722	0.953	0.047	3.00947	2.53998e-06	6.76081e-07	0	0.25	2.22187	2.16616	2.13419	-5.78967	8.76187	0.000654236	0.000678426	0.000654236	0.000678426	0.0112463	0.00374302	TRUE	-1.3279	1.3279	176
933	LOC115923736	uncharacterized LOC115923736	Uncharacterized	Uncharacterized	115923736	0.9518	0.0482	2.983	6.75548e-06	6.36384e-06	0	0.25	1.2163	1.28206	2.81623	-7.60535	9.29551	0.00261694	0.011194	0.00261694	0.0108548	0.0469235	0.0366273	TRUE	-1.31695	1.31695	3100
788	LOC115925044	uncharacterized LOC115925044	Uncharacterized	Uncharacterized	115925044	0.9538	0.0462	3.02747	1.33869e-06	6.01981e-07	0	0.25	1.79296	1.99507	2.84087	-8.56493	11.926	0.000327118	0.000339213	0.000327118	0.000339213	0.00281029	0.00467236	TRUE	-1.33536	1.33536	380
285	LOC115925153	uncharacterized LOC115925153	Uncharacterized	Uncharacterized	115925153	0.964	0.036	3.28757	1.05767e-05	2.31448e-06	0	0.25	2.55534	2.51153	1.70384	-3.09972	8.33012	0.00588813	0.00305292	0.00588813	0.0027137	0.10398	0.0142582	TRUE	-1.4437	1.4437	582
754	LOC115925465	uncharacterized LOC115925465	Uncharacterized	Uncharacterized	115925465	0.9542	0.0458	3.03659	1.45765e-05	3.06928e-06	0	0.25	2.03468	2.33917	2.29555	-5.39288	7.55817	0.00752372	0.00440977	0.00752372	0.00407056	0.131462	0.0195672	TRUE	-1.33913	1.33913	356
449	LOC115925510	uncharacterized LOC115925510	Uncharacterized	Uncharacterized	115925510	0.9598	0.0402	3.17286	2.79236e-06	6.95985e-07	0	0.25	2.47253	2.42637	2.15894	-4.94907	9.4644	0.000654236	0.000678426	0.000654236	0.000678426	0.0110084	0.0101209	TRUE	-1.39577	1.39577	106
853	LOC115925907	uncharacterized LOC115925907, transcript variant X2	Uncharacterized	Uncharacterized	115925907	0.953	0.047	3.00947	3.85782e-06	5.57167e-07	0	0.25	2.34624	2.36012	2.50405	-4.87736	10.9308	0.00261694	0.000339213	0.00228983	0.000339213	0.042437	0.00224942	TRUE	-1.3279	1.3279	271
989	LOC115925961	uncharacterized LOC115925961	Uncharacterized	Uncharacterized	115925961	0.9512	0.0488	2.96999	1.99274e-05	1.28263e-05	0	0.25	1.41717	1.47452	2.94015	-7.44405	11.1342	0.00686948	0.0179783	0.00588813	0.015943	0.09579	0.0695244	TRUE	-1.31158	1.31158	9003
295	LOC115926171	uncharacterized LOC115926171, transcript variant X1	Uncharacterized	Uncharacterized	115926171	0.9638	0.0362	3.28182	2.19308e-06	3.71588e-07	0	0.25	2.84871	2.80944	2.07593	-4.42295	11.8066	0.000981354	0.000339213	0.000981354	0.000339213	0.0180692	0.000754981	TRUE	-1.44129	1.44129	185
622	LOC115926416	uncharacterized LOC115926416	Uncharacterized	Uncharacterized	115926416	0.9566	0.0434	3.09293	4.665e-07	3.84749e-07	0	0.25	1.76921	2.07436	3.13716	-8.58891	10.6393	0	0	0	0	0	0	TRUE	-1.36251	1.36251	231
656	LOC115926667	uncharacterized LOC115926667, transcript variant X1	Uncharacterized	Uncharacterized	115926667	0.956	0.044	3.07857	1.07839e-06	3.25633e-07	0	0.25	2.19206	2.19693	1.53237	-4.20213	7.00976	0.000327118	0	0.000327118	0	0.0053714	0	TRUE	-1.35655	1.35655	66
1061	LOC115926785	uncharacterized LOC115926785	Uncharacterized	Uncharacterized	115926785	0.9504	0.0496	2.95289	1.32115e-05	1.17775e-05	0	0.25	1.54378	1.93175	2.32619	-5.66051	8.67725	0.00163559	0.0295115	0.00163559	0.0210312	0.0182414	0.0935339	TRUE	-1.30452	1.30452	5404
684	LOC115927093	uncharacterized LOC115927093	Uncharacterized	Uncharacterized	115927093	0.9554	0.0446	3.0644	7.52072e-07	5.23838e-07	0	0.25	1.53076	1.78925	2.7995	-6.3284	10.3112	0.000327118	0.00101764	0.000327118	0.00101764	0.00753728	0.00303868	TRUE	-1.35067	1.35067	429
807	LOC115927165	uncharacterized LOC115927165, transcript variant X2	Uncharacterized	Uncharacterized	115927165	0.9534	0.0466	3.01843	9.83073e-06	1.98892e-06	0	0.25	2.23339	2.26736	1.57889	-3.19849	8.22544	0.00686948	0.00101764	0.00686948	0.00101764	0.138411	0.00819756	TRUE	-1.33161	1.33161	118
189	LOC115927184	uncharacterized LOC115927184	Uncharacterized	Uncharacterized	115927184	0.9678	0.0322	3.40306	1.09964e-05	6.65761e-06	0	0.25	2.17256	2.61522	2.95361	-6.77217	10.573	0.00294406	0.00474898	0.00294406	0.00440977	0.0422896	0.0447039	TRUE	-1.49214	1.49214	937
79	LOC115927193	uncharacterized LOC115927193, transcript variant X2	Uncharacterized	Uncharacterized	115927193	0.9742	0.0258	3.63124	5.62998e-06	1.10347e-06	0	0.25	2.60497	2.63057	1.37929	-2.8262	6.78826	0.00294406	0.00101764	0.00294406	0.00101764	0.0584198	0.0048425	TRUE	-1.58838	1.58838	252
69	LOC115927422	uncharacterized LOC115927422	Uncharacterized	Uncharacterized	115927422	0.9746	0.0254	3.64728	8.93143e-06	2.16684e-06	0	0.25	3.14138	3.50258	2.32925	-7.13415	11.3569	0.00261694	0.00135685	0.00228983	0.00135685	0.0476868	0.00723803	TRUE	-1.59517	1.59517	283
978	LOC115927519	uncharacterized LOC115927519	Uncharacterized	Uncharacterized	115927519	0.9514	0.0486	2.97431	1.6722e-06	3.68012e-07	0	0.25	2.33172	2.39798	2.23583	-5.03345	10.0901	0.000654236	0.000339213	0.000654236	0.000339213	0.0121913	0.00196077	TRUE	-1.31336	1.31336	93
342	LOC115927760	uncharacterized LOC115927760	Uncharacterized	Uncharacterized	115927760	0.9624	0.0376	3.24243	1.37246e-05	4.97807e-06	0	0.25	1.75838	1.94465	2.90788	-6.11126	9.54688	0.00588813	0.00678426	0.00588813	0.00644505	0.105012	0.0561526	TRUE	-1.42481	1.42481	104
909	LOC115927772	uncharacterized LOC115927772	Uncharacterized	Uncharacterized	115927772	0.9522	0.0478	2.99175	1.38117e-06	5.23313e-07	0	0.25	2.20748	2.27564	2.63451	-7.44786	10.0165	0.000327118	0.000339213	0.000327118	0.000339213	0.0092668	0.00249789	TRUE	-1.32057	1.32057	134
967	LOC115927879	uncharacterized LOC115927879	Uncharacterized	Uncharacterized	115927879	0.9514	0.0486	2.97431	3.65245e-05	7.51569e-06	0	0.25	2.21448	2.36922	1.85298	-5.63768	9.29642	0.0170101	0.00644505	0.0170101	0.00644505	0.337447	0.0547265	TRUE	-1.31336	1.31336	108
1084	LOC115927967	uncharacterized LOC115927967	Uncharacterized	Uncharacterized	115927967	0.95	0.05	2.94444	8.98884e-06	2.77221e-06	0	0.25	1.91679	1.92586	1.42464	-3.46791	6.95242	0.0035983	0.00305292	0.00327118	0.00305292	0.0546661	0.0156706	TRUE	-1.30103	1.30103	116
556	LOC115928517	uncharacterized LOC115928517	Uncharacterized	Uncharacterized	115928517	0.9576	0.0424	3.11728	6.75866e-06	1.88404e-06	0	0.25	2.0989	2.18059	1.33216	-3.29946	7.29308	0.00261694	0.00101764	0.00261694	0.00101764	0.0547045	0.0062768	TRUE	-1.37263	1.37263	178
283	LOC115928604	uncharacterized LOC115928604	Uncharacterized	Uncharacterized	115928604	0.9642	0.0358	3.29335	6.25725e-06	3.89219e-06	0	0.25	1.33849	1.53756	4.97845	-13.4962	16.6613	0.000981354	0	0.000981354	0	0.0190263	0	TRUE	-1.44612	1.44612	122
287	LOC115928733	uncharacterized LOC115928733	Uncharacterized	Uncharacterized	115928733	0.964	0.036	3.28757	3.2339e-06	7.61315e-07	0	0.25	2.49975	2.54937	1.42249	-2.6019	7.07987	0.000981354	0.000339213	0.000981354	0.000339213	0.019771	0.00110027	TRUE	-1.4437	1.4437	112
1022	LOC115928768	uncharacterized LOC115928768	Uncharacterized	Uncharacterized	115928768	0.9508	0.0492	2.96141	1.83234e-06	8.19919e-07	0	0.25	1.89531	2.04619	2.79665	-8.69015	10.3014	0.000981354	0	0.000981354	0	0.026266	0	TRUE	-1.30803	1.30803	244
532	LOC115929667	uncharacterized LOC115929667	Uncharacterized	Uncharacterized	115929667	0.9582	0.0418	3.13216	3.03451e-06	6.9524e-07	0	0.25	2.84116	2.89269	2.0981	-3.8421	8.69525	0.00163559	0.000678426	0.00163559	0.000678426	0.0351991	0.00176031	TRUE	-1.37882	1.37882	165
277	LOC115929668	uncharacterized LOC115929668, transcript variant X2	Uncharacterized	Uncharacterized	115929668	0.9642	0.0358	3.29335	1.2742e-05	2.76499e-06	0	0.25	3.02549	3.0391	2.14748	-3.98364	9.05881	0.00686948	0.0050882	0.00654236	0.00474898	0.147212	0.0283844	TRUE	-1.44612	1.44612	810
54	LOC115929684	uncharacterized LOC115929684	Uncharacterized	Uncharacterized	115929684	0.9764	0.0236	3.72263	1.06835e-05	2.00922e-06	0	0.25	2.6078	2.60187	1.35686	-2.78714	7.20024	0.00261694	0.00169607	0.00261694	0.00169607	0.0457005	0.00962225	TRUE	-1.62709	1.62709	379
1049	LOC115929707	uncharacterized LOC115929707	Uncharacterized	Uncharacterized	115929707	0.9504	0.0496	2.95289	1.52998e-06	4.72789e-07	0	0.25	2.28667	2.37104	1.79457	-3.39987	7.13354	0.000654236	0.000678426	0.000654236	0.000678426	0.0142213	0.00876369	TRUE	-1.30452	1.30452	99
128	LOC115929746	uncharacterized LOC115929746	Uncharacterized	Uncharacterized	115929746	0.971	0.029	3.51103	3.83009e-06	4.9361e-07	0	0.25	3.37562	3.32959	2.195	-4.24318	10.2924	0	0	0	0	0	0	TRUE	-1.5376	1.5376	64
1	LOC115929937	uncharacterized LOC115929937	Uncharacterized	Uncharacterized	115929937	0.996	0.004	5.51745	5.70793e-05	5.12387e-06	0	0.25	3.74524	3.7931	1.45874	-1.27106	8.34696	0.0212627	0.00576662	0.0196271	0.00474898	0.411569	0.0417689	TRUE	-2.39794	2.39794	102
491	LOC576766	uncharacterized LOC576766, transcript variant X1	Uncharacterized	Uncharacterized	576766	0.959	0.041	3.15232	1.41184e-05	2.85448e-06	0	0.25	2.2168	2.20546	1.54606	-3.40859	7.72895	0.00686948	0.00576662	0.00686948	0.00542741	0.118105	0.0327651	TRUE	-1.38722	1.38722	946
495	LOC577135	uncharacterized LOC577135, transcript variant X1	Uncharacterized	Uncharacterized	577135	0.9588	0.0412	3.14724	6.23797e-06	1.82129e-06	0	0.25	1.845	1.87248	1.19855	-4.29101	6.88892	0.0035983	0.00203528	0.00294406	0.00203528	0.0626678	0.0190298	TRUE	-1.3851	1.3851	392
811	LOC578336	uncharacterized LOC578336	Uncharacterized	Uncharacterized	578336	0.9534	0.0466	3.01843	7.6225e-06	1.11845e-05	0	0.25	1.00405	1.22679	3.02803	-8.66098	11.6398	0.00228983	0.00407056	0.00196271	0.00339213	0.0222218	0.0079308	TRUE	-1.33161	1.33161	2097
315	LOC578673	uncharacterized LOC578673	Uncharacterized	Uncharacterized	578673	0.963	0.037	3.25914	1.29472e-05	3.65895e-06	0	0.25	2.34582	2.232	1.60348	-2.83918	7.73744	0.00785083	0.00407056	0.00752372	0.00373134	0.1392	0.0403741	TRUE	-1.4318	1.4318	449
1013	LOC579484	uncharacterized LOC579484	Uncharacterized	Uncharacterized	579484	0.9508	0.0492	2.96141	6.09129e-05	1.88768e-05	0	0.25	1.68237	1.71111	1.09671	-2.09366	5.28814	0.0340203	0.0278155	0.0323847	0.0257802	0.625403	0.181635	TRUE	-1.30803	1.30803	3457
1062	LOC579678	uncharacterized LOC579678	Uncharacterized	Uncharacterized	579678	0.9504	0.0496	2.95289	9.67381e-06	2.97598e-06	0	0.25	1.89117	1.90333	1.35847	-4.16217	6.34482	0.00425254	0.00305292	0.00425254	0.00305292	0.0758913	0.0252562	TRUE	-1.30452	1.30452	241
832	LOC580178	uncharacterized LOC580178	Uncharacterized	Uncharacterized	580178	0.9532	0.0468	3.01394	4.67388e-07	5.27082e-07	0	0.25	1.56975	1.83455	2.97423	-7.44288	11.181	0	0	0	0	0	0	TRUE	-1.32975	1.32975	79
874	LOC580672	uncharacterized LOC580672	Uncharacterized	Uncharacterized	580672	0.9526	0.0474	3.00057	0.000214496	0.000171912	0	0.25	1.14221	1.34771	3.02165	-7.89132	10.6305	0.0922473	0.350068	0.0467779	0.137381	1.50946	1.50561	TRUE	-1.32422	1.32422	24904
862	LOC580885	uncharacterized LOC580885	Uncharacterized	Uncharacterized	580885	0.9528	0.0472	3.00501	2.21962e-06	8.92817e-07	0	0.25	2.38128	2.43034	2.76273	-6.11249	10.542	0.00130847	0.00101764	0.000981354	0.00101764	0.033821	0.00349908	TRUE	-1.32606	1.32606	264
274	LOC581097	uncharacterized LOC581097	Uncharacterized	Uncharacterized	581097	0.9642	0.0358	3.29335	7.15412e-05	1.79004e-05	0	0.25	2.18426	2.08033	1.62828	-4.22785	7.09782	0.0376186	0.0227273	0.0336932	0.0196744	0.706142	0.114871	TRUE	-1.44612	1.44612	3894
975	LOC581131	uncharacterized LOC581131	Uncharacterized	Uncharacterized	581131	0.9514	0.0486	2.97431	6.79734e-07	1.95439e-07	0	0.25	2.59469	2.58078	2.40931	-5.26333	10.5152	0	0	0	0	0	0	TRUE	-1.31336	1.31336	63
252	LOC581318	uncharacterized LOC581318	Uncharacterized	Uncharacterized	581318	0.965	0.035	3.31678	2.17465e-06	4.46463e-07	0	0.25	3.05296	3.04424	1.94743	-3.71445	9.24953	0.00163559	0	0.00163559	0	0.0236933	0	TRUE	-1.45593	1.45593	166
786	LOC582139	uncharacterized LOC582139	Uncharacterized	Uncharacterized	582139	0.9538	0.0462	3.02747	4.56136e-05	1.14816e-05	0	0.25	2.36933	2.48956	1.97046	-5.1837	9.10098	0.0189728	0.0135685	0.0183186	0.0122117	0.359682	0.0910076	TRUE	-1.33536	1.33536	181
57	LOC582973	uncharacterized LOC582973, transcript variant X1	Uncharacterized	Uncharacterized	582973	0.9758	0.0242	3.6969	1.10963e-05	1.76189e-06	0	0.25	3.01675	2.92013	1.87057	-3.0885	8.97542	0.00588813	0.00169607	0.00523389	0.00169607	0.103961	0.0108465	TRUE	-1.61618	1.61618	250
1082	LOC583108	uncharacterized LOC583108, transcript variant X1	Uncharacterized	Uncharacterized	583108	0.95	0.05	2.94444	1.50291e-06	1.3179e-06	0	0.25	1.40397	1.23438	3.65816	-9.09643	12.1951	0.00130847	0.00305292	0.00130847	0.0027137	0.0158927	0.0104823	TRUE	-1.30103	1.30103	407
596	LOC584913	uncharacterized LOC584913	Uncharacterized	Uncharacterized	584913	0.957	0.043	3.1026	3.90324e-06	4.65907e-07	0	0.25	3.07718	2.99236	2.61537	-4.44023	11.4026	0.00196271	0	0.00196271	0	0.0438351	0	TRUE	-1.36653	1.36653	58
31	LOC586255	uncharacterized LOC586255, transcript variant X1	Uncharacterized	Uncharacterized	586255	0.9802	0.0198	3.90207	6.68492e-06	7.68529e-07	0	0.25	3.09396	3.08558	1.63758	-2.84356	8.5736	0.00130847	0.000678426	0.00130847	0.000678426	0.0233873	0.0035836	TRUE	-1.70333	1.70333	134
752	LOC587735	uncharacterized LOC587735	Uncharacterized	Uncharacterized	587735	0.9542	0.0458	3.03659	6.48186e-06	1.78568e-06	0	0.25	2.88486	2.71533	3.18564	-6.61226	12.8021	0.00294406	0.00135685	0.00294406	0.00135685	0.0604737	0.00702735	TRUE	-1.33913	1.33913	548
398	LOC588250	uncharacterized LOC588250	Uncharacterized	Uncharacterized	588250	0.961	0.039	3.20441	4.22358e-06	8.69068e-07	0	0.25	2.64586	2.55831	1.85221	-3.71794	8.14611	0.00196271	0.00101764	0.00196271	0.00101764	0.0548316	0.00350955	TRUE	-1.40894	1.40894	83
497	LOC589192	uncharacterized LOC589192	Uncharacterized	Uncharacterized	589192	0.9588	0.0412	3.14724	4.91788e-06	1.01298e-06	0	0.25	2.39013	2.36518	1.65627	-4.69039	9.08109	0.00163559	0.00101764	0.00163559	0.00101764	0.0397016	0.00588309	TRUE	-1.3851	1.3851	103
288	LOC589345	uncharacterized LOC589345, transcript variant X1	Uncharacterized	Uncharacterized	589345	0.964	0.036	3.28757	6.65293e-06	1.5576e-06	0	0.25	3.09136	3.00517	2.41683	-5.64758	9.52405	0.0035983	0.00135685	0.00327118	0.00135685	0.0694151	0.00273621	TRUE	-1.4437	1.4437	273
533	LOC589483	uncharacterized LOC589483	Uncharacterized	Uncharacterized	589483	0.9582	0.0418	3.13216	0.000483089	0.000101544	0	0.25	2.40139	2.49337	1.59802	-3.40571	7.03045	0.213608	0.117368	0.178279	0.0881954	4.365	0.819543	TRUE	-1.37882	1.37882	6834
1041	LOC590570	uncharacterized LOC590570, transcript variant X3	Uncharacterized	Uncharacterized	590570	0.9506	0.0494	2.95714	2.03448e-05	5.75096e-06	0	0.25	2.10656	2.09763	1.48797	-2.75545	7.34974	0.0114491	0.00610583	0.011122	0.00610583	0.198046	0.0388675	TRUE	-1.30627	1.30627	868
792	LOC594376	uncharacterized LOC594376	Uncharacterized	Uncharacterized	594376	0.9536	0.0464	3.02294	6.20661e-07	1.5125e-07	0	0.25	2.36023	2.28655	1.67794	-2.61973	8.09458	0.000327118	0	0.000327118	0	0.00553499	0	TRUE	-1.33348	1.33348	56
751	LOC752155	uncharacterized LOC752155, transcript variant X4	Uncharacterized	Uncharacterized	752155	0.9544	0.0456	3.04117	5.21934e-05	1.53383e-05	0	0.25	1.82255	1.82202	1.14532	-2.4669	6.01436	0.0261694	0.0220488	0.024861	0.0217096	0.416155	0.116771	TRUE	-1.34104	1.34104	5077
732	LOC752295	uncharacterized LOC752295, transcript variant X1	Uncharacterized	Uncharacterized	752295	0.9546	0.0454	3.04578	7.15471e-07	2.05194e-07	0	0.25	2.37387	2.48256	2.15873	-4.97398	9.45472	0.000327118	0	0.000327118	0	0.00813727	0	TRUE	-1.34294	1.34294	54
1067	LOC752412	uncharacterized LOC752412	Uncharacterized	Uncharacterized	752412	0.9502	0.0498	2.94866	6.18141e-06	3.0808e-06	0	0.25	2.02461	2.10863	2.011	-5.73519	8.05446	0.00490677	0.00542741	0.00490677	0.0050882	0.0977138	0.0252088	TRUE	-1.30277	1.30277	509
357	LOC752477	uncharacterized LOC752477	Uncharacterized	Uncharacterized	752477	0.962	0.038	3.23143	7.2497e-06	1.51794e-06	0	0.25	2.47525	2.45192	1.59914	-3.1516	7.43519	0.00327118	0.00101764	0.00327118	0.00101764	0.0561691	0.00321321	TRUE	-1.42022	1.42022	168
919	LOC753603	uncharacterized LOC753603	Uncharacterized	Uncharacterized	753603	0.952	0.048	2.98736	3.11382e-05	9.84292e-06	0	0.25	1.97705	1.95473	1.29059	-2.66606	6.39746	0.0212627	0.0152646	0.0189728	0.0135685	0.395103	0.0884743	TRUE	-1.31876	1.31876	2796
633	LOC755292	uncharacterized LOC755292	Uncharacterized	Uncharacterized	755292	0.9564	0.0436	3.08812	4.4406e-05	1.78881e-05	0	0.25	1.92552	2.14955	1.69735	-8.10895	7.831	0.024861	0.0281547	0.0242067	0.0251018	0.432309	0.165899	TRUE	-1.36051	1.36051	1070
951	LOC755356	uncharacterized LOC755356, transcript variant X1	Uncharacterized	Uncharacterized	755356	0.9516	0.0484	2.97864	7.68521e-06	2.15941e-06	0	0.25	2.12142	2.16476	1.4529	-4.87054	6.73945	0.00523389	0.00373134	0.00490677	0.00373134	0.0736804	0.0461518	TRUE	-1.31515	1.31515	457
825	LOC757118	uncharacterized LOC757118	Uncharacterized	Uncharacterized	757118	0.9532	0.0468	3.01394	8.53464e-05	2.44104e-05	0	0.25	1.96828	1.98514	1.6255	-4.67251	6.97918	0.0399084	0.0281547	0.0369643	0.0247626	0.810762	0.174875	TRUE	-1.32975	1.32975	2778
712	LOC763160	uncharacterized LOC763160	Uncharacterized	Uncharacterized	763160	0.955	0.045	3.05505	3.41801e-06	7.23114e-07	0	0.25	2.46014	2.42195	2.19879	-5.94097	9.65354	0.00163559	0.000678426	0.00163559	0.000678426	0.043847	0.0036312	TRUE	-1.34679	1.34679	180
875	LOC764949	uncharacterized LOC764949	Uncharacterized	Uncharacterized	764949	0.9526	0.0474	3.00057	4.04892e-06	9.49418e-07	0	0.25	1.9871	2.11315	2.73866	-3.95866	9.89767	0.00228983	0.00101764	0.00228983	0.00101764	0.0320815	0.0102705	TRUE	-1.32422	1.32422	118
265	LOC100893698	uncharacterized oxidoreductase YrbE, transcript variant X1	Uncharacterized	Uncharacterized	100893698	0.9644	0.0356	3.29916	7.89029e-06	2.01724e-06	0	0.25	1.95625	2.03881	1.2442	-4.10197	6.37041	0.00327118	0.00203528	0.00327118	0.00203528	0.0604548	0.0112852	TRUE	-1.44855	1.44855	303
270	LOC574562	uncharacterized protein C2orf73 homolog	Uncharacterized	Uncharacterized	574562	0.9644	0.0356	3.29916	3.06602e-05	5.87728e-06	0	0.25	2.50391	2.49851	1.74835	-4.3546	9.92263	0.0157017	0.00712347	0.0153746	0.00712347	0.335939	0.0642188	TRUE	-1.44855	1.44855	85
147	LOC763235	uncharacterized protein C3orf14	Uncharacterized	Uncharacterized	763235	0.9698	0.0302	3.46925	1.86077e-05	3.29224e-06	0	0.25	3.09139	3.22302	1.81477	-5.2063	8.09348	0.00850507	0.00305292	0.00817795	0.00305292	0.139268	0.0256069	TRUE	-1.51999	1.51999	123
202	LOC100893027	uncharacterized protein C3orf38 homolog	Uncharacterized	Uncharacterized	100893027	0.9672	0.0328	3.38398	1.32382e-05	3.20384e-06	0	0.25	2.26036	2.35156	1.31552	-2.78303	6.16522	0.00490677	0.00237449	0.00490677	0.00237449	0.0894414	0.0198233	TRUE	-1.48413	1.48413	373
540	LOC105446968	uncharacterized protein C5orf34 homolog	Uncharacterized	Uncharacterized	105446968	0.958	0.042	3.12718	6.20065e-06	1.36083e-06	0	0.25	2.43134	2.42497	1.69858	-3.41719	8.09641	0.00294406	0.000678426	0.00294406	0.000678426	0.0598022	0.00565087	TRUE	-1.37675	1.37675	248
55	LOC105444799	uncharacterized protein DDB_G0284459-like, transcript variant X1	Uncharacterized	Uncharacterized	105444799	0.9762	0.0238	3.71398	7.25266e-06	1.10864e-06	0	0.25	3.00772	2.98212	1.63131	-1.88552	8.64249	0.00392542	0.00101764	0.00392542	0.00101764	0.0572415	0.0108177	TRUE	-1.62342	1.62342	663
100	LOC115927951	uncharacterized protein K02A2.6-like	Uncharacterized	Uncharacterized	115927951	0.9726	0.0274	3.56943	2.78618e-05	5.3626e-06	0	0.25	2.52212	2.58687	1.51657	-3.20665	7.51717	0.0124305	0.0078019	0.0121034	0.00746269	0.25783	0.0521592	TRUE	-1.56225	1.56225	322
341	LOC115928303	uncharacterized protein K02A2.6-like	Uncharacterized	Uncharacterized	115928303	0.9624	0.0376	3.24243	3.23827e-05	5.99721e-06	0	0.25	2.60631	2.66265	2.10092	-5.12907	9.5859	0.0179915	0.00644505	0.0179915	0.00644505	0.308783	0.0873344	TRUE	-1.42481	1.42481	1062
608	LOC100889265	uncharacterized protein K02A2.6-like	Uncharacterized	Uncharacterized	100889265	0.9566	0.0434	3.09293	3.52014e-07	1.16055e-07	0	0.25	2.34273	2.57758	2.6991	-9.70125	10.3092	0	0	0	0	0	0	TRUE	-1.36251	1.36251	80
692	LOC105446129	uncharacterized protein K02A2.6-like	Uncharacterized	Uncharacterized	105446129	0.9552	0.0448	3.05971	1.09855e-05	3.37855e-06	0	0.25	1.87833	1.91982	1.16654	-2.88362	5.91554	0.00588813	0.00407056	0.00588813	0.00407056	0.0875854	0.0278251	TRUE	-1.34872	1.34872	688
379	LOC100888418	gastrula zinc finger protein XlCGF26.1-like	Zinc Finger	Zinc Finger	100888418	0.9614	0.0386	3.21514	2.03605e-06	4.89853e-07	0	0.25	2.43616	2.33204	1.81034	-4.3691	9.27413	0.00163559	0.000339213	0.00163559	0.000339213	0.0178036	0.00203854	TRUE	-1.41341	1.41341	75
173	LOC105438562	gastrula zinc finger protein XlCGF58.1, transcript variant X2	Zinc Finger	Zinc Finger	105438562	0.9684	0.0316	3.42249	6.5871e-06	1.17131e-06	0	0.25	2.66356	2.65787	1.68867	-3.7943	8.12469	0.00523389	0.000678426	0.00490677	0.000678426	0.0982716	0.00125277	TRUE	-1.50031	1.50031	454
321	LOC100888640	PR domain zinc finger protein 15	Zinc Finger	Zinc Finger	100888640	0.9628	0.0372	3.25354	1.14935e-05	2.50592e-06	0	0.25	2.50935	2.51726	1.63206	-3.71655	8.24195	0.00556101	0.00339213	0.00556101	0.00339213	0.109267	0.0197108	TRUE	-1.42946	1.42946	617
393	LOC105439507	zinc finger BED domain-containing protein 1-like	Zinc Finger	Zinc Finger	105439507	0.961	0.039	3.20441	2.49009e-06	4.86767e-07	0	0.25	2.10031	2.33738	2.06089	-5.99724	8.03227	0.000981354	0.000678426	0.000981354	0.000678426	0.0124178	0.00280062	TRUE	-1.40894	1.40894	87
928	LOC593454	zinc finger CCHC domain-containing protein 8	Zinc Finger	Zinc Finger	593454	0.952	0.048	2.98736	1.40166e-05	4.02133e-06	0	0.25	2.03066	1.9468	1.37031	-2.57163	7.0074	0.00654236	0.00848033	0.00621524	0.0078019	0.145652	0.0454439	TRUE	-1.31876	1.31876	1265
414	LOC100893836	zinc finger protein 2 homolog, transcript variant X1	Zinc Finger	Zinc Finger	100893836	0.9606	0.0394	3.19379	2.65938e-06	5.5986e-07	0	0.25	2.92902	2.8998	2.40526	-5.60994	9.49797	0.000654236	0.000339213	0.000654236	0.000339213	0.0165534	0.000850371	TRUE	-1.4045	1.4045	90
103	LOC100891301	zinc finger protein 271, transcript variant X2	Zinc Finger	Zinc Finger	100891301	0.9724	0.0276	3.56195	1.19646e-05	2.28667e-06	0	0.25	2.58566	2.6642	1.29219	-1.88491	7.23225	0.00556101	0.000678426	0.00523389	0.000678426	0.0986004	0.0032955	TRUE	-1.55909	1.55909	568
407	LOC100891208	zinc finger protein 271, transcript variant X6	Zinc Finger	Zinc Finger	100891208	0.9608	0.0392	3.19909	2.99436e-05	7.08185e-06	0	0.25	2.2094	2.33785	1.48655	-4.13062	6.5104	0.0176644	0.00746269	0.0153746	0.00678426	0.392163	0.0565997	TRUE	-1.40671	1.40671	1133
671	LOC105445704	zinc finger protein 271-like	Zinc Finger	Zinc Finger	105445704	0.9556	0.0444	3.0691	9.90655e-06	2.48941e-06	0	0.25	2.35392	2.28933	1.89903	-4.26747	9.66381	0.00327118	0.00101764	0.00294406	0.00101764	0.0585824	0.0102001	TRUE	-1.35262	1.35262	219
1007	LOC115920212	zinc finger protein 271-like	Zinc Finger	Zinc Finger	115920212	0.951	0.049	2.96569	6.23042e-06	1.71561e-06	0	0.25	2.15857	2.17404	2.50319	-5.04725	9.99164	0.00327118	0.00440977	0.00327118	0.00440977	0.0571615	0.0277375	TRUE	-1.3098	1.3098	658
425	LOC100891787	zinc finger protein 271-like, transcript variant X1	Zinc Finger	Zinc Finger	100891787	0.9602	0.0398	3.18327	2.32487e-05	5.96323e-06	0	0.25	2.20545	2.11365	1.43131	-2.55041	7.4357	0.0143932	0.00881954	0.013739	0.00814111	0.282779	0.049604	TRUE	-1.40012	1.40012	887
673	LOC115918868	zinc finger protein 2-like	Zinc Finger	Zinc Finger	115918868	0.9556	0.0444	3.0691	2.78689e-06	9.54001e-07	0	0.25	2.31996	2.37224	2.14231	-7.58933	9.16887	0.00130847	0.00203528	0.00130847	0.00203528	0.0231772	0.00660229	TRUE	-1.35262	1.35262	126
113	LOC115918427	zinc finger protein 501-like	Zinc Finger	Zinc Finger	115918427	0.9718	0.0282	3.53983	8.38422e-06	1.83956e-06	0	0.25	2.37764	2.36817	1.29217	-2.10183	6.85262	0.00523389	0.00339213	0.00523389	0.00339213	0.0987516	0.0272099	TRUE	-1.54975	1.54975	354
1087	LOC115921052	zinc finger protein 501-like	Zinc Finger	Zinc Finger	115921052	0.95	0.05	2.94444	5.99533e-06	1.5097e-06	0	0.25	2.00941	2.02276	1.57991	-3.51546	7.56318	0.00261694	0.00203528	0.00261694	0.00203528	0.0362238	0.00780068	TRUE	-1.30103	1.30103	393
902	LOC762552	zinc finger protein 502	Zinc Finger	Zinc Finger	762552	0.9522	0.0478	2.99175	3.98386e-05	9.75739e-06	0	0.25	2.05486	2.18896	1.54619	-3.67782	6.68219	0.0209356	0.0101764	0.0186457	0.00949796	0.414052	0.088965	TRUE	-1.32057	1.32057	1475
188	LOC105437754	zinc finger protein 525-like	Zinc Finger	Zinc Finger	105437754	0.9678	0.0322	3.40306	8.69463e-06	1.35477e-06	0	0.25	2.91069	2.9634	2.10124	-4.28614	8.94984	0.00327118	0.000678426	0.00327118	0.000678426	0.0760541	0.00189539	TRUE	-1.49214	1.49214	135
420	LOC115918893	zinc finger protein 585A-like, transcript variant X2	Zinc Finger	Zinc Finger	115918893	0.9604	0.0396	3.18852	3.6971e-06	8.39878e-07	0	0.25	2.40627	2.39956	1.60119	-2.73663	7.92365	0.00163559	0.000339213	0.00163559	0.000339213	0.027871	0.00106004	TRUE	-1.4023	1.4023	99
595	LOC115918987	zinc finger protein 585A-like, transcript variant X2	Zinc Finger	Zinc Finger	115918987	0.957	0.043	3.1026	5.65426e-06	1.25843e-06	0	0.25	2.26819	2.19592	1.70398	-5.35142	8.96808	0.00261694	0.00169607	0.00261694	0.00169607	0.0622669	0.0072081	TRUE	-1.36653	1.36653	187
82	LOC753938	zinc finger protein 708	Zinc Finger	Zinc Finger	753938	0.974	0.026	3.62331	1.71503e-05	3.82433e-06	0	0.25	2.27827	2.3384	1.15583	-2.31077	5.5838	0.0104678	0.0050882	0.0101407	0.0050882	0.188251	0.0291612	TRUE	-1.58503	1.58503	1248
504	LOC593151	zinc finger protein 729	Zinc Finger	Zinc Finger	593151	0.9588	0.0412	3.14724	8.28359e-06	1.6652e-06	0	0.25	2.20017	2.26831	1.3365	-2.56182	7.16451	0.00392542	0.00203528	0.00392542	0.00203528	0.0716554	0.0227311	TRUE	-1.3851	1.3851	225
239	LOC100888945	zinc finger protein 813	Zinc Finger	Zinc Finger	100888945	0.9654	0.0346	3.32869	9.99016e-06	1.8966e-06	0	0.25	2.49242	2.58713	1.49635	-3.70633	6.84676	0.00327118	0.00135685	0.00294406	0.00135685	0.068776	0.00583484	TRUE	-1.46092	1.46092	120
234	LOC115927337	zinc finger protein 813-like	Zinc Finger	Zinc Finger	115927337	0.9658	0.0342	3.34073	3.16582e-06	9.69504e-07	0	0.25	1.94499	1.9753	1.06329	-1.90525	5.53775	0.00130847	0.000678426	0.00130847	0.000678426	0.0246687	0.00433533	TRUE	-1.46597	1.46597	107
758	LOC100891286	zinc finger protein 845	Zinc Finger	Zinc Finger	100891286	0.9542	0.0458	3.03659	1.14941e-05	3.16723e-06	0	0.25	2.33498	2.38679	1.71243	-4.64582	7.0109	0.00457965	0.00407056	0.00392542	0.00373134	0.0936203	0.0123328	TRUE	-1.33913	1.33913	672
299	LOC100887895	zinc finger protein 91	Zinc Finger	Zinc Finger	100887895	0.9638	0.0362	3.28182	1.22345e-05	2.05491e-06	0	0.25	2.68917	2.74712	1.62834	-4.0388	7.76371	0.00523389	0.0027137	0.00523389	0.0027137	0.0967064	0.0093747	TRUE	-1.44129	1.44129	281
87	LOC115918971	zinc finger protein AEBP2-like	Zinc Finger	Zinc Finger	115918971	0.9736	0.0264	3.60764	2.7585e-06	4.76317e-07	0	0.25	2.71915	2.75595	1.56677	-3.29437	7.51859	0.00163559	0	0.00163559	0	0.0251552	0	TRUE	-1.5784	1.5784	107
881	LOC590592	zinc finger protein OZF	Zinc Finger	Zinc Finger	590592	0.9526	0.0474	3.00057	1.55265e-05	4.50456e-06	0	0.25	1.96741	1.93939	1.27199	-2.51458	6.14857	0.00817795	0.00949796	0.00817795	0.00915875	0.129628	0.042709	TRUE	-1.32422	1.32422	1741
3	LOC115927746	zinc finger protein OZF-like	Zinc Finger	Zinc Finger	115927746	0.9932	0.0068	4.98401	1.79665e-05	1.61582e-06	0	0.25	3.76351	3.7987	1.45995	-1.26426	7.98194	0.00883219	0.00237449	0.00850507	0.00237449	0.171821	0.00815389	TRUE	-2.16749	2.16749	355
5	LOC115921055	zinc finger protein OZF-like	Zinc Finger	Zinc Finger	115921055	0.9914	0.0086	4.74735	2.17108e-05	2.89016e-06	0	0.25	2.88052	2.9039	1.16574	-1.30857	6.42465	0.0101407	0.00305292	0.0101407	0.00305292	0.195415	0.0336209	TRUE	-2.0655	2.0655	594
565	LOC100893271	zinc finger protein with KRAB and SCAN domains 3	Zinc Finger	Zinc Finger	100893271	0.9574	0.0426	3.11237	3.00765e-05	5.68907e-06	0	0.25	2.33179	2.47791	1.55146	-3.56237	6.67257	0.0121034	0.00474898	0.0107949	0.00440977	0.250383	0.0316718	TRUE	-1.37059	1.37059	459
816	LOC100892353	zinc finger RNA-binding protein 2	Zinc Finger	Zinc Finger	100892353	0.9534	0.0466	3.01843	2.83042e-06	9.53307e-07	0	0.25	1.73408	1.73088	1.22039	-4.16596	6.05706	0.00130847	0.000678426	0.00130847	0.000678426	0.0260263	0.00790244	TRUE	-1.33161	1.33161	198
981	LOC105442114	zinc-binding protein A33-like	Zinc Finger	Zinc Finger	105442114	0.9512	0.0488	2.96999	2.45932e-07	2.07206e-07	0	0.25	1.16405	1.19415	3.3734	-8.71168	12.2023	0	0	0	0	0	0	TRUE	-1.31158	1.31158	121
629	LOC100893051	26S proteasome non-ATPase regulatory subunit 10			100893051	0.9564	0.0436	3.08812	9.57154e-07	2.82939e-07	0	0.25	2.28055	2.31237	1.76163	-4.17688	8.357	0.000327118	0	0.000327118	0	0.00911192	0	TRUE	-1.36051	1.36051	55
1074	LOC592999	2-oxoglutarate and iron-dependent oxygenase JMJD4			592999	0.9502	0.0498	2.94866	2.43187e-06	7.19193e-07	0	0.25	2.29743	2.36435	1.87837	-3.86153	9.42259	0.000981354	0.00101764	0.000981354	0.00101764	0.0125311	0.00441486	TRUE	-1.30277	1.30277	182
289	LOC577583	39S ribosomal protein L38, mitochondrial			577583	0.964	0.036	3.28757	5.49117e-06	1.25121e-06	0	0.25	2.24644	2.26076	1.3221	-2.8905	6.48359	0.00392542	0.00169607	0.0035983	0.00169607	0.0848403	0.0115078	TRUE	-1.4437	1.4437	417
375	LOC575317	39S ribosomal protein L40, mitochondrial			575317	0.9614	0.0386	3.21514	8.41351e-06	2.22792e-06	0	0.25	1.98118	2.0135	1.069	-2.03868	6.04725	0.00556101	0.00305292	0.00556101	0.00305292	0.0921217	0.0153641	TRUE	-1.41341	1.41341	439
720	LOC100891464	39S ribosomal protein L42, mitochondrial			100891464	0.9548	0.0452	3.0504	1.22555e-05	3.34473e-06	0	0.25	2.24518	2.32298	1.42413	-2.66004	6.22803	0.00490677	0.00440977	0.00490677	0.00373134	0.0894987	0.0154494	TRUE	-1.34486	1.34486	781
81	LOC591808	39S ribosomal protein S30, mitochondrial			591808	0.974	0.026	3.62331	3.09529e-06	6.82753e-07	0	0.25	2.45915	2.31838	1.49234	-3.10113	8.95688	0.000654236	0.000339213	0.000654236	0.000339213	0.015442	0.00210299	TRUE	-1.58503	1.58503	72
255	LOC582513	5' exonuclease Apollo			582513	0.965	0.035	3.31678	3.70566e-06	7.60907e-07	0	0.25	2.58596	2.55733	1.59842	-3.12151	7.46934	0.00163559	0.000678426	0.00163559	0.000678426	0.0349369	0.00344508	TRUE	-1.45593	1.45593	93
566	LOC592944	5'-AMP-activated protein kinase subunit beta-1, transcript variant X2			592944	0.9574	0.0426	3.11237	1.11506e-05	2.96789e-06	0	0.25	2.20863	2.19098	1.28469	-1.74838	6.50263	0.00817795	0.00440977	0.00817795	0.00440977	0.163749	0.0174981	TRUE	-1.37059	1.37059	1145
474	LOC590962	6-pyruvoyl tetrahydrobiopterin synthase			590962	0.9592	0.0408	3.15742	5.01852e-06	1.06881e-06	0	0.25	2.53891	2.52917	1.88308	-4.79414	8.04	0.00425254	0.000678426	0.00425254	0.000678426	0.0720527	0.00497958	TRUE	-1.38934	1.38934	322
368	LOC586332	A disintegrin and metalloproteinase with thrombospondin motifs 9			586332	0.9616	0.0384	3.22054	7.838e-06	1.21756e-06	0	0.25	2.71967	2.58822	1.92758	-4.31372	9.75498	0.00523389	0.00101764	0.00523389	0.00101764	0.111837	0.0026546	TRUE	-1.41567	1.41567	272
333	LOC585255	abasic site processing protein HMCES			585255	0.9624	0.0376	3.24243	2.76803e-05	7.93449e-06	0	0.25	2.05614	2.05533	1.31997	-3.18051	7.23584	0.0199542	0.0128901	0.0179915	0.0125509	0.333332	0.0804546	TRUE	-1.42481	1.42481	1127
898	LOC115918460	acetyl-coenzyme A transporter 1-like			115918460	0.9524	0.0476	2.99615	5.38765e-06	1.79815e-06	0	0.25	1.83565	1.89914	1.30861	-2.52174	6.18691	0.00261694	0.00373134	0.00261694	0.00373134	0.0503457	0.00917597	TRUE	-1.32239	1.32239	361
52	LOC752111	acid phosphatase type 7			752111	0.9772	0.0228	3.75793	1.04632e-05	2.29398e-06	0	0.25	2.38323	2.37745	1.19159	-1.87774	6.21742	0.00654236	0.00203528	0.00621524	0.00203528	0.105514	0.00590284	TRUE	-1.64207	1.64207	605
624	LOC577464	actin-85C, transcript variant X2			577464	0.9566	0.0434	3.09293	5.61418e-06	1.78302e-06	0	0.25	2.07873	2.17646	1.67505	-4.5193	6.72184	0.00228983	0.00203528	0.00196271	0.00203528	0.0496378	0.0109619	TRUE	-1.36251	1.36251	78
584	LOC100891254	acyl-coenzyme A synthetase ACSM3, mitochondrial			100891254	0.957	0.043	3.1026	6.63435e-06	1.50528e-06	0	0.25	2.3505	2.26586	1.55794	-2.4693	8.22247	0.00294406	0.00203528	0.00294406	0.00203528	0.0624366	0.0163777	TRUE	-1.36653	1.36653	358
643	LOC100890661	acyl-coenzyme A thioesterase 13			100890661	0.9562	0.0438	3.08333	5.41812e-06	8.2193e-07	0	0.25	2.55707	2.66111	1.59847	-2.42027	7.38741	0.00228983	0.00101764	0.00228983	0.00101764	0.0481226	0.00554609	TRUE	-1.35853	1.35853	107
778	LOC115920308	acyloxyacyl hydrolase-like			115920308	0.9538	0.0462	3.02747	1.32213e-06	8.37464e-07	0	0.25	1.56628	1.75529	3.21777	-7.69911	11.7974	0.000654236	0.000678426	0.000654236	0.000678426	0.0119955	0.000662187	TRUE	-1.33536	1.33536	333
668	LOC580296	ADAMTS-like protein 1			580296	0.9556	0.0444	3.0691	7.05222e-06	1.80091e-06	0	0.25	2.21839	2.17373	2.01097	-4.32456	8.71251	0.00327118	0.00135685	0.00327118	0.00135685	0.0714643	0.00551688	TRUE	-1.35262	1.35262	412
516	LOC115928716	adenine DNA glycosylase-like			115928716	0.9584	0.0416	3.13716	1.99315e-06	4.28883e-07	0	0.25	2.68063	2.7367	1.78937	-4.02568	8.15231	0.000327118	0.000339213	0.000327118	0.000339213	0.00896214	0.00029147	TRUE	-1.38091	1.38091	55
537	LOC580201	adenosine deaminase, transcript variant X2			580201	0.958	0.042	3.12718	4.64369e-06	1.47795e-06	0	0.25	2.57866	2.71348	1.91073	-4.2799	7.87037	0.00163559	0.00101764	0.00163559	0.000678426	0.0321131	0.00444931	TRUE	-1.37675	1.37675	282
1024	LOC115923142	adenylate cyclase, terminal-differentiation specific-like			115923142	0.9508	0.0492	2.96141	6.49438e-06	1.98357e-06	0	0.25	1.97917	1.95158	1.28592	-2.52303	6.96061	0.00294406	0.0027137	0.00261694	0.0027137	0.0354348	0.0152994	TRUE	-1.30803	1.30803	197
970	LOC764122	adhesion G-protein coupled receptor D1, transcript variant X3			764122	0.9514	0.0486	2.97431	4.66556e-06	1.23068e-06	0	0.25	2.59218	2.57846	2.6766	-7.23911	11.0307	0.00163559	0.00203528	0.00163559	0.00203528	0.0284235	0.00543041	TRUE	-1.31336	1.31336	1176
612	LOC100888738	adhesion G-protein coupled receptor G2			100888738	0.9566	0.0434	3.09293	8.34413e-06	4.17779e-06	0	0.25	1.60701	1.89151	3.47941	-9.40686	12.0371	0.00523389	0.0105156	0.00523389	0.00983718	0.0962329	0.0480477	TRUE	-1.36251	1.36251	2179
201	LOC753585	adhesion G-protein coupled receptor G6			753585	0.9672	0.0328	3.38398	1.41148e-05	1.31676e-05	0	0.25	1.94878	2.40339	3.91317	-11.3934	12.7829	0.00850507	0.0349389	0.00785083	0.0322252	0.154979	0.140099	TRUE	-1.48413	1.48413	3531
1064	LOC574813	ADP-ribosylation factor-like protein 3, transcript variant X1			574813	0.9502	0.0498	2.94866	2.44999e-06	7.91697e-07	0	0.25	2.03541	1.96475	1.43662	-3.67665	6.79275	0.000981354	0.00101764	0.000981354	0.00101764	0.0139857	0.00762137	TRUE	-1.30277	1.30277	100
71	LOC115919006	adrenodoxin-like protein 1, mitochondrial			115919006	0.9746	0.0254	3.64728	2.0906e-06	4.266e-07	0	0.25	2.47045	2.51281	1.27088	-2.47974	6.47664	0.00163559	0.000339213	0.00163559	0.000339213	0.031895	0.000661105	TRUE	-1.59517	1.59517	122
279	LOC105441965	A-kinase-interacting protein 1-like			105441965	0.9642	0.0358	3.29335	1.56376e-06	3.23776e-07	0	0.25	2.27915	2.27795	1.367	-2.64223	8.44828	0.000981354	0	0.000981354	0	0.0229364	0	TRUE	-1.44612	1.44612	56
522	LOC585847	aldose 1-epimerase-like			585847	0.9584	0.0416	3.13716	3.4218e-06	7.05656e-07	0	0.25	2.16518	2.26848	1.82532	-5.42602	8.09908	0.000654236	0.000339213	0.000654236	0.000339213	0.00791415	0.00190569	TRUE	-1.38091	1.38091	63
459	LOC115929731	alpha-(1,3)-fucosyltransferase 7-like			115929731	0.9598	0.0402	3.17286	4.78437e-07	4.74448e-07	0	0.25	2.33403	2.71652	3.30279	-9.83664	12.1456	0	0	0	0	0	0	TRUE	-1.39577	1.39577	198
30	LOC589935	alpha-(1,6)-fucosyltransferase-like			589935	0.9804	0.0196	3.91243	4.65786e-06	6.2769e-07	0	0.25	3.19513	3.094	1.91916	-3.11094	9.76604	0.00130847	0.000339213	0.00130847	0.000339213	0.0251704	0.000688618	TRUE	-1.70774	1.70774	150
291	LOC105437771	alpha-2,8-sialyltransferase 8B-like			105437771	0.9638	0.0362	3.28182	1.50546e-05	2.57612e-06	0	0.25	2.84496	2.91925	2.27872	-5.83466	9.33101	0.00196271	0.00135685	0.00163559	0.00135685	0.0224584	0.00339711	TRUE	-1.44129	1.44129	417
479	LOC592282	alpha-ketoglutarate-dependent dioxygenase alkB homolog 3, transcript variant X2			592282	0.9592	0.0408	3.15742	6.28354e-06	2.0501e-06	0	0.25	1.92292	1.96987	1.23473	-4.21451	5.86925	0.00294406	0.00203528	0.00294406	0.00169607	0.0515185	0.00786092	TRUE	-1.38934	1.38934	350
564	LOC115925275	alpha-latrotoxin-Lt1a-like			115925275	0.9574	0.0426	3.11237	2.07711e-06	5.82997e-07	0	0.25	2.26417	2.34954	1.64282	-5.23887	7.4602	0.000654236	0.000339213	0.000654236	0.000339213	0.0141596	0.00227202	TRUE	-1.37059	1.37059	115
37	LOC588993	aminopeptidase B			588993	0.9784	0.0216	3.81322	5.67456e-06	1.06778e-06	0	0.25	2.62519	2.71096	1.32804	-2.85084	7.09283	0.00261694	0.00135685	0.00261694	0.00135685	0.0550763	0.00680892	TRUE	-1.66555	1.66555	158
94	LOC578419	anaphase-promoting complex subunit 10			578419	0.9728	0.0272	3.57696	3.17456e-06	4.07891e-07	0	0.25	3.48521	3.56707	2.17354	-3.80556	10.2347	0.00163559	0.000678426	0.00163559	0.000678426	0.0257245	0.00146842	TRUE	-1.56543	1.56543	434
6	LOC587637	anaphase-promoting complex subunit 5			587637	0.99	0.01	4.59512	4.00334e-05	3.916e-06	0	0.25	3.34667	3.288	1.47237	-1.98411	8.80975	0.00915931	0.0027137	0.00785083	0.0027137	0.180782	0.0245132	TRUE	-2	2	398
1096	LOC593992	ankyrin repeat and KH domain-containing protein mask-like			593992	0.95	0.05	2.94444	3.49192e-06	1.74255e-06	0	0.25	1.70661	1.91943	1.79573	-4.02183	6.77367	0.00130847	0.00440977	0.00130847	0.00440977	0.018495	0.0182886	TRUE	-1.30103	1.30103	509
730	LOC591541	ankyrin repeat domain-containing protein 29-like			591541	0.9546	0.0454	3.04578	3.66305e-07	2.77884e-07	0	0.25	1.11417	1.19761	3.49418	-8.69038	13.3962	0	0.00101764	0	0.00101764	0	0.00217154	TRUE	-1.34294	1.34294	296
759	LOC115925241	ankyrin repeat domain-containing protein 50-like			115925241	0.9542	0.0458	3.03659	1.48374e-06	1.45049e-06	0	0.25	1.37569	1.65108	2.60472	-7.65394	8.0832	0.000654236	0.00203528	0.000654236	0.00203528	0.00287044	0.00980848	TRUE	-1.33913	1.33913	141
837	LOC115918927	arginine/serine-rich protein PNISR-like			115918927	0.9532	0.0468	3.01394	1.25059e-05	3.84035e-06	0	0.25	2.02783	1.94619	1.43602	-2.60848	7.41548	0.00817795	0.0050882	0.00817795	0.00474898	0.139835	0.0218446	TRUE	-1.32975	1.32975	973
498	LOC585265	armadillo repeat-containing protein 1			585265	0.9588	0.0412	3.14724	1.92581e-06	7.55021e-07	0	0.25	2.55641	2.67258	2.16237	-5.88169	9.166	0.000654236	0.000678426	0.000654236	0.000678426	0.013671	0.00169067	TRUE	-1.3851	1.3851	189
1094	LOC105437209	arrestin domain-containing protein 3-like, transcript variant X1			105437209	0.95	0.05	2.94444	2.6371e-05	3.34987e-05	0	0.25	1.23399	1.59151	2.94842	-6.70924	9.18021	0.00621524	0.0864993	0.00588813	0.0613976	0.0794234	0.286237	TRUE	-1.30103	1.30103	14147
803	LOC105445513	ataxin-3-like, transcript variant X3			105445513	0.9536	0.0464	3.02294	1.06069e-05	2.63737e-06	0	0.25	2.34247	2.3656	1.6216	-2.99277	7.30606	0.00588813	0.00407056	0.00588813	0.00407056	0.115284	0.0260865	TRUE	-1.33348	1.33348	1015
168	LOC105437346	ATP synthase mitochondrial F1 complex assembly factor 1-like			105437346	0.969	0.031	3.44228	5.93132e-06	1.28354e-06	0	0.25	2.32889	2.42572	1.31533	-3.18662	6.35605	0.0035983	0.00135685	0.0035983	0.00135685	0.0649773	0.002717	TRUE	-1.50864	1.50864	347
892	LOC754911	ATP-binding cassette sub-family B member 10, mitochondrial			754911	0.9524	0.0476	2.99615	1.22076e-05	3.09457e-06	0	0.25	1.98051	1.98162	1.2713	-2.199	7.29099	0.00686948	0.0027137	0.00686948	0.0027137	0.139463	0.0087941	TRUE	-1.32239	1.32239	502
724	ABCC1	ATP-binding cassette, sub-family C (CFTR/MRP), member 1, transcript variant X3			591344	0.9548	0.0452	3.0504	3.4942e-05	9.26925e-06	0	0.25	2.16148	2.17437	1.87522	-5.45008	8.06265	0.0153746	0.0125509	0.013739	0.0115332	0.284052	0.0811889	TRUE	-1.34486	1.34486	1714
1063	LOC580276	ATP-dependent DNA helicase PIF1, transcript variant X1			580276	0.9504	0.0496	2.95289	1.05559e-05	3.72655e-06	0	0.25	2.05679	2.179	1.98165	-5.29759	8.29579	0.00556101	0.00373134	0.00556101	0.00373134	0.0973913	0.0344851	TRUE	-1.30452	1.30452	357
1098	LOC100891082	ATP-dependent DNA helicase PIF1-like, transcript variant X1			100891082	0.95	0.05	2.94444	1.98146e-06	1.33016e-06	0	0.25	1.6452	1.95216	3.18653	-8.79915	12.3088	0.000981354	0.00305292	0.000981354	0.0027137	0.0169708	0.00717807	TRUE	-1.30103	1.30103	494
363	LOC583357	ATP-dependent RNA helicase DDX55			583357	0.9618	0.0382	3.22597	1.07931e-05	2.77601e-06	0	0.25	2.2429	2.20056	1.42724	-2.51173	7.38087	0.00621524	0.00440977	0.00621524	0.00373134	0.114396	0.0143102	TRUE	-1.41794	1.41794	1180
901	LOC764031	aurora kinase A, transcript variant X1			764031	0.9522	0.0478	2.99175	2.17051e-06	1.87619e-06	0	0.25	1.03345	1.18214	3.08978	-7.83513	9.69959	0.000654236	0.00203528	0.000654236	0.00169607	0.0081059	0.0193669	TRUE	-1.32057	1.32057	398
284	LOC100889613	bactericidal permeability-increasing protein			100889613	0.964	0.036	3.28757	1.02759e-05	9.19667e-06	0	0.25	2.56955	2.78517	3.86835	-9.59856	13.7921	0.000981354	0.00678426	0.000981354	0.00474898	0.0110377	0.0210384	TRUE	-1.4437	1.4437	1645
238	LOC100890195	bcl-2-related ovarian killer protein homolog B			100890195	0.9654	0.0346	3.32869	5.74014e-06	1.65758e-06	0	0.25	2.2387	2.43721	2.09305	-8.44166	9.78439	0.000654236	0.0027137	0.000654236	0.0027137	0.0115016	0.0198341	TRUE	-1.46092	1.46092	574
963	LOC115923837	bifunctional coenzyme A synthase-like, transcript variant X1			115923837	0.9514	0.0486	2.97431	1.26147e-05	2.49376e-06	0	0.25	2.40766	2.42331	1.75914	-3.84374	8.30806	0.00588813	0.00339213	0.00588813	0.00339213	0.108434	0.0151552	TRUE	-1.31336	1.31336	437
760	LOC582846	biorientation of chromosomes in cell division protein 1-like 1, transcript variant X2			582846	0.9542	0.0458	3.03659	1.48505e-05	4.39464e-06	0	0.25	1.88122	1.91239	1.15093	-2.24085	6.5367	0.00883219	0.00576662	0.00850507	0.00576662	0.160191	0.0309565	TRUE	-1.33913	1.33913	874
254	LOC577740	biotin--protein ligase, transcript variant X1			577740	0.965	0.035	3.31678	0.000154442	3.15748e-05	0	0.25	2.43669	2.43293	1.41361	-2.58488	7.94768	0.0889761	0.0373134	0.0807982	0.0345997	1.67926	0.339795	TRUE	-1.45593	1.45593	1353
417	LOC756973	bis(5'-nucleosyl)-tetraphosphatase [asymmetrical]-like			756973	0.9604	0.0396	3.18852	1.78426e-05	4.31306e-06	0	0.25	1.95625	1.96579	1.25479	-2.33167	7.08674	0.00523389	0.0027137	0.00523389	0.0027137	0.10659	0.0209502	TRUE	-1.4023	1.4023	449
1065	LOC100891317	bolA-like protein DDB_G0274169			100891317	0.9502	0.0498	2.94866	1.19452e-05	3.73905e-06	0	0.25	1.85492	1.82644	1.2194	-2.57123	6.08325	0.0071966	0.00644505	0.00686948	0.00610583	0.137144	0.0337197	TRUE	-1.30277	1.30277	724
165	LOC115929099	BTB/POZ domain-containing protein KCTD6-like			115929099	0.9692	0.0308	3.44896	1.13347e-05	2.60751e-06	0	0.25	2.14811	2.2201	1.21366	-2.14725	6.12904	0.00817795	0.00407056	0.00817795	0.00407056	0.160988	0.0265117	TRUE	-1.51145	1.51145	623
904	LOC576722	C2 domain-containing protein 5, transcript variant X1			576722	0.9522	0.0478	2.99175	1.4094e-05	4.88291e-06	0	0.25	1.77086	1.83761	1.27425	-2.86637	6.13195	0.00621524	0.00203528	0.00621524	0.00203528	0.121862	0.010883	TRUE	-1.32057	1.32057	964
339	LOC590663	calcineurin-binding protein cabin-1			590663	0.9624	0.0376	3.24243	2.15819e-05	4.56855e-06	0	0.25	2.54113	2.54411	1.97879	-5.01809	8.56784	0.0114491	0.00576662	0.011122	0.00576662	0.21167	0.026343	TRUE	-1.42481	1.42481	1308
24	LOC105437042	calcium-binding protein P-like			105437042	0.9816	0.0184	3.97683	2.51924e-05	2.27838e-05	0	0.25	1.74225	2.26967	3.17724	-7.25495	9.59667	0.00752372	0.0230665	0.00654236	0.0203528	0.131463	0.182934	TRUE	-1.73518	1.73518	166
63	LOC115921437	caldesmon-like			115921437	0.975	0.025	3.66356	1.80298e-06	4.32136e-07	0	0.25	3.43812	3.53584	2.58246	-4.88192	11.2287	0.00163559	0.000678426	0.00163559	0.000678426	0.0177507	0.00334603	TRUE	-1.60206	1.60206	700
116	LOC100887936	calpain-7			100887936	0.9716	0.0284	3.53255	5.87694e-06	1.14296e-06	0	0.25	2.91404	2.9815	1.74195	-2.78213	8.07394	0.0035983	0.00203528	0.0035983	0.00169607	0.0655793	0.00441478	TRUE	-1.54668	1.54668	436
701	LOC105441526	calponin homology domain-containing protein DDB_G0272472-like			105441526	0.955	0.045	3.05505	1.43373e-07	3.87937e-07	0	0.25	1.38027	1.61041	3.89388	-11.8383	12.8869	0	0.000678426	0	0.000678426	0	0.005278	TRUE	-1.34679	1.34679	53
80	LOC100889898	CAP-Gly domain-containing linker protein 2, transcript variant X3			100889898	0.9742	0.0258	3.63124	1.50932e-05	2.17342e-06	0	0.25	2.82053	2.93429	1.63917	-3.88253	7.52621	0.00457965	0.00203528	0.00425254	0.00135685	0.113872	0.00531995	TRUE	-1.58838	1.58838	83
694	LOC115924322	catenin alpha-like			115924322	0.9552	0.0448	3.05971	8.5476e-06	2.60637e-06	0	0.25	1.88394	1.95619	1.33042	-3.65501	7.10744	0.00457965	0.00440977	0.00457965	0.00407056	0.0734637	0.0325967	TRUE	-1.34872	1.34872	292
436	LOC575275	cathepsin L1			575275	0.9602	0.0398	3.18327	1.57566e-06	8.13683e-07	0	0.25	2.62884	2.90712	2.9299	-6.37491	11.3558	0	0.00101764	0	0.00101764	0	0.00222046	TRUE	-1.40012	1.40012	280
910	LOC575206	cationic amino acid transporter 3			575206	0.9522	0.0478	2.99175	1.20138e-05	3.79682e-06	0	0.25	1.70316	1.70127	1.05926	-1.80092	6.38331	0.0035983	0.00203528	0.00294406	0.00203528	0.0447418	0.0124162	TRUE	-1.32057	1.32057	279
820	LOC588084	cationic trypsin-like			588084	0.9534	0.0466	3.01843	1.81978e-06	1.59207e-06	0	0.25	1.57522	1.84263	3.42424	-9.29747	11.7423	0.000654236	0.00135685	0.000654236	0.000678426	0.00888458	0.00234842	TRUE	-1.33161	1.33161	192
1066	LOC752766	caveolin-1, transcript variant X2			752766	0.9502	0.0498	2.94866	1.2986e-06	1.02644e-06	0	0.25	1.85302	1.89824	3.35079	-7.92925	12.3096	0.000654236	0.0050882	0.000654236	0.00407056	0.00754295	0.0123019	TRUE	-1.30277	1.30277	2216
672	LOC100888147	CD109 antigen			100888147	0.9556	0.0444	3.0691	9.16879e-06	1.18679e-05	0	0.25	1.01343	1.13379	3.44144	-9.54298	11.5469	0.00261694	0.0312076	0.00261694	0.0230665	0.0517622	0.108662	TRUE	-1.35262	1.35262	3424
876	LOC115919801	CDGSH iron-sulfur domain-containing protein 3, mitochondrial-like			115919801	0.9526	0.0474	3.00057	4.85885e-06	9.62922e-07	0	0.25	2.53753	2.48724	1.88383	-4.88037	9.13017	0.00261694	0.000678426	0.00261694	0.000678426	0.0374948	0.0074719	TRUE	-1.32422	1.32422	196
866	LOC575355	CDK2-associated and cullin domain-containing protein 1			575355	0.9528	0.0472	3.00501	6.35362e-06	2.04076e-06	0	0.25	1.73202	1.72997	1.03575	-1.93133	6.01238	0.00327118	0.00169607	0.00327118	0.00169607	0.0666942	0.0166331	TRUE	-1.32606	1.32606	413
204	LOC115918722	cell death protein 3-like			115918722	0.967	0.033	3.37769	1.64621e-05	3.67771e-06	0	0.25	2.70368	2.85981	2.05361	-6.59526	9.06183	0.00981354	0.00440977	0.00915931	0.00407056	0.172105	0.0266658	TRUE	-1.48149	1.48149	342
719	LOC115918176	cell wall protein DAN4-like			115918176	0.9548	0.0452	3.0504	1.08013e-06	4.04526e-07	0	0.25	2.6881	2.91159	2.52918	-6.1773	11.4766	0.000327118	0	0.000327118	0	0.00874647	0	TRUE	-1.34486	1.34486	388
586	LOC585814	centriole, cilia and spindle-associated protein, transcript variant X2			585814	0.957	0.043	3.1026	8.91081e-06	2.03436e-06	0	0.25	2.89939	2.7794	2.37156	-4.28786	10.3217	0.00392542	0.00373134	0.0035983	0.00373134	0.0925625	0.0194433	TRUE	-1.36653	1.36653	508
416	LOC592172	centromere protein F			592172	0.9604	0.0396	3.18852	7.83663e-06	1.2097e-05	0	0.25	1.7359	1.90198	3.92495	-9.68755	13.5639	0.000981354	0.00881954	0.000981354	0.00440977	0.0119921	0.0260064	TRUE	-1.4023	1.4023	2270
1073	LOC576953	centromere protein I			576953	0.9502	0.0498	2.94866	2.43564e-06	6.73368e-07	0	0.25	2.17453	2.16653	1.57537	-2.96669	8.24635	0.000981354	0.000678426	0.000981354	0.000678426	0.019455	0.00653667	TRUE	-1.30277	1.30277	130
763	LOC592133	centromere protein J			592133	0.9542	0.0458	3.03659	1.95803e-05	4.46421e-06	0	0.25	2.19692	2.20074	1.56256	-3.6461	6.9966	0.0104678	0.00440977	0.0101407	0.00440977	0.221444	0.0346268	TRUE	-1.33913	1.33913	479
894	LOC584629	centromere protein N			584629	0.9524	0.0476	2.99615	2.82206e-06	9.68535e-07	0	0.25	2.62834	2.68188	2.33479	-6.3492	9.52335	0	0.000339213	0	0.000339213	0	0.00078649	TRUE	-1.32239	1.32239	141
180	LOC115918416	centrosomal protein of 164 kDa-like, transcript variant X2			115918416	0.9682	0.0318	3.41597	3.34991e-06	6.807e-07	0	0.25	2.97664	2.81948	2.19373	-4.32232	10.3653	0.00130847	0.000678426	0.00130847	0.000678426	0.0273949	0.00214214	TRUE	-1.49757	1.49757	158
822	LOC593422	centrosomal protein of 63 kDa			593422	0.9534	0.0466	3.01843	8.9069e-06	2.39117e-06	0	0.25	2.12789	2.19473	1.54495	-3.56918	7.03719	0.00327118	0.000678426	0.00327118	0.000678426	0.0695124	0.00861079	TRUE	-1.33161	1.33161	196
791	LOC577340	centrosomal protein of 83 kDa, transcript variant X2			577340	0.9536	0.0464	3.02294	2.54654e-05	1.76566e-05	0	0.25	1.12099	1.3659	3.04167	-8.71254	9.98632	0.0150474	0.020692	0.0147203	0.0183175	0.243878	0.174222	TRUE	-1.33348	1.33348	1542
755	LOC105446637	centrosome-associated protein CEP250-like			105446637	0.9542	0.0458	3.03659	7.71621e-06	1.76472e-06	0	0.25	2.39499	2.49006	1.72354	-3.98469	8.16179	0.00327118	0.0027137	0.00327118	0.0027137	0.0721174	0.00655781	TRUE	-1.33913	1.33913	312
765	LOC575087	charged multivesicular body protein 1a-like			575087	0.9542	0.0458	3.03659	0.000110664	3.24123e-05	0	0.25	1.97035	2.06503	1.29471	-2.48478	7.08288	0.07491	0.0586839	0.0641151	0.0437585	1.28583	0.222165	TRUE	-1.33913	1.33913	9765
748	LOC576178	charged multivesicular body protein 3			576178	0.9544	0.0456	3.04117	0.000168945	5.03932e-05	0	0.25	1.72703	1.76339	1.03465	-2.21811	6.2028	0.105005	0.0593623	0.0860321	0.0471506	1.76874	0.288865	TRUE	-1.34104	1.34104	9145
1105	LOC588257	cholinesterase 1			588257	0.95	0.05	2.94444	1.58192e-06	3.76753e-07	0	0.25	2.15965	2.11132	1.73008	-3.28404	9.22348	0.000327118	0.000339213	0.000327118	0.000339213	0.00400389	0.00295739	TRUE	-1.30103	1.30103	82
1021	LOC115927311	cholinesterase 2-like			115927311	0.9508	0.0492	2.96141	5.18023e-06	2.01119e-06	0	0.25	1.2529	1.33296	2.88508	-6.37343	9.71843	0.00228983	0.00339213	0.00228983	0.00339213	0.0483891	0.0159829	TRUE	-1.30803	1.30803	54
1035	LOC583920	chromodomain Y-like protein 2			583920	0.9506	0.0494	2.95714	7.76202e-06	6.0644e-06	0	0.25	1.76053	2.01161	2.64197	-4.51372	8.58564	0.00392542	0.00610583	0.00327118	0.00576662	0.0477458	0.0393641	TRUE	-1.30627	1.30627	544
[truncated: 430 more rows]

## Sheet: RedCellsUps
genenumber	gene_id	product	Immune_category_level1	Immune_category_level2	db_gene_id	proba_de	proba_not_de	bayes_factor	scale1	scale2	pseudocounts	delta	lfc_mean	lfc_median	lfc_std	lfc_min	lfc_max	raw_mean1	raw_mean2	non_zeros_proportion1	non_zeros_proportion2	raw_normalized_mean1	raw_normalized_mean2	is_de_fdr_0.05	log10_pscore	negativelog10_pscore	n_cells
[truncated: 165 more rows]

[truncated: 3 more sheets: ColorlessCellsUps, AllCategory1Labels, AllCategory2Labels]
