# Supplementary material for: UVB-induced genotoxic stress activates the DNA damage response and innate immune pathways in sea urchin coelomocytes
Source: Front Immunol. 2026 Mar 19;17:1787989. doi: 10.3389/fimmu.2026.1787989 (PMC13043383; doi:10.3389/fimmu.2026.1787989)
Supplement: Supplementary file 11 [file Table10.xlsx]

## Sheet: Ctrl_phagocytes_coex
DDR_gene	DDR gene short name	DDR gene description	Immune_gene	Immune gene short name	Immune gene description	CSCORE_corr_raw	CSCORE_corr_filtered	p_val	p_val_BH	test_stat	abs_corr
LOC115923663	FUN30_2	ATP-dependent helicase FUN30-like	LOC115921239	NLRP3_2	NACHT, LRR and PYD domains-containing protein 3-like	1	1	0.00290708	0.00707283	2.9774	1
LOC585278	GINS2	GINS complex subunit 2	LOC105439149	NLRP12_5	NACHT, LRR and PYD domains-containing protein 12-like	1	1	4.92939e-14	3.77324e-13	7.53383	1
LOC763443	XRCC3	X-ray repair cross complementing 3	LOC105442412	NLRP6_2	NACHT, LRR and PYD domains-containing protein 6-like	1	1	0.000794563	0.00215984	3.35468	1
LOC105440179	ATM	serine-protein kinase ATM-like	LOC115924440	MIB2_1	E3 ubiquitin-protein ligase MIB2-like	1	1	2.95139e-05	0.000101103	4.17719	1
LOC105440179	ATM	serine-protein kinase ATM-like	LOC105438814	NLRP12_2	NACHT, LRR and PYD domains-containing protein 12-like	0.991412	0.991412	0.0028469	0.00693952	2.9838	0.991412
LOC575953	ERCC6	DNA excision repair protein ERCC-6-like	LOC105439149	NLRP12_5	NACHT, LRR and PYD domains-containing protein 12-like	0.913675	0.913675	2.45581e-13	1.79689e-12	7.3213	0.913675
LOC763808	POLE4	DNA polymerase epsilon subunit 4	LOC115922335	NLRP6_3	NACHT, LRR and PYD domains-containing protein 6-like	0.908502	0.908502	1.10052e-06	4.53331e-06	4.87276	0.908502
LOC575953	ERCC6	DNA excision repair protein ERCC-6-like	LOC115922335	NLRP6_3	NACHT, LRR and PYD domains-containing protein 6-like	0.888362	0.888362	6.31744e-11	3.88943e-10	6.53603	0.888362
LOC763443	XRCC3	X-ray repair cross complementing 3	LOC105439149	NLRP12_5	NACHT, LRR and PYD domains-containing protein 12-like	0.875402	0.875402	0.000227719	0.000680692	3.6861	0.875402
LOC105440179	ATM	serine-protein kinase ATM-like	LOC115926833	TRIM2	tripartite motif-containing protein 2-like	0.839182	0.839182	0.00283814	0.00692004	2.98475	0.839182
LOC115918856	GINS4	DNA replication complex GINS protein SLD5-like	LOC115921837	TRIM45_5	tripartite motif-containing protein 45-like	0.780307	0.780307	8.19198e-06	3.02886e-05	4.4601	0.780307
LOC105440179	ATM	serine-protein kinase ATM-like	LOC586721	UBE2O	ubiquitin conjugating enzyme E2 O	0.711197	0.711197	0.00227596	0.00565994	3.05164	0.711197
LOC591288	TOP3B	DNA topoisomerase III beta	LOC100893003	TRIM8	E3 ubiquitin-protein ligase TRIM8-like	0.695071	0.695071	0.0095785	0.0207446	2.59069	0.695071
LOC591288	TOP3B	DNA topoisomerase III beta	LOC105439149	NLRP12_5	NACHT, LRR and PYD domains-containing protein 12-like	0.67999	0.67999	0.0131642	0.0275597	2.4793	0.67999
LOC100892048	SPIDR	DNA repair-scaffolding protein	LOC105447634	TRIM45_1	tripartite motif-containing protein 45-like	0.671261	0.671261	1.21194e-05	4.38069e-05	4.37543	0.671261
LOC583583	RAB20	ras-related protein Rab-20	LOC115922335	NLRP6_3	NACHT, LRR and PYD domains-containing protein 6-like	0.652657	0.652657	0.000217777	0.000653072	3.69745	0.652657
LOC592985	ALKBH8	alkylated DNA repair protein alkB homolog 8	LOC100893003	TRIM8	E3 ubiquitin-protein ligase TRIM8-like	0.642047	0.642047	9.37318e-06	3.4389e-05	4.43115	0.642047
LOC585278	GINS2	GINS complex subunit 2	LOC115922335	NLRP6_3	NACHT, LRR and PYD domains-containing protein 6-like	0.625366	0.625366	0.00725531	0.016169	2.68489	0.625366
LOC115922134	RAD50_1	DNA repair protein RAD50-like	LOC105437986	NLRP3_1	NACHT, LRR and PYD domains-containing protein 3-like	0.62371	0.62371	1.0844e-07	4.99391e-07	5.31198	0.62371
LOC105446431	RPA2	replication protein A 32 kDa subunit-B-like	LOC115921072	NLRC4	NLR family CARD domain-containing protein 4-like	0.61778	0.61778	0.0001268	0.000394941	3.83259	0.61778
LOC763443	XRCC3	X-ray repair cross complementing 3	LOC115922335	NLRP6_3	NACHT, LRR and PYD domains-containing protein 6-like	0.592859	0.592859	0.0189153	0.0380223	2.3472	0.592859
LOC115918856	GINS4	DNA replication complex GINS protein SLD5-like	LOC115922335	NLRP6_3	NACHT, LRR and PYD domains-containing protein 6-like	0.585714	0.585714	0.0195732	0.0391912	2.33443	0.585714
LOC100892048	SPIDR	DNA repair-scaffolding protein	LOC115923425	RIGI_2	probable ATP-dependent RNA helicase DDX58	0.582374	0.582374	2.6575e-05	9.16246e-05	4.20099	0.582374
LOC580974	REV3L	DNA polymerase zeta catalytic subunit	LOC105439149	NLRP12_5	NACHT, LRR and PYD domains-containing protein 12-like	0.582156	0.582156	0.00351239	0.00839774	2.91893	0.582156
LOC593059	MSH6	mutS homolog 6	LOC105442412	NLRP6_2	NACHT, LRR and PYD domains-containing protein 6-like	0.568841	0.568841	0.0129596	0.0271781	2.48488	0.568841
LOC585278	GINS2	GINS complex subunit 2	LOC115921837	TRIM45_5	tripartite motif-containing protein 45-like	0.556201	0.556201	0.000293732	0.00086187	3.62077	0.556201
LOC763808	POLE4	DNA polymerase epsilon subunit 4	LOC105439149	NLRP12_5	NACHT, LRR and PYD domains-containing protein 12-like	0.533556	0.533556	0.0023535	0.00583546	3.04157	0.533556
LOC100892048	SPIDR	DNA repair-scaffolding protein	LOC100892710	IFIH1	interferon-induced helicase C domain-containing protein 1	0.528535	0.528535	0.0159	0.0325979	2.4112	0.528535
LOC763808	POLE4	DNA polymerase epsilon subunit 4	LOC115921837	TRIM45_5	tripartite motif-containing protein 45-like	0.522212	0.522212	0.000137027	0.000424541	3.81347	0.522212
LOC592140	DNA2	DNA replication helicase/nuclease 2	LOC115922335	NLRP6_3	NACHT, LRR and PYD domains-containing protein 6-like	0.521859	0.521859	0.000116804	0.000365862	3.85274	0.521859
LOC592140	DNA2	DNA replication helicase/nuclease 2	LOC105439149	NLRP12_5	NACHT, LRR and PYD domains-containing protein 12-like	0.519757	0.519757	3.45101e-05	0.000117072	4.14146	0.519757
LOC580974	REV3L	DNA polymerase zeta catalytic subunit	LOC115922335	NLRP6_3	NACHT, LRR and PYD domains-containing protein 6-like	0.511207	0.511207	0.0125451	0.0264014	2.49643	0.511207
LOC100892048	SPIDR	DNA repair-scaffolding protein	LOC105438814	NLRP12_2	NACHT, LRR and PYD domains-containing protein 12-like	0.504963	0.504963	0.000218681	0.00065559	3.6964	0.504963
LOC591288	TOP3B	DNA topoisomerase III beta	LOC105438431	NLRC5_2	protein NLRC5-like	0.497875	0.497875	6.29431e-05	0.000205457	4.0015	0.497875
LOC105438132	BRCA1	uncharacterized but also known as brca1	LOC105439149	NLRP12_5	NACHT, LRR and PYD domains-containing protein 12-like	0.494844	0.494844	1.20344e-06	4.93482e-06	4.85507	0.494844
LOC581689	RECQL	RecQ like helicase	LOC115922335	NLRP6_3	NACHT, LRR and PYD domains-containing protein 6-like	0.491615	0.491615	0.00191894	0.00484431	3.1025	0.491615
LOC578057	NBN	nibrin	LOC582133	RFWD3	ring finger and WD repeat domain 3	0.486325	0.486325	0	0	8.31137	0.486325
LOC591288	TOP3B	DNA topoisomerase III beta	LOC100892428	MIB2	E3 ubiquitin-protein ligase MIB2	0.461603	0.461603	4.76042e-06	1.81436e-05	4.57508	0.461603
LOC100892776	DRAM1_2	DNA damage-regulated autophagy modulator protein 1	LOC100891007	RNF24	RING finger protein 24	0.454788	0.454788	3.75255e-14	2.89399e-13	7.56964	0.454788
LOC105446431	RPA2	replication protein A 32 kDa subunit-B-like	LOC582133	RFWD3	ring finger and WD repeat domain 3	0.445458	0.445458	1.50813e-05	5.38109e-05	4.3275	0.445458
LOC115918856	GINS4	DNA replication complex GINS protein SLD5-like	LOC115921072	NLRC4	NLR family CARD domain-containing protein 4-like	0.442533	0.442533	0.00831169	0.0182673	2.63914	0.442533
LOC105446431	RPA2	replication protein A 32 kDa subunit-B-like	LOC115928437	NLRC5_1	protein NLRC5-like	0.426223	0.426223	0.0183164	0.0369537	2.35916	0.426223
LOC581689	RECQL	RecQ like helicase	LOC115927235	NLRP12_1	NACHT, LRR and PYD domains-containing protein 12-like	0.425113	0.425113	5.66568e-06	2.1387e-05	4.5385	0.425113
LOC105446431	RPA2	replication protein A 32 kDa subunit-B-like	LOC100892059	TCF20	transcription factor 20	0.422278	0.422278	5.42215e-05	0.000178718	4.03664	0.422278
LOC583583	RAB20	ras-related protein Rab-20	LOC115926496	RNF207	RING finger protein 207-like	0.421883	0.421883	0.00978713	0.0211486	2.58326	0.421883
LOC585278	GINS2	GINS complex subunit 2	LOC586721	UBE2O	ubiquitin conjugating enzyme E2 O	0.411417	0.411417	8.08952e-07	3.38475e-06	4.9332	0.411417
LOC582203	LIG4	DNA ligase 4	LOC105437986	NLRP3_1	NACHT, LRR and PYD domains-containing protein 3-like	0.409867	0.409867	0.00300025	0.00727835	2.96771	0.409867
LOC586401	PRIM1	DNA primase subunit 1	LOC105438814	NLRP12_2	NACHT, LRR and PYD domains-containing protein 12-like	0.407031	0.407031	9.1481e-08	4.24541e-07	5.34288	0.407031
LOC756927	PRKAG2	5'-AMP-activated protein kinase subunit gamma-2	LOC115926496	RNF207	RING finger protein 207-like	0.406504	0.406504	0.00649208	0.0146305	2.72183	0.406504
LOC591288	TOP3B	DNA topoisomerase III beta	LOC115924440	MIB2_1	E3 ubiquitin-protein ligase MIB2-like	0.40406	0.40406	0.0188591	0.0379226	2.3483	0.40406
LOC100890260	SLF1	SMC5-SMC6 complex localization factor protein 1	LOC582133	RFWD3	ring finger and WD repeat domain 3	0.399151	0.399151	4.97243e-10	2.84655e-09	6.21997	0.399151
LOC585278	GINS2	GINS complex subunit 2	LOC584347	TRAFD1	TRAF-type zinc finger domain containing 1	0.397182	0.397182	6.08139e-05	0.000198954	4.00963	0.397182
LOC763808	POLE4	DNA polymerase epsilon subunit 4	LOC582133	RFWD3	ring finger and WD repeat domain 3	0.393203	0.393203	6.52286e-07	2.75862e-06	4.97506	0.393203
LOC582628	POLB	DNA polymerase beta	LOC115924440	MIB2_1	E3 ubiquitin-protein ligase MIB2-like	0.385995	0.385995	0.000689035	0.0018943	3.39391	0.385995
LOC586401	PRIM1	DNA primase subunit 1	LOC582133	RFWD3	ring finger and WD repeat domain 3	0.382453	0.382453	2.22045e-16	1.93549e-15	8.20606	0.382453
LOC763443	XRCC3	X-ray repair cross complementing 3	LOC105438814	NLRP12_2	NACHT, LRR and PYD domains-containing protein 12-like	0.382232	0.382232	0.0104121	0.0223529	2.56184	0.382232
LOC100890260	SLF1	SMC5-SMC6 complex localization factor protein 1	LOC105439149	NLRP12_5	NACHT, LRR and PYD domains-containing protein 12-like	0.37944	0.37944	0.0244075	0.0476309	2.25065	0.37944
LOC105446431	RPA2	replication protein A 32 kDa subunit-B-like	LOC115928526	ATG10	ubiquitin-like-conjugating enzyme ATG10	0.375537	0.375537	0.024302	0.0474496	2.25232	0.375537
LOC756927	PRKAG2	5'-AMP-activated protein kinase subunit gamma-2	LOC105447247	MYCBP2	E3 ubiquitin-protein ligase MYCBP2-like	0.372037	0.372037	8.28144e-11	5.05179e-10	6.4954	0.372037
LOC105446431	RPA2	replication protein A 32 kDa subunit-B-like	LOC105438431	NLRC5_2	protein NLRC5-like	0.36334	0.36334	0.000273885	0.000807766	3.63882	0.36334
LOC586401	PRIM1	DNA primase subunit 1	LOC115922335	NLRP6_3	NACHT, LRR and PYD domains-containing protein 6-like	0.36255	0.36255	0.00833996	0.0183231	2.63799	0.36255
LOC581218	XPC	DNA repair protein complementing XP-C cells homolog	LOC105437986	NLRP3_1	NACHT, LRR and PYD domains-containing protein 3-like	0.360455	0.360455	3.02038e-05	0.000103316	4.17192	0.360455
LOC115918856	GINS4	DNA replication complex GINS protein SLD5-like	LOC583034	UBR3	ubiquitin protein ligase E3 component n-recognin 3	0.356115	0.356115	0.00493796	0.0114305	2.81105	0.356115
LOC586401	PRIM1	DNA primase subunit 1	LOC100892059	TCF20	transcription factor 20	0.351752	0.351752	2.37907e-09	1.28448e-08	5.96955	0.351752
LOC105446431	RPA2	replication protein A 32 kDa subunit-B-like	LOC577869	MKRN1	probable E3 ubiquitin-protein ligase makorin-1	0.347519	0.347519	0.00064055	0.00177134	3.41384	0.347519
LOC585278	GINS2	GINS complex subunit 2	LOC115924440	MIB2_1	E3 ubiquitin-protein ligase MIB2-like	0.344498	0.344498	0.00259498	0.00637806	3.01204	0.344498
LOC105446431	RPA2	replication protein A 32 kDa subunit-B-like	LOC586721	UBE2O	ubiquitin conjugating enzyme E2 O	0.341605	0.341605	0.000358194	0.00103576	3.56911	0.341605
LOC582203	LIG4	DNA ligase 4	LOC115921072	NLRC4	NLR family CARD domain-containing protein 4-like	0.340972	0.340972	0.0136807	0.0285202	2.46554	0.340972
LOC578057	NBN	nibrin	LOC577869	MKRN1	probable E3 ubiquitin-protein ligase makorin-1	0.331094	0.331094	6.39258e-08	3.0145e-07	5.40746	0.331094
LOC115918372	RABGEF1	rab5 GDP/GTP exchange factor-like	LOC583034	UBR3	ubiquitin protein ligase E3 component n-recognin 3	0.324012	0.324012	0.00659512	0.0148389	2.71663	0.324012
LOC578057	NBN	nibrin	LOC105439149	NLRP12_5	NACHT, LRR and PYD domains-containing protein 12-like	0.323545	0.323545	0.0154271	0.0317358	2.42219	0.323545
LOC105438132	BRCA1	uncharacterized but also known as brca1	LOC115922335	NLRP6_3	NACHT, LRR and PYD domains-containing protein 6-like	0.319734	0.319734	0.0181895	0.0367271	2.36174	0.319734
LOC582203	LIG4	DNA ligase 4	LOC115921837	TRIM45_5	tripartite motif-containing protein 45-like	0.317222	0.317222	0.0196357	0.0393021	2.33324	0.317222
LOC575953	ERCC6	DNA excision repair protein ERCC-6-like	LOC582133	RFWD3	ring finger and WD repeat domain 3	0.315689	0.315689	1.32277e-08	6.67014e-08	5.6831	0.315689
LOC588512	TOP1	DNA topoisomerase I	LOC100893003	TRIM8	E3 ubiquitin-protein ligase TRIM8-like	0.315265	0.315265	2.55337e-06	1.00663e-05	4.70382	0.315265
LOC763808	POLE4	DNA polymerase epsilon subunit 4	LOC115928437	NLRC5_1	protein NLRC5-like	0.314273	0.314273	0.0209137	0.0415553	2.30954	0.314273
LOC115919071	PRKAB1	5'-AMP-activated protein kinase subunit beta-1-like	LOC583034	UBR3	ubiquitin protein ligase E3 component n-recognin 3	0.313392	0.313392	0.0078482	0.0173511	2.65853	0.313392
LOC583583	RAB20	ras-related protein Rab-20	LOC115921837	TRIM45_5	tripartite motif-containing protein 45-like	0.312837	0.312837	0.013365	0.0279343	2.47389	0.312837
LOC593295	RAD51B	RAD51 paralog B	LOC576318	RanBP2	E3 SUMO-protein ligase RanBP2	0.311697	0.311697	0.000767537	0.00209218	3.36424	0.311697
LOC586401	PRIM1	DNA primase subunit 1	LOC756350	PPIL2	RING-type E3 ubiquitin-protein ligase PPIL2	0.30628	0.30628	2.29348e-05	7.97981e-05	4.23422	0.30628
LOC581218	XPC	DNA repair protein complementing XP-C cells homolog	LOC100892059	TCF20	transcription factor 20	0.305483	0.305483	1.3661e-07	6.22529e-07	5.26975	0.305483
LOC763443	XRCC3	X-ray repair cross complementing 3	LOC578285	RIGI_1	probable ATP-dependent RNA helicase DDX58	0.303741	0.303741	0.0117622	0.0249257	2.5192	0.303741
LOC763443	XRCC3	X-ray repair cross complementing 3	LOC105438878	NLRC5_3	protein NLRC5-like	0.30134	0.30134	0.000372203	0.00107316	3.55905	0.30134
LOC578057	NBN	nibrin	LOC100892710	IFIH1	interferon-induced helicase C domain-containing protein 1	0.30049	0.30049	0.0161788	0.0331046	2.40486	0.30049
LOC592140	DNA2	DNA replication helicase/nuclease 2	LOC100894053	EDA2R	tumor necrosis factor receptor superfamily member 27	0.298384	0.298384	4.02679e-06	1.54889e-05	4.60999	0.298384
LOC105445688	RAD50_2	DNA repair protein RAD50-like	LOC115928526	ATG10	ubiquitin-like-conjugating enzyme ATG10	0.296349	0.296349	0.000878783	0.0023694	3.32671	0.296349
LOC575953	ERCC6	DNA excision repair protein ERCC-6-like	LOC105438814	NLRP12_2	NACHT, LRR and PYD domains-containing protein 12-like	0.294684	0.294684	0.00100546	0.00268137	3.28899	0.294684
LOC580974	REV3L	DNA polymerase zeta catalytic subunit	LOC583350	MIB2_4	E3 ubiquitin-protein ligase MIB2	0.294229	0.294229	0.000652253	0.00180104	3.4089	0.294229
LOC756927	PRKAG2	5'-AMP-activated protein kinase subunit gamma-2	LOC105437986	NLRP3_1	NACHT, LRR and PYD domains-containing protein 3-like	0.291794	0.291794	0.0191223	0.0383905	2.34314	0.291794
LOC100892048	SPIDR	DNA repair-scaffolding protein	LOC578285	RIGI_1	probable ATP-dependent RNA helicase DDX58	0.291787	0.291787	0.014362	0.0297823	2.44808	0.291787
LOC105446431	RPA2	replication protein A 32 kDa subunit-B-like	LOC756350	PPIL2	RING-type E3 ubiquitin-protein ligase PPIL2	0.289286	0.289286	0.0169045	0.0344198	2.38878	0.289286
LOC585278	GINS2	GINS complex subunit 2	LOC100891096	MIB2_5	E3 ubiquitin-protein ligase MIB2	0.28869	0.28869	3.4757e-05	0.000117855	4.13983	0.28869
LOC583635	LIG1	DNA ligase 1	LOC105437986	NLRP3_1	NACHT, LRR and PYD domains-containing protein 3-like	0.28817	0.28817	0.000185725	0.000563282	3.73768	0.28817
LOC105445688	RAD50_2	DNA repair protein RAD50-like	LOC100889465	COP1	COP1 E3 ubiquitin ligase	0.287734	0.287734	7.23919e-05	0.000234129	3.96828	0.287734
LOC575953	ERCC6	DNA excision repair protein ERCC-6-like	LOC586721	UBE2O	ubiquitin conjugating enzyme E2 O	0.285955	0.285955	2.02137e-07	9.04553e-07	5.19736	0.285955
LOC583702	SMG1	SMG1 nonsense mediated mRNA decay associated PI3K related kinase	LOC100892059	TCF20	transcription factor 20	0.283776	0.283776	0.00554465	0.012692	2.77356	0.283776
LOC763808	POLE4	DNA polymerase epsilon subunit 4	LOC583034	UBR3	ubiquitin protein ligase E3 component n-recognin 3	0.283497	0.283497	0.0032256	0.00777317	2.94538	0.283497
LOC100892048	SPIDR	DNA repair-scaffolding protein	LOC584347	TRAFD1	TRAF-type zinc finger domain containing 1	0.283334	0.283334	0.00976829	0.0211121	2.58393	0.283334
LOC115919071	PRKAB1	5'-AMP-activated protein kinase subunit beta-1-like	LOC576318	RanBP2	E3 SUMO-protein ligase RanBP2	0.281545	0.281545	0.00860201	0.0188383	2.62748	0.281545
LOC592528	COPS6	COP9 signalosome subunit 6	LOC582133	RFWD3	ring finger and WD repeat domain 3	0.276603	0.276603	0.00500087	0.0115622	2.80698	0.276603
LOC115919071	PRKAB1	5'-AMP-activated protein kinase subunit beta-1-like	LOC100892059	TCF20	transcription factor 20	0.276388	0.276388	0.00303206	0.00734847	2.96447	0.276388
LOC100892776	DRAM1_2	DNA damage-regulated autophagy modulator protein 1	LOC105445175	TRIM45_7	tripartite motif-containing protein 45-like	0.276106	0.276106	0.00782359	0.0173024	2.65959	0.276106
LOC580974	REV3L	DNA polymerase zeta catalytic subunit	LOC105438814	NLRP12_2	NACHT, LRR and PYD domains-containing protein 12-like	0.270901	0.270901	0.0204816	0.0407957	2.31741	0.270901
LOC592140	DNA2	DNA replication helicase/nuclease 2	LOC105438878	NLRC5_3	protein NLRC5-like	0.268362	0.268362	2.97518e-07	1.30736e-06	5.12501	0.268362
LOC583583	RAB20	ras-related protein Rab-20	LOC577426	ATF2	cyclic AMP-dependent transcription factor ATF-2	0.266394	0.266394	0.000123988	0.000386771	3.8381	0.266394
LOC582628	POLB	DNA polymerase beta	LOC105438431	NLRC5_2	protein NLRC5-like	0.264093	0.264093	0.0025344	0.00624235	3.0192	0.264093
LOC592140	DNA2	DNA replication helicase/nuclease 2	LOC115927235	NLRP12_1	NACHT, LRR and PYD domains-containing protein 12-like	0.26177	0.26177	0.00488532	0.0113205	2.8145	0.26177
LOC105445688	RAD50_2	DNA repair protein RAD50-like	LOC115924440	MIB2_1	E3 ubiquitin-protein ligase MIB2-like	0.256957	0.256957	5.44366e-05	0.00017938	4.03571	0.256957
LOC105446431	RPA2	replication protein A 32 kDa subunit-B-like	LOC105447247	MYCBP2	E3 ubiquitin-protein ligase MYCBP2-like	0.256196	0.256196	0.00133199	0.00346971	3.209	0.256196
LOC582628	POLB	DNA polymerase beta	LOC583034	UBR3	ubiquitin protein ligase E3 component n-recognin 3	0.254806	0.254806	0.0244321	0.047673	2.25027	0.254806
LOC115918856	GINS4	DNA replication complex GINS protein SLD5-like	LOC584347	TRAFD1	TRAF-type zinc finger domain containing 1	0.25444	0.25444	0.0121622	0.025681	2.5074	0.25444
LOC588374	CHD1L	chromodomain-helicase-DNA-binding protein 1-like	LOC115921072	NLRC4	NLR family CARD domain-containing protein 4-like	0.252717	0.252717	0.0246862	0.04811	2.24628	0.252717
LOC586401	PRIM1	DNA primase subunit 1	LOC105437986	NLRP3_1	NACHT, LRR and PYD domains-containing protein 3-like	0.250131	0.250131	0.0051315	0.011835	2.79866	0.250131
LOC115920676	Unchar.	uncharacterized	LOC582133	RFWD3	ring finger and WD repeat domain 3	0.249338	0.249338	0.00063025	0.00174508	3.41825	0.249338
LOC582628	POLB	DNA polymerase beta	LOC577869	MKRN1	probable E3 ubiquitin-protein ligase makorin-1	0.248921	0.248921	0.00255845	0.0062963	3.01634	0.248921
LOC582203	LIG4	DNA ligase 4	LOC115927235	NLRP12_1	NACHT, LRR and PYD domains-containing protein 12-like	0.247612	0.247612	0.0195415	0.0391348	2.33504	0.247612
LOC583583	RAB20	ras-related protein Rab-20	LOC105438617	TLR3	toll-like receptor 3	0.246006	0.246006	5.53392e-06	2.0917e-05	4.54346	0.246006
LOC592528	COPS6	COP9 signalosome subunit 6	LOC583350	MIB2_4	E3 ubiquitin-protein ligase MIB2	-0.245279	-0.245279	0.0161076	0.0329755	-2.40647	0.245279
LOC593295	RAD51B	RAD51 paralog B	LOC584347	TRAFD1	TRAF-type zinc finger domain containing 1	0.244493	0.244493	0.00856063	0.0187574	2.62912	0.244493
LOC592528	COPS6	COP9 signalosome subunit 6	LOC586721	UBE2O	ubiquitin conjugating enzyme E2 O	0.24448	0.24448	0.00338258	0.00811564	2.93065	0.24448
LOC105445688	RAD50_2	DNA repair protein RAD50-like	LOC590689	TRIM59	tripartite motif-containing protein 59-like	0.243753	0.243753	0.0159776	0.0327389	2.40943	0.243753
LOC586401	PRIM1	DNA primase subunit 1	LOC577869	MKRN1	probable E3 ubiquitin-protein ligase makorin-1	0.243209	0.243209	7.2459e-05	0.000234332	3.96806	0.243209
LOC763443	XRCC3	X-ray repair cross complementing 3	LOC577869	MKRN1	probable E3 ubiquitin-protein ligase makorin-1	0.23899	0.23899	0.0207442	0.0412573	2.31261	0.23899
LOC756927	PRKAG2	5'-AMP-activated protein kinase subunit gamma-2	LOC756350	PPIL2	RING-type E3 ubiquitin-protein ligase PPIL2	0.2381	0.2381	0.00374462	0.00889962	2.89891	0.2381
LOC115922134	RAD50_1	DNA repair protein RAD50-like	LOC105438431	NLRC5_2	protein NLRC5-like	0.23806	0.23806	0.000190983	0.000578096	3.73065	0.23806
LOC575953	ERCC6	DNA excision repair protein ERCC-6-like	LOC105438431	NLRC5_2	protein NLRC5-like	0.23702	0.23702	6.4086e-06	2.40262e-05	4.51244	0.23702
LOC583583	RAB20	ras-related protein Rab-20	LOC115924440	MIB2_1	E3 ubiquitin-protein ligase MIB2-like	0.236183	0.236183	0.0100512	0.0216579	2.57406	0.236183
LOC578057	NBN	nibrin	LOC100892059	TCF20	transcription factor 20	0.233497	0.233497	0.000184931	0.000561046	3.73876	0.233497
LOC580974	REV3L	DNA polymerase zeta catalytic subunit	LOC577869	MKRN1	probable E3 ubiquitin-protein ligase makorin-1	0.230244	0.230244	0.00191593	0.00483738	3.10296	0.230244
LOC582001	TOP2A	DNA topoisomerase 2-alpha	LOC115927235	NLRP12_1	NACHT, LRR and PYD domains-containing protein 12-like	0.229933	0.229933	7.34077e-05	0.000237199	3.96496	0.229933
LOC105446431	RPA2	replication protein A 32 kDa subunit-B-like	LOC105439868	NLRP12_4	NACHT, LRR and PYD domains-containing protein 12-like	0.226573	0.226573	0.00122063	0.00320314	3.23401	0.226573
LOC756927	PRKAG2	5'-AMP-activated protein kinase subunit gamma-2	LOC100892059	TCF20	transcription factor 20	0.226324	0.226324	0.00132392	0.0034505	3.21074	0.226324
LOC100890260	SLF1	SMC5-SMC6 complex localization factor protein 1	LOC100887974	NGFR	tumor necrosis factor receptor superfamily member 16	0.224684	0.224684	0.000136647	0.000423448	3.81416	0.224684
LOC582001	TOP2A	DNA topoisomerase 2-alpha	LOC105438431	NLRC5_2	protein NLRC5-like	0.223376	0.223376	1.43251e-06	5.82164e-06	4.82043	0.223376
LOC115923663	FUN30_2	ATP-dependent helicase FUN30-like	LOC105438617	TLR3	toll-like receptor 3	0.223029	0.223029	0	0	9.19296	0.223029
LOC100892870	DRAM1_1	DNA damage-regulated autophagy modulator protein 1	LOC115921837	TRIM45_5	tripartite motif-containing protein 45-like	0.221789	0.221789	0.00811155	0.0178726	2.64739	0.221789
LOC763443	XRCC3	X-ray repair cross complementing 3	LOC105436918	TRIM45_3	tripartite motif-containing protein 45-like	0.221589	0.221589	0.0109045	0.0232957	2.54575	0.221589
LOC763808	POLE4	DNA polymerase epsilon subunit 4	LOC100894053	EDA2R	tumor necrosis factor receptor superfamily member 27	0.221569	0.221569	0.00655208	0.0147518	2.71879	0.221569
LOC578057	NBN	nibrin	LOC105438431	NLRC5_2	protein NLRC5-like	0.221157	0.221157	0.000280697	0.00082637	3.63249	0.221157
LOC578057	NBN	nibrin	LOC755085	LNX	E3 ubiquitin-protein ligase LNX	0.220875	0.220875	8.02876e-06	2.97188e-05	4.46442	0.220875
LOC115919071	PRKAB1	5'-AMP-activated protein kinase subunit beta-1-like	LOC100891873	MRC2	C-type mannose receptor 2	0.216928	0.216928	0.0220347	0.0435185	2.28977	0.216928
LOC586401	PRIM1	DNA primase subunit 1	LOC115924440	MIB2_1	E3 ubiquitin-protein ligase MIB2-like	0.214203	0.214203	0.0239409	0.0468267	2.25808	0.214203
LOC105446431	RPA2	replication protein A 32 kDa subunit-B-like	LOC100891873	MRC2	C-type mannose receptor 2	-0.214183	-0.214183	0.0234721	0.046016	-2.26566	0.214183
LOC115919071	PRKAB1	5'-AMP-activated protein kinase subunit beta-1-like	LOC583350	MIB2_4	E3 ubiquitin-protein ligase MIB2	0.213581	0.213581	0.0249262	0.0485222	2.24254	0.213581
LOC582628	POLB	DNA polymerase beta	LOC105447247	MYCBP2	E3 ubiquitin-protein ligase MYCBP2-like	0.213085	0.213085	0.0029297	0.00712273	2.97502	0.213085
LOC100892048	SPIDR	DNA repair-scaffolding protein	LOC577426	ATF2	cyclic AMP-dependent transcription factor ATF-2	0.211236	0.211236	0.0152886	0.0314823	2.42547	0.211236
LOC578057	NBN	nibrin	LOC105447247	MYCBP2	E3 ubiquitin-protein ligase MYCBP2-like	0.210814	0.210814	2.29538e-05	7.98596e-05	4.23403	0.210814
LOC575953	ERCC6	DNA excision repair protein ERCC-6-like	LOC756350	PPIL2	RING-type E3 ubiquitin-protein ligase PPIL2	0.209529	0.209529	0.0126648	0.0266261	2.49306	0.209529
LOC105446431	RPA2	replication protein A 32 kDa subunit-B-like	LOC100891096	MIB2_5	E3 ubiquitin-protein ligase MIB2	0.209472	0.209472	0.0108099	0.0231147	2.54878	0.209472
LOC585278	GINS2	GINS complex subunit 2	LOC582133	RFWD3	ring finger and WD repeat domain 3	0.20871	0.20871	0.0213332	0.0422904	2.30203	0.20871
LOC582001	TOP2A	DNA topoisomerase 2-alpha	LOC756350	PPIL2	RING-type E3 ubiquitin-protein ligase PPIL2	0.208335	0.208335	3.0638e-06	1.19606e-05	4.6665	0.208335
LOC581689	RECQL	RecQ like helicase	LOC105438814	NLRP12_2	NACHT, LRR and PYD domains-containing protein 12-like	0.208256	0.208256	0.0195136	0.0390855	2.33557	0.208256
LOC115922134	RAD50_1	DNA repair protein RAD50-like	LOC105438814	NLRP12_2	NACHT, LRR and PYD domains-containing protein 12-like	0.207911	0.207911	0.00857261	0.0187809	2.62864	0.207911
LOC578035	FUN30_1	ATP-dependent helicase FUN30	LOC105438617	TLR3	toll-like receptor 3	0.207253	0.207253	3.15969e-12	2.14263e-11	6.97043	0.207253
LOC583702	SMG1	SMG1 nonsense mediated mRNA decay associated PI3K related kinase	LOC755085	LNX	E3 ubiquitin-protein ligase LNX	0.205516	0.205516	0.0156761	0.0321898	2.41637	0.205516
LOC582203	LIG4	DNA ligase 4	LOC100891096	MIB2_5	E3 ubiquitin-protein ligase MIB2	0.205118	0.205118	0.00271916	0.00665544	2.99782	0.205118
LOC583635	LIG1	DNA ligase 1	LOC593824	MID1_1	E3 ubiquitin-protein ligase Midline-1	0.20509	0.20509	0.00136287	0.00354331	3.2024	0.20509
LOC115919071	PRKAB1	5'-AMP-activated protein kinase subunit beta-1-like	LOC100891096	MIB2_5	E3 ubiquitin-protein ligase MIB2	0.204524	0.204524	0.00630986	0.0142599	2.73123	0.204524
LOC105438132	BRCA1	uncharacterized but also known as brca1	LOC115927235	NLRP12_1	NACHT, LRR and PYD domains-containing protein 12-like	0.203216	0.203216	0.00418179	0.00983601	2.86411	0.203216
LOC115920676	Unchar.	uncharacterized	LOC100893621	RGLG4	E3 ubiquitin-protein ligase RGLG4	0.200586	0.200586	4.17629e-07	1.80547e-06	5.06074	0.200586
LOC115918856	GINS4	DNA replication complex GINS protein SLD5-like	LOC100891096	MIB2_5	E3 ubiquitin-protein ligase MIB2	0.199465	0.199465	0.00755889	0.0167758	2.67116	0.199465
LOC582001	TOP2A	DNA topoisomerase 2-alpha	LOC105437986	NLRP3_1	NACHT, LRR and PYD domains-containing protein 3-like	0.198655	0.198655	0.00048845	0.0013795	3.48701	0.198655
LOC105445688	RAD50_2	DNA repair protein RAD50-like	LOC105438617	TLR3	toll-like receptor 3	-0.197022	-0.197022	4.87058e-08	2.32442e-07	-5.45597	0.197022
LOC582001	TOP2A	DNA topoisomerase 2-alpha	LOC582133	RFWD3	ring finger and WD repeat domain 3	0.195218	0.195218	1.74813e-07	7.87634e-07	5.2243	0.195218
LOC115922134	RAD50_1	DNA repair protein RAD50-like	LOC105436918	TRIM45_3	tripartite motif-containing protein 45-like	0.194844	0.194844	1.38546e-06	5.63998e-06	4.82708	0.194844
LOC100892048	SPIDR	DNA repair-scaffolding protein	LOC100891873	MRC2	C-type mannose receptor 2	0.192909	0.192909	0.0251641	0.0489298	2.23887	0.192909
LOC105438132	BRCA1	uncharacterized but also known as brca1	LOC105438878	NLRC5_3	protein NLRC5-like	0.191781	0.191781	7.34221e-05	0.000237242	3.96492	0.191781
LOC100890260	SLF1	SMC5-SMC6 complex localization factor protein 1	LOC583034	UBR3	ubiquitin protein ligase E3 component n-recognin 3	0.190458	0.190458	0.0220609	0.0435641	2.28932	0.190458
LOC105446431	RPA2	replication protein A 32 kDa subunit-B-like	LOC100892428	MIB2	E3 ubiquitin-protein ligase MIB2	0.189537	0.189537	0.0174282	0.035363	2.37755	0.189537
LOC585513	LIG1	DNA ligase 1	LOC115923425	RIGI_2	probable ATP-dependent RNA helicase DDX58	0.188882	0.188882	0.00138885	0.00360514	3.19696	0.188882
LOC586401	PRIM1	DNA primase subunit 1	LOC586721	UBE2O	ubiquitin conjugating enzyme E2 O	0.18787	0.18787	0.0012656	0.00331119	3.22367	0.18787
LOC583635	LIG1	DNA ligase 1	LOC105447634	TRIM45_1	tripartite motif-containing protein 45-like	0.187015	0.187015	0.00930592	0.0202151	2.60061	0.187015
LOC115920676	Unchar.	uncharacterized	LOC105438431	NLRC5_2	protein NLRC5-like	0.187005	0.187005	0.00725286	0.0161641	2.68501	0.187005
LOC115922134	RAD50_1	DNA repair protein RAD50-like	LOC582133	RFWD3	ring finger and WD repeat domain 3	0.1858	0.1858	0.0149705	0.0308999	2.43309	0.1858
LOC100892870	DRAM1_1	DNA damage-regulated autophagy modulator protein 1	LOC576318	RanBP2	E3 SUMO-protein ligase RanBP2	0.184639	0.184639	0.00182656	0.00463099	3.11707	0.184639
LOC115923663	FUN30_2	ATP-dependent helicase FUN30-like	LOC115928437	NLRC5_1	protein NLRC5-like	0.183632	0.183632	0.00973458	0.0210468	2.58512	0.183632
LOC115923663	FUN30_2	ATP-dependent helicase FUN30-like	LOC115924440	MIB2_1	E3 ubiquitin-protein ligase MIB2-like	0.183418	0.183418	4.60896e-05	0.000153504	4.07462	0.183418
LOC578035	FUN30_1	ATP-dependent helicase FUN30	LOC593824	MID1_1	E3 ubiquitin-protein ligase Midline-1	0.183287	0.183287	0.00495258	0.0114611	2.8101	0.183287
LOC756927	PRKAG2	5'-AMP-activated protein kinase subunit gamma-2	LOC583350	MIB2_4	E3 ubiquitin-protein ligase MIB2	0.182401	0.182401	0.0102972	0.0221316	2.56569	0.182401
LOC592528	COPS6	COP9 signalosome subunit 6	LOC105438617	TLR3	toll-like receptor 3	-0.181508	-0.181508	0.0154474	0.0317729	-2.42172	0.181508
LOC105445688	RAD50_2	DNA repair protein RAD50-like	LOC105438431	NLRC5_2	protein NLRC5-like	0.180941	0.180941	0.000176468	0.000537169	3.75052	0.180941
LOC105445688	RAD50_2	DNA repair protein RAD50-like	LOC755085	LNX	E3 ubiquitin-protein ligase LNX	0.179995	0.179995	0.000118949	0.000372109	3.84828	0.179995
LOC583583	RAB20	ras-related protein Rab-20	LOC100894053	EDA2R	tumor necrosis factor receptor superfamily member 27	0.178722	0.178722	0.00767828	0.0170136	2.6659	0.178722
LOC115923663	FUN30_2	ATP-dependent helicase FUN30-like	LOC115922335	NLRP6_3	NACHT, LRR and PYD domains-containing protein 6-like	0.178325	0.178325	0.0245908	0.0479453	2.24777	0.178325
LOC593059	MSH6	mutS homolog 6	LOC582133	RFWD3	ring finger and WD repeat domain 3	0.177035	0.177035	0.0209432	0.0416073	2.30901	0.177035
LOC578057	NBN	nibrin	LOC100892428	MIB2	E3 ubiquitin-protein ligase MIB2	0.17655	0.17655	4.02739e-05	0.000135291	4.1059	0.17655
LOC105438132	BRCA1	uncharacterized but also known as brca1	LOC100894053	EDA2R	tumor necrosis factor receptor superfamily member 27	0.172516	0.172516	0.00371278	0.00883104	2.90159	0.172516
LOC593295	RAD51B	RAD51 paralog B	LOC105439868	NLRP12_4	NACHT, LRR and PYD domains-containing protein 12-like	0.17207	0.17207	0.00277843	0.00678757	2.99124	0.17207
LOC578057	NBN	nibrin	LOC105436918	TRIM45_3	tripartite motif-containing protein 45-like	0.171806	0.171806	0.000251507	0.00074639	3.66072	0.171806
LOC588512	TOP1	DNA topoisomerase I	LOC115923425	RIGI_2	probable ATP-dependent RNA helicase DDX58	0.171493	0.171493	0.000343888	0.000997441	3.57978	0.171493
LOC583702	SMG1	SMG1 nonsense mediated mRNA decay associated PI3K related kinase	LOC105439879	NLRC4	NLR family CARD domain-containing protein 4-like	0.170277	0.170277	0.00433435	0.0101598	2.85274	0.170277
LOC583583	RAB20	ras-related protein Rab-20	LOC100887974	NGFR	tumor necrosis factor receptor superfamily member 16	0.169392	0.169392	0.0186809	0.0376051	2.35184	0.169392
LOC582001	TOP2A	DNA topoisomerase 2-alpha	LOC586721	UBE2O	ubiquitin conjugating enzyme E2 O	0.169076	0.169076	0.000317023	0.000925074	3.60098	0.169076
LOC581218	XPC	DNA repair protein complementing XP-C cells homolog	LOC100891096	MIB2_5	E3 ubiquitin-protein ligase MIB2	0.168888	0.168888	1.64831e-05	5.85007e-05	4.30787	0.168888
LOC763808	POLE4	DNA polymerase epsilon subunit 4	LOC100892428	MIB2	E3 ubiquitin-protein ligase MIB2	0.168705	0.168705	0.00640447	0.0144526	2.72632	0.168705
LOC582001	TOP2A	DNA topoisomerase 2-alpha	LOC105438814	NLRP12_2	NACHT, LRR and PYD domains-containing protein 12-like	0.168576	0.168576	0.00836303	0.0183687	2.63705	0.168576
LOC100890260	SLF1	SMC5-SMC6 complex localization factor protein 1	LOC586721	UBE2O	ubiquitin conjugating enzyme E2 O	0.167588	0.167588	0.00474599	0.0110281	2.82379	0.167588
LOC763808	POLE4	DNA polymerase epsilon subunit 4	LOC105438617	TLR3	toll-like receptor 3	-0.167087	-0.167087	0.0165276	0.0337382	-2.39705	0.167087
LOC115919071	PRKAB1	5'-AMP-activated protein kinase subunit beta-1-like	LOC586721	UBE2O	ubiquitin conjugating enzyme E2 O	0.165341	0.165341	0.0190853	0.0383249	2.34386	0.165341
LOC105445688	RAD50_2	DNA repair protein RAD50-like	LOC100892428	MIB2	E3 ubiquitin-protein ligase MIB2	0.161959	0.161959	4.44489e-07	1.9158e-06	5.04885	0.161959
LOC575953	ERCC6	DNA excision repair protein ERCC-6-like	LOC583034	UBR3	ubiquitin protein ligase E3 component n-recognin 3	0.160509	0.160509	0.00825501	0.0181557	2.64146	0.160509
LOC115920676	Unchar.	uncharacterized	LOC100892428	MIB2	E3 ubiquitin-protein ligase MIB2	0.160202	0.160202	0.00927578	0.0201565	2.60172	0.160202
LOC105445688	RAD50_2	DNA repair protein RAD50-like	LOC105446137	NLRP5	NACHT, LRR and PYD domains-containing protein 5-like	0.159575	0.159575	1.01386e-12	7.11709e-12	7.1286	0.159575
LOC585513	LIG1	DNA ligase 1	LOC105439879	NLRC4	NLR family CARD domain-containing protein 4-like	0.159209	0.159209	2.22045e-16	1.93549e-15	8.16949	0.159209
LOC581689	RECQL	RecQ like helicase	LOC582133	RFWD3	ring finger and WD repeat domain 3	0.157582	0.157582	0.014859	0.0306955	2.4358	0.157582
LOC115922134	RAD50_1	DNA repair protein RAD50-like	LOC100892428	MIB2	E3 ubiquitin-protein ligase MIB2	0.157567	0.157567	0.000264202	0.000781277	3.64809	0.157567
LOC583635	LIG1	DNA ligase 1	LOC577426	ATF2	cyclic AMP-dependent transcription factor ATF-2	0.157044	0.157044	6.38734e-06	2.39513e-05	4.51314	0.157044
LOC100890260	SLF1	SMC5-SMC6 complex localization factor protein 1	LOC100891096	MIB2_5	E3 ubiquitin-protein ligase MIB2	0.157004	0.157004	0.000891041	0.00239975	3.32285	0.157004
LOC583702	SMG1	SMG1 nonsense mediated mRNA decay associated PI3K related kinase	LOC105439868	NLRP12_4	NACHT, LRR and PYD domains-containing protein 12-like	0.155831	0.155831	0.0257135	0.0498692	2.23051	0.155831
LOC100890260	SLF1	SMC5-SMC6 complex localization factor protein 1	LOC105447247	MYCBP2	E3 ubiquitin-protein ligase MYCBP2-like	0.155453	0.155453	0.00288926	0.00703338	2.97928	0.155453
LOC585513	LIG1	DNA ligase 1	LOC578285	RIGI_1	probable ATP-dependent RNA helicase DDX58	0.154901	0.154901	0.000299006	0.000876226	3.61616	0.154901
LOC588512	TOP1	DNA topoisomerase I	LOC115928437	NLRC5_1	protein NLRC5-like	-0.154041	-0.154041	0.00613046	0.0138942	-2.74072	0.154041
LOC575953	ERCC6	DNA excision repair protein ERCC-6-like	LOC100892428	MIB2	E3 ubiquitin-protein ligase MIB2	0.15203	0.15203	5.72202e-05	0.000187935	4.02399	0.15203
LOC105445688	RAD50_2	DNA repair protein RAD50-like	LOC586721	UBE2O	ubiquitin conjugating enzyme E2 O	0.151855	0.151855	0.00149303	0.00385177	3.17603	0.151855
LOC105438132	BRCA1	uncharacterized but also known as brca1	LOC586721	UBE2O	ubiquitin conjugating enzyme E2 O	0.151769	0.151769	0.00628276	0.0142049	2.73265	0.151769
LOC578035	FUN30_1	ATP-dependent helicase FUN30	LOC115927261	NLRP6_1	NACHT, LRR and PYD domains-containing protein 6-like	0.151759	0.151759	4.5994e-07	1.97908e-06	5.04231	0.151759
LOC100890260	SLF1	SMC5-SMC6 complex localization factor protein 1	LOC586014	ELF3	ETS-related transcription factor Elf-3	0.14936	0.14936	9.34808e-14	7.0295e-13	7.44973	0.14936
LOC583635	LIG1	DNA ligase 1	LOC100894053	EDA2R	tumor necrosis factor receptor superfamily member 27	0.148209	0.148209	0.000251083	0.000745228	3.66115	0.148209
LOC115920676	Unchar.	uncharacterized	LOC586721	UBE2O	ubiquitin conjugating enzyme E2 O	0.148131	0.148131	0.0251064	0.0488311	2.23976	0.148131
LOC100892776	DRAM1_2	DNA damage-regulated autophagy modulator protein 1	LOC100887974	NGFR	tumor necrosis factor receptor superfamily member 16	0.148067	0.148067	0.0060167	0.0136617	2.74687	0.148067
LOC588512	TOP1	DNA topoisomerase I	LOC578285	RIGI_1	probable ATP-dependent RNA helicase DDX58	0.147968	0.147968	0.000189786	0.00057473	3.73224	0.147968
LOC586401	PRIM1	DNA primase subunit 1	LOC105438431	NLRC5_2	protein NLRC5-like	0.147792	0.147792	0.0111512	0.023766	2.53793	0.147792
LOC582628	POLB	DNA polymerase beta	LOC105439868	NLRP12_4	NACHT, LRR and PYD domains-containing protein 12-like	0.147555	0.147555	0.0244798	0.047755	2.24951	0.147555
LOC105445688	RAD50_2	DNA repair protein RAD50-like	LOC105439868	NLRP12_4	NACHT, LRR and PYD domains-containing protein 12-like	0.147354	0.147354	3.24514e-06	1.26292e-05	4.65466	0.147354
LOC578057	NBN	nibrin	LOC586721	UBE2O	ubiquitin conjugating enzyme E2 O	0.147035	0.147035	0.00441191	0.0103242	2.8471	0.147035
LOC580974	REV3L	DNA polymerase zeta catalytic subunit	LOC586014	ELF3	ETS-related transcription factor Elf-3	0.146983	0.146983	1.99427e-09	1.08401e-08	5.99827	0.146983
LOC105438132	BRCA1	uncharacterized but also known as brca1	LOC105447247	MYCBP2	E3 ubiquitin-protein ligase MYCBP2-like	0.146686	0.146686	0.000144449	0.000445884	3.80042	0.146686
LOC763808	POLE4	DNA polymerase epsilon subunit 4	LOC105446137	NLRP5	NACHT, LRR and PYD domains-containing protein 5-like	0.146577	0.146577	0.00728828	0.0162351	2.68338	0.146577
LOC588512	TOP1	DNA topoisomerase I	LOC105439879	NLRC4	NLR family CARD domain-containing protein 4-like	0.145577	0.145577	2.18492e-13	1.60404e-12	7.33696	0.145577
LOC100892776	DRAM1_2	DNA damage-regulated autophagy modulator protein 1	LOC583350	MIB2_4	E3 ubiquitin-protein ligase MIB2	0.144986	0.144986	0.0140644	0.0292316	2.45562	0.144986
LOC575953	ERCC6	DNA excision repair protein ERCC-6-like	LOC577869	MKRN1	probable E3 ubiquitin-protein ligase makorin-1	0.144801	0.144801	0.00686869	0.0153909	2.70314	0.144801
LOC585278	GINS2	GINS complex subunit 2	LOC105439868	NLRP12_4	NACHT, LRR and PYD domains-containing protein 12-like	0.144509	0.144509	0.0219076	0.0432961	2.29197	0.144509
LOC585513	LIG1	DNA ligase 1	LOC576318	RanBP2	E3 SUMO-protein ligase RanBP2	0.144423	0.144423	0.000109754	0.000345248	3.86795	0.144423
LOC583635	LIG1	DNA ligase 1	LOC115924440	MIB2_1	E3 ubiquitin-protein ligase MIB2-like	0.144371	0.144371	0.00319516	0.00770644	2.94831	0.144371
LOC105445688	RAD50_2	DNA repair protein RAD50-like	LOC583350	MIB2_4	E3 ubiquitin-protein ligase MIB2	0.142984	0.142984	0.00237195	0.00587709	3.03922	0.142984
LOC592140	DNA2	DNA replication helicase/nuclease 2	LOC586721	UBE2O	ubiquitin conjugating enzyme E2 O	0.142976	0.142976	0.00502499	0.0116125	2.80543	0.142976
LOC115923663	FUN30_2	ATP-dependent helicase FUN30-like	LOC100892428	MIB2	E3 ubiquitin-protein ligase MIB2	0.141248	0.141248	3.90304e-08	1.88061e-07	5.49518	0.141248
LOC105438132	BRCA1	uncharacterized but also known as brca1	LOC756350	PPIL2	RING-type E3 ubiquitin-protein ligase PPIL2	0.138932	0.138932	0.0208604	0.0414617	2.3105	0.138932
LOC583635	LIG1	DNA ligase 1	LOC115926833	TRIM2	tripartite motif-containing protein 2-like	0.137274	0.137274	0.0016417	0.00420076	3.14839	0.137274
LOC585513	LIG1	DNA ligase 1	LOC584347	TRAFD1	TRAF-type zinc finger domain containing 1	0.137004	0.137004	0.00373491	0.00887871	2.89972	0.137004
LOC583635	LIG1	DNA ligase 1	LOC105447247	MYCBP2	E3 ubiquitin-protein ligase MYCBP2-like	0.136961	0.136961	5.26113e-05	0.000173749	4.04371	0.136961
LOC578035	FUN30_1	ATP-dependent helicase FUN30	LOC100894053	EDA2R	tumor necrosis factor receptor superfamily member 27	0.136113	0.136113	0.000218848	0.000656054	3.6962	0.136113
LOC578057	NBN	nibrin	LOC583350	MIB2_4	E3 ubiquitin-protein ligase MIB2	0.13435	0.13435	0.0164174	0.0335379	2.3995	0.13435
LOC578057	NBN	nibrin	LOC105438878	NLRC5_3	protein NLRC5-like	0.133293	0.133293	0.00702715	0.0157102	2.69555	0.133293
LOC575953	ERCC6	DNA excision repair protein ERCC-6-like	LOC755085	LNX	E3 ubiquitin-protein ligase LNX	0.131476	0.131476	0.00412464	0.00971422	2.86847	0.131476
LOC588374	CHD1L	chromodomain-helicase-DNA-binding protein 1-like	LOC100892428	MIB2	E3 ubiquitin-protein ligase MIB2	0.130944	0.130944	0.00706542	0.0157875	2.69375	0.130944
LOC586401	PRIM1	DNA primase subunit 1	LOC105438617	TLR3	toll-like receptor 3	-0.130071	-0.130071	0.00701928	0.0156944	-2.69593	0.130071
LOC575953	ERCC6	DNA excision repair protein ERCC-6-like	LOC105447247	MYCBP2	E3 ubiquitin-protein ligase MYCBP2-like	0.129059	0.129059	0.00292607	0.00711474	2.9754	0.129059
LOC583583	RAB20	ras-related protein Rab-20	LOC115927261	NLRP6_1	NACHT, LRR and PYD domains-containing protein 6-like	0.128467	0.128467	0.0253718	0.0492852	2.23569	0.128467
LOC105438132	BRCA1	uncharacterized but also known as brca1	LOC582133	RFWD3	ring finger and WD repeat domain 3	0.128203	0.128203	0.00392855	0.00929446	2.88384	0.128203
LOC583635	LIG1	DNA ligase 1	LOC100892505	TRIM45	tripartite motif-containing protein 45	0.126613	0.126613	0.0116831	0.0247759	2.52157	0.126613
LOC115923663	FUN30_2	ATP-dependent helicase FUN30-like	LOC100891096	MIB2_5	E3 ubiquitin-protein ligase MIB2	0.125831	0.125831	6.35647e-07	2.69181e-06	4.98006	0.125831
LOC100892048	SPIDR	DNA repair-scaffolding protein	LOC105439879	NLRC4	NLR family CARD domain-containing protein 4-like	0.125486	0.125486	0.0252582	0.0490904	2.23743	0.125486
LOC100892776	DRAM1_2	DNA damage-regulated autophagy modulator protein 1	LOC105447247	MYCBP2	E3 ubiquitin-protein ligase MYCBP2-like	-0.125163	-0.125163	0.00381954	0.00906057	-2.89269	0.125163
LOC588512	TOP1	DNA topoisomerase I	LOC586721	UBE2O	ubiquitin conjugating enzyme E2 O	-0.124916	-0.124916	7.13456e-06	2.65848e-05	-4.48963	0.124916
LOC588512	TOP1	DNA topoisomerase I	LOC577869	MKRN1	probable E3 ubiquitin-protein ligase makorin-1	-0.124395	-0.124395	0.000117325	0.000367377	-3.85165	0.124395
LOC115920676	Unchar.	uncharacterized	LOC105438878	NLRC5_3	protein NLRC5-like	0.123712	0.123712	0.0146997	0.0304032	2.43969	0.123712
LOC588512	TOP1	DNA topoisomerase I	LOC115921072	NLRC4	NLR family CARD domain-containing protein 4-like	-0.123437	-0.123437	0.020502	0.0408316	-2.31703	0.123437
LOC115922134	RAD50_1	DNA repair protein RAD50-like	LOC105447247	MYCBP2	E3 ubiquitin-protein ligase MYCBP2-like	0.122862	0.122862	0.0248546	0.048399	2.24365	0.122862
LOC583635	LIG1	DNA ligase 1	LOC115926895	HERC4	probable E3 ubiquitin-protein ligase HERC4	0.118748	0.118748	0.00192914	0.00486789	3.10093	0.118748
LOC115920676	Unchar.	uncharacterized	LOC105447247	MYCBP2	E3 ubiquitin-protein ligase MYCBP2-like	0.117151	0.117151	0.0227059	0.0446879	2.27835	0.117151
LOC100890260	SLF1	SMC5-SMC6 complex localization factor protein 1	LOC105438617	TLR3	toll-like receptor 3	-0.116445	-0.116445	0.0220089	0.0434733	-2.29021	0.116445
LOC105445688	RAD50_2	DNA repair protein RAD50-like	LOC586014	ELF3	ETS-related transcription factor Elf-3	0.114184	0.114184	0	0	8.72246	0.114184
LOC100892870	DRAM1_1	DNA damage-regulated autophagy modulator protein 1	LOC105439879	NLRC4	NLR family CARD domain-containing protein 4-like	0.113579	0.113579	0.000484225	0.00136848	3.48933	0.113579
LOC586401	PRIM1	DNA primase subunit 1	LOC100891096	MIB2_5	E3 ubiquitin-protein ligase MIB2	0.110687	0.110687	0.00607233	0.0137754	2.74385	0.110687
LOC588374	CHD1L	chromodomain-helicase-DNA-binding protein 1-like	LOC100893621	RGLG4	E3 ubiquitin-protein ligase RGLG4	0.110329	0.110329	0.0002259	0.000675657	3.68814	0.110329
LOC575953	ERCC6	DNA excision repair protein ERCC-6-like	LOC105438617	TLR3	toll-like receptor 3	-0.110034	-0.110034	0.0238641	0.0466941	-2.25931	0.110034
LOC582001	TOP2A	DNA topoisomerase 2-alpha	LOC105446137	NLRP5	NACHT, LRR and PYD domains-containing protein 5-like	0.109805	0.109805	0.000835675	0.00226239	3.3407	0.109805
LOC115923663	FUN30_2	ATP-dependent helicase FUN30-like	LOC115927261	NLRP6_1	NACHT, LRR and PYD domains-containing protein 6-like	0.109631	0.109631	1.58258e-05	5.63061e-05	4.31687	0.109631
LOC588512	TOP1	DNA topoisomerase I	LOC105438431	NLRC5_2	protein NLRC5-like	-0.108736	-0.108736	0.000380481	0.00109525	-3.55327	0.108736
LOC578035	FUN30_1	ATP-dependent helicase FUN30	LOC100891873	MRC2	C-type mannose receptor 2	0.106376	0.106376	0.0020258	0.00508985	3.08642	0.106376
LOC105445688	RAD50_2	DNA repair protein RAD50-like	LOC105447247	MYCBP2	E3 ubiquitin-protein ligase MYCBP2-like	0.105833	0.105833	0.00929254	0.020189	2.6011	0.105833
LOC115920676	Unchar.	uncharacterized	GATAc	GATAc	GATA binding protein 3	0.10523	0.10523	0.000855258	0.00231105	3.33426	0.10523
LOC578035	FUN30_1	ATP-dependent helicase FUN30	LOC100892428	MIB2	E3 ubiquitin-protein ligase MIB2	0.103542	0.103542	5.59394e-05	0.000184004	4.02932	0.103542
LOC582001	TOP2A	DNA topoisomerase 2-alpha	LOC105438878	NLRC5_3	protein NLRC5-like	0.10345	0.10345	0.00826988	0.0181849	2.64085	0.10345
LOC105445688	RAD50_2	DNA repair protein RAD50-like	LOC100893621	RGLG4	E3 ubiquitin-protein ligase RGLG4	0.10091	0.10091	2.8035e-06	1.0997e-05	4.68471	0.10091
LOC582628	POLB	DNA polymerase beta	LOC586014	ELF3	ETS-related transcription factor Elf-3	0.100023	0.100023	2.18189e-05	7.61449e-05	4.24542	0.100023
LOC578057	NBN	nibrin	LOC105446137	NLRP5	NACHT, LRR and PYD domains-containing protein 5-like	0.0995551	0.0995551	0.00132663	0.00345692	3.21016	0.0995551
LOC588512	TOP1	DNA topoisomerase I	LOC100892428	MIB2	E3 ubiquitin-protein ligase MIB2	-0.0978379	-0.0978379	1.07331e-05	3.90713e-05	-4.40185	0.0978379
LOC105445688	RAD50_2	DNA repair protein RAD50-like	LOC115927261	NLRP6_1	NACHT, LRR and PYD domains-containing protein 6-like	-0.097606	-0.097606	0.00768273	0.0170224	-2.6657	0.097606
LOC586401	PRIM1	DNA primase subunit 1	LOC105438878	NLRC5_3	protein NLRC5-like	0.0953738	0.0953738	0.00805873	0.0177679	2.6496	0.0953738
LOC588512	TOP1	DNA topoisomerase I	LOC576318	RanBP2	E3 SUMO-protein ligase RanBP2	0.0949539	0.0949539	0.00913626	0.0198845	2.60691	0.0949539
LOC582001	TOP2A	DNA topoisomerase 2-alpha	LOC105447247	MYCBP2	E3 ubiquitin-protein ligase MYCBP2-like	0.0949245	0.0949245	0.0145385	0.030107	2.44368	0.0949245
LOC578035	FUN30_1	ATP-dependent helicase FUN30	LOC105447247	MYCBP2	E3 ubiquitin-protein ligase MYCBP2-like	-0.0927297	-0.0927297	0.00618584	0.0140072	-2.73776	0.0927297
LOC105438132	BRCA1	uncharacterized but also known as brca1	LOC100891096	MIB2_5	E3 ubiquitin-protein ligase MIB2	0.0923689	0.0923689	0.0182866	0.0369006	2.35976	0.0923689
LOC583635	LIG1	DNA ligase 1	LOC100891096	MIB2_5	E3 ubiquitin-protein ligase MIB2	0.0918422	0.0918422	0.00121747	0.00319552	3.23476	0.0918422
LOC115923663	FUN30_2	ATP-dependent helicase FUN30-like	LOC100894053	EDA2R	tumor necrosis factor receptor superfamily member 27	0.0916902	0.0916902	0.00794701	0.0175469	2.65431	0.0916902
LOC582001	TOP2A	DNA topoisomerase 2-alpha	LOC100892428	MIB2	E3 ubiquitin-protein ligase MIB2	0.0911649	0.0911649	0.0014412	0.00372923	3.18627	0.0911649
LOC575953	ERCC6	DNA excision repair protein ERCC-6-like	LOC105446137	NLRP5	NACHT, LRR and PYD domains-containing protein 5-like	0.0910971	0.0910971	0.0156064	0.0320626	2.41799	0.0910971
LOC578057	NBN	nibrin	LOC586014	ELF3	ETS-related transcription factor Elf-3	0.0906336	0.0906336	1.47259e-08	7.39297e-08	5.66473	0.0906336
LOC583583	RAB20	ras-related protein Rab-20	LOC586014	ELF3	ETS-related transcription factor Elf-3	0.0903932	0.0903932	0.00026547	0.00078474	3.64685	0.0903932
LOC578035	FUN30_1	ATP-dependent helicase FUN30	LOC100891096	MIB2_5	E3 ubiquitin-protein ligase MIB2	0.0902942	0.0902942	0.00175375	0.00446201	3.12905	0.0902942
LOC115923663	FUN30_2	ATP-dependent helicase FUN30-like	LOC100893621	RGLG4	E3 ubiquitin-protein ligase RGLG4	0.0900248	0.0900248	1.07339e-05	3.9074e-05	4.40183	0.0900248
LOC588512	TOP1	DNA topoisomerase I	LOC583350	MIB2_4	E3 ubiquitin-protein ligase MIB2	-0.0870977	-0.0870977	0.0128696	0.0270098	-2.48736	0.0870977
LOC582001	TOP2A	DNA topoisomerase 2-alpha	LOC100892059	TCF20	transcription factor 20	0.0850425	0.0850425	0.0246682	0.048079	2.24656	0.0850425
LOC585513	LIG1	DNA ligase 1	LOC100892428	MIB2	E3 ubiquitin-protein ligase MIB2	-0.0849092	-0.0849092	0.000670753	0.00184799	-3.40126	0.0849092
LOC575953	ERCC6	DNA excision repair protein ERCC-6-like	GATAc	GATAc	GATA binding protein 3	0.0845978	0.0845978	0.0104124	0.0223536	2.56182	0.0845978
LOC115923663	FUN30_2	ATP-dependent helicase FUN30-like	LOC100891873	MRC2	C-type mannose receptor 2	0.0843511	0.0843511	0.00782059	0.0172965	2.65972	0.0843511
LOC582001	TOP2A	DNA topoisomerase 2-alpha	LOC105438617	TLR3	toll-like receptor 3	-0.0838255	-0.0838255	0.0114722	0.0243758	-2.52798	0.0838255
LOC588512	TOP1	DNA topoisomerase I	LOC105447247	MYCBP2	E3 ubiquitin-protein ligase MYCBP2-like	-0.083805	-0.083805	0.00112391	0.00296969	-3.25752	0.083805
LOC763808	POLE4	DNA polymerase epsilon subunit 4	GATAc	GATAc	GATA binding protein 3	0.0835053	0.0835053	0.0158835	0.0325676	2.41158	0.0835053
LOC588512	TOP1	DNA topoisomerase I	LOC105438617	TLR3	toll-like receptor 3	0.0795683	0.0795683	0.00132877	0.00346201	3.20969	0.0795683
LOC588512	TOP1	DNA topoisomerase I	LOC105446137	NLRP5	NACHT, LRR and PYD domains-containing protein 5-like	-0.077973	-0.077973	2.10929e-07	9.42017e-07	-5.18944	0.077973
LOC585513	LIG1	DNA ligase 1	LOC105438617	TLR3	toll-like receptor 3	-0.0764979	-0.0764979	0.000794742	0.00216028	-3.35462	0.0764979
LOC588512	TOP1	DNA topoisomerase I	LOC115927261	NLRP6_1	NACHT, LRR and PYD domains-containing protein 6-like	0.0751732	0.0751732	0.00366022	0.00871759	2.90605	0.0751732
LOC588512	TOP1	DNA topoisomerase I	LOC100894053	EDA2R	tumor necrosis factor receptor superfamily member 27	-0.0717731	-0.0717731	0.0161982	0.0331398	-2.40442	0.0717731
LOC582001	TOP2A	DNA topoisomerase 2-alpha	LOC583350	MIB2_4	E3 ubiquitin-protein ligase MIB2	0.0709777	0.0709777	0.00253803	0.00625049	3.01877	0.0709777
LOC115922134	RAD50_1	DNA repair protein RAD50-like	LOC105446542	TRIM45	tripartite motif-containing protein 45-like	0.0676004	0.0676004	0.00142782	0.00369748	3.18897	0.0676004
LOC582001	TOP2A	DNA topoisomerase 2-alpha	GATAc	GATAc	GATA binding protein 3	0.0674704	0.0674704	8.34354e-05	0.000267328	3.93431	0.0674704
LOC585513	LIG1	DNA ligase 1	LOC105446137	NLRP5	NACHT, LRR and PYD domains-containing protein 5-like	-0.065154	-0.065154	0.000578797	0.00161337	-3.44136	0.065154
LOC585513	LIG1	DNA ligase 1	LOC100893621	RGLG4	E3 ubiquitin-protein ligase RGLG4	-0.061483	-0.061483	0.00521138	0.0120014	-2.79367	0.061483
LOC115920676	Unchar.	uncharacterized	LOC586014	ELF3	ETS-related transcription factor Elf-3	0.0606516	0.0606516	0.000109088	0.000343299	3.86944	0.0606516
LOC115923663	FUN30_2	ATP-dependent helicase FUN30-like	LOC105447247	MYCBP2	E3 ubiquitin-protein ligase MYCBP2-like	-0.0599891	-0.0599891	0.0174507	0.0354035	-2.37707	0.0599891
LOC585513	LIG1	DNA ligase 1	LOC115927261	NLRP6_1	NACHT, LRR and PYD domains-containing protein 6-like	-0.056651	-0.056651	0.0114315	0.024299	-2.52922	0.056651
LOC583635	LIG1	DNA ligase 1	LOC586014	ELF3	ETS-related transcription factor Elf-3	0.0561651	0.0561651	1.73549e-07	7.82203e-07	5.22565	0.0561651
LOC115923663	FUN30_2	ATP-dependent helicase FUN30-like	LOC586014	ELF3	ETS-related transcription factor Elf-3	-0.0560912	-0.0560912	1.01135e-11	6.61326e-11	-6.80488	0.0560912
LOC588512	TOP1	DNA topoisomerase I	LOC100893621	RGLG4	E3 ubiquitin-protein ligase RGLG4	-0.0560309	-0.0560309	0.000937014	0.00251332	-3.30879	0.0560309
LOC578035	FUN30_1	ATP-dependent helicase FUN30	LOC586014	ELF3	ETS-related transcription factor Elf-3	-0.0549743	-0.0549743	2.18999e-08	1.08138e-07	-5.59628	0.0549743
LOC583635	LIG1	DNA ligase 1	LOC105446542	TRIM45	tripartite motif-containing protein 45-like	0.054728	0.054728	0.0144311	0.0299094	2.44635	0.054728
LOC100892776	DRAM1_2	DNA damage-regulated autophagy modulator protein 1	LOC105446137	NLRP5	NACHT, LRR and PYD domains-containing protein 5-like	0.0547101	0.0547101	0.00513012	0.0118322	2.79875	0.0547101
LOC583635	LIG1	DNA ligase 1	LOC105436918	TRIM45_3	tripartite motif-containing protein 45-like	0.0541494	0.0541494	0.0106097	0.0227314	2.5553	0.0541494
LOC588374	CHD1L	chromodomain-helicase-DNA-binding protein 1-like	LOC586014	ELF3	ETS-related transcription factor Elf-3	0.0510524	0.0510524	0.00072727	0.00199099	3.37909	0.0510524
LOC578035	FUN30_1	ATP-dependent helicase FUN30	LOC100893621	RGLG4	E3 ubiquitin-protein ligase RGLG4	0.049388	0.049388	0.0104805	0.0224842	2.55956	0.049388
LOC581218	XPC	DNA repair protein complementing XP-C cells homolog	GATAc	GATAc	GATA binding protein 3	0.0480166	0.0480166	0.00105559	0.00280364	3.27528	0.0480166
LOC588512	TOP1	DNA topoisomerase I	LOC586014	ELF3	ETS-related transcription factor Elf-3	-0.0460033	-0.0460033	8.4061e-08	3.91601e-07	-5.35819	0.0460033
LOC588512	TOP1	DNA topoisomerase I	LOC105446542	TRIM45	tripartite motif-containing protein 45-like	0.0458347	0.0458347	0.000615393	0.00170716	3.42474	0.0458347
LOC578035	FUN30_1	ATP-dependent helicase FUN30	GATAc	GATAc	GATA binding protein 3	-0.0422201	-0.0422201	0.0185085	0.0372972	-2.35529	0.0422201
LOC588374	CHD1L	chromodomain-helicase-DNA-binding protein 1-like	LOC105446542	TRIM45	tripartite motif-containing protein 45-like	0.0417914	0.0417914	0.0130367	0.0273218	2.48277	0.0417914
LOC585513	LIG1	DNA ligase 1	LOC586014	ELF3	ETS-related transcription factor Elf-3	-0.0364969	-0.0364969	4.439e-05	0.000148192	-4.08336	0.0364969
LOC115923663	FUN30_2	ATP-dependent helicase FUN30-like	GATAc	GATAc	GATA binding protein 3	-0.0305196	-0.0305196	0.0187798	0.0377817	-2.34987	0.0305196
LOC581218	XPC	DNA repair protein complementing XP-C cells homolog	LOC586014	ELF3	ETS-related transcription factor Elf-3	0.0297305	0.0297305	0.00730235	0.0162633	2.68273	0.0297305
LOC100892776	DRAM1_2	DNA damage-regulated autophagy modulator protein 1	LOC586014	ELF3	ETS-related transcription factor Elf-3	-0.027601	-0.027601	0.00893825	0.0194974	-2.61441	0.027601
LOC583635	LIG1	DNA ligase 1	LOC115921072	NLRC4	NLR family CARD domain-containing protein 4-like	0.106476	0	0.105958	0.169799	1.61663	0
LOC583635	LIG1	DNA ligase 1	LOC100891873	MRC2	C-type mannose receptor 2	-0.0382366	0	0.358515	0.463586	-0.918197	0
LOC592140	DNA2	DNA replication helicase/nuclease 2	LOC578285	RIGI_1	probable ATP-dependent RNA helicase DDX58	-0.049348	0	0.52112	0.620954	-0.64162	0
LOC592140	DNA2	DNA replication helicase/nuclease 2	LOC105446137	NLRP5	NACHT, LRR and PYD domains-containing protein 5-like	0.0730892	0	0.111613	0.177439	1.59099	0
LOC591288	TOP3B	DNA topoisomerase III beta	LOC100892505	TRIM45	tripartite motif-containing protein 45	-0.149778	0	0.41426	0.519571	-0.81642	0
LOC592140	DNA2	DNA replication helicase/nuclease 2	LOC115921239	NLRP3_2	NACHT, LRR and PYD domains-containing protein 3-like	-0.469931	0	0.564028	0.659642	-0.576869	0
LOC583635	LIG1	DNA ligase 1	LOC100893003	TRIM8	E3 ubiquitin-protein ligase TRIM8-like	0.100837	0	0.401145	0.506611	0.839578	0
LOC100892048	SPIDR	DNA repair-scaffolding protein	LOC754090	NLRP12	NACHT, LRR and PYD domains-containing protein 12	0	0	0.928072	0.949944	0.0902711	0
LOC583635	LIG1	DNA ligase 1	LOC105439868	NLRP12_4	NACHT, LRR and PYD domains-containing protein 12-like	0.0124659	0	0.550024	0.64715	0.597723	0
LOC592140	DNA2	DNA replication helicase/nuclease 2	LOC584347	TRAFD1	TRAF-type zinc finger domain containing 1	0.0296279	0	0.725112	0.796092	0.351636	0
LOC591288	TOP3B	DNA topoisomerase III beta	LOC105442412	NLRP6_2	NACHT, LRR and PYD domains-containing protein 6-like	0.0129837	0	0.92405	0.947099	0.0953337	0
LOC100892048	SPIDR	DNA repair-scaffolding protein	LOC105438879	NLRC5_6	protein NLRC5-like	0	0	0.403835	0.509274	-0.834792	0
LOC100892048	SPIDR	DNA repair-scaffolding protein	LOC105438431	NLRC5_2	protein NLRC5-like	-0.0359643	0	0.580837	0.67452	-0.552162	0
LOC583635	LIG1	DNA ligase 1	LOC115921571	TRIM71	E3 ubiquitin-protein ligase TRIM71-like	0	0	9.60512e-05	0.000304871	3.90036	0
LOC592140	DNA2	DNA replication helicase/nuclease 2	LOC115924215	NLRP3_3	NACHT, LRR and PYD domains-containing protein 3-like	0	0	0.712767	0.78608	0.368143	0
LOC592140	DNA2	DNA replication helicase/nuclease 2	LOC105438617	TLR3	toll-like receptor 3	-0.0804733	0	0.0816042	0.135951	-1.74145	0
LOC592140	DNA2	DNA replication helicase/nuclease 2	LOC577426	ATF2	cyclic AMP-dependent transcription factor ATF-2	-0.0281434	0	0.765542	0.828297	-0.298211	0
LOC592140	DNA2	DNA replication helicase/nuclease 2	LOC586014	ELF3	ETS-related transcription factor Elf-3	-0.0359391	0	0.10703	0.17125	-1.61169	0
LOC591288	TOP3B	DNA topoisomerase III beta	LOC115927261	NLRP6_1	NACHT, LRR and PYD domains-containing protein 6-like	-0.0495007	0	0.610073	0.70001	-0.50997	0
LOC592140	DNA2	DNA replication helicase/nuclease 2	GATAc	GATAc	GATA binding protein 3	-0.00834605	0	0.899846	0.92972	-0.125856	0
LOC592140	DNA2	DNA replication helicase/nuclease 2	LOC115923425	RIGI_2	probable ATP-dependent RNA helicase DDX58	0.171662	0	0.0270849	0.0522019	2.21029	0
LOC583635	LIG1	DNA ligase 1	LOC105438814	NLRP12_2	NACHT, LRR and PYD domains-containing protein 12-like	-0.0145346	0	0.633187	0.71986	-0.477246	0
LOC591288	TOP3B	DNA topoisomerase III beta	LOC115921239	NLRP3_2	NACHT, LRR and PYD domains-containing protein 3-like	-0.732349	0	0.678844	0.758252	-0.414041	0
LOC592140	DNA2	DNA replication helicase/nuclease 2	LOC105439879	NLRC4	NLR family CARD domain-containing protein 4-like	0.0158592	0	0.727938	0.798367	0.34787	0
LOC583635	LIG1	DNA ligase 1	LOC115927235	NLRP12_1	NACHT, LRR and PYD domains-containing protein 12-like	-0.0230323	0	0.849283	0.892498	-0.190034	0
LOC592140	DNA2	DNA replication helicase/nuclease 2	LOC100893003	TRIM8	E3 ubiquitin-protein ligase TRIM8-like	0.0014288	0	0.902229	0.93144	-0.122847	0
LOC583635	LIG1	DNA ligase 1	LOC105439149	NLRP12_5	NACHT, LRR and PYD domains-containing protein 12-like	0.0194702	0	0.949416	0.965021	0.0634407	0
LOC592140	DNA2	DNA replication helicase/nuclease 2	LOC115927261	NLRP6_1	NACHT, LRR and PYD domains-containing protein 6-like	0.0161039	0	0.841706	0.886822	0.199712	0
LOC583635	LIG1	DNA ligase 1	LOC100892902	NLRP12_3	NACHT, LRR and PYD domains-containing protein 12	0	0	0.0351325	0.0655827	2.10683	0
LOC583635	LIG1	DNA ligase 1	LOC754090	NLRP12	NACHT, LRR and PYD domains-containing protein 12	0	0	0.0115583	0.0245394	2.52535	0
LOC591288	TOP3B	DNA topoisomerase III beta	LOC105446137	NLRP5	NACHT, LRR and PYD domains-containing protein 5-like	0.150032	0	0.129605	0.201269	1.51566	0
LOC583635	LIG1	DNA ligase 1	LOC105438878	NLRC5_3	protein NLRC5-like	0.0571001	0	0.0723001	0.122559	1.79722	0
LOC592140	DNA2	DNA replication helicase/nuclease 2	LOC105442412	NLRP6_2	NACHT, LRR and PYD domains-containing protein 6-like	0.172869	0	0.218957	0.311211	1.22931	0
LOC583635	LIG1	DNA ligase 1	LOC115928437	NLRC5_1	protein NLRC5-like	0.0210442	0	0.822724	0.872485	0.224043	0
LOC583635	LIG1	DNA ligase 1	LOC105438431	NLRC5_2	protein NLRC5-like	0.0188146	0	0.845364	0.889557	0.195036	0
LOC592140	DNA2	DNA replication helicase/nuclease 2	LOC105439868	NLRP12_4	NACHT, LRR and PYD domains-containing protein 12-like	-0.00943709	0	0.805469	0.859313	-0.246276	0
LOC592140	DNA2	DNA replication helicase/nuclease 2	LOC105438814	NLRP12_2	NACHT, LRR and PYD domains-containing protein 12-like	0.0905619	0	0.221677	0.314379	1.22208	0
LOC583635	LIG1	DNA ligase 1	LOC115921568	TRIM71_2	E3 ubiquitin-protein ligase TRIM71-like	0	0	0.288418	0.389462	-1.0616	0
LOC592140	DNA2	DNA replication helicase/nuclease 2	LOC105441555	RIGI_3	probable ATP-dependent RNA helicase DDX58	0.0103848	0	0.852196	0.894671	0.186317	0
LOC592140	DNA2	DNA replication helicase/nuclease 2	LOC100891873	MRC2	C-type mannose receptor 2	0.0465406	0	0.715347	0.788169	0.364685	0
LOC592140	DNA2	DNA replication helicase/nuclease 2	LOC115921072	NLRC4	NLR family CARD domain-containing protein 4-like	-0.0736578	0	0.465605	0.569217	-0.729649	0
LOC591288	TOP3B	DNA topoisomerase III beta	LOC105447634	TRIM45_1	tripartite motif-containing protein 45-like	0.152959	0	0.469736	0.573134	0.722909	0
LOC583635	LIG1	DNA ligase 1	LOC105439879	NLRC4	NLR family CARD domain-containing protein 4-like	-0.0332517	0	0.148165	0.225177	-1.44604	0
LOC583635	LIG1	DNA ligase 1	LOC105438879	NLRC5_6	protein NLRC5-like	0	0	0.550005	0.647131	-0.597753	0
LOC583635	LIG1	DNA ligase 1	LOC105437801	SELP	P-selectin	-0.0282916	0	0.807486	0.860858	-0.243671	0
LOC592140	DNA2	DNA replication helicase/nuclease 2	LOC100892059	TCF20	transcription factor 20	0.0749744	0	0.258477	0.356396	1.13	0
LOC592140	DNA2	DNA replication helicase/nuclease 2	LOC115928437	NLRC5_1	protein NLRC5-like	0.120772	0	0.129958	0.201731	1.51427	0
LOC592140	DNA2	DNA replication helicase/nuclease 2	LOC105437986	NLRP3_1	NACHT, LRR and PYD domains-containing protein 3-like	0.0675627	0	0.770938	0.832535	0.291148	0
LOC583635	LIG1	DNA ligase 1	LOC583350	MIB2_4	E3 ubiquitin-protein ligase MIB2	0.0106089	0	0.67802	0.757566	0.415166	0
LOC592140	DNA2	DNA replication helicase/nuclease 2	LOC105446542	TRIM45	tripartite motif-containing protein 45-like	-0.0171683	0	0.675123	0.755146	-0.419127	0
LOC592140	DNA2	DNA replication helicase/nuclease 2	LOC115927274	TRIM45_4	tripartite motif-containing protein 45-lik	0	0	0.540148	0.638242	0.612589	0
LOC591288	TOP3B	DNA topoisomerase III beta	LOC584347	TRAFD1	TRAF-type zinc finger domain containing 1	-0.00263928	0	0.965708	0.976405	-0.042992	0
LOC592140	DNA2	DNA replication helicase/nuclease 2	LOC105436918	TRIM45_3	tripartite motif-containing protein 45-like	-0.0354644	0	0.499198	0.600759	-0.675753	0
LOC583635	LIG1	DNA ligase 1	LOC100892428	MIB2	E3 ubiquitin-protein ligase MIB2	0.00109088	0	0.892326	0.924247	0.135362	0
LOC592140	DNA2	DNA replication helicase/nuclease 2	LOC590689	TRIM59	tripartite motif-containing protein 59-like	0.0366654	0	0.892466	0.92435	0.135185	0
LOC100892048	SPIDR	DNA repair-scaffolding protein	LOC115921072	NLRC4	NLR family CARD domain-containing protein 4-like	-0.0346116	0	0.833858	0.880912	-0.209757	0
LOC592140	DNA2	DNA replication helicase/nuclease 2	LOC100887974	NGFR	tumor necrosis factor receptor superfamily member 16	-0.0568668	0	0.361463	0.466596	-0.912581	0
LOC591288	TOP3B	DNA topoisomerase III beta	LOC577426	ATF2	cyclic AMP-dependent transcription factor ATF-2	0.0457224	0	0.680063	0.75926	0.412377	0
LOC591288	TOP3B	DNA topoisomerase III beta	LOC115921837	TRIM45_5	tripartite motif-containing protein 45-like	0.140259	0	0.542804	0.640647	0.608579	0
LOC583635	LIG1	DNA ligase 1	LOC755085	LNX	E3 ubiquitin-protein ligase LNX	0.0102099	0	0.704722	0.779533	0.378954	0
LOC583635	LIG1	DNA ligase 1	LOC100889465	COP1	COP1 E3 ubiquitin ligase	0.00039393	0	0.806852	0.860372	-0.24449	0
LOC583635	LIG1	DNA ligase 1	LOC577869	MKRN1	probable E3 ubiquitin-protein ligase makorin-1	0.0713514	0	0.104609	0.167966	1.62291	0
LOC100892048	SPIDR	DNA repair-scaffolding protein	LOC115928437	NLRC5_1	protein NLRC5-like	0.323516	0	0.071772	0.121789	1.80056	0
LOC591288	TOP3B	DNA topoisomerase III beta	LOC105437986	NLRP3_1	NACHT, LRR and PYD domains-containing protein 3-like	-0.127911	0	0.592927	0.685123	-0.5346	0
LOC592140	DNA2	DNA replication helicase/nuclease 2	LOC100892902	NLRP12_3	NACHT, LRR and PYD domains-containing protein 12	0	0	0.702235	0.777498	-0.382305	0
LOC583635	LIG1	DNA ligase 1	LOC576318	RanBP2	E3 SUMO-protein ligase RanBP2	0.0242562	0	0.807715	0.861039	0.243375	0
LOC592140	DNA2	DNA replication helicase/nuclease 2	LOC754090	NLRP12	NACHT, LRR and PYD domains-containing protein 12	0	0	0.00272138	0.00666046	2.99757	0
LOC591288	TOP3B	DNA topoisomerase III beta	LOC105438617	TLR3	toll-like receptor 3	-0.0728052	0	0.602379	0.693343	-0.520982	0
LOC583635	LIG1	DNA ligase 1	LOC115928526	ATG10	ubiquitin-like-conjugating enzyme ATG10	-0.0607559	0	0.413296	0.518619	-0.818107	0
LOC583635	LIG1	DNA ligase 1	LOC100892710	IFIH1	interferon-induced helicase C domain-containing protein 1	0.00380048	0	0.760622	0.824402	-0.304664	0
LOC592140	DNA2	DNA replication helicase/nuclease 2	LOC105445175	TRIM45_7	tripartite motif-containing protein 45-like	-0.0884387	0	0.468354	0.571828	-0.725159	0
LOC583635	LIG1	DNA ligase 1	LOC582133	RFWD3	ring finger and WD repeat domain 3	0.0634555	0	0.0568234	0.099611	1.90467	0
LOC583635	LIG1	DNA ligase 1	LOC586721	UBE2O	ubiquitin conjugating enzyme E2 O	0.0590085	0	0.0913502	0.14969	1.68832	0
LOC583635	LIG1	DNA ligase 1	LOC100893621	RGLG4	E3 ubiquitin-protein ligase RGLG4	0.00305386	0	0.649005	0.733279	-0.455145	0
LOC583635	LIG1	DNA ligase 1	LOC115926471	TRIM33	E3 ubiquitin-protein ligase TRIM33-like	0	0	0.393233	0.498741	-0.853768	0
LOC583635	LIG1	DNA ligase 1	LOC115928899	TRIM33	E3 ubiquitin-protein ligase TRIM33-like	-0.0190109	0	0.928604	0.950325	-0.0896016	0
LOC591288	TOP3B	DNA topoisomerase III beta	LOC115922335	NLRP6_3	NACHT, LRR and PYD domains-containing protein 6-like	0.250825	0	0.382072	0.487546	0.874084	0
LOC592140	DNA2	DNA replication helicase/nuclease 2	LOC105438879	NLRC5_6	protein NLRC5-like	0	0	0.362472	0.467624	-0.910664	0
LOC591288	TOP3B	DNA topoisomerase III beta	LOC105441555	RIGI_3	probable ATP-dependent RNA helicase DDX58	-0.10027	0	0.596188	0.687966	-0.52989	0
LOC100892048	SPIDR	DNA repair-scaffolding protein	LOC105438878	NLRC5_3	protein NLRC5-like	0.172828	0	0.0670948	0.114947	1.83104	0
LOC591288	TOP3B	DNA topoisomerase III beta	LOC115923425	RIGI_2	probable ATP-dependent RNA helicase DDX58	-0.0960876	0	0.59818	0.689701	-0.527019	0
LOC591288	TOP3B	DNA topoisomerase III beta	LOC115926833	TRIM2	tripartite motif-containing protein 2-like	-0.105787	0	0.485875	0.588324	-0.696884	0
LOC591288	TOP3B	DNA topoisomerase III beta	LOC100892059	TCF20	transcription factor 20	-0.135325	0	0.304791	0.407174	-1.02621	0
LOC583635	LIG1	DNA ligase 1	LOC591350	TRIM23	tripartite motif containing 23	0	0	0.238265	0.33351	1.17933	0
LOC592140	DNA2	DNA replication helicase/nuclease 2	LOC115926833	TRIM2	tripartite motif-containing protein 2-like	0.0134144	0	0.857363	0.898538	0.179732	0
LOC591288	TOP3B	DNA topoisomerase III beta	LOC578285	RIGI_1	probable ATP-dependent RNA helicase DDX58	-0.0271964	0	0.947814	0.963889	-0.0654521	0
LOC592140	DNA2	DNA replication helicase/nuclease 2	LOC100892505	TRIM45	tripartite motif-containing protein 45	-0.0855001	0	0.327255	0.431056	-0.979659	0
LOC583635	LIG1	DNA ligase 1	LOC105441987	MID1_2	E3 ubiquitin-protein ligase Midline-1-like	0	0	0.0929507	0.15192	1.68003	0
LOC592140	DNA2	DNA replication helicase/nuclease 2	LOC105438431	NLRC5_2	protein NLRC5-like	0.0196267	0	0.832827	0.880138	0.211077	0
LOC591288	TOP3B	DNA topoisomerase III beta	GATAc	GATAc	GATA binding protein 3	-0.0344487	0	0.700442	0.776027	-0.384724	0
LOC591288	TOP3B	DNA topoisomerase III beta	LOC586014	ELF3	ETS-related transcription factor Elf-3	0.0109392	0	0.991801	0.99438	0.0102755	0
LOC592140	DNA2	DNA replication helicase/nuclease 2	LOC105447634	TRIM45_1	tripartite motif-containing protein 45-like	0.0228642	0	0.755368	0.820251	0.311569	0
LOC592140	DNA2	DNA replication helicase/nuclease 2	LOC115921837	TRIM45_5	tripartite motif-containing protein 45-like	0.119029	0	0.179506	0.264192	1.34228	0
LOC583635	LIG1	DNA ligase 1	LOC756350	PPIL2	RING-type E3 ubiquitin-protein ligase PPIL2	0.111715	0	0.0276746	0.0531989	2.20187	0
LOC583635	LIG1	DNA ligase 1	LOC100891007	RNF24	RING finger protein 24	-0.0162578	0	0.841376	0.886571	-0.200134	0
LOC583635	LIG1	DNA ligase 1	LOC115926496	RNF207	RING finger protein 207-like	0.0868095	0	0.36292	0.468083	0.909815	0
LOC583635	LIG1	DNA ligase 1	LOC583034	UBR3	ubiquitin protein ligase E3 component n-recognin 3	0.0593319	0	0.191424	0.278618	1.30638	0
LOC591288	TOP3B	DNA topoisomerase III beta	LOC115924215	NLRP3_3	NACHT, LRR and PYD domains-containing protein 3-like	0	0	0.481745	0.584443	-0.7035	0
LOC583635	LIG1	DNA ligase 1	LOC115924215	NLRP3_3	NACHT, LRR and PYD domains-containing protein 3-like	0	0	0.999304	0.999524	-0.000872568	0
LOC115918856	GINS4	DNA replication complex GINS protein SLD5-like	LOC586014	ELF3	ETS-related transcription factor Elf-3	-0.00842539	0	0.694736	0.771357	-0.392436	0
LOC115918856	GINS4	DNA replication complex GINS protein SLD5-like	LOC115923425	RIGI_2	probable ATP-dependent RNA helicase DDX58	0.0602899	0	0.613508	0.702975	0.505072	0
LOC591288	TOP3B	DNA topoisomerase III beta	LOC756350	PPIL2	RING-type E3 ubiquitin-protein ligase PPIL2	0.0565238	0	0.530851	0.629818	0.626708	0
LOC115918856	GINS4	DNA replication complex GINS protein SLD5-like	LOC578285	RIGI_1	probable ATP-dependent RNA helicase DDX58	0.00675011	0	0.90845	0.935932	0.114994	0
LOC591288	TOP3B	DNA topoisomerase III beta	LOC100891007	RNF24	RING finger protein 24	0.00173108	0	0.998452	0.998943	-0.00193997	0
LOC115918856	GINS4	DNA replication complex GINS protein SLD5-like	LOC105438617	TLR3	toll-like receptor 3	0.0301934	0	0.760477	0.824285	0.304854	0
LOC115918856	GINS4	DNA replication complex GINS protein SLD5-like	LOC577426	ATF2	cyclic AMP-dependent transcription factor ATF-2	0.156416	0	0.0981219	0.159077	1.65403	0
LOC115918856	GINS4	DNA replication complex GINS protein SLD5-like	GATAc	GATAc	GATA binding protein 3	-0.0227403	0	0.551826	0.648755	0.595026	0
LOC591288	TOP3B	DNA topoisomerase III beta	LOC105439868	NLRP12_4	NACHT, LRR and PYD domains-containing protein 12-like	0.162918	0	0.0455448	0.0822299	1.99959	0
LOC115918856	GINS4	DNA replication complex GINS protein SLD5-like	LOC100892059	TCF20	transcription factor 20	0.160194	0	0.127424	0.198416	1.52434	0
LOC115918856	GINS4	DNA replication complex GINS protein SLD5-like	LOC115926833	TRIM2	tripartite motif-containing protein 2-like	0.204936	0	0.382414	0.48789	0.873456	0
LOC591288	TOP3B	DNA topoisomerase III beta	LOC115926496	RNF207	RING finger protein 207-like	0.243652	0	0.328535	0.432408	0.977068	0
LOC115918856	GINS4	DNA replication complex GINS protein SLD5-like	LOC100892505	TRIM45	tripartite motif-containing protein 45	-0.163719	0	0.282339	0.382828	-1.07508	0
LOC115918856	GINS4	DNA replication complex GINS protein SLD5-like	LOC105447634	TRIM45_1	tripartite motif-containing protein 45-like	-0.137795	0	0.428703	0.533739	-0.791412	0
LOC100892048	SPIDR	DNA repair-scaffolding protein	LOC591350	TRIM23	tripartite motif containing 23	0	0	0.640427	0.726012	-0.467102	0
LOC591288	TOP3B	DNA topoisomerase III beta	LOC593824	MID1_1	E3 ubiquitin-protein ligase Midline-1	-0.116523	0	0.559164	0.655317	-0.584084	0
LOC591288	TOP3B	DNA topoisomerase III beta	LOC105441987	MID1_2	E3 ubiquitin-protein ligase Midline-1-like	0	0	0.65164	0.735499	0.451485	0
LOC115918856	GINS4	DNA replication complex GINS protein SLD5-like	LOC105441555	RIGI_3	probable ATP-dependent RNA helicase DDX58	0.0585311	0	0.632838	0.719559	0.477736	0
LOC100892048	SPIDR	DNA repair-scaffolding protein	LOC115928899	TRIM33	E3 ubiquitin-protein ligase TRIM33-like	-0.111675	0	0.596663	0.688377	-0.529206	0
LOC115918856	GINS4	DNA replication complex GINS protein SLD5-like	LOC115927261	NLRP6_1	NACHT, LRR and PYD domains-containing protein 6-like	-0.0757678	0	0.353024	0.457934	-0.928739	0
LOC115918856	GINS4	DNA replication complex GINS protein SLD5-like	LOC105442412	NLRP6_2	NACHT, LRR and PYD domains-containing protein 6-like	0.202031	0	0.441383	0.546058	0.76986	0
LOC591288	TOP3B	DNA topoisomerase III beta	LOC591350	TRIM23	tripartite motif containing 23	0	0	0.636515	0.722683	-0.472577	0
LOC115918856	GINS4	DNA replication complex GINS protein SLD5-like	LOC105446137	NLRP5	NACHT, LRR and PYD domains-containing protein 5-like	0.00190979	0	0.994828	0.996463	-0.00648228	0
LOC115918856	GINS4	DNA replication complex GINS protein SLD5-like	LOC115921239	NLRP3_2	NACHT, LRR and PYD domains-containing protein 3-like	1	0	0.189479	0.276278	1.31212	0
LOC115918856	GINS4	DNA replication complex GINS protein SLD5-like	LOC115924215	NLRP3_3	NACHT, LRR and PYD domains-containing protein 3-like	0	0	0.376784	0.48222	-0.883838	0
LOC591288	TOP3B	DNA topoisomerase III beta	LOC105437801	SELP	P-selectin	-0.0216917	0	0.938715	0.957476	-0.076885	0
LOC591288	TOP3B	DNA topoisomerase III beta	LOC115928899	TRIM33	E3 ubiquitin-protein ligase TRIM33-like	-0.143857	0	0.59858	0.690049	-0.526444	0
LOC115918856	GINS4	DNA replication complex GINS protein SLD5-like	LOC105437986	NLRP3_1	NACHT, LRR and PYD domains-containing protein 3-like	0.195999	0	0.266155	0.364958	1.11196	0
LOC115918856	GINS4	DNA replication complex GINS protein SLD5-like	LOC105439868	NLRP12_4	NACHT, LRR and PYD domains-containing protein 12-like	0.157589	0	0.0451291	0.0815784	2.00345	0
LOC115918856	GINS4	DNA replication complex GINS protein SLD5-like	LOC105438814	NLRP12_2	NACHT, LRR and PYD domains-containing protein 12-like	0.102115	0	0.577864	0.6719	0.556508	0
LOC115918856	GINS4	DNA replication complex GINS protein SLD5-like	LOC115927235	NLRP12_1	NACHT, LRR and PYD domains-containing protein 12-like	0.0526592	0	0.846007	0.890042	0.194216	0
LOC115918856	GINS4	DNA replication complex GINS protein SLD5-like	LOC105439149	NLRP12_5	NACHT, LRR and PYD domains-containing protein 12-like	0.153802	0	0.52456	0.624094	0.636332	0
LOC115918856	GINS4	DNA replication complex GINS protein SLD5-like	LOC105445175	TRIM45_7	tripartite motif-containing protein 45-like	-0.168953	0	0.437401	0.542203	-0.776589	0
LOC115918856	GINS4	DNA replication complex GINS protein SLD5-like	LOC105446542	TRIM45	tripartite motif-containing protein 45-like	0.0258994	0	0.76039	0.824217	0.304969	0
LOC115918856	GINS4	DNA replication complex GINS protein SLD5-like	LOC115927274	TRIM45_4	tripartite motif-containing protein 45-lik	0	0	0.476488	0.579498	-0.711962	0
LOC588512	TOP1	DNA topoisomerase I	LOC755085	LNX	E3 ubiquitin-protein ligase LNX	-0.0458735	0	0.0928691	0.151806	-1.68045	0
LOC588512	TOP1	DNA topoisomerase I	LOC100891007	RNF24	RING finger protein 24	-0.0220712	0	0.566718	0.662029	-0.572892	0
LOC591288	TOP3B	DNA topoisomerase III beta	LOC115926895	HERC4	probable E3 ubiquitin-protein ligase HERC4	-0.0815391	0	0.637819	0.72379	-0.470751	0
LOC591288	TOP3B	DNA topoisomerase III beta	LOC577869	MKRN1	probable E3 ubiquitin-protein ligase makorin-1	0.0992906	0	0.552087	0.648993	0.594635	0
LOC588512	TOP1	DNA topoisomerase I	LOC115926496	RNF207	RING finger protein 207-like	-0.0477058	0	0.521742	0.621529	-0.640663	0
LOC591288	TOP3B	DNA topoisomerase III beta	LOC100889465	COP1	COP1 E3 ubiquitin ligase	-0.14767	0	0.407655	0.513053	-0.828027	0
LOC591288	TOP3B	DNA topoisomerase III beta	LOC755085	LNX	E3 ubiquitin-protein ligase LNX	0.127301	0	0.223941	0.317007	1.21612	0
LOC100892048	SPIDR	DNA repair-scaffolding protein	LOC756350	PPIL2	RING-type E3 ubiquitin-protein ligase PPIL2	0.00608622	0	0.916669	0.941832	0.104631	0
LOC588512	TOP1	DNA topoisomerase I	LOC583034	UBR3	ubiquitin protein ligase E3 component n-recognin 3	-0.0675084	0	0.0791802	0.132492	-1.75546	0
LOC591288	TOP3B	DNA topoisomerase III beta	LOC100891096	MIB2_5	E3 ubiquitin-protein ligase MIB2	0.185295	0	0.139931	0.214655	1.47605	0
LOC591288	TOP3B	DNA topoisomerase III beta	LOC115928526	ATG10	ubiquitin-like-conjugating enzyme ATG10	-0.168307	0	0.439804	0.544534	-0.772524	0
LOC588512	TOP1	DNA topoisomerase I	LOC582133	RFWD3	ring finger and WD repeat domain 3	-0.0573898	0	0.0718953	0.12197	-1.79978	0
LOC591288	TOP3B	DNA topoisomerase III beta	LOC583350	MIB2_4	E3 ubiquitin-protein ligase MIB2	0.00125817	0	0.968052	0.978046	-0.0400522	0
LOC588512	TOP1	DNA topoisomerase I	LOC115924440	MIB2_1	E3 ubiquitin-protein ligase MIB2-like	-0.02604	0	0.488756	0.591017	-0.692289	0
LOC588512	TOP1	DNA topoisomerase I	LOC100891096	MIB2_5	E3 ubiquitin-protein ligase MIB2	-0.0328984	0	0.172204	0.255242	-1.36516	0
LOC588512	TOP1	DNA topoisomerase I	LOC100889465	COP1	COP1 E3 ubiquitin ligase	-0.0595705	0	0.196939	0.285225	-1.29032	0
LOC115918856	GINS4	DNA replication complex GINS protein SLD5-like	LOC105436918	TRIM45_3	tripartite motif-containing protein 45-like	-0.0662533	0	0.474736	0.577859	-0.714795	0
LOC588512	TOP1	DNA topoisomerase I	LOC115926895	HERC4	probable E3 ubiquitin-protein ligase HERC4	-0.0461207	0	0.305405	0.407835	-1.02491	0
LOC588512	TOP1	DNA topoisomerase I	LOC115928526	ATG10	ubiquitin-like-conjugating enzyme ATG10	-0.0596823	0	0.285379	0.386148	-1.06831	0
LOC588512	TOP1	DNA topoisomerase I	LOC105437801	SELP	P-selectin	-0.0716713	0	0.0938968	0.153236	-1.67519	0
LOC100892048	SPIDR	DNA repair-scaffolding protein	LOC593824	MID1_1	E3 ubiquitin-protein ligase Midline-1	0.150387	0	0.408152	0.513541	0.827151	0
LOC591288	TOP3B	DNA topoisomerase III beta	LOC586721	UBE2O	ubiquitin conjugating enzyme E2 O	0.0203978	0	0.775404	0.836029	-0.285314	0
LOC591288	TOP3B	DNA topoisomerase III beta	LOC105447247	MYCBP2	E3 ubiquitin-protein ligase MYCBP2-like	0.0807063	0	0.397468	0.502954	0.846151	0
LOC591288	TOP3B	DNA topoisomerase III beta	LOC582133	RFWD3	ring finger and WD repeat domain 3	0.0850045	0	0.523226	0.622873	0.638381	0
LOC588512	TOP1	DNA topoisomerase I	LOC100892710	IFIH1	interferon-induced helicase C domain-containing protein 1	0.0614041	0	0.383176	0.488662	0.872059	0
LOC591288	TOP3B	DNA topoisomerase III beta	LOC100893621	RGLG4	E3 ubiquitin-protein ligase RGLG4	0.216324	0	0.0287372	0.0549886	2.18707	0
LOC115918856	GINS4	DNA replication complex GINS protein SLD5-like	LOC100894053	EDA2R	tumor necrosis factor receptor superfamily member 27	0.105714	0	0.390124	0.495632	0.859392	0
LOC115918856	GINS4	DNA replication complex GINS protein SLD5-like	LOC100887974	NGFR	tumor necrosis factor receptor superfamily member 16	0.166211	0	0.0889029	0.146267	1.70121	0
LOC115918856	GINS4	DNA replication complex GINS protein SLD5-like	LOC590689	TRIM59	tripartite motif-containing protein 59-like	0.131428	0	0.631647	0.718537	0.47941	0
LOC100892048	SPIDR	DNA repair-scaffolding protein	LOC105441987	MID1_2	E3 ubiquitin-protein ligase Midline-1-like	0	0	0.464275	0.567961	-0.731826	0
LOC591288	TOP3B	DNA topoisomerase III beta	LOC583034	UBR3	ubiquitin protein ligase E3 component n-recognin 3	0.0849178	0	0.579177	0.673062	0.554587	0
LOC115918856	GINS4	DNA replication complex GINS protein SLD5-like	LOC100892902	NLRP12_3	NACHT, LRR and PYD domains-containing protein 12	0	0	0.282166	0.382638	-1.07547	0
LOC115918856	GINS4	DNA replication complex GINS protein SLD5-like	LOC754090	NLRP12	NACHT, LRR and PYD domains-containing protein 12	0	0	0.751373	0.817083	0.31683	0
LOC115918856	GINS4	DNA replication complex GINS protein SLD5-like	LOC105438878	NLRC5_3	protein NLRC5-like	0.0197827	0	0.715863	0.788593	0.363994	0
LOC100892048	SPIDR	DNA repair-scaffolding protein	LOC100893003	TRIM8	E3 ubiquitin-protein ligase TRIM8-like	0.02704	0	0.892987	0.924731	0.134526	0
LOC115918856	GINS4	DNA replication complex GINS protein SLD5-like	LOC586721	UBE2O	ubiquitin conjugating enzyme E2 O	0.0243524	0	0.954878	0.968846	0.0565822	0
LOC115918856	GINS4	DNA replication complex GINS protein SLD5-like	LOC105437801	SELP	P-selectin	0.0996052	0	0.464977	0.568623	0.730676	0
LOC591288	TOP3B	DNA topoisomerase III beta	LOC115921072	NLRC4	NLR family CARD domain-containing protein 4-like	0.239873	0	0.367708	0.472986	0.900775	0
LOC115918856	GINS4	DNA replication complex GINS protein SLD5-like	LOC100892710	IFIH1	interferon-induced helicase C domain-containing protein 1	-0.188114	0	0.426497	0.531585	-0.7952	0
LOC591288	TOP3B	DNA topoisomerase III beta	LOC105439879	NLRC4	NLR family CARD domain-containing protein 4-like	-0.130946	0	0.069894	0.119054	-1.8126	0
LOC583635	LIG1	DNA ligase 1	LOC100887974	NGFR	tumor necrosis factor receptor superfamily member 16	0.0583298	0	0.158678	0.238446	1.40953	0
LOC583635	LIG1	DNA ligase 1	LOC590689	TRIM59	tripartite motif-containing protein 59-like	0.129722	0	0.135857	0.209385	1.4914	0
LOC591288	TOP3B	DNA topoisomerase III beta	LOC105438879	NLRC5_6	protein NLRC5-like	0	0	0.52397	0.623555	0.637238	0
LOC591288	TOP3B	DNA topoisomerase III beta	LOC115928437	NLRC5_1	protein NLRC5-like	0.116365	0	0.608658	0.69878	0.511991	0
LOC592140	DNA2	DNA replication helicase/nuclease 2	LOC115921571	TRIM71	E3 ubiquitin-protein ligase TRIM71-like	0	0	0.0220367	0.043522	2.28974	0
LOC583635	LIG1	DNA ligase 1	LOC105445175	TRIM45_7	tripartite motif-containing protein 45-like	-0.078153	0	0.360102	0.465209	-0.91517	0
LOC583635	LIG1	DNA ligase 1	LOC115921837	TRIM45_5	tripartite motif-containing protein 45-like	-0.00949965	0	0.815124	0.866688	-0.233821	0
LOC583635	LIG1	DNA ligase 1	LOC100892059	TCF20	transcription factor 20	-0.0593281	0	0.199376	0.288132	-1.28333	0
LOC583635	LIG1	DNA ligase 1	GATAc	GATAc	GATA binding protein 3	0.0629728	0	0.0980041	0.158914	1.65461	0
LOC591288	TOP3B	DNA topoisomerase III beta	LOC105438878	NLRC5_3	protein NLRC5-like	0.223348	0	0.066413	0.113945	1.83563	0
LOC115918856	GINS4	DNA replication complex GINS protein SLD5-like	LOC115928526	ATG10	ubiquitin-like-conjugating enzyme ATG10	0.0696077	0	0.648267	0.732652	0.456171	0
LOC583635	LIG1	DNA ligase 1	LOC105438617	TLR3	toll-like receptor 3	0.0222944	0	0.640992	0.726493	0.466312	0
LOC583635	LIG1	DNA ligase 1	LOC584347	TRAFD1	TRAF-type zinc finger domain containing 1	0.0837665	0	0.0322356	0.0608248	2.14148	0
LOC591288	TOP3B	DNA topoisomerase III beta	LOC754090	NLRP12	NACHT, LRR and PYD domains-containing protein 12	0	0	0.448674	0.553072	-0.757627	0
LOC583635	LIG1	DNA ligase 1	LOC578285	RIGI_1	probable ATP-dependent RNA helicase DDX58	0.0082237	0	0.800842	0.85576	-0.252257	0
LOC583635	LIG1	DNA ligase 1	LOC115923425	RIGI_2	probable ATP-dependent RNA helicase DDX58	0.0832927	0	0.230265	0.324318	1.19968	0
LOC591288	TOP3B	DNA topoisomerase III beta	LOC100892902	NLRP12_3	NACHT, LRR and PYD domains-containing protein 12	0	0	0.420073	0.525298	-0.806295	0
LOC591288	TOP3B	DNA topoisomerase III beta	LOC115927235	NLRP12_1	NACHT, LRR and PYD domains-containing protein 12-like	0.106045	0	0.454318	0.558483	0.748237	0
LOC583635	LIG1	DNA ligase 1	LOC105441555	RIGI_3	probable ATP-dependent RNA helicase DDX58	0.128397	0	0.0340221	0.0637658	2.11981	0
LOC583635	LIG1	DNA ligase 1	LOC115922335	NLRP6_3	NACHT, LRR and PYD domains-containing protein 6-like	0.0477335	0	0.578282	0.672267	0.555896	0
LOC583635	LIG1	DNA ligase 1	LOC115927261	NLRP6_1	NACHT, LRR and PYD domains-containing protein 6-like	0.0123485	0	0.858993	0.899752	-0.177656	0
LOC583635	LIG1	DNA ligase 1	LOC105442412	NLRP6_2	NACHT, LRR and PYD domains-containing protein 6-like	0.0503769	0	0.723709	0.794947	0.353507	0
LOC583635	LIG1	DNA ligase 1	LOC105446137	NLRP5	NACHT, LRR and PYD domains-containing protein 5-like	-0.00557998	0	0.811522	0.863948	0.238463	0
LOC591288	TOP3B	DNA topoisomerase III beta	LOC105438814	NLRP12_2	NACHT, LRR and PYD domains-containing protein 12-like	0.18106	0	0.240944	0.33657	1.17263	0
LOC583635	LIG1	DNA ligase 1	LOC115921239	NLRP3_2	NACHT, LRR and PYD domains-containing protein 3-like	0.796287	0	0.0930079	0.152	1.67974	0
LOC591288	TOP3B	DNA topoisomerase III beta	LOC100891873	MRC2	C-type mannose receptor 2	-0.115262	0	0.348704	0.453469	-0.937105	0
LOC115918856	GINS4	DNA replication complex GINS protein SLD5-like	LOC576318	RanBP2	E3 SUMO-protein ligase RanBP2	0.0302291	0	0.860473	0.900858	0.175772	0
LOC115918856	GINS4	DNA replication complex GINS protein SLD5-like	LOC115928437	NLRC5_1	protein NLRC5-like	0.0608432	0	0.660984	0.743338	0.438555	0
LOC591288	TOP3B	DNA topoisomerase III beta	LOC115926471	TRIM33	E3 ubiquitin-protein ligase TRIM33-like	0	0	0.565768	0.661186	-0.574295	0
LOC115918856	GINS4	DNA replication complex GINS protein SLD5-like	LOC105438431	NLRC5_2	protein NLRC5-like	0.146089	0	0.13852	0.21284	1.48132	0
LOC115918856	GINS4	DNA replication complex GINS protein SLD5-like	LOC105438879	NLRC5_6	protein NLRC5-like	0	0	0.657229	0.740189	0.443742	0
LOC115918856	GINS4	DNA replication complex GINS protein SLD5-like	LOC105439879	NLRC4	NLR family CARD domain-containing protein 4-like	-0.0295742	0	0.716997	0.789517	-0.362475	0
LOC100892048	SPIDR	DNA repair-scaffolding protein	LOC115926471	TRIM33	E3 ubiquitin-protein ligase TRIM33-like	0	0	0.53466	0.633274	-0.620908	0
LOC115918856	GINS4	DNA replication complex GINS protein SLD5-like	LOC100891873	MRC2	C-type mannose receptor 2	-0.123724	0	0.228499	0.322277	-1.20423	0
LOC115918856	GINS4	DNA replication complex GINS protein SLD5-like	LOC100893003	TRIM8	E3 ubiquitin-protein ligase TRIM8-like	0.38353	0	0.0611028	0.106049	1.87275	0
LOC115918856	GINS4	DNA replication complex GINS protein SLD5-like	LOC115921571	TRIM71	E3 ubiquitin-protein ligase TRIM71-like	0	0	0.467136	0.570672	-0.727148	0
LOC115918856	GINS4	DNA replication complex GINS protein SLD5-like	LOC115921568	TRIM71_2	E3 ubiquitin-protein ligase TRIM71-like	0	0	0.366887	0.472146	-0.90232	0
LOC115918856	GINS4	DNA replication complex GINS protein SLD5-like	LOC115926471	TRIM33	E3 ubiquitin-protein ligase TRIM33-like	0	0	0.345226	0.449861	0.943891	0
LOC115918856	GINS4	DNA replication complex GINS protein SLD5-like	LOC115928899	TRIM33	E3 ubiquitin-protein ligase TRIM33-like	-0.165655	0	0.46622	0.569802	-0.728643	0
LOC115918856	GINS4	DNA replication complex GINS protein SLD5-like	LOC591350	TRIM23	tripartite motif containing 23	0	0	0.517865	0.617986	-0.64664	0
LOC115918856	GINS4	DNA replication complex GINS protein SLD5-like	LOC105441987	MID1_2	E3 ubiquitin-protein ligase Midline-1-like	0	0	0.81571	0.867134	0.233066	0
LOC115918856	GINS4	DNA replication complex GINS protein SLD5-like	LOC593824	MID1_1	E3 ubiquitin-protein ligase Midline-1	0.0443849	0	0.784137	0.842829	0.273932	0
LOC115918856	GINS4	DNA replication complex GINS protein SLD5-like	LOC756350	PPIL2	RING-type E3 ubiquitin-protein ligase PPIL2	-0.0394404	0	0.671277	0.751941	-0.424395	0
LOC115918856	GINS4	DNA replication complex GINS protein SLD5-like	LOC100891007	RNF24	RING finger protein 24	-0.0352322	0	0.867236	0.905843	-0.16717	0
LOC115918856	GINS4	DNA replication complex GINS protein SLD5-like	LOC115926895	HERC4	probable E3 ubiquitin-protein ligase HERC4	-0.0918653	0	0.52289	0.622572	-0.638897	0
LOC115918856	GINS4	DNA replication complex GINS protein SLD5-like	LOC115926496	RNF207	RING finger protein 207-like	-0.195252	0	0.39833	0.503815	-0.844607	0
LOC100892048	SPIDR	DNA repair-scaffolding protein	LOC115921568	TRIM71_2	E3 ubiquitin-protein ligase TRIM71-like	0	0	0.444198	0.548766	-0.765124	0
LOC115918856	GINS4	DNA replication complex GINS protein SLD5-like	LOC100893621	RGLG4	E3 ubiquitin-protein ligase RGLG4	-0.00137339	0	0.962957	0.974508	-0.0464438	0
LOC115918856	GINS4	DNA replication complex GINS protein SLD5-like	LOC582133	RFWD3	ring finger and WD repeat domain 3	0.198079	0	0.0627042	0.108444	1.86128	0
LOC115918856	GINS4	DNA replication complex GINS protein SLD5-like	LOC105447247	MYCBP2	E3 ubiquitin-protein ligase MYCBP2-like	0.128911	0	0.121586	0.190735	1.54815	0
LOC115918856	GINS4	DNA replication complex GINS protein SLD5-like	LOC115924440	MIB2_1	E3 ubiquitin-protein ligase MIB2-like	0.0884238	0	0.478111	0.581024	0.709343	0
LOC591288	TOP3B	DNA topoisomerase III beta	LOC115921568	TRIM71_2	E3 ubiquitin-protein ligase TRIM71-like	0	0	0.000137525	0.000425969	3.81258	0
LOC115918856	GINS4	DNA replication complex GINS protein SLD5-like	LOC583350	MIB2_4	E3 ubiquitin-protein ligase MIB2	-0.0516802	0	0.709799	0.783662	-0.372126	0
LOC115918856	GINS4	DNA replication complex GINS protein SLD5-like	LOC100892428	MIB2	E3 ubiquitin-protein ligase MIB2	0.133686	0	0.0929299	0.151891	1.68014	0
LOC100892048	SPIDR	DNA repair-scaffolding protein	LOC115921571	TRIM71	E3 ubiquitin-protein ligase TRIM71-like	0	0	0.0407091	0.0745766	2.04648	0
LOC591288	TOP3B	DNA topoisomerase III beta	LOC115921571	TRIM71	E3 ubiquitin-protein ligase TRIM71-like	0	0	0.00107658	0.00285477	3.26971	0
LOC115918856	GINS4	DNA replication complex GINS protein SLD5-like	LOC755085	LNX	E3 ubiquitin-protein ligase LNX	0.102881	0	0.272784	0.372298	1.09667	0
LOC115918856	GINS4	DNA replication complex GINS protein SLD5-like	LOC100889465	COP1	COP1 E3 ubiquitin ligase	0.0147246	0	0.928254	0.950073	0.0900419	0
LOC115918856	GINS4	DNA replication complex GINS protein SLD5-like	LOC577869	MKRN1	probable E3 ubiquitin-protein ligase makorin-1	0.0862988	0	0.886975	0.920333	0.142133	0
LOC583635	LIG1	DNA ligase 1	LOC115927274	TRIM45_4	tripartite motif-containing protein 45-lik	0	0	0.617495	0.706406	0.499404	0
LOC591288	TOP3B	DNA topoisomerase III beta	LOC105446542	TRIM45	tripartite motif-containing protein 45-like	0.041674	0	0.661746	0.743979	0.437504	0
LOC592140	DNA2	DNA replication helicase/nuclease 2	LOC115921568	TRIM71_2	E3 ubiquitin-protein ligase TRIM71-like	0	0	0.831012	0.878766	0.213403	0
LOC115918372	RABGEF1	rab5 GDP/GTP exchange factor-like	LOC583350	MIB2_4	E3 ubiquitin-protein ligase MIB2	0.143113	0	0.168034	0.250105	1.37855	0
LOC115918372	RABGEF1	rab5 GDP/GTP exchange factor-like	LOC576318	RanBP2	E3 SUMO-protein ligase RanBP2	-0.0152471	0	0.861844	0.901862	-0.174028	0
LOC115918372	RABGEF1	rab5 GDP/GTP exchange factor-like	LOC115926895	HERC4	probable E3 ubiquitin-protein ligase HERC4	0.152994	0	0.214627	0.306158	1.24094	0
LOC115918372	RABGEF1	rab5 GDP/GTP exchange factor-like	LOC577869	MKRN1	probable E3 ubiquitin-protein ligase makorin-1	-0.0476134	0	0.66081	0.743191	-0.438795	0
LOC115918372	RABGEF1	rab5 GDP/GTP exchange factor-like	LOC100889465	COP1	COP1 E3 ubiquitin ligase	0.0893665	0	0.525441	0.624895	0.634981	0
LOC115918372	RABGEF1	rab5 GDP/GTP exchange factor-like	LOC755085	LNX	E3 ubiquitin-protein ligase LNX	-0.0315828	0	0.705038	0.779786	-0.378528	0
LOC115918372	RABGEF1	rab5 GDP/GTP exchange factor-like	LOC100891096	MIB2_5	E3 ubiquitin-protein ligase MIB2	0.105821	0	0.188408	0.274985	1.3153	0
LOC115918372	RABGEF1	rab5 GDP/GTP exchange factor-like	LOC100892428	MIB2	E3 ubiquitin-protein ligase MIB2	-0.00194219	0	0.839844	0.88541	-0.202093	0
LOC115918372	RABGEF1	rab5 GDP/GTP exchange factor-like	LOC115924440	MIB2_1	E3 ubiquitin-protein ligase MIB2-like	0.0776473	0	0.640537	0.726107	0.466948	0
LOC588374	CHD1L	chromodomain-helicase-DNA-binding protein 1-like	LOC584347	TRAFD1	TRAF-type zinc finger domain containing 1	-0.0163691	0	0.929819	0.951188	-0.0880722	0
LOC115918372	RABGEF1	rab5 GDP/GTP exchange factor-like	LOC105447247	MYCBP2	E3 ubiquitin-protein ligase MYCBP2-like	-0.0738526	0	0.369059	0.474364	-0.898238	0
LOC115918372	RABGEF1	rab5 GDP/GTP exchange factor-like	LOC582133	RFWD3	ring finger and WD repeat domain 3	-0.04291	0	0.627419	0.714921	-0.485363	0
LOC115918372	RABGEF1	rab5 GDP/GTP exchange factor-like	LOC100893621	RGLG4	E3 ubiquitin-protein ligase RGLG4	0.0144195	0	0.899699	0.929612	0.126042	0
LOC115918372	RABGEF1	rab5 GDP/GTP exchange factor-like	LOC115926496	RNF207	RING finger protein 207-like	-0.237959	0	0.284126	0.384783	-1.0711	0
LOC115918372	RABGEF1	rab5 GDP/GTP exchange factor-like	LOC100891007	RNF24	RING finger protein 24	0.199504	0	0.0886354	0.145891	1.70264	0
LOC115918372	RABGEF1	rab5 GDP/GTP exchange factor-like	LOC115928526	ATG10	ubiquitin-like-conjugating enzyme ATG10	-0.224158	0	0.19888	0.287539	-1.28475	0
LOC115918372	RABGEF1	rab5 GDP/GTP exchange factor-like	LOC586721	UBE2O	ubiquitin conjugating enzyme E2 O	0.129826	0	0.121401	0.19049	1.54892	0
LOC115918372	RABGEF1	rab5 GDP/GTP exchange factor-like	LOC105437801	SELP	P-selectin	-0.170615	0	0.239736	0.335192	-1.17565	0
LOC115918372	RABGEF1	rab5 GDP/GTP exchange factor-like	LOC100892710	IFIH1	interferon-induced helicase C domain-containing protein 1	-0.0294707	0	0.90208	0.93133	-0.123034	0
LOC588374	CHD1L	chromodomain-helicase-DNA-binding protein 1-like	LOC105438617	TLR3	toll-like receptor 3	-0.0993583	0	0.0638604	0.110165	-1.85315	0
LOC588374	CHD1L	chromodomain-helicase-DNA-binding protein 1-like	LOC577426	ATF2	cyclic AMP-dependent transcription factor ATF-2	0.108433	0	0.0278726	0.0535325	2.19908	0
LOC588374	CHD1L	chromodomain-helicase-DNA-binding protein 1-like	GATAc	GATAc	GATA binding protein 3	-0.0246805	0	0.237126	0.332207	-1.1822	0
LOC588374	CHD1L	chromodomain-helicase-DNA-binding protein 1-like	LOC100892059	TCF20	transcription factor 20	-0.043418	0	0.536134	0.634616	-0.618669	0
LOC588374	CHD1L	chromodomain-helicase-DNA-binding protein 1-like	LOC115926833	TRIM2	tripartite motif-containing protein 2-like	0.105771	0	0.0671018	0.114957	1.83099	0
LOC588374	CHD1L	chromodomain-helicase-DNA-binding protein 1-like	LOC100892505	TRIM45	tripartite motif-containing protein 45	0.121346	0	0.0809905	0.135077	1.74497	0
LOC588374	CHD1L	chromodomain-helicase-DNA-binding protein 1-like	LOC105447634	TRIM45_1	tripartite motif-containing protein 45-like	-0.120868	0	0.247046	0.343516	-1.15755	0
LOC588374	CHD1L	chromodomain-helicase-DNA-binding protein 1-like	LOC115921837	TRIM45_5	tripartite motif-containing protein 45-like	0.0717332	0	0.506111	0.607175	0.664905	0
LOC588374	CHD1L	chromodomain-helicase-DNA-binding protein 1-like	LOC105445175	TRIM45_7	tripartite motif-containing protein 45-like	0.106495	0	0.40716	0.512561	0.828902	0
LOC588374	CHD1L	chromodomain-helicase-DNA-binding protein 1-like	LOC115927274	TRIM45_4	tripartite motif-containing protein 45-lik	0	0	0.164248	0.245413	-1.39093	0
LOC588374	CHD1L	chromodomain-helicase-DNA-binding protein 1-like	LOC105436918	TRIM45_3	tripartite motif-containing protein 45-like	0.0172553	0	0.44239	0.547023	0.768164	0
LOC588374	CHD1L	chromodomain-helicase-DNA-binding protein 1-like	LOC590689	TRIM59	tripartite motif-containing protein 59-like	-0.00611555	0	0.920529	0.944597	0.0997671	0
LOC588374	CHD1L	chromodomain-helicase-DNA-binding protein 1-like	LOC100887974	NGFR	tumor necrosis factor receptor superfamily member 16	-0.0167593	0	0.789385	0.846903	-0.267109	0
LOC588374	CHD1L	chromodomain-helicase-DNA-binding protein 1-like	LOC100894053	EDA2R	tumor necrosis factor receptor superfamily member 27	-0.0273551	0	0.835745	0.882335	-0.207339	0
LOC100892048	SPIDR	DNA repair-scaffolding protein	LOC115927274	TRIM45_4	tripartite motif-containing protein 45-lik	0	0	0.0631637	0.109128	1.85804	0
LOC115918372	RABGEF1	rab5 GDP/GTP exchange factor-like	LOC756350	PPIL2	RING-type E3 ubiquitin-protein ligase PPIL2	0.151478	0	0.167691	0.249678	1.37966	0
LOC115918372	RABGEF1	rab5 GDP/GTP exchange factor-like	LOC593824	MID1_1	E3 ubiquitin-protein ligase Midline-1	-0.00928329	0	0.993617	0.995632	0.00799956	0
LOC115918372	RABGEF1	rab5 GDP/GTP exchange factor-like	LOC105438878	NLRC5_3	protein NLRC5-like	0.0425669	0	0.658792	0.741497	0.441581	0
LOC115918372	RABGEF1	rab5 GDP/GTP exchange factor-like	LOC754090	NLRP12	NACHT, LRR and PYD domains-containing protein 12	0	0	0.665246	0.746907	-0.432681	0
LOC115918372	RABGEF1	rab5 GDP/GTP exchange factor-like	LOC100892902	NLRP12_3	NACHT, LRR and PYD domains-containing protein 12	0	0	0.544906	0.642546	0.605411	0
LOC115918372	RABGEF1	rab5 GDP/GTP exchange factor-like	LOC105439149	NLRP12_5	NACHT, LRR and PYD domains-containing protein 12-like	-0.271069	0	0.22401	0.317086	-1.21594	0
LOC115918372	RABGEF1	rab5 GDP/GTP exchange factor-like	LOC115927235	NLRP12_1	NACHT, LRR and PYD domains-containing protein 12-like	-0.17945	0	0.195892	0.283979	-1.29334	0
LOC115918372	RABGEF1	rab5 GDP/GTP exchange factor-like	LOC105438814	NLRP12_2	NACHT, LRR and PYD domains-containing protein 12-like	-0.213259	0	0.113775	0.180337	-1.58145	0
LOC115918372	RABGEF1	rab5 GDP/GTP exchange factor-like	LOC105439868	NLRP12_4	NACHT, LRR and PYD domains-containing protein 12-like	0.0658238	0	0.319346	0.422712	0.995802	0
LOC115918372	RABGEF1	rab5 GDP/GTP exchange factor-like	LOC105437986	NLRP3_1	NACHT, LRR and PYD domains-containing protein 3-like	-0.167925	0	0.379048	0.484505	-0.879652	0
LOC115918372	RABGEF1	rab5 GDP/GTP exchange factor-like	LOC115924215	NLRP3_3	NACHT, LRR and PYD domains-containing protein 3-like	0	0	0.252019	0.34913	-1.14546	0
LOC115918372	RABGEF1	rab5 GDP/GTP exchange factor-like	LOC115921239	NLRP3_2	NACHT, LRR and PYD domains-containing protein 3-like	-0.937479	0	0.509386	0.610207	-0.659794	0
LOC100892048	SPIDR	DNA repair-scaffolding protein	LOC590689	TRIM59	tripartite motif-containing protein 59-like	-0.180406	0	0.436367	0.541204	-0.778343	0
LOC100892048	SPIDR	DNA repair-scaffolding protein	LOC100887974	NGFR	tumor necrosis factor receptor superfamily member 16	0.0578005	0	0.569376	0.664387	0.568971	0
LOC115918372	RABGEF1	rab5 GDP/GTP exchange factor-like	LOC105446137	NLRP5	NACHT, LRR and PYD domains-containing protein 5-like	0.0378758	0	0.207042	0.29724	1.26174	0
LOC115918372	RABGEF1	rab5 GDP/GTP exchange factor-like	LOC105442412	NLRP6_2	NACHT, LRR and PYD domains-containing protein 6-like	-0.294631	0	0.286493	0.387361	-1.06585	0
LOC100892048	SPIDR	DNA repair-scaffolding protein	LOC100892059	TCF20	transcription factor 20	-0.0238087	0	0.854566	0.896455	-0.183296	0
LOC115918372	RABGEF1	rab5 GDP/GTP exchange factor-like	LOC105441987	MID1_2	E3 ubiquitin-protein ligase Midline-1-like	0	0	0.836539	0.882927	0.206322	0
LOC115918372	RABGEF1	rab5 GDP/GTP exchange factor-like	LOC115928437	NLRC5_1	protein NLRC5-like	0.0313851	0	0.816171	0.867485	0.232473	0
LOC115918372	RABGEF1	rab5 GDP/GTP exchange factor-like	LOC591350	TRIM23	tripartite motif containing 23	0	0	0.450198	0.554531	-0.755085	0
LOC115918372	RABGEF1	rab5 GDP/GTP exchange factor-like	LOC115928899	TRIM33	E3 ubiquitin-protein ligase TRIM33-like	-0.00409863	0	0.999066	0.999359	-0.00117065	0
LOC115918372	RABGEF1	rab5 GDP/GTP exchange factor-like	LOC115926471	TRIM33	E3 ubiquitin-protein ligase TRIM33-like	0	0	0.35263	0.457527	-0.9295	0
LOC100892048	SPIDR	DNA repair-scaffolding protein	LOC105436918	TRIM45_3	tripartite motif-containing protein 45-like	0.0198143	0	0.793343	0.849976	0.261972	0
LOC115918372	RABGEF1	rab5 GDP/GTP exchange factor-like	LOC115921568	TRIM71_2	E3 ubiquitin-protein ligase TRIM71-like	0	0	0.534097	0.632767	0.621764	0
LOC115918372	RABGEF1	rab5 GDP/GTP exchange factor-like	LOC115921571	TRIM71	E3 ubiquitin-protein ligase TRIM71-like	0	0	0.228987	0.32284	1.20297	0
LOC100892048	SPIDR	DNA repair-scaffolding protein	LOC100892505	TRIM45	tripartite motif-containing protein 45	-0.0309314	0	0.784471	0.84309	-0.273498	0
LOC115918372	RABGEF1	rab5 GDP/GTP exchange factor-like	LOC100893003	TRIM8	E3 ubiquitin-protein ligase TRIM8-like	0.167683	0	0.395223	0.500719	0.850184	0
LOC115918372	RABGEF1	rab5 GDP/GTP exchange factor-like	LOC100891873	MRC2	C-type mannose receptor 2	-0.00735828	0	0.85687	0.898166	-0.18036	0
LOC115918372	RABGEF1	rab5 GDP/GTP exchange factor-like	LOC115921072	NLRC4	NLR family CARD domain-containing protein 4-like	-0.0861457	0	0.622404	0.710621	-0.492447	0
LOC115918372	RABGEF1	rab5 GDP/GTP exchange factor-like	LOC105439879	NLRC4	NLR family CARD domain-containing protein 4-like	0.00132021	0	0.953908	0.968172	0.0578002	0
LOC115918372	RABGEF1	rab5 GDP/GTP exchange factor-like	LOC105438879	NLRC5_6	protein NLRC5-like	0	0	0.736149	0.804987	0.336957	0
LOC115918372	RABGEF1	rab5 GDP/GTP exchange factor-like	LOC105438431	NLRC5_2	protein NLRC5-like	0.133497	0	0.133411	0.206222	1.50079	0
LOC100892048	SPIDR	DNA repair-scaffolding protein	LOC115926833	TRIM2	tripartite motif-containing protein 2-like	0.0138698	0	0.80464	0.858681	0.247347	0
LOC588374	CHD1L	chromodomain-helicase-DNA-binding protein 1-like	LOC578285	RIGI_1	probable ATP-dependent RNA helicase DDX58	0.000312113	0	0.906172	0.934293	0.117869	0
LOC115918372	RABGEF1	rab5 GDP/GTP exchange factor-like	LOC115927261	NLRP6_1	NACHT, LRR and PYD domains-containing protein 6-like	-0.0346548	0	0.535282	0.633838	-0.619963	0
LOC100892048	SPIDR	DNA repair-scaffolding protein	LOC115921837	TRIM45_5	tripartite motif-containing protein 45-like	0.192198	0	0.272856	0.372377	1.09651	0
LOC588374	CHD1L	chromodomain-helicase-DNA-binding protein 1-like	LOC115928526	ATG10	ubiquitin-like-conjugating enzyme ATG10	-0.137997	0	0.25092	0.347892	-1.14812	0
LOC588374	CHD1L	chromodomain-helicase-DNA-binding protein 1-like	LOC576318	RanBP2	E3 SUMO-protein ligase RanBP2	0.134632	0	0.0813637	0.135609	1.74283	0
LOC588374	CHD1L	chromodomain-helicase-DNA-binding protein 1-like	LOC115926895	HERC4	probable E3 ubiquitin-protein ligase HERC4	0.0970798	0	0.322441	0.425977	0.989454	0
LOC588374	CHD1L	chromodomain-helicase-DNA-binding protein 1-like	LOC577869	MKRN1	probable E3 ubiquitin-protein ligase makorin-1	-0.0415492	0	0.486487	0.588901	-0.695906	0
LOC588374	CHD1L	chromodomain-helicase-DNA-binding protein 1-like	LOC100889465	COP1	COP1 E3 ubiquitin ligase	-0.0773926	0	0.380148	0.485614	-0.877625	0
LOC588374	CHD1L	chromodomain-helicase-DNA-binding protein 1-like	LOC115923425	RIGI_2	probable ATP-dependent RNA helicase DDX58	0.0697557	0	0.39546	0.500958	0.849757	0
LOC588374	CHD1L	chromodomain-helicase-DNA-binding protein 1-like	LOC755085	LNX	E3 ubiquitin-protein ligase LNX	-0.0754154	0	0.145522	0.221812	-1.45553	0
LOC588374	CHD1L	chromodomain-helicase-DNA-binding protein 1-like	LOC100891096	MIB2_5	E3 ubiquitin-protein ligase MIB2	0.0686759	0	0.0613349	0.106396	1.87107	0
LOC588374	CHD1L	chromodomain-helicase-DNA-binding protein 1-like	LOC583350	MIB2_4	E3 ubiquitin-protein ligase MIB2	0.0352275	0	0.605735	0.696247	0.516171	0
LOC588374	CHD1L	chromodomain-helicase-DNA-binding protein 1-like	LOC115924440	MIB2_1	E3 ubiquitin-protein ligase MIB2-like	0.131357	0	0.110313	0.175688	1.59679	0
LOC588374	CHD1L	chromodomain-helicase-DNA-binding protein 1-like	LOC105447247	MYCBP2	E3 ubiquitin-protein ligase MYCBP2-like	-0.0524164	0	0.295449	0.397101	-1.04624	0
LOC588374	CHD1L	chromodomain-helicase-DNA-binding protein 1-like	LOC582133	RFWD3	ring finger and WD repeat domain 3	0.0380833	0	0.458061	0.56206	0.742043	0
LOC588374	CHD1L	chromodomain-helicase-DNA-binding protein 1-like	LOC586721	UBE2O	ubiquitin conjugating enzyme E2 O	0.0609021	0	0.32578	0.429508	0.98265	0
LOC588374	CHD1L	chromodomain-helicase-DNA-binding protein 1-like	LOC105437801	SELP	P-selectin	0.174389	0	0.0418094	0.0763314	2.03541	0
LOC588374	CHD1L	chromodomain-helicase-DNA-binding protein 1-like	LOC100892710	IFIH1	interferon-induced helicase C domain-containing protein 1	-0.1626	0	0.27599	0.375837	-1.08937	0
LOC591288	TOP3B	DNA topoisomerase III beta	LOC105445175	TRIM45_7	tripartite motif-containing protein 45-like	0.262042	0	0.239523	0.334948	1.17618	0
LOC100892048	SPIDR	DNA repair-scaffolding protein	LOC105446542	TRIM45	tripartite motif-containing protein 45-like	0.0146633	0	0.681023	0.76006	0.411067	0
LOC591288	TOP3B	DNA topoisomerase III beta	LOC115927274	TRIM45_4	tripartite motif-containing protein 45-lik	0	0	0.200236	0.289161	1.28088	0
LOC591288	TOP3B	DNA topoisomerase III beta	LOC105436918	TRIM45_3	tripartite motif-containing protein 45-like	-0.0572831	0	0.6071	0.697439	-0.514217	0
LOC591288	TOP3B	DNA topoisomerase III beta	LOC590689	TRIM59	tripartite motif-containing protein 59-like	-0.203835	0	0.487285	0.589647	-0.694634	0
LOC591288	TOP3B	DNA topoisomerase III beta	LOC100887974	NGFR	tumor necrosis factor receptor superfamily member 16	-0.0872913	0	0.512077	0.61269	-0.655607	0
LOC100892048	SPIDR	DNA repair-scaffolding protein	LOC105445175	TRIM45_7	tripartite motif-containing protein 45-like	0.0958167	0	0.613682	0.703125	0.504825	0
LOC591288	TOP3B	DNA topoisomerase III beta	LOC100894053	EDA2R	tumor necrosis factor receptor superfamily member 27	0.194912	0	0.117928	0.185883	1.56353	0
LOC588374	CHD1L	chromodomain-helicase-DNA-binding protein 1-like	LOC583034	UBR3	ubiquitin protein ligase E3 component n-recognin 3	-0.10584	0	0.202918	0.292352	-1.27328	0
LOC588374	CHD1L	chromodomain-helicase-DNA-binding protein 1-like	LOC115926496	RNF207	RING finger protein 207-like	-0.250326	0	0.0776337	0.130273	-1.76458	0
LOC588374	CHD1L	chromodomain-helicase-DNA-binding protein 1-like	LOC754090	NLRP12	NACHT, LRR and PYD domains-containing protein 12	0	0	0.632544	0.719309	-0.47815	0
LOC588374	CHD1L	chromodomain-helicase-DNA-binding protein 1-like	LOC100892902	NLRP12_3	NACHT, LRR and PYD domains-containing protein 12	0	0	0.759546	0.823551	-0.306077	0
LOC588374	CHD1L	chromodomain-helicase-DNA-binding protein 1-like	LOC105439149	NLRP12_5	NACHT, LRR and PYD domains-containing protein 12-like	-0.132998	0	0.457922	0.561928	-0.742274	0
LOC588374	CHD1L	chromodomain-helicase-DNA-binding protein 1-like	LOC115927235	NLRP12_1	NACHT, LRR and PYD domains-containing protein 12-like	-0.00334806	0	0.965331	0.976143	-0.0434643	0
LOC588374	CHD1L	chromodomain-helicase-DNA-binding protein 1-like	LOC105438814	NLRP12_2	NACHT, LRR and PYD domains-containing protein 12-like	0.0128948	0	0.876099	0.912365	0.155916	0
LOC588374	CHD1L	chromodomain-helicase-DNA-binding protein 1-like	LOC105439868	NLRP12_4	NACHT, LRR and PYD domains-containing protein 12-like	-0.0302587	0	0.382523	0.488001	-0.873256	0
LOC588374	CHD1L	chromodomain-helicase-DNA-binding protein 1-like	LOC105437986	NLRP3_1	NACHT, LRR and PYD domains-containing protein 3-like	0.0765147	0	0.520541	0.62043	0.642512	0
LOC588374	CHD1L	chromodomain-helicase-DNA-binding protein 1-like	LOC115924215	NLRP3_3	NACHT, LRR and PYD domains-containing protein 3-like	0	0	0.0844909	0.140054	1.7252	0
LOC588374	CHD1L	chromodomain-helicase-DNA-binding protein 1-like	LOC115921239	NLRP3_2	NACHT, LRR and PYD domains-containing protein 3-like	0.595376	0	0.416295	0.521582	0.812865	0
LOC588374	CHD1L	chromodomain-helicase-DNA-binding protein 1-like	LOC105446137	NLRP5	NACHT, LRR and PYD domains-containing protein 5-like	0.00629157	0	0.478435	0.581328	0.708821	0
LOC588374	CHD1L	chromodomain-helicase-DNA-binding protein 1-like	LOC105442412	NLRP6_2	NACHT, LRR and PYD domains-containing protein 6-like	-0.207073	0	0.243827	0.339858	-1.16547	0
LOC588374	CHD1L	chromodomain-helicase-DNA-binding protein 1-like	LOC115927261	NLRP6_1	NACHT, LRR and PYD domains-containing protein 6-like	-0.0809826	0	0.15375	0.232249	-1.42641	0
LOC588374	CHD1L	chromodomain-helicase-DNA-binding protein 1-like	LOC115922335	NLRP6_3	NACHT, LRR and PYD domains-containing protein 6-like	-0.0892881	0	0.569412	0.664418	-0.568918	0
LOC588374	CHD1L	chromodomain-helicase-DNA-binding protein 1-like	LOC105441555	RIGI_3	probable ATP-dependent RNA helicase DDX58	-0.0634987	0	0.581351	0.674972	-0.551412	0
LOC588374	CHD1L	chromodomain-helicase-DNA-binding protein 1-like	LOC105438878	NLRC5_3	protein NLRC5-like	-0.0288581	0	0.593099	0.685272	-0.53435	0
LOC588374	CHD1L	chromodomain-helicase-DNA-binding protein 1-like	LOC100891007	RNF24	RING finger protein 24	0.0708305	0	0.338503	0.442859	0.957126	0
LOC588374	CHD1L	chromodomain-helicase-DNA-binding protein 1-like	LOC115928437	NLRC5_1	protein NLRC5-like	0.0663843	0	0.558952	0.65513	0.584399	0
LOC588374	CHD1L	chromodomain-helicase-DNA-binding protein 1-like	LOC756350	PPIL2	RING-type E3 ubiquitin-protein ligase PPIL2	0.0221442	0	0.673667	0.753933	0.421121	0
LOC588374	CHD1L	chromodomain-helicase-DNA-binding protein 1-like	LOC593824	MID1_1	E3 ubiquitin-protein ligase Midline-1	-0.192986	0	0.066829	0.114557	-1.83282	0
LOC588374	CHD1L	chromodomain-helicase-DNA-binding protein 1-like	LOC105441987	MID1_2	E3 ubiquitin-protein ligase Midline-1-like	0	0	0.712462	0.785835	-0.368551	0
LOC588374	CHD1L	chromodomain-helicase-DNA-binding protein 1-like	LOC591350	TRIM23	tripartite motif containing 23	0	0	0.210048	0.300786	-1.25343	0
LOC588374	CHD1L	chromodomain-helicase-DNA-binding protein 1-like	LOC115928899	TRIM33	E3 ubiquitin-protein ligase TRIM33-like	0.0458977	0	0.736424	0.805206	0.336593	0
LOC588374	CHD1L	chromodomain-helicase-DNA-binding protein 1-like	LOC115926471	TRIM33	E3 ubiquitin-protein ligase TRIM33-like	0	0	0.00717856	0.0160148	2.68845	0
LOC588374	CHD1L	chromodomain-helicase-DNA-binding protein 1-like	LOC115921568	TRIM71_2	E3 ubiquitin-protein ligase TRIM71-like	0	0	0.626622	0.714237	-0.486487	0
LOC588374	CHD1L	chromodomain-helicase-DNA-binding protein 1-like	LOC115921571	TRIM71	E3 ubiquitin-protein ligase TRIM71-like	0	0	0.713543	0.786707	-0.367102	0
LOC588374	CHD1L	chromodomain-helicase-DNA-binding protein 1-like	LOC100893003	TRIM8	E3 ubiquitin-protein ligase TRIM8-like	0.0857522	0	0.635887	0.722151	0.473457	0
LOC588374	CHD1L	chromodomain-helicase-DNA-binding protein 1-like	LOC100891873	MRC2	C-type mannose receptor 2	-0.0754206	0	0.271884	0.371304	-1.09873	0
LOC588374	CHD1L	chromodomain-helicase-DNA-binding protein 1-like	LOC105439879	NLRC4	NLR family CARD domain-containing protein 4-like	-0.0764974	0	0.0638293	0.11012	-1.85337	0
LOC588374	CHD1L	chromodomain-helicase-DNA-binding protein 1-like	LOC105438879	NLRC5_6	protein NLRC5-like	0	0	0.745046	0.81205	-0.325178	0
LOC588374	CHD1L	chromodomain-helicase-DNA-binding protein 1-like	LOC105438431	NLRC5_2	protein NLRC5-like	-0.0446967	0	0.543825	0.64157	-0.607039	0
LOC100892048	SPIDR	DNA repair-scaffolding protein	GATAc	GATAc	GATA binding protein 3	-0.0378723	0	0.338313	0.442659	-0.957505	0
LOC100892048	SPIDR	DNA repair-scaffolding protein	LOC100892902	NLRP12_3	NACHT, LRR and PYD domains-containing protein 12	0	0	0.407963	0.513356	-0.827483	0
LOC586401	PRIM1	DNA primase subunit 1	LOC105445175	TRIM45_7	tripartite motif-containing protein 45-like	-0.159307	0	0.184142	0.269828	-1.32811	0
LOC586401	PRIM1	DNA primase subunit 1	LOC115926833	TRIM2	tripartite motif-containing protein 2-like	0.0736575	0	0.509306	0.610131	0.659919	0
LOC586401	PRIM1	DNA primase subunit 1	LOC100892505	TRIM45	tripartite motif-containing protein 45	-0.118568	0	0.196216	0.284365	-1.29241	0
LOC586401	PRIM1	DNA primase subunit 1	LOC105447634	TRIM45_1	tripartite motif-containing protein 45-like	-0.0772737	0	0.479829	0.582642	-0.706578	0
LOC586401	PRIM1	DNA primase subunit 1	LOC115921837	TRIM45_5	tripartite motif-containing protein 45-like	0.0648729	0	0.498506	0.600115	0.676843	0
LOC591288	TOP3B	DNA topoisomerase III beta	LOC100892710	IFIH1	interferon-induced helicase C domain-containing protein 1	-0.16553	0	0.559649	0.65575	-0.583363	0
LOC586401	PRIM1	DNA primase subunit 1	LOC105446542	TRIM45	tripartite motif-containing protein 45-like	-0.0179846	0	0.522959	0.622634	-0.638791	0
LOC586401	PRIM1	DNA primase subunit 1	LOC105446137	NLRP5	NACHT, LRR and PYD domains-containing protein 5-like	0.0295357	0	0.199632	0.288438	1.2826	0
LOC586401	PRIM1	DNA primase subunit 1	LOC115927274	TRIM45_4	tripartite motif-containing protein 45-lik	0	0	0.230309	0.32437	-1.19956	0
LOC586401	PRIM1	DNA primase subunit 1	LOC105436918	TRIM45_3	tripartite motif-containing protein 45-like	-0.0397332	0	0.576844	0.671006	-0.558	0
LOC586401	PRIM1	DNA primase subunit 1	LOC590689	TRIM59	tripartite motif-containing protein 59-like	0.0359389	0	0.653156	0.736775	0.449382	0
LOC591288	TOP3B	DNA topoisomerase III beta	LOC576318	RanBP2	E3 SUMO-protein ligase RanBP2	0.262909	0	0.116915	0.184535	1.56786	0
LOC100892048	SPIDR	DNA repair-scaffolding protein	LOC105442412	NLRP6_2	NACHT, LRR and PYD domains-containing protein 6-like	-0.106377	0	0.693433	0.770292	-0.3942	0
LOC586401	PRIM1	DNA primase subunit 1	GATAc	GATAc	GATA binding protein 3	0.0150901	0	0.450027	0.554369	0.75537	0
LOC586401	PRIM1	DNA primase subunit 1	LOC115927261	NLRP6_1	NACHT, LRR and PYD domains-containing protein 6-like	-0.0397135	0	0.369742	0.475064	-0.896956	0
LOC586401	PRIM1	DNA primase subunit 1	LOC105441555	RIGI_3	probable ATP-dependent RNA helicase DDX58	-0.0316977	0	0.827476	0.876093	-0.21794	0
LOC586401	PRIM1	DNA primase subunit 1	LOC115923425	RIGI_2	probable ATP-dependent RNA helicase DDX58	0.0428281	0	0.525795	0.62522	0.634438	0
LOC100892048	SPIDR	DNA repair-scaffolding protein	LOC105441555	RIGI_3	probable ATP-dependent RNA helicase DDX58	-0.07051	0	0.603959	0.694713	-0.518716	0
LOC100892048	SPIDR	DNA repair-scaffolding protein	LOC115922335	NLRP6_3	NACHT, LRR and PYD domains-containing protein 6-like	0.0315164	0	0.89713	0.927738	0.129288	0
LOC586401	PRIM1	DNA primase subunit 1	LOC578285	RIGI_1	probable ATP-dependent RNA helicase DDX58	-0.00472347	0	0.930682	0.951805	0.0869864	0
LOC586401	PRIM1	DNA primase subunit 1	LOC584347	TRAFD1	TRAF-type zinc finger domain containing 1	0.0933086	0	0.0827191	0.13754	1.73512	0
LOC100892048	SPIDR	DNA repair-scaffolding protein	LOC115927261	NLRP6_1	NACHT, LRR and PYD domains-containing protein 6-like	-0.0548601	0	0.438964	0.543715	-0.773943	0
LOC586401	PRIM1	DNA primase subunit 1	LOC577426	ATF2	cyclic AMP-dependent transcription factor ATF-2	-0.103288	0	0.0507271	0.090291	-1.95378	0
LOC586401	PRIM1	DNA primase subunit 1	LOC586014	ELF3	ETS-related transcription factor Elf-3	-0.0329153	0	0.16889	0.251163	-1.37578	0
LOC586401	PRIM1	DNA primase subunit 1	LOC100887974	NGFR	tumor necrosis factor receptor superfamily member 16	-0.058979	0	0.261874	0.360189	-1.12197	0
LOC586401	PRIM1	DNA primase subunit 1	LOC100894053	EDA2R	tumor necrosis factor receptor superfamily member 27	0.0815233	0	0.174944	0.258615	1.35649	0
LOC592140	DNA2	DNA replication helicase/nuclease 2	LOC115924440	MIB2_1	E3 ubiquitin-protein ligase MIB2-like	0.00951272	0	0.865165	0.90431	0.169803	0
LOC100892048	SPIDR	DNA repair-scaffolding protein	LOC115927235	NLRP12_1	NACHT, LRR and PYD domains-containing protein 12-like	-0.12543	0	0.35465	0.459612	-0.925607	0
LOC100892048	SPIDR	DNA repair-scaffolding protein	LOC105439149	NLRP12_5	NACHT, LRR and PYD domains-containing protein 12-like	0.291573	0	0.182337	0.26764	1.33359	0
LOC592140	DNA2	DNA replication helicase/nuclease 2	LOC582133	RFWD3	ring finger and WD repeat domain 3	0.0145436	0	0.933841	0.954043	0.0830134	0
LOC592140	DNA2	DNA replication helicase/nuclease 2	LOC100893621	RGLG4	E3 ubiquitin-protein ligase RGLG4	0.0432645	0	0.251094	0.34809	1.1477	0
LOC592140	DNA2	DNA replication helicase/nuclease 2	LOC583034	UBR3	ubiquitin protein ligase E3 component n-recognin 3	0.106668	0	0.260126	0.358236	1.12609	0
LOC592140	DNA2	DNA replication helicase/nuclease 2	LOC115926496	RNF207	RING finger protein 207-like	0.0447115	0	0.858344	0.89927	0.178483	0
LOC592140	DNA2	DNA replication helicase/nuclease 2	LOC100891007	RNF24	RING finger protein 24	-0.0768592	0	0.282636	0.383154	-1.07442	0
LOC592140	DNA2	DNA replication helicase/nuclease 2	LOC756350	PPIL2	RING-type E3 ubiquitin-protein ligase PPIL2	0.0417719	0	0.707727	0.781968	0.374911	0
LOC592140	DNA2	DNA replication helicase/nuclease 2	LOC593824	MID1_1	E3 ubiquitin-protein ligase Midline-1	0.130223	0	0.142406	0.21783	1.46689	0
LOC592140	DNA2	DNA replication helicase/nuclease 2	LOC105441987	MID1_2	E3 ubiquitin-protein ligase Midline-1-like	0	0	0.737653	0.806189	0.334963	0
LOC592140	DNA2	DNA replication helicase/nuclease 2	LOC591350	TRIM23	tripartite motif containing 23	0	0	0.540269	0.63835	-0.612407	0
LOC592140	DNA2	DNA replication helicase/nuclease 2	LOC115928899	TRIM33	E3 ubiquitin-protein ligase TRIM33-like	-0.0885327	0	0.49558	0.59739	-0.68146	0
LOC592140	DNA2	DNA replication helicase/nuclease 2	LOC115926471	TRIM33	E3 ubiquitin-protein ligase TRIM33-like	0	0	0.494697	0.596565	-0.682857	0
LOC592140	DNA2	DNA replication helicase/nuclease 2	LOC105447247	MYCBP2	E3 ubiquitin-protein ligase MYCBP2-like	0.0569138	0	0.246382	0.342762	1.15918	0
LOC592140	DNA2	DNA replication helicase/nuclease 2	LOC583350	MIB2_4	E3 ubiquitin-protein ligase MIB2	0.0251474	0	0.542087	0.639995	0.60966	0
LOC592140	DNA2	DNA replication helicase/nuclease 2	LOC100892710	IFIH1	interferon-induced helicase C domain-containing protein 1	0.0387822	0	0.888029	0.921106	0.140799	0
LOC592140	DNA2	DNA replication helicase/nuclease 2	LOC100892428	MIB2	E3 ubiquitin-protein ligase MIB2	0.0646793	0	0.132219	0.204676	1.50541	0
LOC100892048	SPIDR	DNA repair-scaffolding protein	LOC105446137	NLRP5	NACHT, LRR and PYD domains-containing protein 5-like	0.0250923	0	0.156478	0.235687	1.41702	0
LOC592140	DNA2	DNA replication helicase/nuclease 2	LOC105437801	SELP	P-selectin	0.121943	0	0.148132	0.225135	1.44616	0
LOC100892048	SPIDR	DNA repair-scaffolding protein	LOC115921239	NLRP3_2	NACHT, LRR and PYD domains-containing protein 3-like	-0.533792	0	0.697474	0.773599	-0.388733	0
LOC100892048	SPIDR	DNA repair-scaffolding protein	LOC115924215	NLRP3_3	NACHT, LRR and PYD domains-containing protein 3-like	0	0	0.726999	0.797613	0.34912	0
LOC592140	DNA2	DNA replication helicase/nuclease 2	LOC115928526	ATG10	ubiquitin-like-conjugating enzyme ATG10	-0.0910471	0	0.376025	0.481456	-0.885243	0
LOC592140	DNA2	DNA replication helicase/nuclease 2	LOC576318	RanBP2	E3 SUMO-protein ligase RanBP2	-0.0585817	0	0.282116	0.382583	-1.07558	0
LOC592140	DNA2	DNA replication helicase/nuclease 2	LOC115926895	HERC4	probable E3 ubiquitin-protein ligase HERC4	-0.0486553	0	0.548202	0.645509	-0.600457	0
LOC592140	DNA2	DNA replication helicase/nuclease 2	LOC577869	MKRN1	probable E3 ubiquitin-protein ligase makorin-1	0.0316909	0	0.424317	0.52945	0.798954	0
LOC100892048	SPIDR	DNA repair-scaffolding protein	LOC105437986	NLRP3_1	NACHT, LRR and PYD domains-containing protein 3-like	0.335807	0	0.0703086	0.119657	1.80992	0
LOC100892048	SPIDR	DNA repair-scaffolding protein	LOC105439868	NLRP12_4	NACHT, LRR and PYD domains-containing protein 12-like	0.0845995	0	0.155662	0.234659	1.41981	0
LOC592140	DNA2	DNA replication helicase/nuclease 2	LOC100889465	COP1	COP1 E3 ubiquitin ligase	0.0652493	0	0.542745	0.640593	0.608667	0
LOC592140	DNA2	DNA replication helicase/nuclease 2	LOC755085	LNX	E3 ubiquitin-protein ligase LNX	-0.0200753	0	0.727752	0.798217	-0.348117	0
LOC592140	DNA2	DNA replication helicase/nuclease 2	LOC100891096	MIB2_5	E3 ubiquitin-protein ligase MIB2	0.0628812	0	0.236322	0.331282	1.18423	0
LOC586401	PRIM1	DNA primase subunit 1	LOC105442412	NLRP6_2	NACHT, LRR and PYD domains-containing protein 6-like	-0.0353122	0	0.736129	0.804972	-0.336983	0
LOC115918372	RABGEF1	rab5 GDP/GTP exchange factor-like	LOC115922335	NLRP6_3	NACHT, LRR and PYD domains-containing protein 6-like	0.25098	0	0.254409	0.351827	1.13971	0
LOC586401	PRIM1	DNA primase subunit 1	LOC576318	RanBP2	E3 SUMO-protein ligase RanBP2	0.0840541	0	0.255587	0.353149	1.13688	0
LOC115918372	RABGEF1	rab5 GDP/GTP exchange factor-like	LOC590689	TRIM59	tripartite motif-containing protein 59-like	0.139111	0	0.484967	0.587472	0.698336	0
LOC115918372	RABGEF1	rab5 GDP/GTP exchange factor-like	LOC100887974	NGFR	tumor necrosis factor receptor superfamily member 16	-0.0108467	0	0.882506	0.917067	-0.147793	0
LOC115918372	RABGEF1	rab5 GDP/GTP exchange factor-like	LOC100894053	EDA2R	tumor necrosis factor receptor superfamily member 27	0.00124511	0	0.9708	0.979944	-0.0366045	0
LOC586401	PRIM1	DNA primase subunit 1	LOC100892710	IFIH1	interferon-induced helicase C domain-containing protein 1	-0.176935	0	0.1727	0.255854	-1.36358	0
LOC586401	PRIM1	DNA primase subunit 1	LOC105437801	SELP	P-selectin	0.0782688	0	0.426024	0.531128	0.796014	0
LOC586401	PRIM1	DNA primase subunit 1	LOC115928526	ATG10	ubiquitin-like-conjugating enzyme ATG10	-0.00277777	0	0.911028	0.937782	-0.111742	0
LOC586401	PRIM1	DNA primase subunit 1	LOC115926895	HERC4	probable E3 ubiquitin-protein ligase HERC4	-0.0863515	0	0.272312	0.371777	-1.09775	0
LOC100892048	SPIDR	DNA repair-scaffolding protein	LOC100894053	EDA2R	tumor necrosis factor receptor superfamily member 27	0.0108897	0	0.951443	0.966443	0.0608948	0
LOC586401	PRIM1	DNA primase subunit 1	LOC100889465	COP1	COP1 E3 ubiquitin ligase	-0.0290613	0	0.897856	0.92827	-0.12837	0
LOC586401	PRIM1	DNA primase subunit 1	LOC755085	LNX	E3 ubiquitin-protein ligase LNX	0.0198867	0	0.995241	0.996744	-0.00596489	0
LOC586401	PRIM1	DNA primase subunit 1	LOC100892428	MIB2	E3 ubiquitin-protein ligase MIB2	0.0608125	0	0.174708	0.258324	1.35723	0
LOC115918372	RABGEF1	rab5 GDP/GTP exchange factor-like	LOC105436918	TRIM45_3	tripartite motif-containing protein 45-like	-0.0193052	0	0.869823	0.907743	-0.163883	0
LOC115918372	RABGEF1	rab5 GDP/GTP exchange factor-like	LOC115927274	TRIM45_4	tripartite motif-containing protein 45-lik	0	0	0.0334308	0.0627957	2.12687	0
LOC115918372	RABGEF1	rab5 GDP/GTP exchange factor-like	LOC105446542	TRIM45	tripartite motif-containing protein 45-like	-0.0387119	0	0.497377	0.599065	-0.678622	0
LOC115918372	RABGEF1	rab5 GDP/GTP exchange factor-like	LOC105445175	TRIM45_7	tripartite motif-containing protein 45-like	-0.202481	0	0.331438	0.435456	-0.971222	0
LOC115918372	RABGEF1	rab5 GDP/GTP exchange factor-like	LOC105441555	RIGI_3	probable ATP-dependent RNA helicase DDX58	-0.024846	0	0.899501	0.929469	-0.126292	0
LOC115918372	RABGEF1	rab5 GDP/GTP exchange factor-like	LOC115923425	RIGI_2	probable ATP-dependent RNA helicase DDX58	0.0077809	0	0.887728	0.920884	0.14118	0
LOC115918372	RABGEF1	rab5 GDP/GTP exchange factor-like	LOC578285	RIGI_1	probable ATP-dependent RNA helicase DDX58	-0.0675422	0	0.575583	0.669891	-0.559847	0
LOC115918372	RABGEF1	rab5 GDP/GTP exchange factor-like	LOC584347	TRAFD1	TRAF-type zinc finger domain containing 1	0.190284	0	0.057417	0.100508	1.90012	0
LOC115918372	RABGEF1	rab5 GDP/GTP exchange factor-like	LOC105438617	TLR3	toll-like receptor 3	-0.131935	0	0.108751	0.173578	-1.60383	0
LOC115918372	RABGEF1	rab5 GDP/GTP exchange factor-like	LOC577426	ATF2	cyclic AMP-dependent transcription factor ATF-2	0.0485948	0	0.641959	0.727307	0.464961	0
LOC115918372	RABGEF1	rab5 GDP/GTP exchange factor-like	LOC586014	ELF3	ETS-related transcription factor Elf-3	0.00314659	0	0.808502	0.86164	0.242359	0
LOC115918372	RABGEF1	rab5 GDP/GTP exchange factor-like	GATAc	GATAc	GATA binding protein 3	-0.0183979	0	0.940109	0.958464	-0.0751323	0
LOC115918372	RABGEF1	rab5 GDP/GTP exchange factor-like	LOC100892059	TCF20	transcription factor 20	0.0743884	0	0.497061	0.598771	0.679122	0
LOC115918372	RABGEF1	rab5 GDP/GTP exchange factor-like	LOC115926833	TRIM2	tripartite motif-containing protein 2-like	0.230714	0	0.0373745	0.0692229	2.08165	0
LOC115918372	RABGEF1	rab5 GDP/GTP exchange factor-like	LOC100892505	TRIM45	tripartite motif-containing protein 45	-0.0246391	0	0.92321	0.946494	-0.0963912	0
LOC115918372	RABGEF1	rab5 GDP/GTP exchange factor-like	LOC105447634	TRIM45_1	tripartite motif-containing protein 45-like	-0.0263288	0	0.877793	0.913609	-0.153768	0
LOC115918372	RABGEF1	rab5 GDP/GTP exchange factor-like	LOC115921837	TRIM45_5	tripartite motif-containing protein 45-like	-0.0532482	0	0.754947	0.819919	-0.312122	0
LOC586401	PRIM1	DNA primase subunit 1	LOC583350	MIB2_4	E3 ubiquitin-protein ligase MIB2	0.0802287	0	0.0970853	0.157643	1.65915	0
LOC100892048	SPIDR	DNA repair-scaffolding protein	LOC586014	ELF3	ETS-related transcription factor Elf-3	0.0537776	0	0.0898133	0.147543	1.69638	0
LOC586401	PRIM1	DNA primase subunit 1	LOC105439879	NLRC4	NLR family CARD domain-containing protein 4-like	-0.0578685	0	0.0959263	0.156044	-1.66493	0
LOC586401	PRIM1	DNA primase subunit 1	LOC105438879	NLRC5_6	protein NLRC5-like	0	0	0.0522171	0.0925856	1.94134	0
LOC586401	PRIM1	DNA primase subunit 1	LOC115928437	NLRC5_1	protein NLRC5-like	0.0416141	0	0.786012	0.844292	0.271493	0
LOC586401	PRIM1	DNA primase subunit 1	LOC754090	NLRP12	NACHT, LRR and PYD domains-containing protein 12	0	0	0.779987	0.839603	0.279336	0
LOC586401	PRIM1	DNA primase subunit 1	LOC100892902	NLRP12_3	NACHT, LRR and PYD domains-containing protein 12	0	0	0.155682	0.234685	1.41975	0
LOC586401	PRIM1	DNA primase subunit 1	LOC105439149	NLRP12_5	NACHT, LRR and PYD domains-containing protein 12-like	0.21282	0	0.109265	0.174273	1.60151	0
LOC586401	PRIM1	DNA primase subunit 1	LOC115927235	NLRP12_1	NACHT, LRR and PYD domains-containing protein 12-like	0.0452943	0	0.525037	0.624528	0.6356	0
LOC100892048	SPIDR	DNA repair-scaffolding protein	LOC105438617	TLR3	toll-like receptor 3	-0.0442827	0	0.58482	0.678024	-0.546358	0
LOC586401	PRIM1	DNA primase subunit 1	LOC105439868	NLRP12_4	NACHT, LRR and PYD domains-containing protein 12-like	-0.0038132	0	0.679109	0.758473	-0.413679	0
LOC586401	PRIM1	DNA primase subunit 1	LOC115924215	NLRP3_3	NACHT, LRR and PYD domains-containing protein 3-like	0	0	0.954128	0.968324	-0.0575238	0
LOC586401	PRIM1	DNA primase subunit 1	LOC115921239	NLRP3_2	NACHT, LRR and PYD domains-containing protein 3-like	-0.209258	0	0.812715	0.864859	-0.236925	0
LOC586401	PRIM1	DNA primase subunit 1	LOC115921072	NLRC4	NLR family CARD domain-containing protein 4-like	0.0403298	0	0.633204	0.719873	0.477222	0
LOC586401	PRIM1	DNA primase subunit 1	LOC105447247	MYCBP2	E3 ubiquitin-protein ligase MYCBP2-like	0.0977073	0	0.0465647	0.0838288	1.99024	0
LOC586401	PRIM1	DNA primase subunit 1	LOC100893621	RGLG4	E3 ubiquitin-protein ligase RGLG4	0.0224141	0	0.774663	0.835453	0.286281	0
LOC586401	PRIM1	DNA primase subunit 1	LOC583034	UBR3	ubiquitin protein ligase E3 component n-recognin 3	0.127468	0	0.0323213	0.060967	2.14041	0
LOC586401	PRIM1	DNA primase subunit 1	LOC115926496	RNF207	RING finger protein 207-like	-0.105925	0	0.416018	0.521307	-0.81335	0
LOC586401	PRIM1	DNA primase subunit 1	LOC100891007	RNF24	RING finger protein 24	0.0886095	0	0.0621682	0.107643	1.86509	0
LOC586401	PRIM1	DNA primase subunit 1	LOC593824	MID1_1	E3 ubiquitin-protein ligase Midline-1	-0.0163913	0	0.92632	0.948707	-0.0924763	0
LOC586401	PRIM1	DNA primase subunit 1	LOC105441987	MID1_2	E3 ubiquitin-protein ligase Midline-1-like	0	0	0.138739	0.213123	1.4805	0
LOC586401	PRIM1	DNA primase subunit 1	LOC591350	TRIM23	tripartite motif containing 23	0	0	0.81223	0.864488	0.237551	0
LOC586401	PRIM1	DNA primase subunit 1	LOC115928899	TRIM33	E3 ubiquitin-protein ligase TRIM33-like	0.0631243	0	0.515917	0.616207	0.649652	0
LOC586401	PRIM1	DNA primase subunit 1	LOC115926471	TRIM33	E3 ubiquitin-protein ligase TRIM33-like	0	0	0.0348609	0.0651378	2.10997	0
LOC586401	PRIM1	DNA primase subunit 1	LOC115921568	TRIM71_2	E3 ubiquitin-protein ligase TRIM71-like	0	0	0.127592	0.198639	-1.52366	0
LOC586401	PRIM1	DNA primase subunit 1	LOC115921571	TRIM71	E3 ubiquitin-protein ligase TRIM71-like	0	0	0.941198	0.959232	0.0737646	0
LOC586401	PRIM1	DNA primase subunit 1	LOC100893003	TRIM8	E3 ubiquitin-protein ligase TRIM8-like	-0.0921527	0	0.523941	0.623528	-0.637282	0
LOC586401	PRIM1	DNA primase subunit 1	LOC100891873	MRC2	C-type mannose receptor 2	0.0174534	0	0.93659	0.955981	-0.0795567	0
LOC763808	POLE4	DNA polymerase epsilon subunit 4	LOC100892710	IFIH1	interferon-induced helicase C domain-containing protein 1	-0.224215	0	0.220682	0.313221	-1.22472	0
LOC592528	COPS6	COP9 signalosome subunit 6	LOC105439868	NLRP12_4	NACHT, LRR and PYD domains-containing protein 12-like	-0.0447031	0	0.472359	0.575608	-0.718646	0
LOC588512	TOP1	DNA topoisomerase I	LOC756350	PPIL2	RING-type E3 ubiquitin-protein ligase PPIL2	-0.068644	0	0.0724037	0.122709	-1.79657	0
LOC105438132	BRCA1	uncharacterized but also known as brca1	LOC755085	LNX	E3 ubiquitin-protein ligase LNX	0.00862993	0	0.775449	0.836063	0.285255	0
LOC593059	MSH6	mutS homolog 6	LOC100894053	EDA2R	tumor necrosis factor receptor superfamily member 27	0.0617073	0	0.419584	0.524818	0.807144	0
LOC105438132	BRCA1	uncharacterized but also known as brca1	LOC100892710	IFIH1	interferon-induced helicase C domain-containing protein 1	-0.129894	0	0.263412	0.361908	-1.11836	0
LOC105438132	BRCA1	uncharacterized but also known as brca1	LOC105437801	SELP	P-selectin	0.184801	0	0.0480882	0.0862031	1.97659	0
LOC105438132	BRCA1	uncharacterized but also known as brca1	LOC115928526	ATG10	ubiquitin-like-conjugating enzyme ATG10	0.0895768	0	0.455723	0.559828	0.745908	0
LOC105438132	BRCA1	uncharacterized but also known as brca1	LOC576318	RanBP2	E3 SUMO-protein ligase RanBP2	-0.0165872	0	0.927914	0.949833	-0.0904696	0
LOC105438132	BRCA1	uncharacterized but also known as brca1	LOC115926895	HERC4	probable E3 ubiquitin-protein ligase HERC4	-0.0633873	0	0.368424	0.473713	-0.899429	0
LOC105438132	BRCA1	uncharacterized but also known as brca1	LOC577869	MKRN1	probable E3 ubiquitin-protein ligase makorin-1	0.0242007	0	0.688838	0.766512	0.400432	0
LOC105438132	BRCA1	uncharacterized but also known as brca1	LOC100889465	COP1	COP1 E3 ubiquitin ligase	-0.106757	0	0.161592	0.2421	-1.39974	0
LOC105438132	BRCA1	uncharacterized but also known as brca1	LOC100892428	MIB2	E3 ubiquitin-protein ligase MIB2	0.0749879	0	0.0832088	0.138236	1.73236	0
LOC593059	MSH6	mutS homolog 6	LOC590689	TRIM59	tripartite motif-containing protein 59-like	-0.161472	0	0.424157	0.529295	-0.799231	0
LOC105438132	BRCA1	uncharacterized but also known as brca1	LOC583350	MIB2_4	E3 ubiquitin-protein ligase MIB2	0.0690336	0	0.11155	0.177354	1.59127	0
LOC105438132	BRCA1	uncharacterized but also known as brca1	LOC115924440	MIB2_1	E3 ubiquitin-protein ligase MIB2-like	0.0537484	0	0.629309	0.716532	0.4827	0
LOC105438132	BRCA1	uncharacterized but also known as brca1	LOC100893621	RGLG4	E3 ubiquitin-protein ligase RGLG4	0.0299857	0	0.276314	0.376195	1.08864	0
LOC105438132	BRCA1	uncharacterized but also known as brca1	LOC583034	UBR3	ubiquitin protein ligase E3 component n-recognin 3	0.0540166	0	0.453803	0.557988	0.74909	0
LOC105438132	BRCA1	uncharacterized but also known as brca1	LOC115926496	RNF207	RING finger protein 207-like	-0.135153	0	0.238866	0.334197	-1.17783	0
LOC105438132	BRCA1	uncharacterized but also known as brca1	LOC100891007	RNF24	RING finger protein 24	0.017772	0	0.813008	0.865083	0.236548	0
LOC105438132	BRCA1	uncharacterized but also known as brca1	LOC593824	MID1_1	E3 ubiquitin-protein ligase Midline-1	0.0611875	0	0.710797	0.784477	0.370786	0
LOC105438132	BRCA1	uncharacterized but also known as brca1	LOC105441987	MID1_2	E3 ubiquitin-protein ligase Midline-1-like	0	0	0.626726	0.714324	0.48634	0
LOC593059	MSH6	mutS homolog 6	LOC100887974	NGFR	tumor necrosis factor receptor superfamily member 16	-0.0138843	0	0.65597	0.739131	-0.445484	0
LOC593059	MSH6	mutS homolog 6	LOC105436918	TRIM45_3	tripartite motif-containing protein 45-like	0.0679985	0	0.417996	0.523254	0.809904	0
LOC585513	LIG1	DNA ligase 1	LOC582133	RFWD3	ring finger and WD repeat domain 3	-0.0366783	0	0.363352	0.468528	-0.908997	0
LOC593059	MSH6	mutS homolog 6	LOC577426	ATF2	cyclic AMP-dependent transcription factor ATF-2	-0.0348584	0	0.64529	0.730129	-0.460315	0
LOC593059	MSH6	mutS homolog 6	LOC105446137	NLRP5	NACHT, LRR and PYD domains-containing protein 5-like	-0.0062371	0	0.97908	0.985648	-0.026222	0
LOC593059	MSH6	mutS homolog 6	LOC115927261	NLRP6_1	NACHT, LRR and PYD domains-containing protein 6-like	0.117151	0	0.0700336	0.119256	1.81169	0
LOC593059	MSH6	mutS homolog 6	LOC115922335	NLRP6_3	NACHT, LRR and PYD domains-containing protein 6-like	0.43113	0	0.0278407	0.0534789	2.19952	0
LOC593059	MSH6	mutS homolog 6	LOC105441555	RIGI_3	probable ATP-dependent RNA helicase DDX58	-0.0674127	0	0.57644	0.670648	-0.558593	0
LOC593059	MSH6	mutS homolog 6	LOC115923425	RIGI_2	probable ATP-dependent RNA helicase DDX58	0.0116713	0	0.942958	0.960458	0.0715523	0
LOC593059	MSH6	mutS homolog 6	LOC578285	RIGI_1	probable ATP-dependent RNA helicase DDX58	0.0757783	0	0.460787	0.564651	0.737552	0
LOC593059	MSH6	mutS homolog 6	LOC584347	TRAFD1	TRAF-type zinc finger domain containing 1	-0.0360202	0	0.727546	0.798051	-0.348392	0
LOC593059	MSH6	mutS homolog 6	LOC105438617	TLR3	toll-like receptor 3	0.0773009	0	0.543626	0.641391	0.607338	0
LOC593059	MSH6	mutS homolog 6	LOC586014	ELF3	ETS-related transcription factor Elf-3	0.0350191	0	0.399486	0.504968	0.84254	0
LOC593059	MSH6	mutS homolog 6	LOC115927274	TRIM45_4	tripartite motif-containing protein 45-lik	0	0	0.106852	0.171008	1.61251	0
LOC593059	MSH6	mutS homolog 6	GATAc	GATAc	GATA binding protein 3	-0.00720129	0	0.960335	0.972664	0.0497328	0
LOC593059	MSH6	mutS homolog 6	LOC100892059	TCF20	transcription factor 20	0.0509929	0	0.498097	0.599735	0.677488	0
LOC593059	MSH6	mutS homolog 6	LOC115926833	TRIM2	tripartite motif-containing protein 2-like	0.0080998	0	0.94049	0.958734	0.0746539	0
LOC593059	MSH6	mutS homolog 6	LOC100892505	TRIM45	tripartite motif-containing protein 45	-0.116452	0	0.350084	0.454896	-0.934427	0
LOC593059	MSH6	mutS homolog 6	LOC105447634	TRIM45_1	tripartite motif-containing protein 45-like	0.304838	0	0.031665	0.0598792	2.14861	0
LOC593059	MSH6	mutS homolog 6	LOC115921837	TRIM45_5	tripartite motif-containing protein 45-like	0.0236783	0	0.963802	0.97509	0.0453832	0
LOC593059	MSH6	mutS homolog 6	LOC105445175	TRIM45_7	tripartite motif-containing protein 45-like	0.0741465	0	0.707996	0.782186	0.374549	0
LOC593059	MSH6	mutS homolog 6	LOC105446542	TRIM45	tripartite motif-containing protein 45-like	-0.0225909	0	0.617022	0.706004	-0.500075	0
LOC105438132	BRCA1	uncharacterized but also known as brca1	LOC591350	TRIM23	tripartite motif containing 23	0	0	0.803695	0.857956	-0.248568	0
LOC105438132	BRCA1	uncharacterized but also known as brca1	LOC115928899	TRIM33	E3 ubiquitin-protein ligase TRIM33-like	-0.0438601	0	0.709568	0.783473	-0.372436	0
LOC105438132	BRCA1	uncharacterized but also known as brca1	LOC115926471	TRIM33	E3 ubiquitin-protein ligase TRIM33-like	0	0	0.326617	0.430387	0.980951	0
LOC105438132	BRCA1	uncharacterized but also known as brca1	LOC105447634	TRIM45_1	tripartite motif-containing protein 45-like	-0.0448334	0	0.696304	0.772641	-0.390315	0
LOC105438132	BRCA1	uncharacterized but also known as brca1	LOC584347	TRAFD1	TRAF-type zinc finger domain containing 1	-0.0193507	0	0.693125	0.770031	-0.394618	0
LOC105438132	BRCA1	uncharacterized but also known as brca1	LOC105438617	TLR3	toll-like receptor 3	-0.0591428	0	0.314796	0.417887	-1.00521	0
LOC105438132	BRCA1	uncharacterized but also known as brca1	LOC577426	ATF2	cyclic AMP-dependent transcription factor ATF-2	0.00746248	0	0.799063	0.854388	0.25456	0
LOC105438132	BRCA1	uncharacterized but also known as brca1	LOC586014	ELF3	ETS-related transcription factor Elf-3	-0.0202984	0	0.359854	0.464956	-0.915644	0
LOC105438132	BRCA1	uncharacterized but also known as brca1	GATAc	GATAc	GATA binding protein 3	0.0498441	0	0.059586	0.103775	1.88384	0
LOC105438132	BRCA1	uncharacterized but also known as brca1	LOC100892059	TCF20	transcription factor 20	0.0981414	0	0.0264216	0.0510757	2.21996	0
LOC105438132	BRCA1	uncharacterized but also known as brca1	LOC115926833	TRIM2	tripartite motif-containing protein 2-like	-0.0766876	0	0.232344	0.326713	-1.19434	0
LOC105438132	BRCA1	uncharacterized but also known as brca1	LOC100892505	TRIM45	tripartite motif-containing protein 45	-0.0791179	0	0.367791	0.473071	-0.900619	0
LOC105438132	BRCA1	uncharacterized but also known as brca1	LOC115921837	TRIM45_5	tripartite motif-containing protein 45-like	-0.0566456	0	0.529979	0.629025	-0.628038	0
LOC105438132	BRCA1	uncharacterized but also known as brca1	LOC115921568	TRIM71_2	E3 ubiquitin-protein ligase TRIM71-like	0	0	0.965594	0.976325	0.0431353	0
LOC105438132	BRCA1	uncharacterized but also known as brca1	LOC105445175	TRIM45_7	tripartite motif-containing protein 45-like	-0.0428987	0	0.699683	0.775404	-0.385749	0
LOC105438132	BRCA1	uncharacterized but also known as brca1	LOC105446542	TRIM45	tripartite motif-containing protein 45-like	0.0278795	0	0.748243	0.8146	0.320957	0
LOC105438132	BRCA1	uncharacterized but also known as brca1	LOC115927274	TRIM45_4	tripartite motif-containing protein 45-lik	0	0	0.672121	0.752645	0.423239	0
LOC105438132	BRCA1	uncharacterized but also known as brca1	LOC105436918	TRIM45_3	tripartite motif-containing protein 45-like	0.0164391	0	0.842433	0.887368	0.198782	0
LOC105438132	BRCA1	uncharacterized but also known as brca1	LOC590689	TRIM59	tripartite motif-containing protein 59-like	0.00363338	0	0.901886	0.931193	0.123279	0
LOC105438132	BRCA1	uncharacterized but also known as brca1	LOC100887974	NGFR	tumor necrosis factor receptor superfamily member 16	0.0663749	0	0.142996	0.218586	1.46473	0
LOC756927	PRKAG2	5'-AMP-activated protein kinase subunit gamma-2	LOC100892710	IFIH1	interferon-induced helicase C domain-containing protein 1	0.177676	0	0.24413	0.340202	1.16473	0
LOC756927	PRKAG2	5'-AMP-activated protein kinase subunit gamma-2	LOC105437801	SELP	P-selectin	-0.0558777	0	0.552417	0.649288	-0.594142	0
LOC105438132	BRCA1	uncharacterized but also known as brca1	LOC578285	RIGI_1	probable ATP-dependent RNA helicase DDX58	-0.0199355	0	0.741567	0.809307	-0.329778	0
LOC105438132	BRCA1	uncharacterized but also known as brca1	LOC115923425	RIGI_2	probable ATP-dependent RNA helicase DDX58	0.0286696	0	0.62045	0.708953	0.495213	0
LOC105438132	BRCA1	uncharacterized but also known as brca1	LOC105441555	RIGI_3	probable ATP-dependent RNA helicase DDX58	-0.0835095	0	0.271276	0.370633	-1.10013	0
LOC105438132	BRCA1	uncharacterized but also known as brca1	LOC115927261	NLRP6_1	NACHT, LRR and PYD domains-containing protein 6-like	0.0199565	0	0.70147	0.776871	0.383337	0
LOC105438132	BRCA1	uncharacterized but also known as brca1	LOC115921571	TRIM71	E3 ubiquitin-protein ligase TRIM71-like	0	0	0.253495	0.350794	1.1419	0
LOC105438132	BRCA1	uncharacterized but also known as brca1	LOC100893003	TRIM8	E3 ubiquitin-protein ligase TRIM8-like	-0.078984	0	0.505885	0.606966	-0.665259	0
LOC105438132	BRCA1	uncharacterized but also known as brca1	LOC100891873	MRC2	C-type mannose receptor 2	0.0478386	0	0.218023	0.310124	1.2318	0
LOC105438132	BRCA1	uncharacterized but also known as brca1	LOC115921072	NLRC4	NLR family CARD domain-containing protein 4-like	-0.0278482	0	0.720034	0.79198	-0.358414	0
LOC105438132	BRCA1	uncharacterized but also known as brca1	LOC105439879	NLRC4	NLR family CARD domain-containing protein 4-like	-0.0340722	0	0.226263	0.319697	-1.21004	0
LOC105438132	BRCA1	uncharacterized but also known as brca1	LOC105438879	NLRC5_6	protein NLRC5-like	0	0	0.174837	0.258484	-1.35682	0
LOC105438132	BRCA1	uncharacterized but also known as brca1	LOC105438431	NLRC5_2	protein NLRC5-like	0.0609257	0	0.333175	0.437276	0.967739	0
LOC105438132	BRCA1	uncharacterized but also known as brca1	LOC115928437	NLRC5_1	protein NLRC5-like	0.143142	0	0.100228	0.161968	1.64375	0
LOC105438132	BRCA1	uncharacterized but also known as brca1	LOC754090	NLRP12	NACHT, LRR and PYD domains-containing protein 12	0	0	0.334066	0.438217	0.965956	0
LOC105438132	BRCA1	uncharacterized but also known as brca1	LOC100892902	NLRP12_3	NACHT, LRR and PYD domains-containing protein 12	0	0	0.283579	0.384185	-1.07231	0
LOC105438132	BRCA1	uncharacterized but also known as brca1	LOC105438814	NLRP12_2	NACHT, LRR and PYD domains-containing protein 12-like	0.0947047	0	0.131866	0.204215	1.50679	0
LOC105438132	BRCA1	uncharacterized but also known as brca1	LOC105439868	NLRP12_4	NACHT, LRR and PYD domains-containing protein 12-like	0.00140387	0	0.86008	0.900564	-0.176273	0
LOC105438132	BRCA1	uncharacterized but also known as brca1	LOC105437986	NLRP3_1	NACHT, LRR and PYD domains-containing protein 3-like	0.115805	0	0.537588	0.635929	0.616464	0
LOC105438132	BRCA1	uncharacterized but also known as brca1	LOC115924215	NLRP3_3	NACHT, LRR and PYD domains-containing protein 3-like	0	0	0.754456	0.81953	0.312769	0
LOC105438132	BRCA1	uncharacterized but also known as brca1	LOC115921239	NLRP3_2	NACHT, LRR and PYD domains-containing protein 3-like	-0.598855	0	0.399161	0.504645	-0.843121	0
LOC105438132	BRCA1	uncharacterized but also known as brca1	LOC105446137	NLRP5	NACHT, LRR and PYD domains-containing protein 5-like	0.0220746	0	0.759612	0.823603	0.30599	0
LOC105438132	BRCA1	uncharacterized but also known as brca1	LOC105442412	NLRP6_2	NACHT, LRR and PYD domains-containing protein 6-like	0.0517827	0	0.787349	0.845326	0.269755	0
LOC593059	MSH6	mutS homolog 6	LOC115921239	NLRP3_2	NACHT, LRR and PYD domains-containing protein 3-like	-0.504865	0	0.671028	0.751734	-0.424737	0
LOC593059	MSH6	mutS homolog 6	LOC115924215	NLRP3_3	NACHT, LRR and PYD domains-containing protein 3-like	0	0	0.70138	0.7768	0.383458	0
LOC593059	MSH6	mutS homolog 6	LOC105437986	NLRP3_1	NACHT, LRR and PYD domains-containing protein 3-like	0.286581	0	0.0717776	0.121797	1.80053	0
LOC585513	LIG1	DNA ligase 1	LOC577426	ATF2	cyclic AMP-dependent transcription factor ATF-2	0.0391837	0	0.229941	0.323943	1.20051	0
LOC585513	LIG1	DNA ligase 1	LOC105438814	NLRP12_2	NACHT, LRR and PYD domains-containing protein 12-like	0.0742215	0	0.199678	0.288493	1.28247	0
LOC585513	LIG1	DNA ligase 1	LOC105439868	NLRP12_4	NACHT, LRR and PYD domains-containing protein 12-like	0.0147363	0	0.300921	0.403011	1.03446	0
LOC585513	LIG1	DNA ligase 1	LOC105437986	NLRP3_1	NACHT, LRR and PYD domains-containing protein 3-like	-0.00912012	0	0.902379	0.931551	-0.122656	0
LOC585513	LIG1	DNA ligase 1	LOC115924215	NLRP3_3	NACHT, LRR and PYD domains-containing protein 3-like	0	0	0.18224	0.267523	-1.33389	0
LOC585513	LIG1	DNA ligase 1	LOC115921239	NLRP3_2	NACHT, LRR and PYD domains-containing protein 3-like	-0.445339	0	0.302532	0.404744	-1.03102	0
LOC585513	LIG1	DNA ligase 1	LOC105442412	NLRP6_2	NACHT, LRR and PYD domains-containing protein 6-like	0.144184	0	0.111616	0.177444	1.59097	0
LOC585513	LIG1	DNA ligase 1	LOC115922335	NLRP6_3	NACHT, LRR and PYD domains-containing protein 6-like	-0.104817	0	0.168692	0.250919	-1.37642	0
LOC585513	LIG1	DNA ligase 1	LOC105441555	RIGI_3	probable ATP-dependent RNA helicase DDX58	0.0573258	0	0.264613	0.363244	1.11556	0
LOC585513	LIG1	DNA ligase 1	GATAc	GATAc	GATA binding protein 3	-0.0109708	0	0.22762	0.321265	-1.20651	0
LOC585513	LIG1	DNA ligase 1	LOC590689	TRIM59	tripartite motif-containing protein 59-like	-0.0878981	0	0.345097	0.449727	-0.944143	0
LOC585513	LIG1	DNA ligase 1	LOC100892059	TCF20	transcription factor 20	-0.000863722	0	0.978213	0.985053	-0.027309	0
LOC585513	LIG1	DNA ligase 1	LOC115926833	TRIM2	tripartite motif-containing protein 2-like	-0.0366142	0	0.578068	0.672079	-0.556209	0
LOC585513	LIG1	DNA ligase 1	LOC100892505	TRIM45	tripartite motif-containing protein 45	-0.0229468	0	0.573701	0.668227	-0.56261	0
LOC585513	LIG1	DNA ligase 1	LOC105447634	TRIM45_1	tripartite motif-containing protein 45-like	0.0505858	0	0.373488	0.478875	0.889959	0
LOC585513	LIG1	DNA ligase 1	LOC115921837	TRIM45_5	tripartite motif-containing protein 45-like	0.0457105	0	0.665407	0.747039	0.432461	0
LOC585513	LIG1	DNA ligase 1	LOC105445175	TRIM45_7	tripartite motif-containing protein 45-like	0.0258489	0	0.652106	0.73589	0.450839	0
LOC585513	LIG1	DNA ligase 1	LOC105446542	TRIM45	tripartite motif-containing protein 45-like	-0.0108269	0	0.466636	0.5702	-0.727963	0
LOC585513	LIG1	DNA ligase 1	LOC115927274	TRIM45_4	tripartite motif-containing protein 45-lik	0	0	0.226874	0.320402	-1.20845	0
LOC585513	LIG1	DNA ligase 1	LOC115927235	NLRP12_1	NACHT, LRR and PYD domains-containing protein 12-like	-0.0843009	0	0.11979	0.188361	-1.55565	0
LOC585513	LIG1	DNA ligase 1	LOC105439149	NLRP12_5	NACHT, LRR and PYD domains-containing protein 12-like	-0.0307318	0	0.951982	0.966821	0.0602182	0
LOC585513	LIG1	DNA ligase 1	LOC100892902	NLRP12_3	NACHT, LRR and PYD domains-containing protein 12	0	0	0.59693	0.688611	-0.528821	0
LOC585513	LIG1	DNA ligase 1	LOC754090	NLRP12	NACHT, LRR and PYD domains-containing protein 12	0	0	0.527646	0.62691	-0.631603	0
LOC585513	LIG1	DNA ligase 1	LOC115926496	RNF207	RING finger protein 207-like	0.00569068	0	0.990355	0.993394	0.0120887	0
LOC585513	LIG1	DNA ligase 1	LOC100891007	RNF24	RING finger protein 24	0.0697667	0	0.0794769	0.132915	1.75373	0
LOC585513	LIG1	DNA ligase 1	LOC756350	PPIL2	RING-type E3 ubiquitin-protein ligase PPIL2	-0.0349704	0	0.320423	0.423853	-0.993589	0
LOC585513	LIG1	DNA ligase 1	LOC593824	MID1_1	E3 ubiquitin-protein ligase Midline-1	0.0161579	0	0.807747	0.861062	0.243333	0
LOC585513	LIG1	DNA ligase 1	LOC105441987	MID1_2	E3 ubiquitin-protein ligase Midline-1-like	0	0	0.556461	0.652903	-0.588106	0
LOC585513	LIG1	DNA ligase 1	LOC591350	TRIM23	tripartite motif containing 23	0	0	0.319703	0.42309	0.995067	0
LOC585513	LIG1	DNA ligase 1	LOC115928899	TRIM33	E3 ubiquitin-protein ligase TRIM33-like	-0.0881845	0	0.22698	0.320526	-1.20817	0
LOC585513	LIG1	DNA ligase 1	LOC115926471	TRIM33	E3 ubiquitin-protein ligase TRIM33-like	0	0	0.44136	0.546036	-0.769898	0
LOC585513	LIG1	DNA ligase 1	LOC115921568	TRIM71_2	E3 ubiquitin-protein ligase TRIM71-like	0	0	0.921476	0.945269	-0.0985749	0
LOC585513	LIG1	DNA ligase 1	LOC115921571	TRIM71	E3 ubiquitin-protein ligase TRIM71-like	0	0	0.55745	0.653786	-0.586633	0
LOC585513	LIG1	DNA ligase 1	LOC100893003	TRIM8	E3 ubiquitin-protein ligase TRIM8-like	0.140982	0	0.0440923	0.0799451	2.01321	0
LOC585513	LIG1	DNA ligase 1	LOC100891873	MRC2	C-type mannose receptor 2	0.0181564	0	0.628854	0.716145	0.483341	0
LOC585513	LIG1	DNA ligase 1	LOC115921072	NLRC4	NLR family CARD domain-containing protein 4-like	-0.085125	0	0.103146	0.165968	-1.62979	0
LOC585513	LIG1	DNA ligase 1	LOC105438879	NLRC5_6	protein NLRC5-like	0	0	0.951612	0.966563	0.0606826	0
LOC585513	LIG1	DNA ligase 1	LOC105438431	NLRC5_2	protein NLRC5-like	-0.0786144	0	0.0612095	0.106208	-1.87198	0
LOC585513	LIG1	DNA ligase 1	LOC115928437	NLRC5_1	protein NLRC5-like	-0.0380798	0	0.426906	0.531981	-0.794498	0
LOC585513	LIG1	DNA ligase 1	LOC105438878	NLRC5_3	protein NLRC5-like	0.0348401	0	0.847753	0.891349	0.191987	0
LOC585513	LIG1	DNA ligase 1	LOC105436918	TRIM45_3	tripartite motif-containing protein 45-like	0.0461979	0	0.171207	0.254021	1.36834	0
LOC585513	LIG1	DNA ligase 1	LOC100887974	NGFR	tumor necrosis factor receptor superfamily member 16	0.0269443	0	0.403576	0.509021	0.835252	0
LOC593059	MSH6	mutS homolog 6	LOC105439868	NLRP12_4	NACHT, LRR and PYD domains-containing protein 12-like	-0.0237306	0	0.620937	0.709368	-0.494523	0
LOC593059	MSH6	mutS homolog 6	LOC105439879	NLRC4	NLR family CARD domain-containing protein 4-like	-0.0413052	0	0.477288	0.580247	-0.710671	0
LOC593059	MSH6	mutS homolog 6	LOC591350	TRIM23	tripartite motif containing 23	0	0	0.50176	0.603131	0.671723	0
LOC593059	MSH6	mutS homolog 6	LOC115928899	TRIM33	E3 ubiquitin-protein ligase TRIM33-like	0.0753414	0	0.776047	0.836531	0.284475	0
LOC593059	MSH6	mutS homolog 6	LOC115926471	TRIM33	E3 ubiquitin-protein ligase TRIM33-like	0	0	0.520669	0.620546	-0.642314	0
LOC593059	MSH6	mutS homolog 6	LOC115921568	TRIM71_2	E3 ubiquitin-protein ligase TRIM71-like	0	0	0.743	0.810433	0.327883	0
LOC593059	MSH6	mutS homolog 6	LOC115921571	TRIM71	E3 ubiquitin-protein ligase TRIM71-like	0	0	0.592446	0.684703	0.535295	0
LOC593059	MSH6	mutS homolog 6	LOC100893003	TRIM8	E3 ubiquitin-protein ligase TRIM8-like	0.0149087	0	0.906001	0.934175	0.118084	0
LOC593059	MSH6	mutS homolog 6	LOC100891873	MRC2	C-type mannose receptor 2	0.0618315	0	0.370795	0.47614	0.894985	0
LOC593059	MSH6	mutS homolog 6	LOC115921072	NLRC4	NLR family CARD domain-containing protein 4-like	0.208302	0	0.130139	0.201966	1.51355	0
LOC593059	MSH6	mutS homolog 6	LOC105438879	NLRC5_6	protein NLRC5-like	0	0	0.38796	0.493469	-0.863322	0
LOC585513	LIG1	DNA ligase 1	LOC100894053	EDA2R	tumor necrosis factor receptor superfamily member 27	-0.0549237	0	0.0842196	0.13967	-1.72671	0
LOC593059	MSH6	mutS homolog 6	LOC105438431	NLRC5_2	protein NLRC5-like	-0.0675199	0	0.345181	0.449814	-0.943978	0
LOC593059	MSH6	mutS homolog 6	LOC115928437	NLRC5_1	protein NLRC5-like	-0.161934	0	0.294417	0.395983	-1.04848	0
LOC593059	MSH6	mutS homolog 6	LOC105438878	NLRC5_3	protein NLRC5-like	-0.013562	0	0.810777	0.863385	-0.239423	0
LOC593059	MSH6	mutS homolog 6	LOC754090	NLRP12	NACHT, LRR and PYD domains-containing protein 12	0	0	0.899338	0.929352	-0.126497	0
LOC593059	MSH6	mutS homolog 6	LOC100892902	NLRP12_3	NACHT, LRR and PYD domains-containing protein 12	0	0	0.134526	0.207666	1.49649	0
LOC593059	MSH6	mutS homolog 6	LOC105439149	NLRP12_5	NACHT, LRR and PYD domains-containing protein 12-like	0.448092	0	0.037153	0.0688643	2.08408	0
LOC593059	MSH6	mutS homolog 6	LOC115927235	NLRP12_1	NACHT, LRR and PYD domains-containing protein 12-like	0.00392472	0	0.880564	0.915637	0.150254	0
LOC593059	MSH6	mutS homolog 6	LOC105438814	NLRP12_2	NACHT, LRR and PYD domains-containing protein 12-like	-0.0466139	0	0.717234	0.789709	-0.362158	0
LOC593059	MSH6	mutS homolog 6	LOC105441987	MID1_2	E3 ubiquitin-protein ligase Midline-1-like	0	0	0.371723	0.477079	0.89325	0
LOC593059	MSH6	mutS homolog 6	LOC593824	MID1_1	E3 ubiquitin-protein ligase Midline-1	0.0649009	0	0.655537	0.738772	0.446084	0
LOC593059	MSH6	mutS homolog 6	LOC756350	PPIL2	RING-type E3 ubiquitin-protein ligase PPIL2	0.109465	0	0.284277	0.384949	1.07076	0
LOC593059	MSH6	mutS homolog 6	LOC100891007	RNF24	RING finger protein 24	0.216822	0	0.0332672	0.0625266	2.12884	0
LOC593059	MSH6	mutS homolog 6	LOC100892710	IFIH1	interferon-induced helicase C domain-containing protein 1	0.0679507	0	0.721889	0.793485	0.355936	0
LOC593059	MSH6	mutS homolog 6	LOC105437801	SELP	P-selectin	-0.137137	0	0.27115	0.370496	-1.10042	0
LOC593059	MSH6	mutS homolog 6	LOC586721	UBE2O	ubiquitin conjugating enzyme E2 O	-0.0817389	0	0.286145	0.38698	-1.06662	0
LOC593059	MSH6	mutS homolog 6	LOC115928526	ATG10	ubiquitin-like-conjugating enzyme ATG10	0.00192376	0	0.939593	0.958094	-0.0757811	0
LOC593059	MSH6	mutS homolog 6	LOC576318	RanBP2	E3 SUMO-protein ligase RanBP2	0.112083	0	0.294436	0.396004	1.04844	0
LOC593059	MSH6	mutS homolog 6	LOC115926895	HERC4	probable E3 ubiquitin-protein ligase HERC4	0.0709291	0	0.515878	0.61617	0.649712	0
LOC593059	MSH6	mutS homolog 6	LOC577869	MKRN1	probable E3 ubiquitin-protein ligase makorin-1	-0.0128809	0	0.967995	0.978004	-0.0401226	0
LOC593059	MSH6	mutS homolog 6	LOC100889465	COP1	COP1 E3 ubiquitin ligase	0.0696493	0	0.646977	0.731554	0.457965	0
LOC593059	MSH6	mutS homolog 6	LOC755085	LNX	E3 ubiquitin-protein ligase LNX	0.0510028	0	0.426718	0.5318	0.79482	0
LOC593059	MSH6	mutS homolog 6	LOC100891096	MIB2_5	E3 ubiquitin-protein ligase MIB2	0.102016	0	0.0928067	0.15172	1.68077	0
LOC593059	MSH6	mutS homolog 6	LOC100892428	MIB2	E3 ubiquitin-protein ligase MIB2	0.00325533	0	0.806173	0.859847	0.245367	0
LOC593059	MSH6	mutS homolog 6	LOC583350	MIB2_4	E3 ubiquitin-protein ligase MIB2	0.113317	0	0.210716	0.30157	1.2516	0
LOC593059	MSH6	mutS homolog 6	LOC115924440	MIB2_1	E3 ubiquitin-protein ligase MIB2-like	-0.0172652	0	0.811615	0.864019	-0.238343	0
LOC593059	MSH6	mutS homolog 6	LOC105447247	MYCBP2	E3 ubiquitin-protein ligase MYCBP2-like	-0.0243601	0	0.745129	0.812114	-0.325069	0
LOC593059	MSH6	mutS homolog 6	LOC100893621	RGLG4	E3 ubiquitin-protein ligase RGLG4	-0.0269962	0	0.647742	0.732203	-0.456902	0
LOC593059	MSH6	mutS homolog 6	LOC583034	UBR3	ubiquitin protein ligase E3 component n-recognin 3	-0.165659	0	0.1173	0.185049	-1.56621	0
LOC593059	MSH6	mutS homolog 6	LOC115926496	RNF207	RING finger protein 207-like	0.0569323	0	0.785942	0.844239	0.271583	0
LOC756927	PRKAG2	5'-AMP-activated protein kinase subunit gamma-2	LOC586721	UBE2O	ubiquitin conjugating enzyme E2 O	0.0334377	0	0.496946	0.598663	0.679302	0
LOC756927	PRKAG2	5'-AMP-activated protein kinase subunit gamma-2	LOC115928526	ATG10	ubiquitin-like-conjugating enzyme ATG10	-0.183381	0	0.120084	0.188749	-1.55442	0
LOC756927	PRKAG2	5'-AMP-activated protein kinase subunit gamma-2	LOC576318	RanBP2	E3 SUMO-protein ligase RanBP2	0.0942106	0	0.204028	0.293672	1.27016	0
LOC115919071	PRKAB1	5'-AMP-activated protein kinase subunit beta-1-like	LOC100892428	MIB2	E3 ubiquitin-protein ligase MIB2	-0.0451677	0	0.585235	0.678386	-0.545754	0
LOC105445688	RAD50_2	DNA repair protein RAD50-like	LOC100894053	EDA2R	tumor necrosis factor receptor superfamily member 27	0.064714	0	0.279398	0.379592	1.08167	0
LOC115919071	PRKAB1	5'-AMP-activated protein kinase subunit beta-1-like	LOC100892710	IFIH1	interferon-induced helicase C domain-containing protein 1	-0.170959	0	0.427636	0.532697	-0.793243	0
LOC115919071	PRKAB1	5'-AMP-activated protein kinase subunit beta-1-like	LOC105437801	SELP	P-selectin	0.230072	0	0.091697	0.150173	1.68651	0
LOC115919071	PRKAB1	5'-AMP-activated protein kinase subunit beta-1-like	LOC115928526	ATG10	ubiquitin-like-conjugating enzyme ATG10	0.132106	0	0.50801	0.608935	0.66194	0
LOC115919071	PRKAB1	5'-AMP-activated protein kinase subunit beta-1-like	LOC115926895	HERC4	probable E3 ubiquitin-protein ligase HERC4	0.0592282	0	0.745309	0.812256	0.324831	0
LOC115919071	PRKAB1	5'-AMP-activated protein kinase subunit beta-1-like	LOC577869	MKRN1	probable E3 ubiquitin-protein ligase makorin-1	0.0326317	0	0.800298	0.855339	0.252962	0
LOC115919071	PRKAB1	5'-AMP-activated protein kinase subunit beta-1-like	LOC100889465	COP1	COP1 E3 ubiquitin ligase	0.0518081	0	0.905729	0.933981	0.118428	0
LOC115919071	PRKAB1	5'-AMP-activated protein kinase subunit beta-1-like	LOC755085	LNX	E3 ubiquitin-protein ligase LNX	0.103466	0	0.251236	0.34825	1.14735	0
LOC115919071	PRKAB1	5'-AMP-activated protein kinase subunit beta-1-like	LOC115924440	MIB2_1	E3 ubiquitin-protein ligase MIB2-like	0.256908	0	0.0274747	0.0528609	2.20471	0
LOC115919071	PRKAB1	5'-AMP-activated protein kinase subunit beta-1-like	LOC115928899	TRIM33	E3 ubiquitin-protein ligase TRIM33-like	-0.147324	0	0.477762	0.580694	-0.709907	0
LOC115919071	PRKAB1	5'-AMP-activated protein kinase subunit beta-1-like	LOC105447247	MYCBP2	E3 ubiquitin-protein ligase MYCBP2-like	0.0878687	0	0.267262	0.366192	1.10939	0
LOC115919071	PRKAB1	5'-AMP-activated protein kinase subunit beta-1-like	LOC582133	RFWD3	ring finger and WD repeat domain 3	-0.00515184	0	0.958966	0.97171	-0.0514512	0
LOC115919071	PRKAB1	5'-AMP-activated protein kinase subunit beta-1-like	LOC100893621	RGLG4	E3 ubiquitin-protein ligase RGLG4	0.00951	0	0.896745	0.927459	0.129775	0
LOC115919071	PRKAB1	5'-AMP-activated protein kinase subunit beta-1-like	LOC115926496	RNF207	RING finger protein 207-like	0.473649	0	0.0326554	0.0615187	2.13629	0
LOC115919071	PRKAB1	5'-AMP-activated protein kinase subunit beta-1-like	LOC100891007	RNF24	RING finger protein 24	0.00696526	0	0.933623	0.953887	0.0832874	0
LOC115919071	PRKAB1	5'-AMP-activated protein kinase subunit beta-1-like	LOC756350	PPIL2	RING-type E3 ubiquitin-protein ligase PPIL2	0.000888235	0	0.928233	0.950058	0.0900683	0
LOC115919071	PRKAB1	5'-AMP-activated protein kinase subunit beta-1-like	LOC593824	MID1_1	E3 ubiquitin-protein ligase Midline-1	-0.113728	0	0.489023	0.591263	-0.691863	0
LOC115919071	PRKAB1	5'-AMP-activated protein kinase subunit beta-1-like	LOC105441987	MID1_2	E3 ubiquitin-protein ligase Midline-1-like	0	0	0.465088	0.568729	0.730495	0
LOC105445688	RAD50_2	DNA repair protein RAD50-like	LOC100887974	NGFR	tumor necrosis factor receptor superfamily member 16	-0.0622686	0	0.261866	0.36018	-1.12199	0
LOC105445688	RAD50_2	DNA repair protein RAD50-like	LOC105436918	TRIM45_3	tripartite motif-containing protein 45-like	-0.061287	0	0.134005	0.206992	-1.49849	0
LOC105445688	RAD50_2	DNA repair protein RAD50-like	LOC115927274	TRIM45_4	tripartite motif-containing protein 45-lik	0	0	0.289874	0.391046	1.0584	0
LOC105445688	RAD50_2	DNA repair protein RAD50-like	LOC105446542	TRIM45	tripartite motif-containing protein 45-like	-0.00759278	0	0.639459	0.725187	-0.468455	0
LOC105445688	RAD50_2	DNA repair protein RAD50-like	LOC105437986	NLRP3_1	NACHT, LRR and PYD domains-containing protein 3-like	0.108463	0	0.208836	0.299359	1.25677	0
LOC105445688	RAD50_2	DNA repair protein RAD50-like	LOC115924215	NLRP3_3	NACHT, LRR and PYD domains-containing protein 3-like	0	0	0.00134601	0.00350321	3.20598	0
LOC105445688	RAD50_2	DNA repair protein RAD50-like	LOC115921239	NLRP3_2	NACHT, LRR and PYD domains-containing protein 3-like	-0.79518	0	0.226635	0.320127	-1.20907	0
LOC105445688	RAD50_2	DNA repair protein RAD50-like	LOC105442412	NLRP6_2	NACHT, LRR and PYD domains-containing protein 6-like	-0.00103836	0	0.89589	0.926839	0.130854	0
LOC105445688	RAD50_2	DNA repair protein RAD50-like	LOC115922335	NLRP6_3	NACHT, LRR and PYD domains-containing protein 6-like	0.0011992	0	0.69081	0.768131	-0.397755	0
LOC105445688	RAD50_2	DNA repair protein RAD50-like	LOC105441555	RIGI_3	probable ATP-dependent RNA helicase DDX58	-0.0736195	0	0.327197	0.430997	-0.979774	0
LOC105445688	RAD50_2	DNA repair protein RAD50-like	LOC115923425	RIGI_2	probable ATP-dependent RNA helicase DDX58	0.0213592	0	0.751277	0.817006	0.316956	0
LOC105445688	RAD50_2	DNA repair protein RAD50-like	LOC578285	RIGI_1	probable ATP-dependent RNA helicase DDX58	-0.10408	0	0.0779629	0.130746	-1.76263	0
LOC105445688	RAD50_2	DNA repair protein RAD50-like	LOC584347	TRAFD1	TRAF-type zinc finger domain containing 1	0.092777	0	0.0423955	0.0772625	2.02962	0
LOC105445688	RAD50_2	DNA repair protein RAD50-like	LOC577426	ATF2	cyclic AMP-dependent transcription factor ATF-2	0.0413159	0	0.385179	0.490674	0.868393	0
LOC105445688	RAD50_2	DNA repair protein RAD50-like	GATAc	GATAc	GATA binding protein 3	-0.00819969	0	0.557797	0.654099	-0.586117	0
LOC105445688	RAD50_2	DNA repair protein RAD50-like	LOC100892059	TCF20	transcription factor 20	0.00534858	0	0.959555	0.97212	0.0507118	0
LOC105445688	RAD50_2	DNA repair protein RAD50-like	LOC115926833	TRIM2	tripartite motif-containing protein 2-like	0.0518146	0	0.504124	0.60533	0.668015	0
LOC105445688	RAD50_2	DNA repair protein RAD50-like	LOC100892505	TRIM45	tripartite motif-containing protein 45	-0.0894636	0	0.22358	0.316587	-1.21706	0
LOC105445688	RAD50_2	DNA repair protein RAD50-like	LOC105447634	TRIM45_1	tripartite motif-containing protein 45-like	-0.149462	0	0.0498851	0.0889887	-1.96095	0
LOC105445688	RAD50_2	DNA repair protein RAD50-like	LOC115921837	TRIM45_5	tripartite motif-containing protein 45-like	-0.0626166	0	0.430398	0.535393	-0.788511	0
LOC105445688	RAD50_2	DNA repair protein RAD50-like	LOC105445175	TRIM45_7	tripartite motif-containing protein 45-like	-0.016363	0	0.896551	0.92732	-0.13002	0
LOC115919071	PRKAB1	5'-AMP-activated protein kinase subunit beta-1-like	LOC591350	TRIM23	tripartite motif containing 23	0	0	0.0694035	0.118334	1.81578	0
LOC115919071	PRKAB1	5'-AMP-activated protein kinase subunit beta-1-like	LOC115926471	TRIM33	E3 ubiquitin-protein ligase TRIM33-like	0	0	0.439863	0.544592	-0.772424	0
LOC105445688	RAD50_2	DNA repair protein RAD50-like	LOC115927235	NLRP12_1	NACHT, LRR and PYD domains-containing protein 12-like	0.0648482	0	0.235381	0.330202	1.18661	0
LOC115919071	PRKAB1	5'-AMP-activated protein kinase subunit beta-1-like	LOC115926833	TRIM2	tripartite motif-containing protein 2-like	-0.00631503	0	0.986837	0.990993	-0.016498	0
LOC115919071	PRKAB1	5'-AMP-activated protein kinase subunit beta-1-like	LOC105441555	RIGI_3	probable ATP-dependent RNA helicase DDX58	0.0139608	0	0.936993	0.956267	0.0790502	0
LOC115919071	PRKAB1	5'-AMP-activated protein kinase subunit beta-1-like	LOC115923425	RIGI_2	probable ATP-dependent RNA helicase DDX58	0.0995163	0	0.476131	0.579167	0.712539	0
LOC115919071	PRKAB1	5'-AMP-activated protein kinase subunit beta-1-like	LOC578285	RIGI_1	probable ATP-dependent RNA helicase DDX58	-0.187354	0	0.09918	0.160532	-1.64884	0
LOC115919071	PRKAB1	5'-AMP-activated protein kinase subunit beta-1-like	LOC584347	TRAFD1	TRAF-type zinc finger domain containing 1	-0.00468242	0	0.91142	0.938065	-0.111248	0
LOC115919071	PRKAB1	5'-AMP-activated protein kinase subunit beta-1-like	LOC105438617	TLR3	toll-like receptor 3	-0.102862	0	0.176564	0.260599	-1.35141	0
LOC115919071	PRKAB1	5'-AMP-activated protein kinase subunit beta-1-like	LOC577426	ATF2	cyclic AMP-dependent transcription factor ATF-2	0.164103	0	0.066131	0.113527	1.83753	0
LOC115919071	PRKAB1	5'-AMP-activated protein kinase subunit beta-1-like	LOC586014	ELF3	ETS-related transcription factor Elf-3	-0.0235414	0	0.33294	0.437032	-0.968209	0
LOC115919071	PRKAB1	5'-AMP-activated protein kinase subunit beta-1-like	GATAc	GATAc	GATA binding protein 3	-0.0224018	0	0.63026	0.717347	-0.48136	0
LOC115919071	PRKAB1	5'-AMP-activated protein kinase subunit beta-1-like	LOC100892505	TRIM45	tripartite motif-containing protein 45	0.0365974	0	0.790143	0.847494	0.266125	0
LOC115919071	PRKAB1	5'-AMP-activated protein kinase subunit beta-1-like	LOC115921568	TRIM71_2	E3 ubiquitin-protein ligase TRIM71-like	0	0	0.872534	0.909739	0.160441	0
LOC115919071	PRKAB1	5'-AMP-activated protein kinase subunit beta-1-like	LOC105447634	TRIM45_1	tripartite motif-containing protein 45-like	0.318114	0	0.0349187	0.0652326	2.1093	0
LOC115919071	PRKAB1	5'-AMP-activated protein kinase subunit beta-1-like	LOC115921837	TRIM45_5	tripartite motif-containing protein 45-like	0.00245528	0	0.984665	0.989502	-0.0192207	0
LOC115919071	PRKAB1	5'-AMP-activated protein kinase subunit beta-1-like	LOC105445175	TRIM45_7	tripartite motif-containing protein 45-like	0.277309	0	0.141805	0.217059	1.4691	0
LOC115919071	PRKAB1	5'-AMP-activated protein kinase subunit beta-1-like	LOC105446542	TRIM45	tripartite motif-containing protein 45-like	0.0465045	0	0.0806721	0.134621	1.7468	0
LOC115919071	PRKAB1	5'-AMP-activated protein kinase subunit beta-1-like	LOC115927274	TRIM45_4	tripartite motif-containing protein 45-lik	0	0	0.107678	0.172128	1.60872	0
LOC115919071	PRKAB1	5'-AMP-activated protein kinase subunit beta-1-like	LOC105436918	TRIM45_3	tripartite motif-containing protein 45-like	0.0650717	0	0.357851	0.462899	0.919468	0
LOC115919071	PRKAB1	5'-AMP-activated protein kinase subunit beta-1-like	LOC590689	TRIM59	tripartite motif-containing protein 59-like	0.0189607	0	0.854782	0.896616	0.18302	0
LOC115919071	PRKAB1	5'-AMP-activated protein kinase subunit beta-1-like	LOC100887974	NGFR	tumor necrosis factor receptor superfamily member 16	0.0804422	0	0.508721	0.609594	0.66083	0
LOC115919071	PRKAB1	5'-AMP-activated protein kinase subunit beta-1-like	LOC115922335	NLRP6_3	NACHT, LRR and PYD domains-containing protein 6-like	-0.187637	0	0.398317	0.503801	-0.844631	0
LOC115919071	PRKAB1	5'-AMP-activated protein kinase subunit beta-1-like	LOC115927261	NLRP6_1	NACHT, LRR and PYD domains-containing protein 6-like	-0.0510677	0	0.440469	0.545177	-0.771401	0
LOC115919071	PRKAB1	5'-AMP-activated protein kinase subunit beta-1-like	LOC105442412	NLRP6_2	NACHT, LRR and PYD domains-containing protein 6-like	-0.171123	0	0.550367	0.647449	-0.59721	0
LOC115919071	PRKAB1	5'-AMP-activated protein kinase subunit beta-1-like	LOC105446137	NLRP5	NACHT, LRR and PYD domains-containing protein 5-like	0.0245923	0	0.297982	0.399844	1.04077	0
LOC115919071	PRKAB1	5'-AMP-activated protein kinase subunit beta-1-like	LOC115921571	TRIM71	E3 ubiquitin-protein ligase TRIM71-like	0	0	0.44818	0.552603	-0.758452	0
LOC115919071	PRKAB1	5'-AMP-activated protein kinase subunit beta-1-like	LOC100893003	TRIM8	E3 ubiquitin-protein ligase TRIM8-like	0.238339	0	0.214907	0.306484	1.24018	0
LOC115919071	PRKAB1	5'-AMP-activated protein kinase subunit beta-1-like	LOC115921072	NLRC4	NLR family CARD domain-containing protein 4-like	0.0133534	0	0.903059	0.932043	0.121798	0
LOC115919071	PRKAB1	5'-AMP-activated protein kinase subunit beta-1-like	LOC105439879	NLRC4	NLR family CARD domain-containing protein 4-like	0.049243	0	0.471477	0.574778	0.720078	0
LOC115919071	PRKAB1	5'-AMP-activated protein kinase subunit beta-1-like	LOC105438879	NLRC5_6	protein NLRC5-like	0	0	0.301946	0.404116	-1.03227	0
LOC115919071	PRKAB1	5'-AMP-activated protein kinase subunit beta-1-like	LOC105438431	NLRC5_2	protein NLRC5-like	0.0475189	0	0.6476	0.732083	0.457098	0
LOC115919071	PRKAB1	5'-AMP-activated protein kinase subunit beta-1-like	LOC115928437	NLRC5_1	protein NLRC5-like	-0.040316	0	0.866677	0.90543	-0.167881	0
LOC115919071	PRKAB1	5'-AMP-activated protein kinase subunit beta-1-like	LOC105438878	NLRC5_3	protein NLRC5-like	-0.0328416	0	0.686413	0.764512	-0.403728	0
LOC115919071	PRKAB1	5'-AMP-activated protein kinase subunit beta-1-like	LOC754090	NLRP12	NACHT, LRR and PYD domains-containing protein 12	0	0	0.473799	0.576971	0.716312	0
LOC115919071	PRKAB1	5'-AMP-activated protein kinase subunit beta-1-like	LOC100892902	NLRP12_3	NACHT, LRR and PYD domains-containing protein 12	0	0	0.813338	0.865335	-0.236122	0
LOC115919071	PRKAB1	5'-AMP-activated protein kinase subunit beta-1-like	LOC105439149	NLRP12_5	NACHT, LRR and PYD domains-containing protein 12-like	-0.217248	0	0.310735	0.413551	-1.01368	0
LOC115919071	PRKAB1	5'-AMP-activated protein kinase subunit beta-1-like	LOC115927235	NLRP12_1	NACHT, LRR and PYD domains-containing protein 12-like	-0.0216042	0	0.752501	0.817985	-0.315344	0
LOC115919071	PRKAB1	5'-AMP-activated protein kinase subunit beta-1-like	LOC105438814	NLRP12_2	NACHT, LRR and PYD domains-containing protein 12-like	0.0995457	0	0.447122	0.551587	0.760221	0
LOC115919071	PRKAB1	5'-AMP-activated protein kinase subunit beta-1-like	LOC105439868	NLRP12_4	NACHT, LRR and PYD domains-containing protein 12-like	0.0464124	0	0.423355	0.52851	0.800614	0
LOC115919071	PRKAB1	5'-AMP-activated protein kinase subunit beta-1-like	LOC105437986	NLRP3_1	NACHT, LRR and PYD domains-containing protein 3-like	0.0824484	0	0.625474	0.713251	0.488108	0
LOC115919071	PRKAB1	5'-AMP-activated protein kinase subunit beta-1-like	LOC115924215	NLRP3_3	NACHT, LRR and PYD domains-containing protein 3-like	0	0	0.790333	0.847642	0.265878	0
LOC115919071	PRKAB1	5'-AMP-activated protein kinase subunit beta-1-like	LOC115921239	NLRP3_2	NACHT, LRR and PYD domains-containing protein 3-like	-0.741072	0	0.583525	0.676888	-0.548243	0
LOC105445688	RAD50_2	DNA repair protein RAD50-like	LOC105438814	NLRP12_2	NACHT, LRR and PYD domains-containing protein 12-like	0.0938097	0	0.171746	0.25468	1.36661	0
LOC105445688	RAD50_2	DNA repair protein RAD50-like	LOC105439149	NLRP12_5	NACHT, LRR and PYD domains-containing protein 12-like	0.162131	0	0.224195	0.3173	1.21545	0
LOC756927	PRKAG2	5'-AMP-activated protein kinase subunit gamma-2	LOC115926895	HERC4	probable E3 ubiquitin-protein ligase HERC4	0.0791471	0	0.420667	0.525879	0.805265	0
LOC756927	PRKAG2	5'-AMP-activated protein kinase subunit gamma-2	LOC105438814	NLRP12_2	NACHT, LRR and PYD domains-containing protein 12-like	0.0621736	0	0.552178	0.649073	0.5945	0
LOC756927	PRKAG2	5'-AMP-activated protein kinase subunit gamma-2	LOC105438879	NLRC5_6	protein NLRC5-like	0	0	0.605832	0.696333	-0.516032	0
LOC756927	PRKAG2	5'-AMP-activated protein kinase subunit gamma-2	LOC105438431	NLRC5_2	protein NLRC5-like	0.045624	0	0.487806	0.590138	0.693803	0
LOC756927	PRKAG2	5'-AMP-activated protein kinase subunit gamma-2	LOC115928437	NLRC5_1	protein NLRC5-like	0.0489329	0	0.630774	0.717786	0.480638	0
LOC756927	PRKAG2	5'-AMP-activated protein kinase subunit gamma-2	LOC105438878	NLRC5_3	protein NLRC5-like	0.0132018	0	0.80203	0.856673	0.250721	0
LOC756927	PRKAG2	5'-AMP-activated protein kinase subunit gamma-2	LOC754090	NLRP12	NACHT, LRR and PYD domains-containing protein 12	0	0	0.328888	0.432777	-0.976357	0
LOC756927	PRKAG2	5'-AMP-activated protein kinase subunit gamma-2	LOC100892902	NLRP12_3	NACHT, LRR and PYD domains-containing protein 12	0	0	0.265723	0.364478	-1.11297	0
LOC756927	PRKAG2	5'-AMP-activated protein kinase subunit gamma-2	LOC105439149	NLRP12_5	NACHT, LRR and PYD domains-containing protein 12-like	-0.127349	0	0.439392	0.544132	-0.773221	0
LOC756927	PRKAG2	5'-AMP-activated protein kinase subunit gamma-2	LOC115927235	NLRP12_1	NACHT, LRR and PYD domains-containing protein 12-like	-0.0848547	0	0.339352	0.443748	-0.955446	0
LOC756927	PRKAG2	5'-AMP-activated protein kinase subunit gamma-2	LOC105439868	NLRP12_4	NACHT, LRR and PYD domains-containing protein 12-like	0.0306269	0	0.501598	0.60298	0.671977	0
LOC756927	PRKAG2	5'-AMP-activated protein kinase subunit gamma-2	LOC584347	TRAFD1	TRAF-type zinc finger domain containing 1	-0.107169	0	0.167391	0.24931	-1.38064	0
LOC756927	PRKAG2	5'-AMP-activated protein kinase subunit gamma-2	LOC115924215	NLRP3_3	NACHT, LRR and PYD domains-containing protein 3-like	0	0	0.591012	0.683443	0.53737	0
LOC756927	PRKAG2	5'-AMP-activated protein kinase subunit gamma-2	LOC115921239	NLRP3_2	NACHT, LRR and PYD domains-containing protein 3-like	1	0	0.0441672	0.0800641	2.0125	0
LOC756927	PRKAG2	5'-AMP-activated protein kinase subunit gamma-2	LOC105446137	NLRP5	NACHT, LRR and PYD domains-containing protein 5-like	0.00849331	0	0.695846	0.772269	0.390934	0
LOC756927	PRKAG2	5'-AMP-activated protein kinase subunit gamma-2	LOC105442412	NLRP6_2	NACHT, LRR and PYD domains-containing protein 6-like	-0.07548	0	0.677539	0.757159	-0.415823	0
LOC756927	PRKAG2	5'-AMP-activated protein kinase subunit gamma-2	LOC115927261	NLRP6_1	NACHT, LRR and PYD domains-containing protein 6-like	-0.0383861	0	0.266541	0.36539	-1.11106	0
LOC756927	PRKAG2	5'-AMP-activated protein kinase subunit gamma-2	LOC115922335	NLRP6_3	NACHT, LRR and PYD domains-containing protein 6-like	0.0442146	0	0.793491	0.850094	0.261781	0
LOC756927	PRKAG2	5'-AMP-activated protein kinase subunit gamma-2	LOC105441555	RIGI_3	probable ATP-dependent RNA helicase DDX58	0.0962801	0	0.341142	0.445607	0.95191	0
LOC756927	PRKAG2	5'-AMP-activated protein kinase subunit gamma-2	LOC115923425	RIGI_2	probable ATP-dependent RNA helicase DDX58	0.00795928	0	0.948125	0.964109	0.0650621	0
LOC756927	PRKAG2	5'-AMP-activated protein kinase subunit gamma-2	LOC105439879	NLRC4	NLR family CARD domain-containing protein 4-like	0.0821826	0	0.0449209	0.0812512	2.00539	0
LOC756927	PRKAG2	5'-AMP-activated protein kinase subunit gamma-2	LOC115921072	NLRC4	NLR family CARD domain-containing protein 4-like	-0.0288976	0	0.856157	0.897641	-0.181268	0
LOC756927	PRKAG2	5'-AMP-activated protein kinase subunit gamma-2	LOC100891873	MRC2	C-type mannose receptor 2	0.0880129	0	0.244157	0.340233	1.16466	0
LOC756927	PRKAG2	5'-AMP-activated protein kinase subunit gamma-2	LOC100893003	TRIM8	E3 ubiquitin-protein ligase TRIM8-like	0.119081	0	0.360822	0.465942	0.9138	0
LOC756927	PRKAG2	5'-AMP-activated protein kinase subunit gamma-2	LOC577869	MKRN1	probable E3 ubiquitin-protein ligase makorin-1	0.0252595	0	0.608867	0.698961	0.511692	0
LOC756927	PRKAG2	5'-AMP-activated protein kinase subunit gamma-2	LOC100889465	COP1	COP1 E3 ubiquitin ligase	-0.0858706	0	0.376149	0.481583	-0.885014	0
LOC756927	PRKAG2	5'-AMP-activated protein kinase subunit gamma-2	LOC755085	LNX	E3 ubiquitin-protein ligase LNX	0.112428	0	0.0520987	0.0924043	1.94232	0
LOC756927	PRKAG2	5'-AMP-activated protein kinase subunit gamma-2	LOC100891096	MIB2_5	E3 ubiquitin-protein ligase MIB2	0.112443	0	0.0473054	0.0849835	1.98356	0
LOC756927	PRKAG2	5'-AMP-activated protein kinase subunit gamma-2	LOC100892428	MIB2	E3 ubiquitin-protein ligase MIB2	-0.0130422	0	0.703377	0.778432	-0.380766	0
LOC756927	PRKAG2	5'-AMP-activated protein kinase subunit gamma-2	LOC115924440	MIB2_1	E3 ubiquitin-protein ligase MIB2-like	0.131502	0	0.181144	0.266188	1.33724	0
LOC756927	PRKAG2	5'-AMP-activated protein kinase subunit gamma-2	LOC582133	RFWD3	ring finger and WD repeat domain 3	-0.0214987	0	0.861231	0.901414	-0.174807	0
LOC756927	PRKAG2	5'-AMP-activated protein kinase subunit gamma-2	LOC100893621	RGLG4	E3 ubiquitin-protein ligase RGLG4	-0.0828311	0	0.0558132	0.098078	-1.91249	0
LOC756927	PRKAG2	5'-AMP-activated protein kinase subunit gamma-2	LOC583034	UBR3	ubiquitin protein ligase E3 component n-recognin 3	0.0773587	0	0.377542	0.482991	0.882434	0
LOC756927	PRKAG2	5'-AMP-activated protein kinase subunit gamma-2	LOC100891007	RNF24	RING finger protein 24	0.107143	0	0.163909	0.244995	1.39204	0
LOC756927	PRKAG2	5'-AMP-activated protein kinase subunit gamma-2	LOC593824	MID1_1	E3 ubiquitin-protein ligase Midline-1	-0.0674251	0	0.545871	0.643413	-0.60396	0
LOC756927	PRKAG2	5'-AMP-activated protein kinase subunit gamma-2	LOC105441987	MID1_2	E3 ubiquitin-protein ligase Midline-1-like	0	0	0.741525	0.809273	-0.329835	0
LOC756927	PRKAG2	5'-AMP-activated protein kinase subunit gamma-2	LOC591350	TRIM23	tripartite motif containing 23	0	0	0.235814	0.330697	-1.18552	0
LOC756927	PRKAG2	5'-AMP-activated protein kinase subunit gamma-2	LOC115928899	TRIM33	E3 ubiquitin-protein ligase TRIM33-like	0.204196	0	0.156792	0.236081	1.41594	0
LOC756927	PRKAG2	5'-AMP-activated protein kinase subunit gamma-2	LOC115926471	TRIM33	E3 ubiquitin-protein ligase TRIM33-like	0	0	0.123644	0.193449	-1.53966	0
LOC756927	PRKAG2	5'-AMP-activated protein kinase subunit gamma-2	LOC115921568	TRIM71_2	E3 ubiquitin-protein ligase TRIM71-like	0	0	0.370981	0.47633	0.894637	0
LOC756927	PRKAG2	5'-AMP-activated protein kinase subunit gamma-2	LOC115921571	TRIM71	E3 ubiquitin-protein ligase TRIM71-like	0	0	0.569789	0.664753	-0.568362	0
LOC756927	PRKAG2	5'-AMP-activated protein kinase subunit gamma-2	LOC578285	RIGI_1	probable ATP-dependent RNA helicase DDX58	0.126754	0	0.138653	0.213013	1.48082	0
LOC756927	PRKAG2	5'-AMP-activated protein kinase subunit gamma-2	LOC105438617	TLR3	toll-like receptor 3	-0.0718883	0	0.113598	0.180099	-1.58223	0
LOC105445688	RAD50_2	DNA repair protein RAD50-like	LOC100892902	NLRP12_3	NACHT, LRR and PYD domains-containing protein 12	0	0	0.913196	0.939343	-0.109008	0
LOC105445688	RAD50_2	DNA repair protein RAD50-like	LOC115921568	TRIM71_2	E3 ubiquitin-protein ligase TRIM71-like	0	0	0.337236	0.441533	0.95964	0
LOC105445688	RAD50_2	DNA repair protein RAD50-like	LOC115926496	RNF207	RING finger protein 207-like	-0.123009	0	0.21487	0.306441	-1.24028	0
LOC105445688	RAD50_2	DNA repair protein RAD50-like	LOC100891007	RNF24	RING finger protein 24	0.0178352	0	0.73554	0.804496	0.337765	0
LOC105445688	RAD50_2	DNA repair protein RAD50-like	LOC756350	PPIL2	RING-type E3 ubiquitin-protein ligase PPIL2	0.0894719	0	0.135633	0.209098	1.49225	0
LOC105445688	RAD50_2	DNA repair protein RAD50-like	LOC593824	MID1_1	E3 ubiquitin-protein ligase Midline-1	-0.171519	0	0.0259826	0.050328	-2.22647	0
LOC105445688	RAD50_2	DNA repair protein RAD50-like	LOC105441987	MID1_2	E3 ubiquitin-protein ligase Midline-1-like	0	0	0.254475	0.351901	-1.13955	0
LOC105445688	RAD50_2	DNA repair protein RAD50-like	LOC591350	TRIM23	tripartite motif containing 23	0	0	0.17145	0.254319	-1.36756	0
LOC105445688	RAD50_2	DNA repair protein RAD50-like	LOC115928899	TRIM33	E3 ubiquitin-protein ligase TRIM33-like	-0.0554743	0	0.503878	0.605098	-0.668401	0
LOC105445688	RAD50_2	DNA repair protein RAD50-like	LOC115926471	TRIM33	E3 ubiquitin-protein ligase TRIM33-like	0	0	0.301499	0.403633	1.03322	0
LOC105445688	RAD50_2	DNA repair protein RAD50-like	LOC115921571	TRIM71	E3 ubiquitin-protein ligase TRIM71-like	0	0	0.116384	0.183825	1.57013	0
LOC756927	PRKAG2	5'-AMP-activated protein kinase subunit gamma-2	LOC577426	ATF2	cyclic AMP-dependent transcription factor ATF-2	0.104657	0	0.0943896	0.153919	1.67268	0
LOC105445688	RAD50_2	DNA repair protein RAD50-like	LOC100893003	TRIM8	E3 ubiquitin-protein ligase TRIM8-like	0.0939982	0	0.310576	0.41338	1.01402	0
LOC105445688	RAD50_2	DNA repair protein RAD50-like	LOC100891873	MRC2	C-type mannose receptor 2	-0.0424518	0	0.354941	0.45991	-0.925048	0
LOC105445688	RAD50_2	DNA repair protein RAD50-like	LOC115921072	NLRC4	NLR family CARD domain-containing protein 4-like	-0.0135275	0	0.948112	0.9641	-0.0650778	0
LOC105445688	RAD50_2	DNA repair protein RAD50-like	LOC105439879	NLRC4	NLR family CARD domain-containing protein 4-like	-0.0669498	0	0.0268153	0.0517445	-2.2142	0
LOC105445688	RAD50_2	DNA repair protein RAD50-like	LOC105438879	NLRC5_6	protein NLRC5-like	0	0	0.210375	0.30117	1.25254	0
LOC105445688	RAD50_2	DNA repair protein RAD50-like	LOC115928437	NLRC5_1	protein NLRC5-like	0.172882	0	0.0416135	0.0760198	2.03736	0
LOC105445688	RAD50_2	DNA repair protein RAD50-like	LOC105438878	NLRC5_3	protein NLRC5-like	0.0524133	0	0.385583	0.491078	0.867655	0
LOC105445688	RAD50_2	DNA repair protein RAD50-like	LOC754090	NLRP12	NACHT, LRR and PYD domains-containing protein 12	0	0	0.621552	0.709895	0.493652	0
LOC105445688	RAD50_2	DNA repair protein RAD50-like	LOC583034	UBR3	ubiquitin protein ligase E3 component n-recognin 3	0.0414006	0	0.517202	0.61738	0.647664	0
LOC105445688	RAD50_2	DNA repair protein RAD50-like	LOC582133	RFWD3	ring finger and WD repeat domain 3	0.100243	0	0.146369	0.222893	1.45248	0
LOC105445688	RAD50_2	DNA repair protein RAD50-like	LOC100891096	MIB2_5	E3 ubiquitin-protein ligase MIB2	0.0498399	0	0.65441	0.737827	0.447644	0
LOC105445688	RAD50_2	DNA repair protein RAD50-like	LOC577869	MKRN1	probable E3 ubiquitin-protein ligase makorin-1	0.0676177	0	0.199265	0.287999	1.28365	0
LOC756927	PRKAG2	5'-AMP-activated protein kinase subunit gamma-2	LOC586014	ELF3	ETS-related transcription factor Elf-3	0.0299819	0	0.263378	0.361871	1.11844	0
LOC756927	PRKAG2	5'-AMP-activated protein kinase subunit gamma-2	GATAc	GATAc	GATA binding protein 3	0.0401086	0	0.179876	0.264644	1.34114	0
LOC756927	PRKAG2	5'-AMP-activated protein kinase subunit gamma-2	LOC115926833	TRIM2	tripartite motif-containing protein 2-like	-0.105308	0	0.22485	0.318061	-1.21373	0
LOC756927	PRKAG2	5'-AMP-activated protein kinase subunit gamma-2	LOC100892505	TRIM45	tripartite motif-containing protein 45	0.0432819	0	0.6115	0.70125	0.507934	0
LOC756927	PRKAG2	5'-AMP-activated protein kinase subunit gamma-2	LOC105447634	TRIM45_1	tripartite motif-containing protein 45-like	-0.00286945	0	0.981995	0.987655	-0.0225673	0
LOC756927	PRKAG2	5'-AMP-activated protein kinase subunit gamma-2	LOC115921837	TRIM45_5	tripartite motif-containing protein 45-like	-0.0870015	0	0.447665	0.552109	-0.759313	0
LOC756927	PRKAG2	5'-AMP-activated protein kinase subunit gamma-2	LOC105445175	TRIM45_7	tripartite motif-containing protein 45-like	-0.111762	0	0.434476	0.539367	-0.781555	0
LOC756927	PRKAG2	5'-AMP-activated protein kinase subunit gamma-2	LOC105446542	TRIM45	tripartite motif-containing protein 45-like	0.0513962	0	0.10517	0.168726	1.62029	0
LOC756927	PRKAG2	5'-AMP-activated protein kinase subunit gamma-2	LOC115927274	TRIM45_4	tripartite motif-containing protein 45-lik	0	0	0.971843	0.980658	0.0352965	0
LOC756927	PRKAG2	5'-AMP-activated protein kinase subunit gamma-2	LOC105436918	TRIM45_3	tripartite motif-containing protein 45-like	-0.00754725	0	0.994109	0.995973	0.00738355	0
LOC756927	PRKAG2	5'-AMP-activated protein kinase subunit gamma-2	LOC590689	TRIM59	tripartite motif-containing protein 59-like	0.118213	0	0.476099	0.579135	0.71259	0
LOC756927	PRKAG2	5'-AMP-activated protein kinase subunit gamma-2	LOC100887974	NGFR	tumor necrosis factor receptor superfamily member 16	0.0187832	0	0.735698	0.804622	0.337555	0
LOC756927	PRKAG2	5'-AMP-activated protein kinase subunit gamma-2	LOC100894053	EDA2R	tumor necrosis factor receptor superfamily member 27	0.0907649	0	0.118706	0.186918	1.56023	0
LOC105445688	RAD50_2	DNA repair protein RAD50-like	LOC100892710	IFIH1	interferon-induced helicase C domain-containing protein 1	-0.140572	0	0.187756	0.274203	-1.31725	0
LOC105445688	RAD50_2	DNA repair protein RAD50-like	LOC105437801	SELP	P-selectin	-0.0791604	0	0.26034	0.358477	-1.12559	0
LOC105445688	RAD50_2	DNA repair protein RAD50-like	LOC576318	RanBP2	E3 SUMO-protein ligase RanBP2	0.0659183	0	0.129786	0.201506	1.51495	0
LOC105445688	RAD50_2	DNA repair protein RAD50-like	LOC115926895	HERC4	probable E3 ubiquitin-protein ligase HERC4	-0.0103144	0	0.726864	0.797506	-0.3493	0
LOC585513	LIG1	DNA ligase 1	LOC583034	UBR3	ubiquitin protein ligase E3 component n-recognin 3	0.0627809	0	0.131663	0.203951	1.50758	0
LOC585513	LIG1	DNA ligase 1	LOC105447247	MYCBP2	E3 ubiquitin-protein ligase MYCBP2-like	-0.035793	0	0.226219	0.319645	-1.21016	0
LOC588512	TOP1	DNA topoisomerase I	LOC593824	MID1_1	E3 ubiquitin-protein ligase Midline-1	0.0567733	0	0.238207	0.333444	1.17948	0
LOC578035	FUN30_1	ATP-dependent helicase FUN30	LOC115928899	TRIM33	E3 ubiquitin-protein ligase TRIM33-like	-0.0552536	0	0.492468	0.594482	-0.686388	0
LOC578035	FUN30_1	ATP-dependent helicase FUN30	LOC115924440	MIB2_1	E3 ubiquitin-protein ligase MIB2-like	0.075205	0	0.116033	0.183355	1.57165	0
LOC578035	FUN30_1	ATP-dependent helicase FUN30	LOC582133	RFWD3	ring finger and WD repeat domain 3	-0.0390748	0	0.402332	0.507787	-0.837463	0
LOC578035	FUN30_1	ATP-dependent helicase FUN30	LOC583034	UBR3	ubiquitin protein ligase E3 component n-recognin 3	-0.0666185	0	0.198936	0.287605	-1.28459	0
LOC578035	FUN30_1	ATP-dependent helicase FUN30	LOC115926496	RNF207	RING finger protein 207-like	-0.0667935	0	0.468807	0.572254	-0.724421	0
LOC578035	FUN30_1	ATP-dependent helicase FUN30	LOC100891007	RNF24	RING finger protein 24	-0.0779805	0	0.0922691	0.15097	-1.68355	0
LOC578035	FUN30_1	ATP-dependent helicase FUN30	LOC756350	PPIL2	RING-type E3 ubiquitin-protein ligase PPIL2	0.0140427	0	0.902266	0.931468	0.122799	0
LOC578035	FUN30_1	ATP-dependent helicase FUN30	LOC105441987	MID1_2	E3 ubiquitin-protein ligase Midline-1-like	0	0	0.102505	0.16509	1.63283	0
LOC578035	FUN30_1	ATP-dependent helicase FUN30	LOC591350	TRIM23	tripartite motif containing 23	0	0	0.491203	0.593292	-0.688396	0
LOC578035	FUN30_1	ATP-dependent helicase FUN30	LOC115926471	TRIM33	E3 ubiquitin-protein ligase TRIM33-like	0	0	0.175505	0.259303	1.35473	0
LOC578035	FUN30_1	ATP-dependent helicase FUN30	LOC755085	LNX	E3 ubiquitin-protein ligase LNX	-0.0341292	0	0.351756	0.456623	-0.931189	0
LOC578035	FUN30_1	ATP-dependent helicase FUN30	LOC115921568	TRIM71_2	E3 ubiquitin-protein ligase TRIM71-like	0	0	0.824241	0.873632	-0.222094	0
LOC578035	FUN30_1	ATP-dependent helicase FUN30	LOC115921571	TRIM71	E3 ubiquitin-protein ligase TRIM71-like	0	0	0.892002	0.924012	0.135771	0
LOC578035	FUN30_1	ATP-dependent helicase FUN30	LOC100893003	TRIM8	E3 ubiquitin-protein ligase TRIM8-like	-0.0504415	0	0.440337	0.545049	-0.771625	0
LOC578035	FUN30_1	ATP-dependent helicase FUN30	LOC115921072	NLRC4	NLR family CARD domain-containing protein 4-like	-0.0299644	0	0.765778	0.828482	-0.297902	0
LOC578035	FUN30_1	ATP-dependent helicase FUN30	LOC105439879	NLRC4	NLR family CARD domain-containing protein 4-like	0.0408902	0	0.0666216	0.114251	1.83422	0
LOC578035	FUN30_1	ATP-dependent helicase FUN30	LOC105438879	NLRC5_6	protein NLRC5-like	0	0	0.259341	0.357363	1.12795	0
LOC578035	FUN30_1	ATP-dependent helicase FUN30	LOC105438431	NLRC5_2	protein NLRC5-like	-0.0554534	0	0.189583	0.276404	-1.31181	0
LOC578035	FUN30_1	ATP-dependent helicase FUN30	LOC115928437	NLRC5_1	protein NLRC5-like	-0.044305	0	0.507247	0.608225	-0.66313	0
LOC578035	FUN30_1	ATP-dependent helicase FUN30	LOC583350	MIB2_4	E3 ubiquitin-protein ligase MIB2	-0.0346515	0	0.40195	0.50741	-0.838144	0
LOC578035	FUN30_1	ATP-dependent helicase FUN30	LOC100889465	COP1	COP1 E3 ubiquitin ligase	0.00484598	0	0.94137	0.95935	-0.0735475	0
LOC585513	LIG1	DNA ligase 1	LOC115924440	MIB2_1	E3 ubiquitin-protein ligase MIB2-like	0.00729254	0	0.83655	0.882935	0.206308	0
LOC592528	COPS6	COP9 signalosome subunit 6	LOC105436918	TRIM45_3	tripartite motif-containing protein 45-like	0.030435	0	0.735605	0.80455	0.337679	0
LOC592528	COPS6	COP9 signalosome subunit 6	LOC100892059	TCF20	transcription factor 20	0.0250371	0	0.816107	0.867435	0.232555	0
LOC592528	COPS6	COP9 signalosome subunit 6	LOC115926833	TRIM2	tripartite motif-containing protein 2-like	0.059887	0	0.56584	0.661249	0.57419	0
LOC592528	COPS6	COP9 signalosome subunit 6	LOC100892505	TRIM45	tripartite motif-containing protein 45	0.0429994	0	0.757583	0.821996	0.308657	0
LOC592528	COPS6	COP9 signalosome subunit 6	LOC105447634	TRIM45_1	tripartite motif-containing protein 45-like	0.236391	0	0.157512	0.236981	1.41349	0
LOC592528	COPS6	COP9 signalosome subunit 6	LOC115921837	TRIM45_5	tripartite motif-containing protein 45-like	0.108603	0	0.520195	0.620113	0.643045	0
LOC592528	COPS6	COP9 signalosome subunit 6	LOC105445175	TRIM45_7	tripartite motif-containing protein 45-like	0.103491	0	0.625617	0.713375	0.487905	0
LOC592528	COPS6	COP9 signalosome subunit 6	LOC105446542	TRIM45	tripartite motif-containing protein 45-like	0.0330376	0	0.577307	0.671413	0.557323	0
LOC592528	COPS6	COP9 signalosome subunit 6	LOC115927274	TRIM45_4	tripartite motif-containing protein 45-lik	0	0	0.518654	0.618707	0.645422	0
LOC592528	COPS6	COP9 signalosome subunit 6	LOC590689	TRIM59	tripartite motif-containing protein 59-like	0.196898	0	0.411242	0.516597	0.821711	0
LOC578035	FUN30_1	ATP-dependent helicase FUN30	LOC577869	MKRN1	probable E3 ubiquitin-protein ligase makorin-1	-0.0576132	0	0.251139	0.348141	-1.14759	0
LOC592528	COPS6	COP9 signalosome subunit 6	LOC100887974	NGFR	tumor necrosis factor receptor superfamily member 16	0.04847	0	0.630449	0.717509	0.481095	0
LOC592528	COPS6	COP9 signalosome subunit 6	LOC100894053	EDA2R	tumor necrosis factor receptor superfamily member 27	-0.0415848	0	0.665573	0.747179	-0.432231	0
LOC578035	FUN30_1	ATP-dependent helicase FUN30	LOC100892710	IFIH1	interferon-induced helicase C domain-containing protein 1	0.151798	0	0.0911149	0.149362	1.68955	0
LOC578035	FUN30_1	ATP-dependent helicase FUN30	LOC105437801	SELP	P-selectin	0.0724707	0	0.189908	0.276795	1.31085	0
LOC578035	FUN30_1	ATP-dependent helicase FUN30	LOC586721	UBE2O	ubiquitin conjugating enzyme E2 O	-0.0144552	0	0.649997	0.734115	-0.453766	0
LOC578035	FUN30_1	ATP-dependent helicase FUN30	LOC115928526	ATG10	ubiquitin-like-conjugating enzyme ATG10	0.0136145	0	0.68248	0.761264	0.409082	0
LOC578035	FUN30_1	ATP-dependent helicase FUN30	LOC576318	RanBP2	E3 SUMO-protein ligase RanBP2	0.0370084	0	0.695021	0.771594	0.39205	0
LOC578035	FUN30_1	ATP-dependent helicase FUN30	LOC115926895	HERC4	probable E3 ubiquitin-protein ligase HERC4	-0.00500723	0	0.802664	0.857163	-0.2499	0
LOC578035	FUN30_1	ATP-dependent helicase FUN30	LOC105438878	NLRC5_3	protein NLRC5-like	-0.0280962	0	0.411173	0.516529	-0.821832	0
LOC578035	FUN30_1	ATP-dependent helicase FUN30	LOC754090	NLRP12	NACHT, LRR and PYD domains-containing protein 12	0	0	0.829271	0.877451	0.215636	0
LOC578035	FUN30_1	ATP-dependent helicase FUN30	LOC100892902	NLRP12_3	NACHT, LRR and PYD domains-containing protein 12	0	0	0.715103	0.787969	0.365012	0
LOC582628	POLB	DNA polymerase beta	LOC576318	RanBP2	E3 SUMO-protein ligase RanBP2	0.15704	0	0.102176	0.164638	1.6344	0
LOC578035	FUN30_1	ATP-dependent helicase FUN30	LOC115927274	TRIM45_4	tripartite motif-containing protein 45-lik	0	0	0.0743707	0.125562	1.78433	0
LOC578035	FUN30_1	ATP-dependent helicase FUN30	LOC105436918	TRIM45_3	tripartite motif-containing protein 45-like	-0.0191228	0	0.557038	0.653417	-0.587247	0
LOC578035	FUN30_1	ATP-dependent helicase FUN30	LOC590689	TRIM59	tripartite motif-containing protein 59-like	0.0502087	0	0.689344	0.766929	0.399746	0
LOC578035	FUN30_1	ATP-dependent helicase FUN30	LOC100887974	NGFR	tumor necrosis factor receptor superfamily member 16	0.0455397	0	0.424537	0.529663	0.798575	0
LOC582628	POLB	DNA polymerase beta	LOC100892710	IFIH1	interferon-induced helicase C domain-containing protein 1	0.197669	0	0.307625	0.410217	1.02022	0
LOC582628	POLB	DNA polymerase beta	LOC105437801	SELP	P-selectin	0.0712626	0	0.639804	0.725478	0.467973	0
LOC582628	POLB	DNA polymerase beta	LOC586721	UBE2O	ubiquitin conjugating enzyme E2 O	0.132623	0	0.152261	0.230371	1.43159	0
LOC582628	POLB	DNA polymerase beta	LOC115928526	ATG10	ubiquitin-like-conjugating enzyme ATG10	-0.03557	0	0.757694	0.822085	-0.30851	0
LOC582628	POLB	DNA polymerase beta	LOC115926895	HERC4	probable E3 ubiquitin-protein ligase HERC4	0.168089	0	0.117837	0.185762	1.56392	0
LOC578035	FUN30_1	ATP-dependent helicase FUN30	LOC105439149	NLRP12_5	NACHT, LRR and PYD domains-containing protein 12-like	0.107573	0	0.424269	0.529403	0.799036	0
LOC582628	POLB	DNA polymerase beta	LOC100889465	COP1	COP1 E3 ubiquitin ligase	0.127045	0	0.271584	0.370973	1.09942	0
LOC582628	POLB	DNA polymerase beta	LOC755085	LNX	E3 ubiquitin-protein ligase LNX	0.007096	0	0.976508	0.983873	0.0294474	0
LOC582628	POLB	DNA polymerase beta	LOC100891096	MIB2_5	E3 ubiquitin-protein ligase MIB2	0.101574	0	0.147972	0.224932	1.44673	0
LOC582628	POLB	DNA polymerase beta	LOC100892428	MIB2	E3 ubiquitin-protein ligase MIB2	-0.0243532	0	0.818647	0.869375	-0.229286	0
LOC582628	POLB	DNA polymerase beta	LOC583350	MIB2_4	E3 ubiquitin-protein ligase MIB2	-0.0416718	0	0.651242	0.735162	-0.452038	0
LOC582628	POLB	DNA polymerase beta	LOC582133	RFWD3	ring finger and WD repeat domain 3	-0.0141984	0	0.865118	0.904273	-0.169863	0
LOC582628	POLB	DNA polymerase beta	LOC100893621	RGLG4	E3 ubiquitin-protein ligase RGLG4	-0.0247471	0	0.559496	0.655614	-0.58359	0
LOC582628	POLB	DNA polymerase beta	LOC115926496	RNF207	RING finger protein 207-like	-0.170083	0	0.375142	0.480564	-0.886883	0
LOC578035	FUN30_1	ATP-dependent helicase FUN30	LOC105446542	TRIM45	tripartite motif-containing protein 45-like	-0.0046899	0	0.695355	0.771867	-0.391599	0
LOC578035	FUN30_1	ATP-dependent helicase FUN30	LOC105445175	TRIM45_7	tripartite motif-containing protein 45-like	-0.125544	0	0.140862	0.215848	-1.47259	0
LOC578035	FUN30_1	ATP-dependent helicase FUN30	LOC115921837	TRIM45_5	tripartite motif-containing protein 45-like	0.0320775	0	0.759622	0.823611	0.305978	0
LOC578035	FUN30_1	ATP-dependent helicase FUN30	LOC105447634	TRIM45_1	tripartite motif-containing protein 45-like	0.0965338	0	0.196556	0.284773	1.29142	0
LOC578035	FUN30_1	ATP-dependent helicase FUN30	LOC115927235	NLRP12_1	NACHT, LRR and PYD domains-containing protein 12-like	0.00134018	0	0.976919	0.984158	-0.028932	0
LOC578035	FUN30_1	ATP-dependent helicase FUN30	LOC105438814	NLRP12_2	NACHT, LRR and PYD domains-containing protein 12-like	0.0867284	0	0.059625	0.103834	1.88356	0
LOC578035	FUN30_1	ATP-dependent helicase FUN30	LOC105439868	NLRP12_4	NACHT, LRR and PYD domains-containing protein 12-like	0.0103184	0	0.777315	0.837517	0.282819	0
LOC578035	FUN30_1	ATP-dependent helicase FUN30	LOC105437986	NLRP3_1	NACHT, LRR and PYD domains-containing protein 3-like	0.0154802	0	0.701277	0.776717	0.383597	0
LOC578035	FUN30_1	ATP-dependent helicase FUN30	LOC115924215	NLRP3_3	NACHT, LRR and PYD domains-containing protein 3-like	0	0	0.253158	0.350417	1.14271	0
LOC578035	FUN30_1	ATP-dependent helicase FUN30	LOC115921239	NLRP3_2	NACHT, LRR and PYD domains-containing protein 3-like	0.959887	0	0.0932214	0.152297	1.67864	0
LOC578035	FUN30_1	ATP-dependent helicase FUN30	LOC105446137	NLRP5	NACHT, LRR and PYD domains-containing protein 5-like	-0.0132283	0	0.600601	0.691804	-0.523536	0
LOC578035	FUN30_1	ATP-dependent helicase FUN30	LOC105442412	NLRP6_2	NACHT, LRR and PYD domains-containing protein 6-like	-0.0105987	0	0.927233	0.949349	-0.0913261	0
LOC578035	FUN30_1	ATP-dependent helicase FUN30	LOC115922335	NLRP6_3	NACHT, LRR and PYD domains-containing protein 6-like	0.225403	0	0.0259438	0.0502624	2.22705	0
LOC578035	FUN30_1	ATP-dependent helicase FUN30	LOC105441555	RIGI_3	probable ATP-dependent RNA helicase DDX58	-0.0582238	0	0.276819	0.376757	-1.08749	0
LOC578035	FUN30_1	ATP-dependent helicase FUN30	LOC115923425	RIGI_2	probable ATP-dependent RNA helicase DDX58	0.100742	0	0.0998118	0.161398	1.64577	0
LOC578035	FUN30_1	ATP-dependent helicase FUN30	LOC578285	RIGI_1	probable ATP-dependent RNA helicase DDX58	0.111251	0	0.055785	0.0980353	1.91271	0
LOC578035	FUN30_1	ATP-dependent helicase FUN30	LOC584347	TRAFD1	TRAF-type zinc finger domain containing 1	0.0270224	0	0.268172	0.3672	1.10728	0
LOC578035	FUN30_1	ATP-dependent helicase FUN30	LOC577426	ATF2	cyclic AMP-dependent transcription factor ATF-2	0.100384	0	0.0286394	0.0548239	2.18841	0
LOC578035	FUN30_1	ATP-dependent helicase FUN30	LOC100892059	TCF20	transcription factor 20	-0.0201025	0	0.564843	0.660368	-0.575663	0
LOC578035	FUN30_1	ATP-dependent helicase FUN30	LOC115926833	TRIM2	tripartite motif-containing protein 2-like	-0.000122989	0	0.916627	0.941802	0.104683	0
LOC578035	FUN30_1	ATP-dependent helicase FUN30	LOC100892505	TRIM45	tripartite motif-containing protein 45	0.0434565	0	0.525239	0.624711	0.635291	0
LOC592528	COPS6	COP9 signalosome subunit 6	GATAc	GATAc	GATA binding protein 3	0.060103	0	0.205471	0.29538	1.26612	0
LOC592528	COPS6	COP9 signalosome subunit 6	LOC586014	ELF3	ETS-related transcription factor Elf-3	-0.0383978	0	0.135332	0.208708	-1.4934	0
LOC592528	COPS6	COP9 signalosome subunit 6	LOC577426	ATF2	cyclic AMP-dependent transcription factor ATF-2	0.0726583	0	0.445007	0.549548	0.763765	0
LOC588512	TOP1	DNA topoisomerase I	LOC105445175	TRIM45_7	tripartite motif-containing protein 45-like	0.073273	0	0.376203	0.481637	0.884914	0
LOC588512	TOP1	DNA topoisomerase I	LOC584347	TRAFD1	TRAF-type zinc finger domain containing 1	0.0094236	0	0.758206	0.822493	0.307837	0
LOC588512	TOP1	DNA topoisomerase I	LOC577426	ATF2	cyclic AMP-dependent transcription factor ATF-2	0.0574915	0	0.0632651	0.10928	1.85732	0
LOC588512	TOP1	DNA topoisomerase I	GATAc	GATAc	GATA binding protein 3	0.0179393	0	0.32781	0.431644	0.978534	0
LOC588512	TOP1	DNA topoisomerase I	LOC100892059	TCF20	transcription factor 20	-0.071045	0	0.034681	0.0648435	-2.11206	0
LOC588512	TOP1	DNA topoisomerase I	LOC115926833	TRIM2	tripartite motif-containing protein 2-like	-0.0614566	0	0.102838	0.165548	-1.63125	0
LOC588512	TOP1	DNA topoisomerase I	LOC100892505	TRIM45	tripartite motif-containing protein 45	0.0590924	0	0.196206	0.284354	1.29244	0
LOC588512	TOP1	DNA topoisomerase I	LOC105447634	TRIM45_1	tripartite motif-containing protein 45-like	0.0830745	0	0.121277	0.190325	1.54944	0
LOC588512	TOP1	DNA topoisomerase I	LOC115921837	TRIM45_5	tripartite motif-containing protein 45-like	0.0327788	0	0.60811	0.698309	0.512773	0
LOC588512	TOP1	DNA topoisomerase I	LOC115927274	TRIM45_4	tripartite motif-containing protein 45-lik	0	0	0.887863	0.920983	0.141008	0
LOC592528	COPS6	COP9 signalosome subunit 6	LOC100889465	COP1	COP1 E3 ubiquitin ligase	0.0638657	0	0.647769	0.732226	0.456864	0
LOC588512	TOP1	DNA topoisomerase I	LOC105436918	TRIM45_3	tripartite motif-containing protein 45-like	0.0379941	0	0.165244	0.24665	1.38765	0
LOC588512	TOP1	DNA topoisomerase I	LOC590689	TRIM59	tripartite motif-containing protein 59-like	-0.043788	0	0.564968	0.66048	-0.575478	0
LOC588512	TOP1	DNA topoisomerase I	LOC100887974	NGFR	tumor necrosis factor receptor superfamily member 16	0.0715617	0	0.0316896	0.0599202	2.1483	0
LOC592528	COPS6	COP9 signalosome subunit 6	LOC100892710	IFIH1	interferon-induced helicase C domain-containing protein 1	0.15021	0	0.525706	0.625138	0.634574	0
LOC592528	COPS6	COP9 signalosome subunit 6	LOC105437801	SELP	P-selectin	-0.0765947	0	0.566691	0.662004	-0.572931	0
LOC592528	COPS6	COP9 signalosome subunit 6	LOC115928526	ATG10	ubiquitin-like-conjugating enzyme ATG10	-0.230416	0	0.177826	0.26214	-1.34748	0
LOC592528	COPS6	COP9 signalosome subunit 6	LOC576318	RanBP2	E3 SUMO-protein ligase RanBP2	0.0181339	0	0.856667	0.898016	0.180619	0
LOC592528	COPS6	COP9 signalosome subunit 6	LOC115926895	HERC4	probable E3 ubiquitin-protein ligase HERC4	-0.00868033	0	0.943567	0.960886	-0.070787	0
LOC588512	TOP1	DNA topoisomerase I	LOC105441555	RIGI_3	probable ATP-dependent RNA helicase DDX58	0.0831144	0	0.0900998	0.147943	1.69487	0
LOC588512	TOP1	DNA topoisomerase I	LOC115922335	NLRP6_3	NACHT, LRR and PYD domains-containing protein 6-like	-0.00669945	0	0.985304	0.989939	-0.0184203	0
LOC588512	TOP1	DNA topoisomerase I	LOC105442412	NLRP6_2	NACHT, LRR and PYD domains-containing protein 6-like	0.0078834	0	0.892353	0.924269	0.135328	0
LOC588512	TOP1	DNA topoisomerase I	LOC115921239	NLRP3_2	NACHT, LRR and PYD domains-containing protein 3-like	0.758011	0	0.104615	0.167973	1.62288	0
LOC588512	TOP1	DNA topoisomerase I	LOC105441987	MID1_2	E3 ubiquitin-protein ligase Midline-1-like	0	0	0.069161	0.117978	1.81737	0
LOC588512	TOP1	DNA topoisomerase I	LOC591350	TRIM23	tripartite motif containing 23	0	0	0.611741	0.701457	0.50759	0
LOC588512	TOP1	DNA topoisomerase I	LOC115928899	TRIM33	E3 ubiquitin-protein ligase TRIM33-like	-0.0223447	0	0.687396	0.76532	-0.402391	0
LOC588512	TOP1	DNA topoisomerase I	LOC115926471	TRIM33	E3 ubiquitin-protein ligase TRIM33-like	0	0	0.0611136	0.106065	1.87267	0
LOC588512	TOP1	DNA topoisomerase I	LOC115921568	TRIM71_2	E3 ubiquitin-protein ligase TRIM71-like	0	0	0.196353	0.28453	1.29201	0
LOC588512	TOP1	DNA topoisomerase I	LOC115921571	TRIM71	E3 ubiquitin-protein ligase TRIM71-like	0	0	0.110572	0.176038	-1.59563	0
LOC588512	TOP1	DNA topoisomerase I	LOC100891873	MRC2	C-type mannose receptor 2	-0.0221301	0	0.460645	0.564517	-0.737785	0
LOC588512	TOP1	DNA topoisomerase I	LOC105438879	NLRC5_6	protein NLRC5-like	0	0	0.176566	0.260602	1.3514	0
LOC588512	TOP1	DNA topoisomerase I	LOC105438878	NLRC5_3	protein NLRC5-like	-0.0595797	0	0.0297045	0.0566108	-2.17401	0
LOC588512	TOP1	DNA topoisomerase I	LOC754090	NLRP12	NACHT, LRR and PYD domains-containing protein 12	0	0	0.932745	0.953261	0.0843918	0
LOC588512	TOP1	DNA topoisomerase I	LOC100892902	NLRP12_3	NACHT, LRR and PYD domains-containing protein 12	0	0	0.791449	0.848511	0.26443	0
LOC588512	TOP1	DNA topoisomerase I	LOC105439149	NLRP12_5	NACHT, LRR and PYD domains-containing protein 12-like	0.00607938	0	0.936839	0.956158	0.0792428	0
LOC588512	TOP1	DNA topoisomerase I	LOC115927235	NLRP12_1	NACHT, LRR and PYD domains-containing protein 12-like	-0.100189	0	0.0260489	0.050441	-2.22548	0
LOC588512	TOP1	DNA topoisomerase I	LOC105438814	NLRP12_2	NACHT, LRR and PYD domains-containing protein 12-like	-0.0210989	0	0.670743	0.751496	-0.425129	0
LOC588512	TOP1	DNA topoisomerase I	LOC105439868	NLRP12_4	NACHT, LRR and PYD domains-containing protein 12-like	-0.0436507	0	0.039204	0.0721671	-2.06204	0
LOC588512	TOP1	DNA topoisomerase I	LOC105437986	NLRP3_1	NACHT, LRR and PYD domains-containing protein 3-like	-0.0608957	0	0.333345	0.437456	-0.967397	0
LOC588512	TOP1	DNA topoisomerase I	LOC115924215	NLRP3_3	NACHT, LRR and PYD domains-containing protein 3-like	0	0	0.0841758	0.139608	-1.72695	0
LOC592528	COPS6	COP9 signalosome subunit 6	LOC577869	MKRN1	probable E3 ubiquitin-protein ligase makorin-1	0.136583	0	0.148951	0.226178	1.44325	0
LOC592528	COPS6	COP9 signalosome subunit 6	LOC755085	LNX	E3 ubiquitin-protein ligase LNX	-0.0849556	0	0.307137	0.409697	-1.02125	0
LOC592528	COPS6	COP9 signalosome subunit 6	LOC584347	TRAFD1	TRAF-type zinc finger domain containing 1	0.0555347	0	0.595784	0.68761	0.530473	0
LOC592528	COPS6	COP9 signalosome subunit 6	LOC105437986	NLRP3_1	NACHT, LRR and PYD domains-containing protein 3-like	-0.27441	0	0.145136	0.221321	-1.45693	0
LOC592528	COPS6	COP9 signalosome subunit 6	LOC115928437	NLRC5_1	protein NLRC5-like	0.213158	0	0.212115	0.303212	1.24777	0
LOC592528	COPS6	COP9 signalosome subunit 6	LOC105438878	NLRC5_3	protein NLRC5-like	0.0135072	0	0.868802	0.906995	0.16518	0
LOC592528	COPS6	COP9 signalosome subunit 6	LOC754090	NLRP12	NACHT, LRR and PYD domains-containing protein 12	0	0	0.777701	0.83782	0.282317	0
LOC592528	COPS6	COP9 signalosome subunit 6	LOC100892902	NLRP12_3	NACHT, LRR and PYD domains-containing protein 12	0	0	0.518953	0.618981	-0.64496	0
LOC592528	COPS6	COP9 signalosome subunit 6	LOC105439149	NLRP12_5	NACHT, LRR and PYD domains-containing protein 12-like	-0.0973233	0	0.631495	0.718406	-0.479624	0
LOC592528	COPS6	COP9 signalosome subunit 6	LOC115927235	NLRP12_1	NACHT, LRR and PYD domains-containing protein 12-like	-0.155716	0	0.243907	0.339949	-1.16528	0
LOC592528	COPS6	COP9 signalosome subunit 6	LOC105438814	NLRP12_2	NACHT, LRR and PYD domains-containing protein 12-like	0.0262014	0	0.844649	0.889025	0.19595	0
LOC100892048	SPIDR	DNA repair-scaffolding protein	LOC115926496	RNF207	RING finger protein 207-like	-0.157311	0	0.468615	0.572073	-0.724735	0
LOC592528	COPS6	COP9 signalosome subunit 6	LOC115924215	NLRP3_3	NACHT, LRR and PYD domains-containing protein 3-like	0	0	0.225105	0.318358	1.21307	0
LOC592528	COPS6	COP9 signalosome subunit 6	LOC100891096	MIB2_5	E3 ubiquitin-protein ligase MIB2	0.0959721	0	0.233226	0.327726	1.19209	0
LOC592528	COPS6	COP9 signalosome subunit 6	LOC115921239	NLRP3_2	NACHT, LRR and PYD domains-containing protein 3-like	-1	0	0.121526	0.190655	-1.5484	0
LOC592528	COPS6	COP9 signalosome subunit 6	LOC105446137	NLRP5	NACHT, LRR and PYD domains-containing protein 5-like	-0.0570586	0	0.196272	0.284433	-1.29225	0
LOC592528	COPS6	COP9 signalosome subunit 6	LOC105442412	NLRP6_2	NACHT, LRR and PYD domains-containing protein 6-like	0.0634843	0	0.803226	0.857595	0.249174	0
LOC592528	COPS6	COP9 signalosome subunit 6	LOC115927261	NLRP6_1	NACHT, LRR and PYD domains-containing protein 6-like	0.043838	0	0.572167	0.666868	0.564863	0
LOC592528	COPS6	COP9 signalosome subunit 6	LOC115922335	NLRP6_3	NACHT, LRR and PYD domains-containing protein 6-like	-0.0972161	0	0.716468	0.789087	-0.363184	0
LOC592528	COPS6	COP9 signalosome subunit 6	LOC105441555	RIGI_3	probable ATP-dependent RNA helicase DDX58	0.243715	0	0.0992748	0.160662	1.64838	0
LOC592528	COPS6	COP9 signalosome subunit 6	LOC115923425	RIGI_2	probable ATP-dependent RNA helicase DDX58	-0.125221	0	0.386496	0.492001	-0.865989	0
LOC592528	COPS6	COP9 signalosome subunit 6	LOC578285	RIGI_1	probable ATP-dependent RNA helicase DDX58	0.094817	0	0.429862	0.534868	0.789429	0
LOC592528	COPS6	COP9 signalosome subunit 6	LOC105438431	NLRC5_2	protein NLRC5-like	0.0514542	0	0.593315	0.685459	0.534039	0
LOC592528	COPS6	COP9 signalosome subunit 6	LOC105438879	NLRC5_6	protein NLRC5-like	0	0	0.711023	0.784663	0.370483	0
LOC592528	COPS6	COP9 signalosome subunit 6	LOC105439879	NLRC4	NLR family CARD domain-containing protein 4-like	0.0568128	0	0.385107	0.490601	0.868524	0
LOC592528	COPS6	COP9 signalosome subunit 6	LOC115921072	NLRC4	NLR family CARD domain-containing protein 4-like	0.0261248	0	0.84987	0.892929	0.189284	0
LOC592528	COPS6	COP9 signalosome subunit 6	LOC100892428	MIB2	E3 ubiquitin-protein ligase MIB2	0.0592633	0	0.342967	0.447504	0.948319	0
LOC592528	COPS6	COP9 signalosome subunit 6	LOC115924440	MIB2_1	E3 ubiquitin-protein ligase MIB2-like	-0.257651	0	0.0416062	0.076008	-2.03744	0
LOC592528	COPS6	COP9 signalosome subunit 6	LOC105447247	MYCBP2	E3 ubiquitin-protein ligase MYCBP2-like	0.0810645	0	0.331759	0.435794	0.970576	0
LOC592528	COPS6	COP9 signalosome subunit 6	LOC100893621	RGLG4	E3 ubiquitin-protein ligase RGLG4	-0.102223	0	0.0391282	0.0720454	-2.06284	0
LOC592528	COPS6	COP9 signalosome subunit 6	LOC583034	UBR3	ubiquitin protein ligase E3 component n-recognin 3	0.130355	0	0.279441	0.379639	1.08158	0
LOC592528	COPS6	COP9 signalosome subunit 6	LOC115926496	RNF207	RING finger protein 207-like	0.483189	0	0.0302549	0.057531	2.16674	0
LOC592528	COPS6	COP9 signalosome subunit 6	LOC100891007	RNF24	RING finger protein 24	-0.167975	0	0.152316	0.23044	-1.4314	0
LOC592528	COPS6	COP9 signalosome subunit 6	LOC756350	PPIL2	RING-type E3 ubiquitin-protein ligase PPIL2	0.057314	0	0.62263	0.710814	0.492127	0
LOC592528	COPS6	COP9 signalosome subunit 6	LOC593824	MID1_1	E3 ubiquitin-protein ligase Midline-1	0.180522	0	0.26682	0.3657	1.11041	0
LOC592528	COPS6	COP9 signalosome subunit 6	LOC105441987	MID1_2	E3 ubiquitin-protein ligase Midline-1-like	0	0	0.707056	0.781423	-0.375813	0
LOC592528	COPS6	COP9 signalosome subunit 6	LOC591350	TRIM23	tripartite motif containing 23	0	0	0.866066	0.904981	0.168657	0
LOC592528	COPS6	COP9 signalosome subunit 6	LOC115928899	TRIM33	E3 ubiquitin-protein ligase TRIM33-like	0.246115	0	0.248551	0.345219	1.15388	0
LOC592528	COPS6	COP9 signalosome subunit 6	LOC115926471	TRIM33	E3 ubiquitin-protein ligase TRIM33-like	0	0	0.458447	0.562428	-0.741407	0
LOC592528	COPS6	COP9 signalosome subunit 6	LOC115921568	TRIM71_2	E3 ubiquitin-protein ligase TRIM71-like	0	0	0.0890654	0.146495	1.70035	0
LOC592528	COPS6	COP9 signalosome subunit 6	LOC115921571	TRIM71	E3 ubiquitin-protein ligase TRIM71-like	0	0	0.35446	0.459414	-0.925973	0
LOC592528	COPS6	COP9 signalosome subunit 6	LOC100893003	TRIM8	E3 ubiquitin-protein ligase TRIM8-like	0.0440555	0	0.819723	0.870197	0.227902	0
LOC592528	COPS6	COP9 signalosome subunit 6	LOC100891873	MRC2	C-type mannose receptor 2	0.176216	0	0.0594976	0.103643	1.8845	0
LOC582628	POLB	DNA polymerase beta	LOC100891007	RNF24	RING finger protein 24	-0.000412152	0	0.913755	0.939745	0.108303	0
LOC582628	POLB	DNA polymerase beta	LOC756350	PPIL2	RING-type E3 ubiquitin-protein ligase PPIL2	0.143176	0	0.169602	0.252044	1.37349	0
LOC582628	POLB	DNA polymerase beta	LOC593824	MID1_1	E3 ubiquitin-protein ligase Midline-1	-0.111181	0	0.433283	0.538206	-0.783585	0
LOC575953	ERCC6	DNA excision repair protein ERCC-6-like	LOC115926496	RNF207	RING finger protein 207-like	-0.0852114	0	0.473935	0.577098	-0.716091	0
LOC575953	ERCC6	DNA excision repair protein ERCC-6-like	LOC115928526	ATG10	ubiquitin-like-conjugating enzyme ATG10	0.0462329	0	0.630087	0.717201	0.481604	0
LOC575953	ERCC6	DNA excision repair protein ERCC-6-like	LOC576318	RanBP2	E3 SUMO-protein ligase RanBP2	0.0592746	0	0.303094	0.405351	1.02982	0
LOC575953	ERCC6	DNA excision repair protein ERCC-6-like	LOC115926895	HERC4	probable E3 ubiquitin-protein ligase HERC4	-0.0181511	0	0.965186	0.976044	0.0436466	0
LOC575953	ERCC6	DNA excision repair protein ERCC-6-like	LOC100889465	COP1	COP1 E3 ubiquitin ligase	0.100521	0	0.152386	0.230528	1.43116	0
LOC575953	ERCC6	DNA excision repair protein ERCC-6-like	LOC100891096	MIB2_5	E3 ubiquitin-protein ligase MIB2	0.0616018	0	0.0537392	0.0949143	1.92893	0
LOC575953	ERCC6	DNA excision repair protein ERCC-6-like	LOC583350	MIB2_4	E3 ubiquitin-protein ligase MIB2	0.0700937	0	0.126798	0.197596	1.52685	0
LOC575953	ERCC6	DNA excision repair protein ERCC-6-like	LOC115924440	MIB2_1	E3 ubiquitin-protein ligase MIB2-like	0.0808708	0	0.22002	0.312452	1.22647	0
LOC575953	ERCC6	DNA excision repair protein ERCC-6-like	LOC100893621	RGLG4	E3 ubiquitin-protein ligase RGLG4	0.0459039	0	0.312687	0.415641	1.0096	0
LOC575953	ERCC6	DNA excision repair protein ERCC-6-like	LOC100891007	RNF24	RING finger protein 24	-0.0546419	0	0.763127	0.826388	-0.301377	0
LOC575953	ERCC6	DNA excision repair protein ERCC-6-like	LOC115921072	NLRC4	NLR family CARD domain-containing protein 4-like	0.15498	0	0.128003	0.199175	1.52202	0
LOC575953	ERCC6	DNA excision repair protein ERCC-6-like	LOC593824	MID1_1	E3 ubiquitin-protein ligase Midline-1	0.015657	0	0.988036	0.991815	-0.0149947	0
LOC575953	ERCC6	DNA excision repair protein ERCC-6-like	LOC105441987	MID1_2	E3 ubiquitin-protein ligase Midline-1-like	0	0	0.907318	0.935115	-0.116423	0
LOC575953	ERCC6	DNA excision repair protein ERCC-6-like	LOC591350	TRIM23	tripartite motif containing 23	0	0	0.294738	0.396331	1.04778	0
LOC575953	ERCC6	DNA excision repair protein ERCC-6-like	LOC115928899	TRIM33	E3 ubiquitin-protein ligase TRIM33-like	-0.112303	0	0.29471	0.396301	-1.04784	0
LOC575953	ERCC6	DNA excision repair protein ERCC-6-like	LOC115926471	TRIM33	E3 ubiquitin-protein ligase TRIM33-like	0	0	0.000211193	0.000634708	3.70524	0
LOC575953	ERCC6	DNA excision repair protein ERCC-6-like	LOC115921568	TRIM71_2	E3 ubiquitin-protein ligase TRIM71-like	0	0	0.10082	0.162781	1.64089	0
LOC575953	ERCC6	DNA excision repair protein ERCC-6-like	LOC115921571	TRIM71	E3 ubiquitin-protein ligase TRIM71-like	0	0	0.558014	0.654293	0.585793	0
LOC575953	ERCC6	DNA excision repair protein ERCC-6-like	LOC100893003	TRIM8	E3 ubiquitin-protein ligase TRIM8-like	0.0580264	0	0.516184	0.616449	0.649239	0
LOC575953	ERCC6	DNA excision repair protein ERCC-6-like	LOC105437801	SELP	P-selectin	-0.0861166	0	0.146803	0.223447	-1.45092	0
LOC575953	ERCC6	DNA excision repair protein ERCC-6-like	LOC100892710	IFIH1	interferon-induced helicase C domain-containing protein 1	-0.129168	0	0.336273	0.440524	-0.961555	0
LOC575953	ERCC6	DNA excision repair protein ERCC-6-like	LOC100891873	MRC2	C-type mannose receptor 2	-0.0548179	0	0.276928	0.376878	-1.08725	0
LOC575953	ERCC6	DNA excision repair protein ERCC-6-like	LOC105439879	NLRC4	NLR family CARD domain-containing protein 4-like	-0.0448139	0	0.237967	0.333169	-1.18008	0
LOC585513	LIG1	DNA ligase 1	LOC100892710	IFIH1	interferon-induced helicase C domain-containing protein 1	0.124858	0	0.125069	0.195324	1.53384	0
LOC575953	ERCC6	DNA excision repair protein ERCC-6-like	LOC115921837	TRIM45_5	tripartite motif-containing protein 45-like	-0.0472669	0	0.550565	0.647626	-0.596913	0
LOC575953	ERCC6	DNA excision repair protein ERCC-6-like	LOC105445175	TRIM45_7	tripartite motif-containing protein 45-like	0.0896697	0	0.339105	0.443491	0.955935	0
LOC575953	ERCC6	DNA excision repair protein ERCC-6-like	LOC105446542	TRIM45	tripartite motif-containing protein 45-like	-0.0062388	0	0.643921	0.728965	-0.462224	0
LOC575953	ERCC6	DNA excision repair protein ERCC-6-like	LOC115927274	TRIM45_4	tripartite motif-containing protein 45-lik	0	0	0.0628912	0.108722	1.85996	0
LOC575953	ERCC6	DNA excision repair protein ERCC-6-like	LOC105436918	TRIM45_3	tripartite motif-containing protein 45-like	-0.0194936	0	0.912208	0.938632	-0.110254	0
LOC575953	ERCC6	DNA excision repair protein ERCC-6-like	LOC590689	TRIM59	tripartite motif-containing protein 59-like	-0.107181	0	0.365838	0.471074	-0.904296	0
LOC575953	ERCC6	DNA excision repair protein ERCC-6-like	LOC100887974	NGFR	tumor necrosis factor receptor superfamily member 16	-0.00505963	0	0.852982	0.895267	0.185315	0
LOC575953	ERCC6	DNA excision repair protein ERCC-6-like	LOC100894053	EDA2R	tumor necrosis factor receptor superfamily member 27	0.119584	0	0.0519345	0.0921513	1.94368	0
LOC585513	LIG1	DNA ligase 1	LOC105437801	SELP	P-selectin	-0.0463473	0	0.416019	0.521308	-0.813348	0
LOC575953	ERCC6	DNA excision repair protein ERCC-6-like	LOC105438879	NLRC5_6	protein NLRC5-like	0	0	0.309461	0.41219	-1.01635	0
LOC585513	LIG1	DNA ligase 1	LOC586721	UBE2O	ubiquitin conjugating enzyme E2 O	-0.0554871	0	0.204697	0.294462	-1.26828	0
LOC585513	LIG1	DNA ligase 1	LOC115928526	ATG10	ubiquitin-like-conjugating enzyme ATG10	-0.0155763	0	0.726786	0.797443	-0.349404	0
LOC585513	LIG1	DNA ligase 1	LOC115926895	HERC4	probable E3 ubiquitin-protein ligase HERC4	0.00165886	0	0.905172	0.933571	0.119131	0
LOC585513	LIG1	DNA ligase 1	LOC577869	MKRN1	probable E3 ubiquitin-protein ligase makorin-1	-0.0821347	0	0.0302621	0.0575429	-2.16664	0
LOC585513	LIG1	DNA ligase 1	LOC100889465	COP1	COP1 E3 ubiquitin ligase	-0.0864465	0	0.0756392	0.127399	-1.77657	0
LOC585513	LIG1	DNA ligase 1	LOC755085	LNX	E3 ubiquitin-protein ligase LNX	-0.0245033	0	0.513479	0.613974	-0.65343	0
LOC585513	LIG1	DNA ligase 1	LOC100891096	MIB2_5	E3 ubiquitin-protein ligase MIB2	-0.040175	0	0.143781	0.219593	-1.46185	0
LOC585513	LIG1	DNA ligase 1	LOC583350	MIB2_4	E3 ubiquitin-protein ligase MIB2	-0.0552307	0	0.195599	0.283628	-1.29419	0
LOC575953	ERCC6	DNA excision repair protein ERCC-6-like	LOC105447634	TRIM45_1	tripartite motif-containing protein 45-like	-0.0974982	0	0.28975	0.390912	-1.05867	0
LOC575953	ERCC6	DNA excision repair protein ERCC-6-like	LOC100892505	TRIM45	tripartite motif-containing protein 45	-0.134835	0	0.07189	0.121963	-1.79981	0
LOC575953	ERCC6	DNA excision repair protein ERCC-6-like	LOC115926833	TRIM2	tripartite motif-containing protein 2-like	0.0323914	0	0.842552	0.887456	0.198631	0
LOC575953	ERCC6	DNA excision repair protein ERCC-6-like	LOC100892059	TCF20	transcription factor 20	-0.00913336	0	0.968135	0.978101	-0.0399472	0
LOC575953	ERCC6	DNA excision repair protein ERCC-6-like	LOC115928437	NLRC5_1	protein NLRC5-like	0.0341027	0	0.764695	0.827631	0.299321	0
LOC575953	ERCC6	DNA excision repair protein ERCC-6-like	LOC105438878	NLRC5_3	protein NLRC5-like	0.0997566	0	0.0419564	0.0765655	2.03395	0
LOC575953	ERCC6	DNA excision repair protein ERCC-6-like	LOC754090	NLRP12	NACHT, LRR and PYD domains-containing protein 12	0	0	0.000811734	0.00220272	3.34876	0
LOC575953	ERCC6	DNA excision repair protein ERCC-6-like	LOC100892902	NLRP12_3	NACHT, LRR and PYD domains-containing protein 12	0	0	0.0639153	0.110247	1.85277	0
LOC575953	ERCC6	DNA excision repair protein ERCC-6-like	LOC115927235	NLRP12_1	NACHT, LRR and PYD domains-containing protein 12-like	0.124427	0	0.0957209	0.155762	1.66596	0
LOC575953	ERCC6	DNA excision repair protein ERCC-6-like	LOC105439868	NLRP12_4	NACHT, LRR and PYD domains-containing protein 12-like	0.0347859	0	0.470587	0.573938	0.721525	0
LOC575953	ERCC6	DNA excision repair protein ERCC-6-like	LOC105437986	NLRP3_1	NACHT, LRR and PYD domains-containing protein 3-like	0.0678574	0	0.324058	0.42769	0.986154	0
LOC575953	ERCC6	DNA excision repair protein ERCC-6-like	LOC115924215	NLRP3_3	NACHT, LRR and PYD domains-containing protein 3-like	0	0	0.901664	0.931031	0.123559	0
LOC575953	ERCC6	DNA excision repair protein ERCC-6-like	LOC115921239	NLRP3_2	NACHT, LRR and PYD domains-containing protein 3-like	-0.830987	0	0.247384	0.343901	-1.15673	0
LOC575953	ERCC6	DNA excision repair protein ERCC-6-like	LOC105442412	NLRP6_2	NACHT, LRR and PYD domains-containing protein 6-like	-0.149003	0	0.301409	0.403537	-1.03342	0
LOC575953	ERCC6	DNA excision repair protein ERCC-6-like	LOC115927261	NLRP6_1	NACHT, LRR and PYD domains-containing protein 6-like	-0.0821311	0	0.0449711	0.0813303	-2.00492	0
LOC575953	ERCC6	DNA excision repair protein ERCC-6-like	LOC105441555	RIGI_3	probable ATP-dependent RNA helicase DDX58	-0.0590723	0	0.68576	0.763973	-0.404615	0
LOC575953	ERCC6	DNA excision repair protein ERCC-6-like	LOC115923425	RIGI_2	probable ATP-dependent RNA helicase DDX58	-0.068565	0	0.477398	0.580352	-0.710494	0
LOC575953	ERCC6	DNA excision repair protein ERCC-6-like	LOC578285	RIGI_1	probable ATP-dependent RNA helicase DDX58	-0.0488422	0	0.476762	0.579758	-0.71152	0
LOC575953	ERCC6	DNA excision repair protein ERCC-6-like	LOC584347	TRAFD1	TRAF-type zinc finger domain containing 1	-0.0226932	0	0.697123	0.773309	-0.389207	0
LOC575953	ERCC6	DNA excision repair protein ERCC-6-like	LOC577426	ATF2	cyclic AMP-dependent transcription factor ATF-2	0.0483945	0	0.210388	0.301185	1.2525	0
LOC575953	ERCC6	DNA excision repair protein ERCC-6-like	LOC586014	ELF3	ETS-related transcription factor Elf-3	-0.0169011	0	0.570279	0.665188	-0.56764	0
LOC582628	POLB	DNA polymerase beta	LOC105441987	MID1_2	E3 ubiquitin-protein ligase Midline-1-like	0	0	0.903111	0.932079	-0.121733	0
LOC582628	POLB	DNA polymerase beta	LOC577426	ATF2	cyclic AMP-dependent transcription factor ATF-2	-0.0588999	0	0.46972	0.573119	-0.722935	0
LOC582628	POLB	DNA polymerase beta	LOC105442412	NLRP6_2	NACHT, LRR and PYD domains-containing protein 6-like	-0.168449	0	0.504187	0.605389	-0.667917	0
LOC582628	POLB	DNA polymerase beta	LOC115927261	NLRP6_1	NACHT, LRR and PYD domains-containing protein 6-like	-0.0193025	0	0.883749	0.917985	-0.146219	0
LOC582628	POLB	DNA polymerase beta	LOC115922335	NLRP6_3	NACHT, LRR and PYD domains-containing protein 6-like	-0.180945	0	0.367757	0.473037	-0.900682	0
LOC582628	POLB	DNA polymerase beta	LOC105441555	RIGI_3	probable ATP-dependent RNA helicase DDX58	-0.0859088	0	0.488527	0.590803	-0.692654	0
LOC582628	POLB	DNA polymerase beta	LOC115923425	RIGI_2	probable ATP-dependent RNA helicase DDX58	-0.094873	0	0.437389	0.542192	-0.77661	0
LOC582628	POLB	DNA polymerase beta	LOC578285	RIGI_1	probable ATP-dependent RNA helicase DDX58	-0.0518106	0	0.581885	0.67544	-0.550634	0
LOC582628	POLB	DNA polymerase beta	LOC584347	TRAFD1	TRAF-type zinc finger domain containing 1	0.0116467	0	0.910682	0.937532	0.112178	0
LOC582628	POLB	DNA polymerase beta	LOC105438617	TLR3	toll-like receptor 3	-0.040837	0	0.699127	0.774945	-0.386499	0
LOC582628	POLB	DNA polymerase beta	GATAc	GATAc	GATA binding protein 3	0.0580999	0	0.587471	0.680341	0.542504	0
LOC582628	POLB	DNA polymerase beta	LOC590689	TRIM59	tripartite motif-containing protein 59-like	0.179958	0	0.387328	0.492833	0.864474	0
LOC582628	POLB	DNA polymerase beta	LOC100892059	TCF20	transcription factor 20	0.187941	0	0.0899799	0.147776	1.6955	0
LOC582628	POLB	DNA polymerase beta	LOC115926833	TRIM2	tripartite motif-containing protein 2-like	0.152571	0	0.230587	0.324692	1.19885	0
LOC582628	POLB	DNA polymerase beta	LOC100892505	TRIM45	tripartite motif-containing protein 45	0.0208428	0	0.80083	0.855751	0.252273	0
LOC582628	POLB	DNA polymerase beta	LOC105447634	TRIM45_1	tripartite motif-containing protein 45-like	-0.106557	0	0.445278	0.549812	-0.763311	0
LOC582628	POLB	DNA polymerase beta	LOC115921837	TRIM45_5	tripartite motif-containing protein 45-like	-0.131357	0	0.368493	0.473784	-0.8993	0
LOC582628	POLB	DNA polymerase beta	LOC105445175	TRIM45_7	tripartite motif-containing protein 45-like	0.0359684	0	0.816418	0.867672	0.232154	0
LOC582628	POLB	DNA polymerase beta	LOC105446542	TRIM45	tripartite motif-containing protein 45-like	-0.0274127	0	0.568153	0.66331	-0.570774	0
LOC582628	POLB	DNA polymerase beta	LOC115927274	TRIM45_4	tripartite motif-containing protein 45-lik	0	0	0.683118	0.761787	0.408212	0
LOC582628	POLB	DNA polymerase beta	LOC105446137	NLRP5	NACHT, LRR and PYD domains-containing protein 5-like	0.0232396	0	0.792504	0.84933	0.26306	0
LOC582628	POLB	DNA polymerase beta	LOC115921239	NLRP3_2	NACHT, LRR and PYD domains-containing protein 3-like	0.77092	0	0.540965	0.638981	0.611354	0
LOC582628	POLB	DNA polymerase beta	LOC115924215	NLRP3_3	NACHT, LRR and PYD domains-containing protein 3-like	0	0	0.0332433	0.0624875	2.12913	0
LOC582628	POLB	DNA polymerase beta	LOC105437986	NLRP3_1	NACHT, LRR and PYD domains-containing protein 3-like	0.0588252	0	0.674792	0.75487	0.419581	0
LOC582628	POLB	DNA polymerase beta	LOC591350	TRIM23	tripartite motif containing 23	0	0	0.126836	0.197645	1.5267	0
LOC582628	POLB	DNA polymerase beta	LOC115928899	TRIM33	E3 ubiquitin-protein ligase TRIM33-like	-0.128343	0	0.494908	0.596763	-0.682523	0
LOC582628	POLB	DNA polymerase beta	LOC115926471	TRIM33	E3 ubiquitin-protein ligase TRIM33-like	0	0	0.0917837	0.150294	1.68606	0
LOC582628	POLB	DNA polymerase beta	LOC115921568	TRIM71_2	E3 ubiquitin-protein ligase TRIM71-like	0	0	0.348362	0.453111	-0.937771	0
LOC582628	POLB	DNA polymerase beta	LOC115921571	TRIM71	E3 ubiquitin-protein ligase TRIM71-like	0	0	0.753574	0.818838	0.31393	0
LOC582628	POLB	DNA polymerase beta	LOC100893003	TRIM8	E3 ubiquitin-protein ligase TRIM8-like	-0.216739	0	0.218592	0.310787	-1.23028	0
LOC582628	POLB	DNA polymerase beta	LOC100891873	MRC2	C-type mannose receptor 2	-0.110526	0	0.173927	0.257365	-1.35969	0
LOC582628	POLB	DNA polymerase beta	LOC115921072	NLRC4	NLR family CARD domain-containing protein 4-like	-0.0858602	0	0.570995	0.665823	-0.566587	0
LOC582628	POLB	DNA polymerase beta	LOC105439879	NLRC4	NLR family CARD domain-containing protein 4-like	0.0023277	0	0.886488	0.919983	0.142749	0
LOC582628	POLB	DNA polymerase beta	LOC105438879	NLRC5_6	protein NLRC5-like	0	0	0.847446	0.891116	-0.192378	0
LOC582628	POLB	DNA polymerase beta	LOC115928437	NLRC5_1	protein NLRC5-like	0.0842669	0	0.48721	0.589579	0.694752	0
LOC582628	POLB	DNA polymerase beta	LOC105438878	NLRC5_3	protein NLRC5-like	-0.112103	0	0.141045	0.216084	-1.47191	0
LOC582628	POLB	DNA polymerase beta	LOC754090	NLRP12	NACHT, LRR and PYD domains-containing protein 12	0	0	0.119832	0.188415	1.55548	0
LOC582628	POLB	DNA polymerase beta	LOC100892902	NLRP12_3	NACHT, LRR and PYD domains-containing protein 12	0	0	0.259574	0.357622	1.1274	0
LOC582628	POLB	DNA polymerase beta	LOC105439149	NLRP12_5	NACHT, LRR and PYD domains-containing protein 12-like	-0.198774	0	0.309558	0.412293	-1.01615	0
LOC582628	POLB	DNA polymerase beta	LOC115927235	NLRP12_1	NACHT, LRR and PYD domains-containing protein 12-like	-0.0261156	0	0.885263	0.919087	-0.144301	0
LOC582628	POLB	DNA polymerase beta	LOC105438814	NLRP12_2	NACHT, LRR and PYD domains-containing protein 12-like	-0.00528033	0	0.986013	0.990424	-0.0175315	0
LOC582628	POLB	DNA polymerase beta	LOC105436918	TRIM45_3	tripartite motif-containing protein 45-like	0.000367417	0	0.891557	0.923688	0.136335	0
LOC582628	POLB	DNA polymerase beta	LOC100887974	NGFR	tumor necrosis factor receptor superfamily member 16	0.0656697	0	0.503393	0.604647	0.669161	0
LOC582628	POLB	DNA polymerase beta	LOC100894053	EDA2R	tumor necrosis factor receptor superfamily member 27	0.152735	0	0.100499	0.162342	1.64244	0
LOC100892048	SPIDR	DNA repair-scaffolding protein	LOC100891007	RNF24	RING finger protein 24	-0.0330341	0	0.74736	0.813898	-0.322123	0
LOC583702	SMG1	SMG1 nonsense mediated mRNA decay associated PI3K related kinase	LOC100892710	IFIH1	interferon-induced helicase C domain-containing protein 1	-0.135139	0	0.554756	0.651386	-0.590648	0
LOC100892048	SPIDR	DNA repair-scaffolding protein	LOC583034	UBR3	ubiquitin protein ligase E3 component n-recognin 3	-0.0535519	0	0.657128	0.740104	-0.443882	0
LOC763443	XRCC3	X-ray repair cross complementing 3	LOC115921837	TRIM45_5	tripartite motif-containing protein 45-like	-0.153253	0	0.402651	0.508105	-0.836896	0
LOC593295	RAD51B	RAD51 paralog B	LOC105442412	NLRP6_2	NACHT, LRR and PYD domains-containing protein 6-like	0.231806	0	0.391453	0.496966	0.856985	0
LOC593295	RAD51B	RAD51 paralog B	LOC115927261	NLRP6_1	NACHT, LRR and PYD domains-containing protein 6-like	0.126006	0	0.0797617	0.133322	1.75207	0
LOC593295	RAD51B	RAD51 paralog B	LOC115922335	NLRP6_3	NACHT, LRR and PYD domains-containing protein 6-like	0.168222	0	0.427925	0.532975	0.792748	0
LOC593295	RAD51B	RAD51 paralog B	LOC105441555	RIGI_3	probable ATP-dependent RNA helicase DDX58	0.0818801	0	0.509057	0.609901	0.660307	0
LOC593295	RAD51B	RAD51 paralog B	LOC115923425	RIGI_2	probable ATP-dependent RNA helicase DDX58	0.0230627	0	0.822834	0.872567	0.223902	0
LOC593295	RAD51B	RAD51 paralog B	LOC578285	RIGI_1	probable ATP-dependent RNA helicase DDX58	0.0677716	0	0.517889	0.618007	0.646604	0
LOC593295	RAD51B	RAD51 paralog B	LOC105438617	TLR3	toll-like receptor 3	-0.00228213	0	0.9923	0.994723	0.00965113	0
LOC593295	RAD51B	RAD51 paralog B	LOC577426	ATF2	cyclic AMP-dependent transcription factor ATF-2	0.163725	0	0.0481257	0.0862616	1.97626	0
LOC593295	RAD51B	RAD51 paralog B	LOC586014	ELF3	ETS-related transcription factor Elf-3	-0.00562459	0	0.818909	0.869575	-0.228949	0
LOC593295	RAD51B	RAD51 paralog B	GATAc	GATAc	GATA binding protein 3	0.0337705	0	0.277862	0.377905	1.08513	0
LOC593295	RAD51B	RAD51 paralog B	LOC100892059	TCF20	transcription factor 20	0.0635485	0	0.512054	0.612669	0.655643	0
LOC593295	RAD51B	RAD51 paralog B	LOC115926833	TRIM2	tripartite motif-containing protein 2-like	-0.0707603	0	0.492729	0.594722	-0.685975	0
LOC593295	RAD51B	RAD51 paralog B	LOC100892505	TRIM45	tripartite motif-containing protein 45	0.0230392	0	0.868306	0.90663	0.165811	0
LOC593295	RAD51B	RAD51 paralog B	LOC105447634	TRIM45_1	tripartite motif-containing protein 45-like	-0.0766488	0	0.581458	0.675068	-0.551256	0
LOC593295	RAD51B	RAD51 paralog B	LOC115921837	TRIM45_5	tripartite motif-containing protein 45-like	-0.0926169	0	0.523662	0.623275	-0.63771	0
LOC593295	RAD51B	RAD51 paralog B	LOC105445175	TRIM45_7	tripartite motif-containing protein 45-like	-0.10111	0	0.571179	0.66599	-0.566317	0
LOC593295	RAD51B	RAD51 paralog B	LOC105446542	TRIM45	tripartite motif-containing protein 45-like	0.0756624	0	0.227138	0.320709	1.20776	0
LOC593295	RAD51B	RAD51 paralog B	LOC115927274	TRIM45_4	tripartite motif-containing protein 45-lik	0	0	0.624876	0.712739	-0.488951	0
LOC593295	RAD51B	RAD51 paralog B	LOC105436918	TRIM45_3	tripartite motif-containing protein 45-like	0.040776	0	0.546818	0.644264	0.602535	0
LOC593295	RAD51B	RAD51 paralog B	LOC105446137	NLRP5	NACHT, LRR and PYD domains-containing protein 5-like	-0.0310434	0	0.440063	0.544784	-0.772087	0
LOC593295	RAD51B	RAD51 paralog B	LOC115921239	NLRP3_2	NACHT, LRR and PYD domains-containing protein 3-like	-0.464112	0	0.699929	0.775608	-0.385417	0
LOC593295	RAD51B	RAD51 paralog B	LOC115924215	NLRP3_3	NACHT, LRR and PYD domains-containing protein 3-like	0	0	0.306976	0.409525	1.02159	0
LOC593295	RAD51B	RAD51 paralog B	LOC105439879	NLRC4	NLR family CARD domain-containing protein 4-like	0.0452101	0	0.301511	0.403646	1.0332	0
LOC593295	RAD51B	RAD51 paralog B	LOC591350	TRIM23	tripartite motif containing 23	0	0	0.226195	0.319618	1.21022	0
LOC593295	RAD51B	RAD51 paralog B	LOC115928899	TRIM33	E3 ubiquitin-protein ligase TRIM33-like	-0.0925841	0	0.62067	0.709143	-0.494901	0
LOC593295	RAD51B	RAD51 paralog B	LOC115926471	TRIM33	E3 ubiquitin-protein ligase TRIM33-like	0	0	0.210801	0.301668	1.25137	0
LOC593295	RAD51B	RAD51 paralog B	LOC115921568	TRIM71_2	E3 ubiquitin-protein ligase TRIM71-like	0	0	0.509581	0.610386	-0.65949	0
LOC593295	RAD51B	RAD51 paralog B	LOC115921571	TRIM71	E3 ubiquitin-protein ligase TRIM71-like	0	0	0.596421	0.688165	-0.529555	0
LOC593295	RAD51B	RAD51 paralog B	LOC100893003	TRIM8	E3 ubiquitin-protein ligase TRIM8-like	-0.0858097	0	0.65534	0.738607	-0.446356	0
LOC593295	RAD51B	RAD51 paralog B	LOC100891873	MRC2	C-type mannose receptor 2	0.0659756	0	0.426542	0.531628	0.795124	0
LOC593295	RAD51B	RAD51 paralog B	LOC115921072	NLRC4	NLR family CARD domain-containing protein 4-like	0.180351	0	0.193259	0.280829	1.301	0
LOC593295	RAD51B	RAD51 paralog B	LOC105438879	NLRC5_6	protein NLRC5-like	0	0	0.471305	0.574615	-0.720358	0
LOC593295	RAD51B	RAD51 paralog B	LOC105437986	NLRP3_1	NACHT, LRR and PYD domains-containing protein 3-like	-0.0840257	0	0.608941	0.699025	-0.511586	0
LOC593295	RAD51B	RAD51 paralog B	LOC105438431	NLRC5_2	protein NLRC5-like	0.0987829	0	0.347119	0.45182	0.940192	0
LOC593295	RAD51B	RAD51 paralog B	LOC115928437	NLRC5_1	protein NLRC5-like	0.28645	0	0.0490603	0.0877122	1.96807	0
LOC593295	RAD51B	RAD51 paralog B	LOC105438878	NLRC5_3	protein NLRC5-like	0.0921485	0	0.325432	0.429138	0.983357	0
LOC593295	RAD51B	RAD51 paralog B	LOC754090	NLRP12	NACHT, LRR and PYD domains-containing protein 12	0	0	0.590121	0.682662	0.53866	0
LOC593295	RAD51B	RAD51 paralog B	LOC100892902	NLRP12_3	NACHT, LRR and PYD domains-containing protein 12	0	0	0.000287892	0.000845987	3.62596	0
LOC593295	RAD51B	RAD51 paralog B	LOC105439149	NLRP12_5	NACHT, LRR and PYD domains-containing protein 12-like	-0.136697	0	0.482474	0.585133	-0.702329	0
LOC593295	RAD51B	RAD51 paralog B	LOC115927235	NLRP12_1	NACHT, LRR and PYD domains-containing protein 12-like	0.0681137	0	0.602866	0.693766	0.520283	0
LOC593295	RAD51B	RAD51 paralog B	LOC105438814	NLRP12_2	NACHT, LRR and PYD domains-containing protein 12-like	0.00661741	0	0.95869	0.971523	0.0517975	0
LOC593295	RAD51B	RAD51 paralog B	LOC590689	TRIM59	tripartite motif-containing protein 59-like	-0.135013	0	0.50627	0.607322	-0.664657	0
LOC593295	RAD51B	RAD51 paralog B	LOC100887974	NGFR	tumor necrosis factor receptor superfamily member 16	0.0174187	0	0.853921	0.895968	0.184118	0
LOC593295	RAD51B	RAD51 paralog B	LOC100894053	EDA2R	tumor necrosis factor receptor superfamily member 27	0.169778	0	0.0515846	0.0916127	1.94658	0
LOC585278	GINS2	GINS complex subunit 2	LOC754090	NLRP12	NACHT, LRR and PYD domains-containing protein 12	0	0	0.528562	0.627743	0.630202	0
LOC585278	GINS2	GINS complex subunit 2	LOC100893003	TRIM8	E3 ubiquitin-protein ligase TRIM8-like	0.00782351	0	0.929735	0.951129	-0.0881778	0
LOC585278	GINS2	GINS complex subunit 2	LOC100891873	MRC2	C-type mannose receptor 2	-0.093097	0	0.308211	0.41085	-1.01898	0
LOC585278	GINS2	GINS complex subunit 2	LOC115921072	NLRC4	NLR family CARD domain-containing protein 4-like	-0.196295	0	0.198232	0.286767	-1.28661	0
LOC585278	GINS2	GINS complex subunit 2	LOC105439879	NLRC4	NLR family CARD domain-containing protein 4-like	-0.00198548	0	0.859478	0.900111	0.177039	0
LOC585278	GINS2	GINS complex subunit 2	LOC105438879	NLRC5_6	protein NLRC5-like	0	0	0.406895	0.512299	-0.82937	0
LOC585278	GINS2	GINS complex subunit 2	LOC105438431	NLRC5_2	protein NLRC5-like	0.0082564	0	0.903608	0.932441	-0.121105	0
LOC585278	GINS2	GINS complex subunit 2	LOC115928437	NLRC5_1	protein NLRC5-like	0.336364	0	0.0554613	0.0975421	1.91524	0
LOC585278	GINS2	GINS complex subunit 2	LOC105438878	NLRC5_3	protein NLRC5-like	0.0426088	0	0.573037	0.667638	0.563584	0
LOC585278	GINS2	GINS complex subunit 2	LOC100892902	NLRP12_3	NACHT, LRR and PYD domains-containing protein 12	0	0	0.36836	0.473647	-0.89955	0
LOC585278	GINS2	GINS complex subunit 2	LOC115921568	TRIM71_2	E3 ubiquitin-protein ligase TRIM71-like	0	0	0.345261	0.449898	0.943822	0
LOC585278	GINS2	GINS complex subunit 2	LOC115927235	NLRP12_1	NACHT, LRR and PYD domains-containing protein 12-like	0.262759	0	0.107692	0.172146	1.60866	0
LOC585278	GINS2	GINS complex subunit 2	LOC105438814	NLRP12_2	NACHT, LRR and PYD domains-containing protein 12-like	0.269256	0	0.0374225	0.0693005	2.08112	0
LOC585278	GINS2	GINS complex subunit 2	LOC105437986	NLRP3_1	NACHT, LRR and PYD domains-containing protein 3-like	0.209594	0	0.336248	0.440498	0.961605	0
LOC585278	GINS2	GINS complex subunit 2	LOC115924215	NLRP3_3	NACHT, LRR and PYD domains-containing protein 3-like	0	0	0.268391	0.367443	1.10678	0
LOC585278	GINS2	GINS complex subunit 2	LOC115921239	NLRP3_2	NACHT, LRR and PYD domains-containing protein 3-like	-0.640618	0	0.625432	0.713216	-0.488166	0
LOC585278	GINS2	GINS complex subunit 2	LOC105446137	NLRP5	NACHT, LRR and PYD domains-containing protein 5-like	0.0225421	0	0.966204	0.976751	0.0423693	0
LOC585278	GINS2	GINS complex subunit 2	LOC105442412	NLRP6_2	NACHT, LRR and PYD domains-containing protein 6-like	-0.280072	0	0.279284	0.379465	-1.08193	0
LOC585278	GINS2	GINS complex subunit 2	LOC115927261	NLRP6_1	NACHT, LRR and PYD domains-containing protein 6-like	-0.0912228	0	0.241961	0.337734	-1.1701	0
LOC585278	GINS2	GINS complex subunit 2	LOC115921571	TRIM71	E3 ubiquitin-protein ligase TRIM71-like	0	0	0.540229	0.638315	-0.612466	0
LOC585278	GINS2	GINS complex subunit 2	LOC115926471	TRIM33	E3 ubiquitin-protein ligase TRIM33-like	0	0	0.00249086	0.00614459	3.02445	0
LOC585278	GINS2	GINS complex subunit 2	LOC100892710	IFIH1	interferon-induced helicase C domain-containing protein 1	-0.139918	0	0.506458	0.607498	-0.664363	0
LOC585278	GINS2	GINS complex subunit 2	LOC583350	MIB2_4	E3 ubiquitin-protein ligase MIB2	-0.113618	0	0.243046	0.338973	-1.16741	0
LOC585278	GINS2	GINS complex subunit 2	LOC105437801	SELP	P-selectin	0.222366	0	0.108654	0.173447	1.60427	0
LOC585278	GINS2	GINS complex subunit 2	LOC115928526	ATG10	ubiquitin-like-conjugating enzyme ATG10	-0.133835	0	0.409147	0.51453	-0.825395	0
LOC585278	GINS2	GINS complex subunit 2	LOC576318	RanBP2	E3 SUMO-protein ligase RanBP2	0.228733	0	0.0444882	0.0805705	2.00946	0
LOC585278	GINS2	GINS complex subunit 2	LOC115926895	HERC4	probable E3 ubiquitin-protein ligase HERC4	-0.0684308	0	0.59308	0.685255	-0.534378	0
LOC585278	GINS2	GINS complex subunit 2	LOC577869	MKRN1	probable E3 ubiquitin-protein ligase makorin-1	-0.0911763	0	0.436251	0.541093	-0.778539	0
LOC585278	GINS2	GINS complex subunit 2	LOC100889465	COP1	COP1 E3 ubiquitin ligase	0.0425525	0	0.88237	0.916969	0.147965	0
LOC585278	GINS2	GINS complex subunit 2	LOC755085	LNX	E3 ubiquitin-protein ligase LNX	-0.115343	0	0.140437	0.215304	-1.47416	0
LOC585278	GINS2	GINS complex subunit 2	LOC100892428	MIB2	E3 ubiquitin-protein ligase MIB2	-0.0429628	0	0.413198	0.518522	-0.818279	0
LOC585278	GINS2	GINS complex subunit 2	LOC105447247	MYCBP2	E3 ubiquitin-protein ligase MYCBP2-like	-0.00294703	0	0.967055	0.977347	-0.0413017	0
LOC585278	GINS2	GINS complex subunit 2	LOC115928899	TRIM33	E3 ubiquitin-protein ligase TRIM33-like	-0.122927	0	0.545396	0.642987	-0.604673	0
LOC585278	GINS2	GINS complex subunit 2	LOC100893621	RGLG4	E3 ubiquitin-protein ligase RGLG4	0.0466476	0	0.63511	0.721492	0.474547	0
LOC585278	GINS2	GINS complex subunit 2	LOC583034	UBR3	ubiquitin protein ligase E3 component n-recognin 3	0.263677	0	0.0322512	0.0608505	2.14128	0
LOC585278	GINS2	GINS complex subunit 2	LOC115926496	RNF207	RING finger protein 207-like	-0.146551	0	0.476369	0.579388	-0.712155	0
LOC585278	GINS2	GINS complex subunit 2	LOC100891007	RNF24	RING finger protein 24	-0.1081	0	0.339935	0.444351	-0.954294	0
LOC585278	GINS2	GINS complex subunit 2	LOC756350	PPIL2	RING-type E3 ubiquitin-protein ligase PPIL2	0.150755	0	0.181165	0.266214	1.33718	0
LOC585278	GINS2	GINS complex subunit 2	LOC593824	MID1_1	E3 ubiquitin-protein ligase Midline-1	0.0963705	0	0.571227	0.666032	0.566245	0
LOC585278	GINS2	GINS complex subunit 2	LOC105441987	MID1_2	E3 ubiquitin-protein ligase Midline-1-like	0	0	0.410608	0.51597	-0.822824	0
LOC585278	GINS2	GINS complex subunit 2	LOC591350	TRIM23	tripartite motif containing 23	0	0	0.00195955	0.00493786	3.0963	0
LOC593295	RAD51B	RAD51 paralog B	LOC105441987	MID1_2	E3 ubiquitin-protein ligase Midline-1-like	0	0	0.49752	0.599198	-0.678396	0
LOC593295	RAD51B	RAD51 paralog B	LOC593824	MID1_1	E3 ubiquitin-protein ligase Midline-1	-0.0767819	0	0.54364	0.641403	-0.607317	0
LOC593295	RAD51B	RAD51 paralog B	LOC756350	PPIL2	RING-type E3 ubiquitin-protein ligase PPIL2	0.0263229	0	0.769654	0.831529	0.292828	0
LOC580974	REV3L	DNA polymerase zeta catalytic subunit	LOC100893003	TRIM8	E3 ubiquitin-protein ligase TRIM8-like	0.287374	0	0.0866282	0.143073	1.71346	0
LOC580974	REV3L	DNA polymerase zeta catalytic subunit	LOC756350	PPIL2	RING-type E3 ubiquitin-protein ligase PPIL2	0.114768	0	0.291077	0.392356	1.05576	0
LOC580974	REV3L	DNA polymerase zeta catalytic subunit	LOC593824	MID1_1	E3 ubiquitin-protein ligase Midline-1	0.143721	0	0.349872	0.454676	0.934837	0
LOC580974	REV3L	DNA polymerase zeta catalytic subunit	LOC105441987	MID1_2	E3 ubiquitin-protein ligase Midline-1-like	0	0	0.741694	0.809406	-0.329611	0
LOC580974	REV3L	DNA polymerase zeta catalytic subunit	LOC591350	TRIM23	tripartite motif containing 23	0	0	0.0446072	0.0807577	2.00834	0
LOC580974	REV3L	DNA polymerase zeta catalytic subunit	LOC115928899	TRIM33	E3 ubiquitin-protein ligase TRIM33-like	-0.130995	0	0.469391	0.572805	-0.72347	0
LOC580974	REV3L	DNA polymerase zeta catalytic subunit	LOC115926471	TRIM33	E3 ubiquitin-protein ligase TRIM33-like	0	0	0.251523	0.348573	1.14666	0
LOC580974	REV3L	DNA polymerase zeta catalytic subunit	LOC115921568	TRIM71_2	E3 ubiquitin-protein ligase TRIM71-like	0	0	0.841913	0.886975	-0.199447	0
LOC580974	REV3L	DNA polymerase zeta catalytic subunit	LOC115921571	TRIM71	E3 ubiquitin-protein ligase TRIM71-like	0	0	0.921466	0.945262	0.0985867	0
LOC580974	REV3L	DNA polymerase zeta catalytic subunit	LOC100891873	MRC2	C-type mannose receptor 2	-0.1166	0	0.133828	0.206761	-1.49918	0
LOC580974	REV3L	DNA polymerase zeta catalytic subunit	LOC115926496	RNF207	RING finger protein 207-like	-0.178466	0	0.335669	0.439891	-0.962758	0
LOC580974	REV3L	DNA polymerase zeta catalytic subunit	LOC115921072	NLRC4	NLR family CARD domain-containing protein 4-like	0.249478	0	0.0767831	0.129049	1.76966	0
LOC580974	REV3L	DNA polymerase zeta catalytic subunit	LOC105439879	NLRC4	NLR family CARD domain-containing protein 4-like	-0.00307686	0	0.991911	0.994456	-0.0101383	0
LOC580974	REV3L	DNA polymerase zeta catalytic subunit	LOC105438879	NLRC5_6	protein NLRC5-like	0	0	0.696495	0.772796	0.390056	0
LOC580974	REV3L	DNA polymerase zeta catalytic subunit	LOC105438431	NLRC5_2	protein NLRC5-like	0.0507071	0	0.56252	0.6583	0.579102	0
LOC580974	REV3L	DNA polymerase zeta catalytic subunit	LOC115928437	NLRC5_1	protein NLRC5-like	-0.203424	0	0.178275	0.262689	-1.34608	0
LOC580974	REV3L	DNA polymerase zeta catalytic subunit	LOC105438878	NLRC5_3	protein NLRC5-like	0.0367381	0	0.672048	0.752584	0.423339	0
LOC580974	REV3L	DNA polymerase zeta catalytic subunit	LOC754090	NLRP12	NACHT, LRR and PYD domains-containing protein 12	0	0	0.214565	0.306085	1.24111	0
LOC580974	REV3L	DNA polymerase zeta catalytic subunit	LOC100892902	NLRP12_3	NACHT, LRR and PYD domains-containing protein 12	0	0	0.044929	0.0812637	2.00532	0
LOC580974	REV3L	DNA polymerase zeta catalytic subunit	LOC100891007	RNF24	RING finger protein 24	0.0728898	0	0.439821	0.54455	0.772495	0
LOC580974	REV3L	DNA polymerase zeta catalytic subunit	LOC583034	UBR3	ubiquitin protein ligase E3 component n-recognin 3	-0.06542	0	0.518328	0.618412	-0.645925	0
LOC580974	REV3L	DNA polymerase zeta catalytic subunit	LOC105439868	NLRP12_4	NACHT, LRR and PYD domains-containing protein 12-like	0.0452197	0	0.384228	0.489718	0.870132	0
LOC580974	REV3L	DNA polymerase zeta catalytic subunit	LOC115928526	ATG10	ubiquitin-like-conjugating enzyme ATG10	0.0438987	0	0.799944	0.855066	0.25342	0
LOC763443	XRCC3	X-ray repair cross complementing 3	LOC105446542	TRIM45	tripartite motif-containing protein 45-like	-0.0320527	0	0.635194	0.721563	-0.474429	0
LOC763443	XRCC3	X-ray repair cross complementing 3	LOC115927274	TRIM45_4	tripartite motif-containing protein 45-lik	0	0	0.364988	0.470205	0.905901	0
LOC763443	XRCC3	X-ray repair cross complementing 3	LOC590689	TRIM59	tripartite motif-containing protein 59-like	-0.21736	0	0.38965	0.495161	-0.860252	0
LOC763443	XRCC3	X-ray repair cross complementing 3	LOC100887974	NGFR	tumor necrosis factor receptor superfamily member 16	0.077973	0	0.495634	0.597442	0.681375	0
LOC763443	XRCC3	X-ray repair cross complementing 3	LOC100894053	EDA2R	tumor necrosis factor receptor superfamily member 27	0.02554	0	0.708355	0.78248	0.374067	0
LOC580974	REV3L	DNA polymerase zeta catalytic subunit	LOC100892710	IFIH1	interferon-induced helicase C domain-containing protein 1	-0.00643704	0	0.98629	0.990619	-0.0171835	0
LOC580974	REV3L	DNA polymerase zeta catalytic subunit	LOC105437801	SELP	P-selectin	0.0911446	0	0.406661	0.512069	0.829785	0
LOC580974	REV3L	DNA polymerase zeta catalytic subunit	LOC586721	UBE2O	ubiquitin conjugating enzyme E2 O	0.12636	0	0.0538568	0.0950941	1.92799	0
LOC580974	REV3L	DNA polymerase zeta catalytic subunit	LOC576318	RanBP2	E3 SUMO-protein ligase RanBP2	0.145456	0	0.117579	0.18542	1.56502	0
LOC580974	REV3L	DNA polymerase zeta catalytic subunit	LOC100893621	RGLG4	E3 ubiquitin-protein ligase RGLG4	-0.0141728	0	0.910939	0.937717	-0.111855	0
LOC580974	REV3L	DNA polymerase zeta catalytic subunit	LOC115926895	HERC4	probable E3 ubiquitin-protein ligase HERC4	-0.0766625	0	0.487637	0.589976	-0.694073	0
LOC580974	REV3L	DNA polymerase zeta catalytic subunit	LOC100889465	COP1	COP1 E3 ubiquitin ligase	0.216087	0	0.117663	0.185531	1.56466	0
LOC580974	REV3L	DNA polymerase zeta catalytic subunit	LOC755085	LNX	E3 ubiquitin-protein ligase LNX	0.0830374	0	0.21965	0.312022	1.22746	0
LOC580974	REV3L	DNA polymerase zeta catalytic subunit	LOC100891096	MIB2_5	E3 ubiquitin-protein ligase MIB2	0.127943	0	0.0305302	0.0579893	2.16314	0
LOC580974	REV3L	DNA polymerase zeta catalytic subunit	LOC100892428	MIB2	E3 ubiquitin-protein ligase MIB2	0.108808	0	0.0444304	0.0804794	2.01001	0
LOC580974	REV3L	DNA polymerase zeta catalytic subunit	LOC115924440	MIB2_1	E3 ubiquitin-protein ligase MIB2-like	0.174661	0	0.103906	0.167008	1.62621	0
LOC580974	REV3L	DNA polymerase zeta catalytic subunit	LOC105447247	MYCBP2	E3 ubiquitin-protein ligase MYCBP2-like	0.0942498	0	0.177554	0.261809	1.34832	0
LOC580974	REV3L	DNA polymerase zeta catalytic subunit	LOC582133	RFWD3	ring finger and WD repeat domain 3	-0.0976539	0	0.251723	0.348798	-1.14618	0
LOC580974	REV3L	DNA polymerase zeta catalytic subunit	LOC115927235	NLRP12_1	NACHT, LRR and PYD domains-containing protein 12-like	-0.0528649	0	0.63667	0.722815	-0.472359	0
LOC580974	REV3L	DNA polymerase zeta catalytic subunit	LOC105437986	NLRP3_1	NACHT, LRR and PYD domains-containing protein 3-like	-0.124762	0	0.434004	0.538907	-0.782358	0
LOC593295	RAD51B	RAD51 paralog B	LOC100891007	RNF24	RING finger protein 24	0.0906133	0	0.429736	0.534746	0.789644	0
LOC593295	RAD51B	RAD51 paralog B	LOC755085	LNX	E3 ubiquitin-protein ligase LNX	0.0821865	0	0.315215	0.41833	1.00434	0
LOC580974	REV3L	DNA polymerase zeta catalytic subunit	LOC100894053	EDA2R	tumor necrosis factor receptor superfamily member 27	-0.00696329	0	0.988593	0.992192	-0.0142965	0
LOC593295	RAD51B	RAD51 paralog B	LOC100892710	IFIH1	interferon-induced helicase C domain-containing protein 1	0.160216	0	0.38752	0.493027	0.864123	0
LOC593295	RAD51B	RAD51 paralog B	LOC105437801	SELP	P-selectin	0.241336	0	0.078319	0.131258	1.76052	0
LOC593295	RAD51B	RAD51 paralog B	LOC586721	UBE2O	ubiquitin conjugating enzyme E2 O	0.0323216	0	0.712163	0.785591	0.368953	0
LOC593295	RAD51B	RAD51 paralog B	LOC115928526	ATG10	ubiquitin-like-conjugating enzyme ATG10	0.0886657	0	0.487612	0.589953	0.694112	0
LOC593295	RAD51B	RAD51 paralog B	LOC115926895	HERC4	probable E3 ubiquitin-protein ligase HERC4	-0.0528958	0	0.645454	0.730269	-0.460086	0
LOC593295	RAD51B	RAD51 paralog B	LOC577869	MKRN1	probable E3 ubiquitin-protein ligase makorin-1	0.222396	0	0.0260836	0.0505003	2.22496	0
LOC593295	RAD51B	RAD51 paralog B	LOC100889465	COP1	COP1 E3 ubiquitin ligase	0.0403842	0	0.658708	0.741427	0.441698	0
LOC593295	RAD51B	RAD51 paralog B	LOC100891096	MIB2_5	E3 ubiquitin-protein ligase MIB2	0.145514	0	0.0266599	0.0514816	2.21646	0
LOC580974	REV3L	DNA polymerase zeta catalytic subunit	LOC590689	TRIM59	tripartite motif-containing protein 59-like	0.111236	0	0.576491	0.670693	0.558517	0
LOC593295	RAD51B	RAD51 paralog B	LOC100892428	MIB2	E3 ubiquitin-protein ligase MIB2	-0.0157489	0	0.750027	0.816017	-0.318603	0
LOC593295	RAD51B	RAD51 paralog B	LOC583350	MIB2_4	E3 ubiquitin-protein ligase MIB2	-0.0545868	0	0.456017	0.56011	-0.745421	0
LOC593295	RAD51B	RAD51 paralog B	LOC115924440	MIB2_1	E3 ubiquitin-protein ligase MIB2-like	-0.145479	0	0.211177	0.302108	-1.25034	0
LOC593295	RAD51B	RAD51 paralog B	LOC105447247	MYCBP2	E3 ubiquitin-protein ligase MYCBP2-like	0.111315	0	0.120114	0.188789	1.55429	0
LOC593295	RAD51B	RAD51 paralog B	LOC582133	RFWD3	ring finger and WD repeat domain 3	0.0548266	0	0.691595	0.768777	0.396691	0
LOC593295	RAD51B	RAD51 paralog B	LOC100893621	RGLG4	E3 ubiquitin-protein ligase RGLG4	0.0926407	0	0.0485761	0.0869617	1.97229	0
LOC593295	RAD51B	RAD51 paralog B	LOC583034	UBR3	ubiquitin protein ligase E3 component n-recognin 3	0.203764	0	0.0725306	0.122893	1.79577	0
LOC593295	RAD51B	RAD51 paralog B	LOC115926496	RNF207	RING finger protein 207-like	-0.118908	0	0.532403	0.631222	-0.624343	0
LOC580974	REV3L	DNA polymerase zeta catalytic subunit	LOC100887974	NGFR	tumor necrosis factor receptor superfamily member 16	0.0432059	0	0.684189	0.762671	0.406753	0
LOC580974	REV3L	DNA polymerase zeta catalytic subunit	LOC105436918	TRIM45_3	tripartite motif-containing protein 45-like	-0.00840224	0	0.986187	0.990546	0.017313	0
LOC580974	REV3L	DNA polymerase zeta catalytic subunit	LOC115924215	NLRP3_3	NACHT, LRR and PYD domains-containing protein 3-like	0	0	0.299474	0.401454	-1.03756	0
LOC580974	REV3L	DNA polymerase zeta catalytic subunit	LOC105438617	TLR3	toll-like receptor 3	-0.0761846	0	0.139893	0.214606	-1.47619	0
LOC580974	REV3L	DNA polymerase zeta catalytic subunit	LOC115921239	NLRP3_2	NACHT, LRR and PYD domains-containing protein 3-like	-0.642891	0	0.581928	0.675479	-0.550571	0
LOC580974	REV3L	DNA polymerase zeta catalytic subunit	LOC105446137	NLRP5	NACHT, LRR and PYD domains-containing protein 5-like	0.0402474	0	0.25006	0.346924	1.1502	0
LOC580974	REV3L	DNA polymerase zeta catalytic subunit	LOC105442412	NLRP6_2	NACHT, LRR and PYD domains-containing protein 6-like	-0.0822464	0	0.726605	0.797296	-0.349645	0
LOC580974	REV3L	DNA polymerase zeta catalytic subunit	LOC115927261	NLRP6_1	NACHT, LRR and PYD domains-containing protein 6-like	-0.0813369	0	0.168724	0.250958	-1.37632	0
LOC580974	REV3L	DNA polymerase zeta catalytic subunit	LOC105441555	RIGI_3	probable ATP-dependent RNA helicase DDX58	-0.0858546	0	0.46668	0.570244	-0.727891	0
LOC580974	REV3L	DNA polymerase zeta catalytic subunit	LOC115923425	RIGI_2	probable ATP-dependent RNA helicase DDX58	0.0603975	0	0.672384	0.752862	0.422878	0
LOC580974	REV3L	DNA polymerase zeta catalytic subunit	LOC578285	RIGI_1	probable ATP-dependent RNA helicase DDX58	-0.0160814	0	0.788565	0.846265	-0.268175	0
LOC580974	REV3L	DNA polymerase zeta catalytic subunit	LOC584347	TRAFD1	TRAF-type zinc finger domain containing 1	0.0667045	0	0.540493	0.638554	0.612068	0
LOC580974	REV3L	DNA polymerase zeta catalytic subunit	LOC577426	ATF2	cyclic AMP-dependent transcription factor ATF-2	0.129735	0	0.11696	0.184596	1.56766	0
LOC580974	REV3L	DNA polymerase zeta catalytic subunit	LOC115927274	TRIM45_4	tripartite motif-containing protein 45-lik	0	0	0.79524	0.851451	0.259513	0
LOC580974	REV3L	DNA polymerase zeta catalytic subunit	GATAc	GATAc	GATA binding protein 3	0.0629806	0	0.116892	0.184504	1.56796	0
LOC580974	REV3L	DNA polymerase zeta catalytic subunit	LOC100892059	TCF20	transcription factor 20	0.12132	0	0.180951	0.26595	1.33783	0
LOC580974	REV3L	DNA polymerase zeta catalytic subunit	LOC115926833	TRIM2	tripartite motif-containing protein 2-like	-0.0356892	0	0.720279	0.792179	-0.358085	0
LOC580974	REV3L	DNA polymerase zeta catalytic subunit	LOC100892505	TRIM45	tripartite motif-containing protein 45	-0.0791493	0	0.524897	0.6244	-0.635815	0
LOC580974	REV3L	DNA polymerase zeta catalytic subunit	LOC105447634	TRIM45_1	tripartite motif-containing protein 45-like	0.0924031	0	0.518522	0.618588	0.645625	0
LOC580974	REV3L	DNA polymerase zeta catalytic subunit	LOC115921837	TRIM45_5	tripartite motif-containing protein 45-like	0.174177	0	0.246443	0.342831	1.15903	0
LOC580974	REV3L	DNA polymerase zeta catalytic subunit	LOC105445175	TRIM45_7	tripartite motif-containing protein 45-like	0.154797	0	0.329974	0.43392	0.974165	0
LOC580974	REV3L	DNA polymerase zeta catalytic subunit	LOC105446542	TRIM45	tripartite motif-containing protein 45-like	0.0493456	0	0.426978	0.532053	0.794374	0
LOC585278	GINS2	GINS complex subunit 2	LOC105441555	RIGI_3	probable ATP-dependent RNA helicase DDX58	-0.0891868	0	0.522998	0.622668	-0.638731	0
LOC585278	GINS2	GINS complex subunit 2	LOC115923425	RIGI_2	probable ATP-dependent RNA helicase DDX58	-0.0863315	0	0.544974	0.642607	-0.605309	0
LOC585278	GINS2	GINS complex subunit 2	LOC578285	RIGI_1	probable ATP-dependent RNA helicase DDX58	-0.0448264	0	0.711456	0.785017	-0.369902	0
LOC581689	RECQL	RecQ like helicase	LOC115923425	RIGI_2	probable ATP-dependent RNA helicase DDX58	0.165277	0	0.0682895	0.116701	1.82309	0
LOC581689	RECQL	RecQ like helicase	LOC105439868	NLRP12_4	NACHT, LRR and PYD domains-containing protein 12-like	0.00176652	0	0.995749	0.997099	0.00532753	0
LOC581689	RECQL	RecQ like helicase	LOC105437986	NLRP3_1	NACHT, LRR and PYD domains-containing protein 3-like	0.0403298	0	0.770874	0.832486	0.291232	0
LOC581689	RECQL	RecQ like helicase	LOC115924215	NLRP3_3	NACHT, LRR and PYD domains-containing protein 3-like	0	0	0.991644	0.994274	0.0104732	0
LOC581689	RECQL	RecQ like helicase	LOC115921239	NLRP3_2	NACHT, LRR and PYD domains-containing protein 3-like	-0.467147	0	0.585029	0.678208	-0.546054	0
LOC581689	RECQL	RecQ like helicase	LOC105446137	NLRP5	NACHT, LRR and PYD domains-containing protein 5-like	-0.035554	0	0.420338	0.52556	-0.805836	0
LOC581689	RECQL	RecQ like helicase	LOC105442412	NLRP6_2	NACHT, LRR and PYD domains-containing protein 6-like	0.206311	0	0.231335	0.325551	1.19693	0
LOC581689	RECQL	RecQ like helicase	LOC115927261	NLRP6_1	NACHT, LRR and PYD domains-containing protein 6-like	-0.072355	0	0.119838	0.188423	-1.55545	0
LOC581689	RECQL	RecQ like helicase	LOC105441555	RIGI_3	probable ATP-dependent RNA helicase DDX58	-0.0633802	0	0.468273	0.571751	-0.725292	0
LOC581689	RECQL	RecQ like helicase	LOC578285	RIGI_1	probable ATP-dependent RNA helicase DDX58	-0.106756	0	0.119636	0.188156	-1.5563	0
LOC581689	RECQL	RecQ like helicase	LOC100892902	NLRP12_3	NACHT, LRR and PYD domains-containing protein 12	0	0	0.654622	0.738005	-0.44735	0
LOC581689	RECQL	RecQ like helicase	LOC584347	TRAFD1	TRAF-type zinc finger domain containing 1	0.0325087	0	0.623175	0.711285	0.491355	0
LOC581689	RECQL	RecQ like helicase	LOC105438617	TLR3	toll-like receptor 3	-0.0330863	0	0.566787	0.662091	-0.57279	0
LOC581689	RECQL	RecQ like helicase	LOC577426	ATF2	cyclic AMP-dependent transcription factor ATF-2	-0.0404431	0	0.533095	0.631852	-0.623288	0
LOC581689	RECQL	RecQ like helicase	LOC586014	ELF3	ETS-related transcription factor Elf-3	-0.0314078	0	0.122366	0.191767	-1.54492	0
LOC581689	RECQL	RecQ like helicase	GATAc	GATAc	GATA binding protein 3	0.00937778	0	0.890394	0.922842	0.137806	0
LOC581689	RECQL	RecQ like helicase	LOC100892059	TCF20	transcription factor 20	0.0260047	0	0.513171	0.61369	0.653908	0
LOC581689	RECQL	RecQ like helicase	LOC115926833	TRIM2	tripartite motif-containing protein 2-like	-0.0101683	0	0.970285	0.979587	-0.0372514	0
LOC581689	RECQL	RecQ like helicase	LOC100892505	TRIM45	tripartite motif-containing protein 45	0.0733129	0	0.334098	0.43825	0.965893	0
LOC581689	RECQL	RecQ like helicase	LOC105439149	NLRP12_5	NACHT, LRR and PYD domains-containing protein 12-like	0.268371	0	0.104679	0.16806	1.62258	0
LOC581689	RECQL	RecQ like helicase	LOC754090	NLRP12	NACHT, LRR and PYD domains-containing protein 12	0	0	0.686914	0.764919	0.403047	0
LOC581689	RECQL	RecQ like helicase	LOC115921837	TRIM45_5	tripartite motif-containing protein 45-like	-0.00580203	0	0.927018	0.9492	-0.0915967	0
LOC581689	RECQL	RecQ like helicase	LOC115926471	TRIM33	E3 ubiquitin-protein ligase TRIM33-like	0	0	0.453004	0.557222	-0.750416	0
LOC581689	RECQL	RecQ like helicase	LOC583034	UBR3	ubiquitin protein ligase E3 component n-recognin 3	0.00598841	0	0.939206	0.957821	-0.0762675	0
LOC581689	RECQL	RecQ like helicase	LOC115926496	RNF207	RING finger protein 207-like	-0.122591	0	0.378919	0.484375	-0.87989	0
LOC581689	RECQL	RecQ like helicase	LOC100891007	RNF24	RING finger protein 24	-0.0440882	0	0.550574	0.647634	-0.5969	0
LOC581689	RECQL	RecQ like helicase	LOC756350	PPIL2	RING-type E3 ubiquitin-protein ligase PPIL2	0.0276962	0	0.75584	0.820621	0.310948	0
LOC581689	RECQL	RecQ like helicase	LOC593824	MID1_1	E3 ubiquitin-protein ligase Midline-1	0.167588	0	0.104405	0.167687	1.62386	0
LOC581689	RECQL	RecQ like helicase	LOC105441987	MID1_2	E3 ubiquitin-protein ligase Midline-1-like	0	0	0.834052	0.881059	-0.209508	0
LOC581689	RECQL	RecQ like helicase	LOC591350	TRIM23	tripartite motif containing 23	0	0	0.189172	0.275909	1.31303	0
LOC581689	RECQL	RecQ like helicase	LOC115928899	TRIM33	E3 ubiquitin-protein ligase TRIM33-like	0.0275337	0	0.886099	0.919697	0.143243	0
LOC581689	RECQL	RecQ like helicase	LOC115921568	TRIM71_2	E3 ubiquitin-protein ligase TRIM71-like	0	0	0.426561	0.531646	0.795091	0
LOC581689	RECQL	RecQ like helicase	LOC105438878	NLRC5_3	protein NLRC5-like	0.0262735	0	0.692935	0.769878	0.394875	0
LOC581689	RECQL	RecQ like helicase	LOC115921571	TRIM71	E3 ubiquitin-protein ligase TRIM71-like	0	0	0.148928	0.226149	1.44333	0
LOC581689	RECQL	RecQ like helicase	LOC100893003	TRIM8	E3 ubiquitin-protein ligase TRIM8-like	-0.04258	0	0.785135	0.843606	-0.272634	0
LOC581689	RECQL	RecQ like helicase	LOC100891873	MRC2	C-type mannose receptor 2	0.0561539	0	0.264982	0.363654	1.11469	0
LOC581689	RECQL	RecQ like helicase	LOC115921072	NLRC4	NLR family CARD domain-containing protein 4-like	-0.0614633	0	0.58654	0.679533	-0.543857	0
LOC581689	RECQL	RecQ like helicase	LOC105439879	NLRC4	NLR family CARD domain-containing protein 4-like	0.0452971	0	0.198326	0.286881	1.28633	0
LOC581689	RECQL	RecQ like helicase	LOC105438879	NLRC5_6	protein NLRC5-like	0	0	0.85624	0.897703	-0.181163	0
LOC581689	RECQL	RecQ like helicase	LOC105438431	NLRC5_2	protein NLRC5-like	0.104247	0	0.1284	0.199694	1.52044	0
LOC581689	RECQL	RecQ like helicase	LOC115928437	NLRC5_1	protein NLRC5-like	-0.13582	0	0.240583	0.33616	-1.17353	0
LOC581689	RECQL	RecQ like helicase	LOC105447634	TRIM45_1	tripartite motif-containing protein 45-like	0.182395	0	0.0625558	0.108222	1.86234	0
LOC581689	RECQL	RecQ like helicase	LOC105445175	TRIM45_7	tripartite motif-containing protein 45-like	0.156469	0	0.168512	0.250696	1.377	0
LOC581689	RECQL	RecQ like helicase	LOC105447247	MYCBP2	E3 ubiquitin-protein ligase MYCBP2-like	0.11566	0	0.0261511	0.0506151	2.22396	0
LOC100892776	DRAM1_2	DNA damage-regulated autophagy modulator protein 1	LOC100891873	MRC2	C-type mannose receptor 2	-0.0655213	0	0.176657	0.260714	-1.35112	0
LOC100892776	DRAM1_2	DNA damage-regulated autophagy modulator protein 1	LOC593824	MID1_1	E3 ubiquitin-protein ligase Midline-1	0.0450819	0	0.540822	0.638853	0.611571	0
LOC100892776	DRAM1_2	DNA damage-regulated autophagy modulator protein 1	LOC105441987	MID1_2	E3 ubiquitin-protein ligase Midline-1-like	0	0	0.79801	0.853583	-0.255924	0
LOC100892776	DRAM1_2	DNA damage-regulated autophagy modulator protein 1	LOC591350	TRIM23	tripartite motif containing 23	0	0	0.559185	0.655337	-0.584053	0
LOC100892776	DRAM1_2	DNA damage-regulated autophagy modulator protein 1	LOC115928899	TRIM33	E3 ubiquitin-protein ligase TRIM33-like	-0.0731831	0	0.517201	0.617379	-0.647667	0
LOC100892776	DRAM1_2	DNA damage-regulated autophagy modulator protein 1	LOC115926471	TRIM33	E3 ubiquitin-protein ligase TRIM33-like	0	0	0.464458	0.568133	-0.731526	0
LOC100892776	DRAM1_2	DNA damage-regulated autophagy modulator protein 1	LOC115921568	TRIM71_2	E3 ubiquitin-protein ligase TRIM71-like	0	0	0.967148	0.977413	-0.0411858	0
LOC100892776	DRAM1_2	DNA damage-regulated autophagy modulator protein 1	LOC115921571	TRIM71	E3 ubiquitin-protein ligase TRIM71-like	0	0	0.269289	0.368438	1.1047	0
LOC100892776	DRAM1_2	DNA damage-regulated autophagy modulator protein 1	LOC100893003	TRIM8	E3 ubiquitin-protein ligase TRIM8-like	-0.134873	0	0.18498	0.270844	-1.32558	0
LOC100892776	DRAM1_2	DNA damage-regulated autophagy modulator protein 1	LOC115921072	NLRC4	NLR family CARD domain-containing protein 4-like	-0.0286564	0	0.70638	0.780875	-0.376722	0
LOC100892776	DRAM1_2	DNA damage-regulated autophagy modulator protein 1	LOC115926496	RNF207	RING finger protein 207-like	0.0846096	0	0.445704	0.550222	0.762597	0
LOC100892776	DRAM1_2	DNA damage-regulated autophagy modulator protein 1	LOC105439879	NLRC4	NLR family CARD domain-containing protein 4-like	-0.00870781	0	0.890868	0.923182	-0.137206	0
LOC100892776	DRAM1_2	DNA damage-regulated autophagy modulator protein 1	LOC105438879	NLRC5_6	protein NLRC5-like	0	0	0.322728	0.426282	-0.988868	0
LOC100892776	DRAM1_2	DNA damage-regulated autophagy modulator protein 1	LOC105438431	NLRC5_2	protein NLRC5-like	0.0223212	0	0.636743	0.722879	0.472257	0
LOC100892776	DRAM1_2	DNA damage-regulated autophagy modulator protein 1	LOC115928437	NLRC5_1	protein NLRC5-like	-0.0457266	0	0.728518	0.798838	-0.347097	0
LOC100892776	DRAM1_2	DNA damage-regulated autophagy modulator protein 1	LOC105438878	NLRC5_3	protein NLRC5-like	0.0817683	0	0.116492	0.183968	1.56967	0
LOC100892776	DRAM1_2	DNA damage-regulated autophagy modulator protein 1	LOC754090	NLRP12	NACHT, LRR and PYD domains-containing protein 12	0	0	0.564407	0.65998	-0.576308	0
LOC100892776	DRAM1_2	DNA damage-regulated autophagy modulator protein 1	LOC100892902	NLRP12_3	NACHT, LRR and PYD domains-containing protein 12	0	0	0.311993	0.414899	-1.01105	0
LOC100892776	DRAM1_2	DNA damage-regulated autophagy modulator protein 1	LOC105439149	NLRP12_5	NACHT, LRR and PYD domains-containing protein 12-like	-0.0195741	0	0.880566	0.915639	0.150251	0
LOC100892776	DRAM1_2	DNA damage-regulated autophagy modulator protein 1	LOC756350	PPIL2	RING-type E3 ubiquitin-protein ligase PPIL2	-0.0777197	0	0.189442	0.276234	-1.31223	0
LOC100892776	DRAM1_2	DNA damage-regulated autophagy modulator protein 1	LOC583034	UBR3	ubiquitin protein ligase E3 component n-recognin 3	0.137414	0	0.0278344	0.0534684	2.19961	0
LOC581689	RECQL	RecQ like helicase	LOC105446542	TRIM45	tripartite motif-containing protein 45-like	-0.0198339	0	0.559506	0.655623	-0.583575	0
LOC100892776	DRAM1_2	DNA damage-regulated autophagy modulator protein 1	LOC115928526	ATG10	ubiquitin-like-conjugating enzyme ATG10	-0.0968889	0	0.301586	0.403728	-1.03304	0
LOC581689	RECQL	RecQ like helicase	LOC115927274	TRIM45_4	tripartite motif-containing protein 45-lik	0	0	0.496345	0.598102	-0.680252	0
LOC581689	RECQL	RecQ like helicase	LOC105436918	TRIM45_3	tripartite motif-containing protein 45-like	-0.00110369	0	0.910033	0.937065	-0.112997	0
LOC581689	RECQL	RecQ like helicase	LOC590689	TRIM59	tripartite motif-containing protein 59-like	-0.00605083	0	0.902051	0.931309	-0.123071	0
LOC581689	RECQL	RecQ like helicase	LOC100887974	NGFR	tumor necrosis factor receptor superfamily member 16	0.0488585	0	0.356341	0.461353	0.92236	0
LOC581689	RECQL	RecQ like helicase	LOC100894053	EDA2R	tumor necrosis factor receptor superfamily member 27	0.00273256	0	0.822448	0.872274	-0.224398	0
LOC100892776	DRAM1_2	DNA damage-regulated autophagy modulator protein 1	LOC100892710	IFIH1	interferon-induced helicase C domain-containing protein 1	-0.0863951	0	0.450125	0.554462	-0.755207	0
LOC100892776	DRAM1_2	DNA damage-regulated autophagy modulator protein 1	LOC105437801	SELP	P-selectin	0.103031	0	0.15748	0.236942	1.4136	0
LOC100892776	DRAM1_2	DNA damage-regulated autophagy modulator protein 1	LOC586721	UBE2O	ubiquitin conjugating enzyme E2 O	-0.0633044	0	0.287709	0.38869	-1.06316	0
LOC100892776	DRAM1_2	DNA damage-regulated autophagy modulator protein 1	LOC576318	RanBP2	E3 SUMO-protein ligase RanBP2	0.0414001	0	0.820789	0.871005	0.22653	0
LOC100892776	DRAM1_2	DNA damage-regulated autophagy modulator protein 1	LOC100893621	RGLG4	E3 ubiquitin-protein ligase RGLG4	-0.00874709	0	0.687937	0.765769	-0.401656	0
LOC100892776	DRAM1_2	DNA damage-regulated autophagy modulator protein 1	LOC115926895	HERC4	probable E3 ubiquitin-protein ligase HERC4	0.0184491	0	0.700068	0.77572	0.385228	0
LOC100892776	DRAM1_2	DNA damage-regulated autophagy modulator protein 1	LOC577869	MKRN1	probable E3 ubiquitin-protein ligase makorin-1	0.0585031	0	0.139119	0.213612	1.47908	0
LOC100892776	DRAM1_2	DNA damage-regulated autophagy modulator protein 1	LOC100889465	COP1	COP1 E3 ubiquitin ligase	0.0473157	0	0.53867	0.636911	0.614825	0
LOC100892776	DRAM1_2	DNA damage-regulated autophagy modulator protein 1	LOC755085	LNX	E3 ubiquitin-protein ligase LNX	-0.03075	0	0.51289	0.613433	-0.654344	0
LOC100892776	DRAM1_2	DNA damage-regulated autophagy modulator protein 1	LOC100891096	MIB2_5	E3 ubiquitin-protein ligase MIB2	0.000783337	0	0.978713	0.985395	-0.0266822	0
LOC100892776	DRAM1_2	DNA damage-regulated autophagy modulator protein 1	LOC100892428	MIB2	E3 ubiquitin-protein ligase MIB2	-0.000139013	0	0.951681	0.96661	0.060596	0
LOC100892776	DRAM1_2	DNA damage-regulated autophagy modulator protein 1	LOC115924440	MIB2_1	E3 ubiquitin-protein ligase MIB2-like	0.00798057	0	0.874224	0.910982	0.158296	0
LOC100892776	DRAM1_2	DNA damage-regulated autophagy modulator protein 1	LOC582133	RFWD3	ring finger and WD repeat domain 3	-0.0163966	0	0.748616	0.814895	-0.320465	0
LOC581689	RECQL	RecQ like helicase	LOC100893621	RGLG4	E3 ubiquitin-protein ligase RGLG4	0.0487311	0	0.285409	0.386181	1.06825	0
LOC581689	RECQL	RecQ like helicase	LOC115924440	MIB2_1	E3 ubiquitin-protein ligase MIB2-like	0.158553	0	0.0398569	0.073214	2.05523	0
LOC585278	GINS2	GINS complex subunit 2	LOC105438617	TLR3	toll-like receptor 3	-0.0989896	0	0.23575	0.330624	-1.18568	0
LOC115920676	Unchar.	uncharacterized	LOC105441987	MID1_2	E3 ubiquitin-protein ligase Midline-1-like	0	0	0.162541	0.243285	1.39658	0
LOC115920676	Unchar.	uncharacterized	LOC100891096	MIB2_5	E3 ubiquitin-protein ligase MIB2	0.0955025	0	0.163681	0.24471	1.3928	0
LOC115920676	Unchar.	uncharacterized	LOC583350	MIB2_4	E3 ubiquitin-protein ligase MIB2	0.0144483	0	0.766729	0.829232	0.296657	0
LOC115920676	Unchar.	uncharacterized	LOC115924440	MIB2_1	E3 ubiquitin-protein ligase MIB2-like	0.0229282	0	0.922541	0.946017	0.0972335	0
LOC115920676	Unchar.	uncharacterized	LOC583034	UBR3	ubiquitin protein ligase E3 component n-recognin 3	0.129539	0	0.128585	0.199935	1.51971	0
LOC115920676	Unchar.	uncharacterized	LOC115926496	RNF207	RING finger protein 207-like	-0.126457	0	0.375256	0.48068	-0.88667	0
LOC115920676	Unchar.	uncharacterized	LOC100891007	RNF24	RING finger protein 24	-0.00914398	0	0.931148	0.952131	-0.0864004	0
LOC115920676	Unchar.	uncharacterized	LOC756350	PPIL2	RING-type E3 ubiquitin-protein ligase PPIL2	0.0112989	0	0.950487	0.965773	0.0620949	0
LOC115920676	Unchar.	uncharacterized	LOC593824	MID1_1	E3 ubiquitin-protein ligase Midline-1	0.0681936	0	0.408178	0.513567	0.827105	0
LOC115920676	Unchar.	uncharacterized	LOC591350	TRIM23	tripartite motif containing 23	0	0	0.510075	0.610842	0.658721	0
LOC115920676	Unchar.	uncharacterized	LOC100889465	COP1	COP1 E3 ubiquitin ligase	0.0822497	0	0.241707	0.337443	1.17073	0
LOC115920676	Unchar.	uncharacterized	LOC115928899	TRIM33	E3 ubiquitin-protein ligase TRIM33-like	-0.0971997	0	0.491109	0.593205	-0.688546	0
LOC115920676	Unchar.	uncharacterized	LOC115926471	TRIM33	E3 ubiquitin-protein ligase TRIM33-like	0	0	0.0101092	0.0217698	2.57207	0
LOC115920676	Unchar.	uncharacterized	LOC115921568	TRIM71_2	E3 ubiquitin-protein ligase TRIM71-like	0	0	0.0881813	0.145256	1.70507	0
LOC115920676	Unchar.	uncharacterized	LOC115921571	TRIM71	E3 ubiquitin-protein ligase TRIM71-like	0	0	0.818504	0.869269	0.22947	0
LOC115920676	Unchar.	uncharacterized	LOC100893003	TRIM8	E3 ubiquitin-protein ligase TRIM8-like	0.226633	0	0.224918	0.318141	1.21355	0
LOC115920676	Unchar.	uncharacterized	LOC100891873	MRC2	C-type mannose receptor 2	0.0794606	0	0.14326	0.218925	1.46376	0
LOC115920676	Unchar.	uncharacterized	LOC115921072	NLRC4	NLR family CARD domain-containing protein 4-like	0.119967	0	0.440335	0.545048	0.771627	0
LOC115920676	Unchar.	uncharacterized	LOC105439879	NLRC4	NLR family CARD domain-containing protein 4-like	0.0352949	0	0.475548	0.578618	0.713482	0
LOC115920676	Unchar.	uncharacterized	LOC755085	LNX	E3 ubiquitin-protein ligase LNX	0.0235429	0	0.595719	0.687555	0.530567	0
LOC115920676	Unchar.	uncharacterized	LOC577869	MKRN1	probable E3 ubiquitin-protein ligase makorin-1	-0.0566588	0	0.21773	0.30978	-1.23259	0
LOC115920676	Unchar.	uncharacterized	LOC115928437	NLRC5_1	protein NLRC5-like	-0.0446311	0	0.813896	0.865759	-0.235403	0
LOC585278	GINS2	GINS complex subunit 2	LOC105446542	TRIM45	tripartite motif-containing protein 45-like	-0.0244546	0	0.69096	0.768254	-0.397552	0
LOC585278	GINS2	GINS complex subunit 2	LOC577426	ATF2	cyclic AMP-dependent transcription factor ATF-2	-0.0504566	0	0.721436	0.793115	-0.35654	0
LOC585278	GINS2	GINS complex subunit 2	LOC586014	ELF3	ETS-related transcription factor Elf-3	-0.0443133	0	0.183544	0.269106	-1.32992	0
LOC585278	GINS2	GINS complex subunit 2	GATAc	GATAc	GATA binding protein 3	-0.00824216	0	0.867137	0.905771	0.167297	0
LOC585278	GINS2	GINS complex subunit 2	LOC100892059	TCF20	transcription factor 20	0.0749639	0	0.432153	0.537107	0.785513	0
LOC585278	GINS2	GINS complex subunit 2	LOC115926833	TRIM2	tripartite motif-containing protein 2-like	-0.0838173	0	0.457432	0.561461	-0.743082	0
LOC585278	GINS2	GINS complex subunit 2	LOC100892505	TRIM45	tripartite motif-containing protein 45	0.0234266	0	0.749549	0.815639	0.319233	0
LOC585278	GINS2	GINS complex subunit 2	LOC105447634	TRIM45_1	tripartite motif-containing protein 45-like	0.113384	0	0.441348	0.546024	0.769919	0
LOC585278	GINS2	GINS complex subunit 2	LOC105445175	TRIM45_7	tripartite motif-containing protein 45-like	-0.126507	0	0.513694	0.614169	-0.653096	0
LOC585278	GINS2	GINS complex subunit 2	LOC115927274	TRIM45_4	tripartite motif-containing protein 45-lik	0	0	0.552765	0.649601	-0.593621	0
LOC115920676	Unchar.	uncharacterized	LOC115926895	HERC4	probable E3 ubiquitin-protein ligase HERC4	-0.0558865	0	0.51622	0.616483	-0.649183	0
LOC585278	GINS2	GINS complex subunit 2	LOC105436918	TRIM45_3	tripartite motif-containing protein 45-like	-0.0491279	0	0.551387	0.648364	-0.595683	0
LOC585278	GINS2	GINS complex subunit 2	LOC590689	TRIM59	tripartite motif-containing protein 59-like	0.176523	0	0.354052	0.458992	0.926758	0
LOC585278	GINS2	GINS complex subunit 2	LOC100887974	NGFR	tumor necrosis factor receptor superfamily member 16	-0.0772078	0	0.43199	0.536947	-0.78579	0
LOC585278	GINS2	GINS complex subunit 2	LOC100894053	EDA2R	tumor necrosis factor receptor superfamily member 27	-0.111486	0	0.246788	0.343223	-1.15819	0
LOC115920676	Unchar.	uncharacterized	LOC100892710	IFIH1	interferon-induced helicase C domain-containing protein 1	-0.11315	0	0.431746	0.536709	-0.786207	0
LOC115920676	Unchar.	uncharacterized	LOC105437801	SELP	P-selectin	0.00991971	0	0.988149	0.991894	0.0148541	0
LOC115920676	Unchar.	uncharacterized	LOC115928526	ATG10	ubiquitin-like-conjugating enzyme ATG10	0.149514	0	0.146494	0.223053	1.45203	0
LOC115920676	Unchar.	uncharacterized	LOC576318	RanBP2	E3 SUMO-protein ligase RanBP2	-0.0157871	0	0.624879	0.712741	-0.488948	0
LOC115920676	Unchar.	uncharacterized	LOC105438879	NLRC5_6	protein NLRC5-like	0	0	0.306275	0.408774	-1.02307	0
LOC115920676	Unchar.	uncharacterized	LOC754090	NLRP12	NACHT, LRR and PYD domains-containing protein 12	0	0	0.0423	0.0771112	2.03056	0
LOC581689	RECQL	RecQ like helicase	LOC583350	MIB2_4	E3 ubiquitin-protein ligase MIB2	-0.0323482	0	0.607802	0.698044	-0.513214	0
LOC581689	RECQL	RecQ like helicase	LOC105437801	SELP	P-selectin	0.112894	0	0.227482	0.321105	1.20687	0
LOC115920676	Unchar.	uncharacterized	LOC105445175	TRIM45_7	tripartite motif-containing protein 45-like	0.0174701	0	0.786364	0.844566	0.271035	0
LOC115920676	Unchar.	uncharacterized	LOC105446542	TRIM45	tripartite motif-containing protein 45-like	0.0443202	0	0.0904592	0.148448	1.69298	0
LOC115920676	Unchar.	uncharacterized	LOC115927274	TRIM45_4	tripartite motif-containing protein 45-lik	0	0	0.359848	0.46495	0.915654	0
LOC115920676	Unchar.	uncharacterized	LOC105436918	TRIM45_3	tripartite motif-containing protein 45-like	0.030796	0	0.569018	0.664073	0.569498	0
LOC115920676	Unchar.	uncharacterized	LOC590689	TRIM59	tripartite motif-containing protein 59-like	-0.143629	0	0.346774	0.451466	-0.940865	0
LOC115920676	Unchar.	uncharacterized	LOC100887974	NGFR	tumor necrosis factor receptor superfamily member 16	0.0408398	0	0.501972	0.603326	0.671391	0
LOC115920676	Unchar.	uncharacterized	LOC100894053	EDA2R	tumor necrosis factor receptor superfamily member 27	-0.020504	0	0.765222	0.828045	-0.29863	0
LOC581689	RECQL	RecQ like helicase	LOC100892710	IFIH1	interferon-induced helicase C domain-containing protein 1	-0.109172	0	0.434096	0.538996	-0.782201	0
LOC581689	RECQL	RecQ like helicase	LOC586721	UBE2O	ubiquitin conjugating enzyme E2 O	0.0270274	0	0.726143	0.796923	0.350261	0
LOC115920676	Unchar.	uncharacterized	LOC105447634	TRIM45_1	tripartite motif-containing protein 45-like	0.00222075	0	0.943266	0.960675	0.071166	0
LOC581689	RECQL	RecQ like helicase	LOC115928526	ATG10	ubiquitin-like-conjugating enzyme ATG10	-0.116608	0	0.294131	0.395673	-1.0491	0
LOC581689	RECQL	RecQ like helicase	LOC576318	RanBP2	E3 SUMO-protein ligase RanBP2	0.055653	0	0.417971	0.523229	0.809946	0
LOC581689	RECQL	RecQ like helicase	LOC115926895	HERC4	probable E3 ubiquitin-protein ligase HERC4	-0.0539215	0	0.51443	0.614842	-0.651955	0
LOC581689	RECQL	RecQ like helicase	LOC577869	MKRN1	probable E3 ubiquitin-protein ligase makorin-1	0.0374171	0	0.320016	0.423422	0.994425	0
LOC581689	RECQL	RecQ like helicase	LOC100889465	COP1	COP1 E3 ubiquitin ligase	-0.102444	0	0.2648	0.363451	-1.11512	0
LOC581689	RECQL	RecQ like helicase	LOC755085	LNX	E3 ubiquitin-protein ligase LNX	0.00775586	0	0.938616	0.95741	0.0770091	0
LOC581689	RECQL	RecQ like helicase	LOC100891096	MIB2_5	E3 ubiquitin-protein ligase MIB2	0.0135361	0	0.760588	0.824374	0.304709	0
LOC581689	RECQL	RecQ like helicase	LOC100892428	MIB2	E3 ubiquitin-protein ligase MIB2	0.0610187	0	0.168869	0.251138	1.37585	0
LOC115920676	Unchar.	uncharacterized	LOC115921837	TRIM45_5	tripartite motif-containing protein 45-like	-0.013044	0	0.892666	0.924499	-0.134931	0
LOC115920676	Unchar.	uncharacterized	LOC100892505	TRIM45	tripartite motif-containing protein 45	-0.0477591	0	0.749854	0.815879	-0.318832	0
LOC115920676	Unchar.	uncharacterized	LOC100892902	NLRP12_3	NACHT, LRR and PYD domains-containing protein 12	0	0	0.682495	0.761277	-0.409061	0
LOC115920676	Unchar.	uncharacterized	LOC105442412	NLRP6_2	NACHT, LRR and PYD domains-containing protein 6-like	-0.0307224	0	0.886225	0.919789	-0.143083	0
LOC115920676	Unchar.	uncharacterized	LOC105439149	NLRP12_5	NACHT, LRR and PYD domains-containing protein 12-like	0.113137	0	0.569178	0.664212	0.569262	0
LOC115920676	Unchar.	uncharacterized	LOC115927235	NLRP12_1	NACHT, LRR and PYD domains-containing protein 12-like	-0.0243276	0	0.859768	0.900329	-0.176669	0
LOC115920676	Unchar.	uncharacterized	LOC105438814	NLRP12_2	NACHT, LRR and PYD domains-containing protein 12-like	0.187632	0	0.0552246	0.0971825	1.9171	0
LOC115920676	Unchar.	uncharacterized	LOC105439868	NLRP12_4	NACHT, LRR and PYD domains-containing protein 12-like	0.0867874	0	0.0396535	0.0728887	2.05734	0
LOC115920676	Unchar.	uncharacterized	LOC105437986	NLRP3_1	NACHT, LRR and PYD domains-containing protein 3-like	0.0320864	0	0.790314	0.847628	0.265903	0
LOC115920676	Unchar.	uncharacterized	LOC115924215	NLRP3_3	NACHT, LRR and PYD domains-containing protein 3-like	0	0	0.347076	0.451776	-0.940277	0
LOC115920676	Unchar.	uncharacterized	LOC115921239	NLRP3_2	NACHT, LRR and PYD domains-containing protein 3-like	-0.487444	0	0.580919	0.674592	-0.552043	0
LOC115920676	Unchar.	uncharacterized	LOC105446137	NLRP5	NACHT, LRR and PYD domains-containing protein 5-like	0.0625221	0	0.159079	0.23895	1.40818	0
LOC115920676	Unchar.	uncharacterized	LOC115927261	NLRP6_1	NACHT, LRR and PYD domains-containing protein 6-like	0.0152269	0	0.699494	0.775245	0.386004	0
LOC115920676	Unchar.	uncharacterized	LOC115926833	TRIM2	tripartite motif-containing protein 2-like	-0.0149374	0	0.950152	0.965538	-0.0625163	0
LOC115920676	Unchar.	uncharacterized	LOC115922335	NLRP6_3	NACHT, LRR and PYD domains-containing protein 6-like	-0.137335	0	0.398919	0.504402	-0.843553	0
LOC115920676	Unchar.	uncharacterized	LOC105441555	RIGI_3	probable ATP-dependent RNA helicase DDX58	-0.0050841	0	0.778197	0.838207	-0.281669	0
LOC115920676	Unchar.	uncharacterized	LOC115923425	RIGI_2	probable ATP-dependent RNA helicase DDX58	-0.00129221	0	0.948022	0.964036	0.0651911	0
LOC115920676	Unchar.	uncharacterized	LOC578285	RIGI_1	probable ATP-dependent RNA helicase DDX58	-0.0116231	0	0.793008	0.849716	-0.262406	0
LOC115920676	Unchar.	uncharacterized	LOC584347	TRAFD1	TRAF-type zinc finger domain containing 1	-0.113061	0	0.101278	0.163407	-1.63869	0
LOC115920676	Unchar.	uncharacterized	LOC105438617	TLR3	toll-like receptor 3	-0.0514113	0	0.305028	0.407429	-1.02571	0
LOC115920676	Unchar.	uncharacterized	LOC577426	ATF2	cyclic AMP-dependent transcription factor ATF-2	0.047036	0	0.46513	0.568767	0.730426	0
LOC115920676	Unchar.	uncharacterized	LOC100892059	TCF20	transcription factor 20	0.014544	0	0.626091	0.713776	0.487236	0
LOC763443	XRCC3	X-ray repair cross complementing 3	LOC105445175	TRIM45_7	tripartite motif-containing protein 45-like	-0.166096	0	0.457599	0.56162	-0.742806	0
LOC763443	XRCC3	X-ray repair cross complementing 3	LOC105447634	TRIM45_1	tripartite motif-containing protein 45-like	-0.132686	0	0.455196	0.55932	-0.74678	0
LOC100892048	SPIDR	DNA repair-scaffolding protein	LOC100893621	RGLG4	E3 ubiquitin-protein ligase RGLG4	0.0543902	0	0.0945189	0.154098	1.67203	0
LOC763443	XRCC3	X-ray repair cross complementing 3	LOC100892505	TRIM45	tripartite motif-containing protein 45	0.290346	0	0.0487488	0.08723	1.97078	0
LOC100890260	SLF1	SMC5-SMC6 complex localization factor protein 1	LOC115927274	TRIM45_4	tripartite motif-containing protein 45-lik	0	0	0.00175714	0.00446993	3.12848	0
LOC100890260	SLF1	SMC5-SMC6 complex localization factor protein 1	LOC105436918	TRIM45_3	tripartite motif-containing protein 45-like	-0.0379838	0	0.42282	0.527985	-0.801538	0
LOC100890260	SLF1	SMC5-SMC6 complex localization factor protein 1	LOC590689	TRIM59	tripartite motif-containing protein 59-like	0.0354809	0	0.811219	0.863722	0.238853	0
LOC100890260	SLF1	SMC5-SMC6 complex localization factor protein 1	LOC100894053	EDA2R	tumor necrosis factor receptor superfamily member 27	0.0742205	0	0.164715	0.245992	1.38939	0
LOC115922134	RAD50_1	DNA repair protein RAD50-like	LOC100892710	IFIH1	interferon-induced helicase C domain-containing protein 1	-0.149088	0	0.309483	0.412213	-1.01631	0
LOC115922134	RAD50_1	DNA repair protein RAD50-like	LOC105437801	SELP	P-selectin	-0.0133192	0	0.861376	0.901517	-0.174623	0
LOC115922134	RAD50_1	DNA repair protein RAD50-like	LOC586721	UBE2O	ubiquitin conjugating enzyme E2 O	0.0758538	0	0.259758	0.357828	1.12696	0
LOC115922134	RAD50_1	DNA repair protein RAD50-like	LOC115928526	ATG10	ubiquitin-like-conjugating enzyme ATG10	-0.00838026	0	0.730505	0.80044	-0.344454	0
LOC115922134	RAD50_1	DNA repair protein RAD50-like	LOC576318	RanBP2	E3 SUMO-protein ligase RanBP2	0.0432554	0	0.457253	0.561291	0.743377	0
LOC115922134	RAD50_1	DNA repair protein RAD50-like	LOC115926895	HERC4	probable E3 ubiquitin-protein ligase HERC4	-0.00156362	0	0.988455	0.992099	0.0144704	0
LOC115922134	RAD50_1	DNA repair protein RAD50-like	LOC577869	MKRN1	probable E3 ubiquitin-protein ligase makorin-1	-0.00823025	0	0.710354	0.784117	-0.371381	0
LOC115922134	RAD50_1	DNA repair protein RAD50-like	LOC100889465	COP1	COP1 E3 ubiquitin ligase	-0.0348305	0	0.527905	0.627144	-0.631208	0
LOC115922134	RAD50_1	DNA repair protein RAD50-like	LOC755085	LNX	E3 ubiquitin-protein ligase LNX	0.00109271	0	0.91857	0.943196	-0.102236	0
LOC115922134	RAD50_1	DNA repair protein RAD50-like	LOC100891096	MIB2_5	E3 ubiquitin-protein ligase MIB2	0.108277	0	0.0269177	0.0519187	2.21271	0
LOC115922134	RAD50_1	DNA repair protein RAD50-like	LOC583350	MIB2_4	E3 ubiquitin-protein ligase MIB2	0.0559085	0	0.357599	0.462642	0.91995	0
LOC115922134	RAD50_1	DNA repair protein RAD50-like	LOC115924440	MIB2_1	E3 ubiquitin-protein ligase MIB2-like	-0.0259092	0	0.711088	0.784717	-0.370395	0
LOC115922134	RAD50_1	DNA repair protein RAD50-like	LOC100893621	RGLG4	E3 ubiquitin-protein ligase RGLG4	0.0349158	0	0.626115	0.713796	0.487203	0
LOC115922134	RAD50_1	DNA repair protein RAD50-like	LOC583034	UBR3	ubiquitin protein ligase E3 component n-recognin 3	0.0794042	0	0.428818	0.53385	0.791216	0
LOC115922134	RAD50_1	DNA repair protein RAD50-like	LOC115926496	RNF207	RING finger protein 207-like	-0.0589553	0	0.614306	0.703663	-0.503936	0
LOC100890260	SLF1	SMC5-SMC6 complex localization factor protein 1	LOC105446542	TRIM45	tripartite motif-containing protein 45-like	0.0273142	0	0.126992	0.197849	1.52607	0
LOC100890260	SLF1	SMC5-SMC6 complex localization factor protein 1	LOC105445175	TRIM45_7	tripartite motif-containing protein 45-like	-0.0812746	0	0.620845	0.709291	-0.494654	0
LOC100890260	SLF1	SMC5-SMC6 complex localization factor protein 1	LOC115921837	TRIM45_5	tripartite motif-containing protein 45-like	-0.037018	0	0.7719	0.833288	-0.28989	0
LOC100890260	SLF1	SMC5-SMC6 complex localization factor protein 1	LOC115922335	NLRP6_3	NACHT, LRR and PYD domains-containing protein 6-like	0.213186	0	0.230005	0.324019	1.20035	0
LOC100890260	SLF1	SMC5-SMC6 complex localization factor protein 1	LOC105438814	NLRP12_2	NACHT, LRR and PYD domains-containing protein 12-like	0.0239269	0	0.922273	0.94583	0.0975706	0
LOC100890260	SLF1	SMC5-SMC6 complex localization factor protein 1	LOC105439868	NLRP12_4	NACHT, LRR and PYD domains-containing protein 12-like	0.0170467	0	0.604535	0.695213	0.51789	0
LOC100890260	SLF1	SMC5-SMC6 complex localization factor protein 1	LOC105437986	NLRP3_1	NACHT, LRR and PYD domains-containing protein 3-like	0.0252789	0	0.828852	0.877133	0.216174	0
LOC100890260	SLF1	SMC5-SMC6 complex localization factor protein 1	LOC115924215	NLRP3_3	NACHT, LRR and PYD domains-containing protein 3-like	0	0	0.00015701	0.000481852	3.77971	0
LOC100890260	SLF1	SMC5-SMC6 complex localization factor protein 1	LOC115921239	NLRP3_2	NACHT, LRR and PYD domains-containing protein 3-like	-0.776433	0	0.382316	0.487792	-0.873636	0
LOC100890260	SLF1	SMC5-SMC6 complex localization factor protein 1	LOC105446137	NLRP5	NACHT, LRR and PYD domains-containing protein 5-like	0.0572342	0	0.0765107	0.128657	1.7713	0
LOC100890260	SLF1	SMC5-SMC6 complex localization factor protein 1	LOC105442412	NLRP6_2	NACHT, LRR and PYD domains-containing protein 6-like	-0.164375	0	0.367377	0.472649	-0.901398	0
LOC100890260	SLF1	SMC5-SMC6 complex localization factor protein 1	LOC115927261	NLRP6_1	NACHT, LRR and PYD domains-containing protein 6-like	-0.0574658	0	0.239609	0.335048	-1.17596	0
LOC100890260	SLF1	SMC5-SMC6 complex localization factor protein 1	LOC105441555	RIGI_3	probable ATP-dependent RNA helicase DDX58	-0.060764	0	0.504117	0.605324	-0.668026	0
LOC100890260	SLF1	SMC5-SMC6 complex localization factor protein 1	LOC105447634	TRIM45_1	tripartite motif-containing protein 45-like	-0.070741	0	0.518298	0.618384	-0.645971	0
LOC100890260	SLF1	SMC5-SMC6 complex localization factor protein 1	LOC115923425	RIGI_2	probable ATP-dependent RNA helicase DDX58	-0.0378277	0	0.676629	0.756407	-0.417067	0
LOC100890260	SLF1	SMC5-SMC6 complex localization factor protein 1	LOC578285	RIGI_1	probable ATP-dependent RNA helicase DDX58	-0.0405278	0	0.672623	0.753061	-0.42255	0
LOC100890260	SLF1	SMC5-SMC6 complex localization factor protein 1	LOC584347	TRAFD1	TRAF-type zinc finger domain containing 1	0.0174683	0	0.916565	0.941758	0.104761	0
LOC100890260	SLF1	SMC5-SMC6 complex localization factor protein 1	LOC577426	ATF2	cyclic AMP-dependent transcription factor ATF-2	-0.028032	0	0.630133	0.717241	-0.481539	0
LOC100890260	SLF1	SMC5-SMC6 complex localization factor protein 1	GATAc	GATAc	GATA binding protein 3	0.0422721	0	0.158494	0.238217	1.41015	0
LOC100890260	SLF1	SMC5-SMC6 complex localization factor protein 1	LOC100892059	TCF20	transcription factor 20	0.108294	0	0.117049	0.184715	1.56728	0
LOC100890260	SLF1	SMC5-SMC6 complex localization factor protein 1	LOC115926833	TRIM2	tripartite motif-containing protein 2-like	0.0869819	0	0.192642	0.280085	1.3028	0
LOC100890260	SLF1	SMC5-SMC6 complex localization factor protein 1	LOC100892505	TRIM45	tripartite motif-containing protein 45	-0.128926	0	0.14521	0.221415	-1.45666	0
LOC115922134	RAD50_1	DNA repair protein RAD50-like	LOC100891007	RNF24	RING finger protein 24	0.0913024	0	0.154176	0.232789	1.42494	0
LOC115922134	RAD50_1	DNA repair protein RAD50-like	LOC756350	PPIL2	RING-type E3 ubiquitin-protein ligase PPIL2	-0.0319353	0	0.683672	0.762243	-0.407457	0
LOC115922134	RAD50_1	DNA repair protein RAD50-like	LOC593824	MID1_1	E3 ubiquitin-protein ligase Midline-1	0.0582191	0	0.424974	0.530091	0.797822	0
LOC115922134	RAD50_1	DNA repair protein RAD50-like	GATAc	GATAc	GATA binding protein 3	0.041134	0	0.430059	0.535062	0.789091	0
LOC115922134	RAD50_1	DNA repair protein RAD50-like	LOC115922335	NLRP6_3	NACHT, LRR and PYD domains-containing protein 6-like	0.000214747	0	0.939683	0.958159	-0.0756678	0
LOC115922134	RAD50_1	DNA repair protein RAD50-like	LOC105441555	RIGI_3	probable ATP-dependent RNA helicase DDX58	-0.0320568	0	0.752261	0.817793	-0.31566	0
LOC115922134	RAD50_1	DNA repair protein RAD50-like	LOC115923425	RIGI_2	probable ATP-dependent RNA helicase DDX58	-0.00977872	0	0.894537	0.92586	-0.132565	0
LOC115922134	RAD50_1	DNA repair protein RAD50-like	LOC578285	RIGI_1	probable ATP-dependent RNA helicase DDX58	-0.0678524	0	0.354189	0.459135	-0.926495	0
LOC115922134	RAD50_1	DNA repair protein RAD50-like	LOC584347	TRAFD1	TRAF-type zinc finger domain containing 1	0.035155	0	0.833324	0.880511	0.21044	0
LOC115922134	RAD50_1	DNA repair protein RAD50-like	LOC105438617	TLR3	toll-like receptor 3	-0.072952	0	0.174762	0.258391	-1.35706	0
LOC115922134	RAD50_1	DNA repair protein RAD50-like	LOC577426	ATF2	cyclic AMP-dependent transcription factor ATF-2	0.0562278	0	0.467574	0.57109	0.726431	0
LOC115922134	RAD50_1	DNA repair protein RAD50-like	LOC586014	ELF3	ETS-related transcription factor Elf-3	0.012405	0	0.446614	0.551098	0.761072	0
LOC115922134	RAD50_1	DNA repair protein RAD50-like	LOC100892059	TCF20	transcription factor 20	0.107361	0	0.0962705	0.156519	1.66321	0
LOC115922134	RAD50_1	DNA repair protein RAD50-like	LOC105442412	NLRP6_2	NACHT, LRR and PYD domains-containing protein 6-like	0.144562	0	0.341418	0.445895	0.951367	0
LOC115922134	RAD50_1	DNA repair protein RAD50-like	LOC115926833	TRIM2	tripartite motif-containing protein 2-like	0.052923	0	0.647532	0.732025	0.457193	0
LOC115922134	RAD50_1	DNA repair protein RAD50-like	LOC100892505	TRIM45	tripartite motif-containing protein 45	-0.135811	0	0.158287	0.237955	-1.41086	0
LOC115922134	RAD50_1	DNA repair protein RAD50-like	LOC105447634	TRIM45_1	tripartite motif-containing protein 45-like	0.0345559	0	0.774809	0.835565	0.28609	0
LOC115922134	RAD50_1	DNA repair protein RAD50-like	LOC115921837	TRIM45_5	tripartite motif-containing protein 45-like	0.241043	0	0.0281994	0.0540835	2.1945	0
LOC115922134	RAD50_1	DNA repair protein RAD50-like	LOC105445175	TRIM45_7	tripartite motif-containing protein 45-like	-0.139878	0	0.303896	0.406217	-1.02811	0
LOC115922134	RAD50_1	DNA repair protein RAD50-like	LOC115927274	TRIM45_4	tripartite motif-containing protein 45-lik	0	0	0.836045	0.88256	-0.206954	0
LOC115922134	RAD50_1	DNA repair protein RAD50-like	LOC590689	TRIM59	tripartite motif-containing protein 59-like	-0.0724702	0	0.6997	0.775418	-0.385725	0
LOC115922134	RAD50_1	DNA repair protein RAD50-like	LOC100887974	NGFR	tumor necrosis factor receptor superfamily member 16	0.00878586	0	0.783319	0.842194	0.274996	0
LOC115922134	RAD50_1	DNA repair protein RAD50-like	LOC115927261	NLRP6_1	NACHT, LRR and PYD domains-containing protein 6-like	-0.0363701	0	0.489424	0.591633	-0.691226	0
LOC115922134	RAD50_1	DNA repair protein RAD50-like	LOC105446137	NLRP5	NACHT, LRR and PYD domains-containing protein 5-like	0.0421844	0	0.495533	0.597346	0.681535	0
LOC115922134	RAD50_1	DNA repair protein RAD50-like	LOC105441987	MID1_2	E3 ubiquitin-protein ligase Midline-1-like	0	0	0.503596	0.604836	-0.668843	0
LOC115922134	RAD50_1	DNA repair protein RAD50-like	LOC105439879	NLRC4	NLR family CARD domain-containing protein 4-like	-0.0467227	0	0.241226	0.336893	-1.17193	0
LOC115922134	RAD50_1	DNA repair protein RAD50-like	LOC591350	TRIM23	tripartite motif containing 23	0	0	0.422714	0.527881	-0.801721	0
LOC115922134	RAD50_1	DNA repair protein RAD50-like	LOC115928899	TRIM33	E3 ubiquitin-protein ligase TRIM33-like	-0.128397	0	0.369314	0.474624	-0.897759	0
LOC115922134	RAD50_1	DNA repair protein RAD50-like	LOC115926471	TRIM33	E3 ubiquitin-protein ligase TRIM33-like	0	0	0.075248	0.126833	1.77895	0
LOC115922134	RAD50_1	DNA repair protein RAD50-like	LOC115921568	TRIM71_2	E3 ubiquitin-protein ligase TRIM71-like	0	0	0.635522	0.721843	-0.473969	0
LOC115922134	RAD50_1	DNA repair protein RAD50-like	LOC115921571	TRIM71	E3 ubiquitin-protein ligase TRIM71-like	0	0	0.504992	0.60614	0.666657	0
LOC115922134	RAD50_1	DNA repair protein RAD50-like	LOC100893003	TRIM8	E3 ubiquitin-protein ligase TRIM8-like	0.169214	0	0.229387	0.323301	1.20194	0
LOC115922134	RAD50_1	DNA repair protein RAD50-like	LOC100891873	MRC2	C-type mannose receptor 2	0.0591431	0	0.395842	0.501336	0.84907	0
LOC115922134	RAD50_1	DNA repair protein RAD50-like	LOC115921072	NLRC4	NLR family CARD domain-containing protein 4-like	-0.0926319	0	0.405377	0.510796	-0.832056	0
LOC115922134	RAD50_1	DNA repair protein RAD50-like	LOC105438879	NLRC5_6	protein NLRC5-like	0	0	0.0583596	0.101935	1.89299	0
LOC115922134	RAD50_1	DNA repair protein RAD50-like	LOC115921239	NLRP3_2	NACHT, LRR and PYD domains-containing protein 3-like	-0.651916	0	0.471409	0.574714	-0.720189	0
LOC115922134	RAD50_1	DNA repair protein RAD50-like	LOC115928437	NLRC5_1	protein NLRC5-like	0.137008	0	0.312	0.414907	1.01103	0
LOC115922134	RAD50_1	DNA repair protein RAD50-like	LOC105438878	NLRC5_3	protein NLRC5-like	0.00444276	0	0.913496	0.939563	0.108629	0
LOC115922134	RAD50_1	DNA repair protein RAD50-like	LOC754090	NLRP12	NACHT, LRR and PYD domains-containing protein 12	0	0	0.465453	0.569073	0.729897	0
LOC115922134	RAD50_1	DNA repair protein RAD50-like	LOC100892902	NLRP12_3	NACHT, LRR and PYD domains-containing protein 12	0	0	0.793557	0.850144	-0.261695	0
LOC115922134	RAD50_1	DNA repair protein RAD50-like	LOC105439149	NLRP12_5	NACHT, LRR and PYD domains-containing protein 12-like	0.0382064	0	0.865798	0.904783	0.168998	0
LOC115922134	RAD50_1	DNA repair protein RAD50-like	LOC115927235	NLRP12_1	NACHT, LRR and PYD domains-containing protein 12-like	-0.0605835	0	0.590719	0.683188	-0.537795	0
LOC115922134	RAD50_1	DNA repair protein RAD50-like	LOC105439868	NLRP12_4	NACHT, LRR and PYD domains-containing protein 12-like	0.0242711	0	0.688165	0.765954	0.401347	0
LOC115922134	RAD50_1	DNA repair protein RAD50-like	LOC115924215	NLRP3_3	NACHT, LRR and PYD domains-containing protein 3-like	0	0	0.672418	0.75289	-0.422831	0
LOC100890260	SLF1	SMC5-SMC6 complex localization factor protein 1	LOC115927235	NLRP12_1	NACHT, LRR and PYD domains-containing protein 12-like	0.0936331	0	0.23161	0.325868	1.19622	0
LOC100890260	SLF1	SMC5-SMC6 complex localization factor protein 1	LOC100892902	NLRP12_3	NACHT, LRR and PYD domains-containing protein 12	0	0	0.456539	0.560607	0.744557	0
LOC100890260	SLF1	SMC5-SMC6 complex localization factor protein 1	LOC754090	NLRP12	NACHT, LRR and PYD domains-containing protein 12	0	0	0.668502	0.749624	0.428205	0
LOC763808	POLE4	DNA polymerase epsilon subunit 4	LOC100892902	NLRP12_3	NACHT, LRR and PYD domains-containing protein 12	0	0	0.59673	0.688436	-0.529108	0
LOC763808	POLE4	DNA polymerase epsilon subunit 4	LOC100893003	TRIM8	E3 ubiquitin-protein ligase TRIM8-like	0.0257135	0	0.859201	0.899907	0.177392	0
LOC763808	POLE4	DNA polymerase epsilon subunit 4	LOC100891873	MRC2	C-type mannose receptor 2	0.0793668	0	0.239627	0.335067	1.17592	0
LOC763808	POLE4	DNA polymerase epsilon subunit 4	LOC115921072	NLRC4	NLR family CARD domain-containing protein 4-like	0.044634	0	0.803305	0.857657	0.249072	0
LOC763808	POLE4	DNA polymerase epsilon subunit 4	LOC105439879	NLRC4	NLR family CARD domain-containing protein 4-like	-0.103876	0	0.0494666	0.0883408	-1.96455	0
LOC763808	POLE4	DNA polymerase epsilon subunit 4	LOC105438879	NLRC5_6	protein NLRC5-like	0	0	0.418959	0.5242	0.808229	0
LOC763808	POLE4	DNA polymerase epsilon subunit 4	LOC105438431	NLRC5_2	protein NLRC5-like	0.149368	0	0.0928298	0.151752	1.68066	0
LOC763808	POLE4	DNA polymerase epsilon subunit 4	LOC105438878	NLRC5_3	protein NLRC5-like	0.0330974	0	0.730031	0.800054	0.345084	0
LOC763808	POLE4	DNA polymerase epsilon subunit 4	LOC754090	NLRP12	NACHT, LRR and PYD domains-containing protein 12	0	0	0.461112	0.564965	0.737017	0
LOC763808	POLE4	DNA polymerase epsilon subunit 4	LOC115927235	NLRP12_1	NACHT, LRR and PYD domains-containing protein 12-like	0.0806572	0	0.568132	0.663292	0.570805	0
LOC763808	POLE4	DNA polymerase epsilon subunit 4	LOC115921568	TRIM71_2	E3 ubiquitin-protein ligase TRIM71-like	0	0	0.384977	0.490472	0.868762	0
LOC763808	POLE4	DNA polymerase epsilon subunit 4	LOC105438814	NLRP12_2	NACHT, LRR and PYD domains-containing protein 12-like	0.217021	0	0.0352349	0.0657497	2.10565	0
LOC763808	POLE4	DNA polymerase epsilon subunit 4	LOC105439868	NLRP12_4	NACHT, LRR and PYD domains-containing protein 12-like	0.0136481	0	0.830935	0.878708	0.213502	0
LOC763808	POLE4	DNA polymerase epsilon subunit 4	LOC105437986	NLRP3_1	NACHT, LRR and PYD domains-containing protein 3-like	-0.0232128	0	0.896314	0.927148	-0.130319	0
LOC763808	POLE4	DNA polymerase epsilon subunit 4	LOC115924215	NLRP3_3	NACHT, LRR and PYD domains-containing protein 3-like	0	0	0.670631	0.751404	-0.425282	0
LOC763808	POLE4	DNA polymerase epsilon subunit 4	LOC115921239	NLRP3_2	NACHT, LRR and PYD domains-containing protein 3-like	-1	0	0.368475	0.473765	-0.899334	0
LOC763808	POLE4	DNA polymerase epsilon subunit 4	LOC105442412	NLRP6_2	NACHT, LRR and PYD domains-containing protein 6-like	0.175765	0	0.370605	0.475944	0.89534	0
LOC763808	POLE4	DNA polymerase epsilon subunit 4	LOC115927261	NLRP6_1	NACHT, LRR and PYD domains-containing protein 6-like	-0.041927	0	0.558543	0.654763	-0.585007	0
LOC763808	POLE4	DNA polymerase epsilon subunit 4	LOC105441555	RIGI_3	probable ATP-dependent RNA helicase DDX58	-0.142571	0	0.236949	0.332004	-1.18265	0
LOC763808	POLE4	DNA polymerase epsilon subunit 4	LOC115921571	TRIM71	E3 ubiquitin-protein ligase TRIM71-like	0	0	0.871501	0.908975	-0.161752	0
LOC763808	POLE4	DNA polymerase epsilon subunit 4	LOC115926471	TRIM33	E3 ubiquitin-protein ligase TRIM33-like	0	0	0.438883	0.543636	0.774081	0
LOC763808	POLE4	DNA polymerase epsilon subunit 4	LOC578285	RIGI_1	probable ATP-dependent RNA helicase DDX58	0.064004	0	0.407421	0.512819	0.82844	0
LOC763808	POLE4	DNA polymerase epsilon subunit 4	LOC583350	MIB2_4	E3 ubiquitin-protein ligase MIB2	0.0362144	0	0.577649	0.671713	0.556822	0
LOC763808	POLE4	DNA polymerase epsilon subunit 4	LOC586721	UBE2O	ubiquitin conjugating enzyme E2 O	0.0861516	0	0.351252	0.456104	0.932164	0
LOC763808	POLE4	DNA polymerase epsilon subunit 4	LOC115928526	ATG10	ubiquitin-like-conjugating enzyme ATG10	0.102095	0	0.486982	0.589369	0.695117	0
LOC763808	POLE4	DNA polymerase epsilon subunit 4	LOC576318	RanBP2	E3 SUMO-protein ligase RanBP2	0.139534	0	0.130195	0.202039	1.51333	0
LOC763808	POLE4	DNA polymerase epsilon subunit 4	LOC115926895	HERC4	probable E3 ubiquitin-protein ligase HERC4	-0.109602	0	0.322366	0.425898	-0.989608	0
LOC763808	POLE4	DNA polymerase epsilon subunit 4	LOC577869	MKRN1	probable E3 ubiquitin-protein ligase makorin-1	0.133095	0	0.110693	0.176202	1.59509	0
LOC763808	POLE4	DNA polymerase epsilon subunit 4	LOC100889465	COP1	COP1 E3 ubiquitin ligase	0.032403	0	0.764889	0.827783	0.299067	0
LOC763808	POLE4	DNA polymerase epsilon subunit 4	LOC755085	LNX	E3 ubiquitin-protein ligase LNX	-0.0264137	0	0.575404	0.66973	-0.560111	0
LOC763808	POLE4	DNA polymerase epsilon subunit 4	LOC100891096	MIB2_5	E3 ubiquitin-protein ligase MIB2	0.0849858	0	0.195126	0.283065	1.29556	0
LOC763808	POLE4	DNA polymerase epsilon subunit 4	LOC115924440	MIB2_1	E3 ubiquitin-protein ligase MIB2-like	0.113086	0	0.480179	0.582975	0.706014	0
LOC763808	POLE4	DNA polymerase epsilon subunit 4	LOC115928899	TRIM33	E3 ubiquitin-protein ligase TRIM33-like	-0.19632	0	0.266857	0.365741	-1.11033	0
LOC763808	POLE4	DNA polymerase epsilon subunit 4	LOC105447247	MYCBP2	E3 ubiquitin-protein ligase MYCBP2-like	0.105759	0	0.103326	0.166213	1.62894	0
LOC763808	POLE4	DNA polymerase epsilon subunit 4	LOC100893621	RGLG4	E3 ubiquitin-protein ligase RGLG4	0.0800768	0	0.170062	0.252609	1.372	0
LOC763808	POLE4	DNA polymerase epsilon subunit 4	LOC115926496	RNF207	RING finger protein 207-like	0.217824	0	0.178579	0.263062	1.34514	0
LOC763808	POLE4	DNA polymerase epsilon subunit 4	LOC100891007	RNF24	RING finger protein 24	-0.0325982	0	0.797208	0.852968	-0.256962	0
LOC763808	POLE4	DNA polymerase epsilon subunit 4	LOC756350	PPIL2	RING-type E3 ubiquitin-protein ligase PPIL2	0.0278775	0	0.940348	0.958635	0.0748328	0
LOC763808	POLE4	DNA polymerase epsilon subunit 4	LOC593824	MID1_1	E3 ubiquitin-protein ligase Midline-1	-0.150127	0	0.230126	0.324158	-1.20003	0
LOC763808	POLE4	DNA polymerase epsilon subunit 4	LOC105441987	MID1_2	E3 ubiquitin-protein ligase Midline-1-like	0	0	0.403601	0.509045	-0.835208	0
LOC763808	POLE4	DNA polymerase epsilon subunit 4	LOC591350	TRIM23	tripartite motif containing 23	0	0	0.363677	0.468866	0.90838	0
LOC763808	POLE4	DNA polymerase epsilon subunit 4	LOC115923425	RIGI_2	probable ATP-dependent RNA helicase DDX58	0.0120911	0	0.869937	0.907826	0.163738	0
LOC763808	POLE4	DNA polymerase epsilon subunit 4	LOC584347	TRAFD1	TRAF-type zinc finger domain containing 1	0.025948	0	0.753519	0.818795	0.314002	0
LOC100890260	SLF1	SMC5-SMC6 complex localization factor protein 1	LOC105438878	NLRC5_3	protein NLRC5-like	0.0607185	0	0.301736	0.403889	1.03272	0
LOC100890260	SLF1	SMC5-SMC6 complex localization factor protein 1	LOC115926471	TRIM33	E3 ubiquitin-protein ligase TRIM33-like	0	0	0.564659	0.660206	0.575936	0
LOC100890260	SLF1	SMC5-SMC6 complex localization factor protein 1	LOC100893621	RGLG4	E3 ubiquitin-protein ligase RGLG4	0.0130204	0	0.697543	0.773657	0.38864	0
LOC100890260	SLF1	SMC5-SMC6 complex localization factor protein 1	LOC115926496	RNF207	RING finger protein 207-like	0.221443	0	0.155109	0.233965	1.42172	0
LOC100890260	SLF1	SMC5-SMC6 complex localization factor protein 1	LOC100891007	RNF24	RING finger protein 24	-0.0607829	0	0.384734	0.490228	-0.869207	0
LOC100890260	SLF1	SMC5-SMC6 complex localization factor protein 1	LOC756350	PPIL2	RING-type E3 ubiquitin-protein ligase PPIL2	0.130715	0	0.139538	0.214151	1.47751	0
LOC100890260	SLF1	SMC5-SMC6 complex localization factor protein 1	LOC593824	MID1_1	E3 ubiquitin-protein ligase Midline-1	-0.0318506	0	0.691845	0.768983	-0.396353	0
LOC100890260	SLF1	SMC5-SMC6 complex localization factor protein 1	LOC105441987	MID1_2	E3 ubiquitin-protein ligase Midline-1-like	0	0	0.315979	0.419144	-1.00275	0
LOC100890260	SLF1	SMC5-SMC6 complex localization factor protein 1	LOC591350	TRIM23	tripartite motif containing 23	0	0	0.000176924	0.000538461	3.74987	0
LOC100890260	SLF1	SMC5-SMC6 complex localization factor protein 1	LOC115928899	TRIM33	E3 ubiquitin-protein ligase TRIM33-like	0.169957	0	0.165571	0.247058	1.38658	0
LOC100890260	SLF1	SMC5-SMC6 complex localization factor protein 1	LOC115921568	TRIM71_2	E3 ubiquitin-protein ligase TRIM71-like	0	0	0.347116	0.451818	-0.940198	0
LOC100890260	SLF1	SMC5-SMC6 complex localization factor protein 1	LOC583350	MIB2_4	E3 ubiquitin-protein ligase MIB2	0.131654	0	0.0297987	0.0567687	2.17276	0
LOC100890260	SLF1	SMC5-SMC6 complex localization factor protein 1	LOC115921571	TRIM71	E3 ubiquitin-protein ligase TRIM71-like	0	0	0.64038	0.725973	0.467167	0
LOC100890260	SLF1	SMC5-SMC6 complex localization factor protein 1	LOC100893003	TRIM8	E3 ubiquitin-protein ligase TRIM8-like	0.0884149	0	0.513316	0.613823	0.653684	0
LOC100890260	SLF1	SMC5-SMC6 complex localization factor protein 1	LOC100891873	MRC2	C-type mannose receptor 2	0.0242892	0	0.668944	0.749989	0.427597	0
LOC100890260	SLF1	SMC5-SMC6 complex localization factor protein 1	LOC115921072	NLRC4	NLR family CARD domain-containing protein 4-like	0.077321	0	0.415513	0.52081	0.81423	0
LOC100890260	SLF1	SMC5-SMC6 complex localization factor protein 1	LOC105439879	NLRC4	NLR family CARD domain-containing protein 4-like	-0.0499443	0	0.236787	0.33182	-1.18305	0
LOC100890260	SLF1	SMC5-SMC6 complex localization factor protein 1	LOC105438879	NLRC5_6	protein NLRC5-like	0	0	0.239002	0.334353	1.17748	0
LOC100890260	SLF1	SMC5-SMC6 complex localization factor protein 1	LOC105438431	NLRC5_2	protein NLRC5-like	0.0940434	0	0.12302	0.192627	1.54222	0
LOC100890260	SLF1	SMC5-SMC6 complex localization factor protein 1	LOC115928437	NLRC5_1	protein NLRC5-like	0.15367	0	0.241804	0.337556	1.17049	0
LOC100890260	SLF1	SMC5-SMC6 complex localization factor protein 1	LOC115924440	MIB2_1	E3 ubiquitin-protein ligase MIB2-like	0.166905	0	0.0396538	0.0728891	2.05734	0
LOC100890260	SLF1	SMC5-SMC6 complex localization factor protein 1	LOC100892428	MIB2	E3 ubiquitin-protein ligase MIB2	0.0911229	0	0.0676973	0.115831	1.82702	0
LOC763808	POLE4	DNA polymerase epsilon subunit 4	LOC577426	ATF2	cyclic AMP-dependent transcription factor ATF-2	-0.0222502	0	0.744519	0.811639	-0.325874	0
LOC763808	POLE4	DNA polymerase epsilon subunit 4	LOC105436918	TRIM45_3	tripartite motif-containing protein 45-like	-0.0786219	0	0.263443	0.361943	-1.11829	0
LOC763808	POLE4	DNA polymerase epsilon subunit 4	LOC586014	ELF3	ETS-related transcription factor Elf-3	0.00599402	0	0.735761	0.804673	0.337472	0
LOC763808	POLE4	DNA polymerase epsilon subunit 4	LOC100892059	TCF20	transcription factor 20	-0.0568236	0	0.417764	0.523025	-0.810306	0
LOC763808	POLE4	DNA polymerase epsilon subunit 4	LOC115926833	TRIM2	tripartite motif-containing protein 2-like	0.00860543	0	0.857858	0.898906	0.179102	0
LOC763808	POLE4	DNA polymerase epsilon subunit 4	LOC100892505	TRIM45	tripartite motif-containing protein 45	0.0580171	0	0.709397	0.783334	0.372666	0
LOC763808	POLE4	DNA polymerase epsilon subunit 4	LOC105447634	TRIM45_1	tripartite motif-containing protein 45-like	-0.0640753	0	0.693801	0.770595	-0.393702	0
LOC763808	POLE4	DNA polymerase epsilon subunit 4	LOC105445175	TRIM45_7	tripartite motif-containing protein 45-like	0.0854232	0	0.661641	0.74389	0.437649	0
LOC763808	POLE4	DNA polymerase epsilon subunit 4	LOC105446542	TRIM45	tripartite motif-containing protein 45-like	0.0366081	0	0.264507	0.363126	1.1158	0
LOC763808	POLE4	DNA polymerase epsilon subunit 4	LOC115927274	TRIM45_4	tripartite motif-containing protein 45-lik	0	0	0.276508	0.376411	-1.0882	0
LOC763808	POLE4	DNA polymerase epsilon subunit 4	LOC590689	TRIM59	tripartite motif-containing protein 59-like	0.202295	0	0.206534	0.296643	1.26315	0
LOC100890260	SLF1	SMC5-SMC6 complex localization factor protein 1	LOC755085	LNX	E3 ubiquitin-protein ligase LNX	0.0793244	0	0.23574	0.330612	1.1857	0
LOC763808	POLE4	DNA polymerase epsilon subunit 4	LOC100887974	NGFR	tumor necrosis factor receptor superfamily member 16	-0.00475603	0	0.904397	0.933008	0.120109	0
LOC100890260	SLF1	SMC5-SMC6 complex localization factor protein 1	LOC100892710	IFIH1	interferon-induced helicase C domain-containing protein 1	-0.102018	0	0.425713	0.530818	-0.796549	0
LOC100890260	SLF1	SMC5-SMC6 complex localization factor protein 1	LOC105437801	SELP	P-selectin	-0.0229822	0	0.752695	0.81814	-0.315088	0
LOC100890260	SLF1	SMC5-SMC6 complex localization factor protein 1	LOC115928526	ATG10	ubiquitin-like-conjugating enzyme ATG10	-0.0636425	0	0.636892	0.723003	-0.472048	0
LOC100890260	SLF1	SMC5-SMC6 complex localization factor protein 1	LOC576318	RanBP2	E3 SUMO-protein ligase RanBP2	-0.000133421	0	0.907212	0.935039	0.116556	0
LOC100890260	SLF1	SMC5-SMC6 complex localization factor protein 1	LOC115926895	HERC4	probable E3 ubiquitin-protein ligase HERC4	0.0843503	0	0.232944	0.327401	1.19281	0
LOC100890260	SLF1	SMC5-SMC6 complex localization factor protein 1	LOC577869	MKRN1	probable E3 ubiquitin-protein ligase makorin-1	0.0925238	0	0.151604	0.22954	1.43389	0
LOC100890260	SLF1	SMC5-SMC6 complex localization factor protein 1	LOC100889465	COP1	COP1 E3 ubiquitin ligase	0.0400553	0	0.786322	0.844536	0.271089	0
LOC115922134	RAD50_1	DNA repair protein RAD50-like	LOC100894053	EDA2R	tumor necrosis factor receptor superfamily member 27	0.0862968	0	0.12846	0.199773	1.5202	0
LOC583583	RAB20	ras-related protein Rab-20	LOC100892710	IFIH1	interferon-induced helicase C domain-containing protein 1	0.186193	0	0.265912	0.364688	1.11253	0
LOC583583	RAB20	ras-related protein Rab-20	LOC105437801	SELP	P-selectin	-0.0872214	0	0.391738	0.497251	-0.856469	0
LOC763443	XRCC3	X-ray repair cross complementing 3	LOC100892710	IFIH1	interferon-induced helicase C domain-containing protein 1	-0.182359	0	0.45301	0.557227	-0.750406	0
LOC763443	XRCC3	X-ray repair cross complementing 3	LOC105437801	SELP	P-selectin	0.0260173	0	0.849605	0.892732	0.189622	0
LOC763443	XRCC3	X-ray repair cross complementing 3	LOC586721	UBE2O	ubiquitin conjugating enzyme E2 O	0.217603	0	0.0311333	0.0589951	2.15536	0
LOC763443	XRCC3	X-ray repair cross complementing 3	LOC115928526	ATG10	ubiquitin-like-conjugating enzyme ATG10	0.318413	0	0.0493788	0.0882046	1.96531	0
LOC763443	XRCC3	X-ray repair cross complementing 3	LOC576318	RanBP2	E3 SUMO-protein ligase RanBP2	-0.163329	0	0.165878	0.247437	-1.38557	0
LOC763443	XRCC3	X-ray repair cross complementing 3	LOC115926895	HERC4	probable E3 ubiquitin-protein ligase HERC4	-0.0892861	0	0.541314	0.6393	-0.610827	0
LOC763443	XRCC3	X-ray repair cross complementing 3	LOC100889465	COP1	COP1 E3 ubiquitin ligase	-0.155151	0	0.307583	0.410172	-1.02031	0
LOC763443	XRCC3	X-ray repair cross complementing 3	LOC100891096	MIB2_5	E3 ubiquitin-protein ligase MIB2	0.153165	0	0.115194	0.182236	1.57527	0
LOC763443	XRCC3	X-ray repair cross complementing 3	LOC755085	LNX	E3 ubiquitin-protein ligase LNX	0.19031	0	0.0384322	0.0709274	2.07021	0
LOC763443	XRCC3	X-ray repair cross complementing 3	LOC100892428	MIB2	E3 ubiquitin-protein ligase MIB2	0.143183	0	0.12035	0.189101	1.5533	0
LOC763443	XRCC3	X-ray repair cross complementing 3	LOC115927261	NLRP6_1	NACHT, LRR and PYD domains-containing protein 6-like	0.0248921	0	0.746518	0.813225	0.323235	0
LOC763443	XRCC3	X-ray repair cross complementing 3	LOC754090	NLRP12	NACHT, LRR and PYD domains-containing protein 12	0	0	0.742266	0.809858	0.328855	0
LOC763443	XRCC3	X-ray repair cross complementing 3	LOC100892902	NLRP12_3	NACHT, LRR and PYD domains-containing protein 12	0	0	0.973696	0.981937	0.032973	0
LOC763443	XRCC3	X-ray repair cross complementing 3	LOC115927235	NLRP12_1	NACHT, LRR and PYD domains-containing protein 12-like	0.250723	0	0.0731268	0.123759	1.79204	0
LOC763443	XRCC3	X-ray repair cross complementing 3	LOC105439868	NLRP12_4	NACHT, LRR and PYD domains-containing protein 12-like	-0.0245667	0	0.693463	0.770317	-0.39416	0
LOC763443	XRCC3	X-ray repair cross complementing 3	LOC105437986	NLRP3_1	NACHT, LRR and PYD domains-containing protein 3-like	-0.137593	0	0.501346	0.602749	-0.672373	0
LOC763443	XRCC3	X-ray repair cross complementing 3	LOC115924215	NLRP3_3	NACHT, LRR and PYD domains-containing protein 3-like	0	0	0.0210171	0.0417363	2.30768	0
LOC763443	XRCC3	X-ray repair cross complementing 3	LOC115921239	NLRP3_2	NACHT, LRR and PYD domains-containing protein 3-like	-0.826617	0	0.587428	0.680303	-0.542566	0
LOC763443	XRCC3	X-ray repair cross complementing 3	LOC105446137	NLRP5	NACHT, LRR and PYD domains-containing protein 5-like	0.082959	0	0.160517	0.240752	1.40334	0
LOC763443	XRCC3	X-ray repair cross complementing 3	LOC105441555	RIGI_3	probable ATP-dependent RNA helicase DDX58	0.0654686	0	0.595343	0.687229	0.531109	0
LOC763443	XRCC3	X-ray repair cross complementing 3	LOC105438431	NLRC5_2	protein NLRC5-like	0.0743596	0	0.708639	0.782714	0.373684	0
LOC763443	XRCC3	X-ray repair cross complementing 3	LOC115923425	RIGI_2	probable ATP-dependent RNA helicase DDX58	0.0570419	0	0.741609	0.80934	0.329723	0
LOC763443	XRCC3	X-ray repair cross complementing 3	LOC584347	TRAFD1	TRAF-type zinc finger domain containing 1	0.00311876	0	0.995575	0.996976	0.00554625	0
LOC763443	XRCC3	X-ray repair cross complementing 3	LOC105438617	TLR3	toll-like receptor 3	0.0742299	0	0.265059	0.363739	1.11451	0
LOC763443	XRCC3	X-ray repair cross complementing 3	LOC577426	ATF2	cyclic AMP-dependent transcription factor ATF-2	0.0261552	0	0.820962	0.871133	0.226308	0
LOC763443	XRCC3	X-ray repair cross complementing 3	LOC586014	ELF3	ETS-related transcription factor Elf-3	-0.0245974	0	0.61618	0.705277	-0.501272	0
LOC763443	XRCC3	X-ray repair cross complementing 3	GATAc	GATAc	GATA binding protein 3	0.0675216	0	0.166737	0.248502	1.38277	0
[truncated: 722 more rows]

## Sheet: UVB_phagos
DDR_gene	DDR gene short name	DDR gene description	Immune_gene	Immune gene short name	Immune gene description	CSCORE_corr_raw	CSCORE_corr_filtered	p_val	p_val_BH	test_stat	abs_corr
LOC100892048	SPIDR	DNA repair-scaffolding protein	LOC115921568	TRIM71_2	E3 ubiquitin-protein ligase TRIM71-like	1	1	1.24965e-06	1.03434e-05	4.8476	1
LOC582001	TOP2A	DNA topoisomerase 2-alpha	LOC115920937	NLRC5_4	protein NLRC5-like	1	1	0.00317995	0.0127811	2.94979	1
LOC105440179	ATM	serine-protein kinase ATM-like	LOC105446105	MID2_3	probable E3 ubiquitin-protein ligase MID2	1	1	3.83883e-05	0.000246091	4.11697	1
LOC763808	POLE4	DNA polymerase epsilon subunit 4	LOC115920937	NLRC5_4	protein NLRC5-like	1	1	0.00299962	0.0121506	2.96778	1
LOC105446431	RPA2	replication protein A 32 kDa subunit-B-like	LOC115920937	NLRC5_4	protein NLRC5-like	1	1	0.00718615	0.0257157	2.68809	1
LOC583702	SMG1	SMG1 nonsense mediated mRNA decay associated PI3K related kinase	LOC115927235	NLRP12_1	NACHT, LRR and PYD domains-containing protein 12-like	1	1	0.00117645	0.00536273	3.24453	1
LOC100890260	SLF1	SMC5-SMC6 complex localization factor protein 1	LOC105446634	TRIM45_2	tripartite motif-containing protein 45-like	1	1	0.00593512	0.0218504	2.75134	1
LOC115918856	GINS4	DNA replication complex GINS protein SLD5-like	LOC115920937	NLRC5_4	protein NLRC5-like	1	1	0.00416141	0.0161193	2.86566	1
LOC100892870	DRAM1_1	DNA damage-regulated autophagy modulator protein 1	LOC105446105	MID2_3	probable E3 ubiquitin-protein ligase MID2	1	1	5.34229e-06	3.99689e-05	4.55088	1
LOC115922134	RAD50_1	DNA repair protein RAD50-like	LOC105446634	TRIM45_2	tripartite motif-containing protein 45-like	1	1	0.0091092	0.0314324	2.60793	1
LOC581689	RECQL	RecQ like helicase	LOC105446634	TRIM45_2	tripartite motif-containing protein 45-like	1	1	5.91367e-05	0.000365287	4.01623	1
LOC756999	MCPH1	microcephalin	LOC105440427	MIB2_2	E3 ubiquitin-protein ligase MIB2-like	1	1	0.00236033	0.00986731	3.04069	1
LOC756927	PRKAG2	5'-AMP-activated protein kinase subunit gamma-2	LOC100888897	TRIM71_1	E3 ubiquitin-protein ligase TRIM71	1	1	0.000348507	0.00181807	3.57629	1
LOC588374	CHD1L	chromodomain-helicase-DNA-binding protein 1-like	LOC115921568	TRIM71_2	E3 ubiquitin-protein ligase TRIM71-like	1	1	0.000144124	0.000820799	3.80098	1
LOC583583	RAB20	ras-related protein Rab-20	LOC100888897	TRIM71_1	E3 ubiquitin-protein ligase TRIM71	1	1	0.0129548	0.0422421	2.48501	1
LOC105446431	RPA2	replication protein A 32 kDa subunit-B-like	LOC115927235	NLRP12_1	NACHT, LRR and PYD domains-containing protein 12-like	0.943262	0.943262	0.00809208	0.0284398	2.6482	0.943262
LOC756999	MCPH1	microcephalin	LOC115921350	NLRC5_5	protein NLRC5-like	0.924487	0.924487	0.0090409	0.0312332	2.6105	0.924487
LOC580974	REV3L	DNA polymerase zeta catalytic subunit	LOC105439149	NLRP12_5	NACHT, LRR and PYD domains-containing protein 12-like	0.807511	0.807511	0.000905257	0.00425497	3.31843	0.807511
LOC583702	SMG1	SMG1 nonsense mediated mRNA decay associated PI3K related kinase	LOC115921837	TRIM45_5	tripartite motif-containing protein 45-like	0.746597	0.746597	0.00303176	0.0122635	2.9645	0.746597
LOC763443	XRCC3	X-ray repair cross complementing 3	LOC105445220	TRIM33	E3 ubiquitin-protein ligase TRIM33-like	0.701338	0.701338	1.9622e-05	0.000132897	4.26915	0.701338
LOC583583	RAB20	ras-related protein Rab-20	LOC105438260	TRIM68	E3 ubiquitin-protein ligase TRIM68-like	0.67839	0.67839	9.17044e-14	1.60028e-12	7.45239	0.67839
LOC115924834	DDB2	DNA damage-binding protein 2-like	LOC105442796	TRIM13	tripartite motif containing 13-like	0.663929	0.663929	0.000535779	0.00267026	3.4622	0.663929
LOC105446431	RPA2	replication protein A 32 kDa subunit-B-like	LOC105441963	TRIM45_6	tripartite motif-containing protein 45-like	0.659243	0.659243	0.00125378	0.00567186	3.22635	0.659243
LOC115918856	GINS4	DNA replication complex GINS protein SLD5-like	LOC115921350	NLRC5_5	protein NLRC5-like	0.651095	0.651095	0.000455535	0.00231035	3.50563	0.651095
LOC105440179	ATM	serine-protein kinase ATM-like	LOC578285	RIGI_1	probable ATP-dependent RNA helicase DDX58	0.598424	0.598424	0.00166187	0.00726423	3.14482	0.598424
LOC115918372	RABGEF1	rab5 GDP/GTP exchange factor-like	LOC100892059	TCF20	transcription factor 20	0.592664	0.592664	0.000241645	0.00130864	3.67096	0.592664
LOC593295	RAD51B	RAD51 paralog B	LOC115924215	NLRP3_3	NACHT, LRR and PYD domains-containing protein 3-like	0.578882	0.578882	0.0141918	0.0455755	2.45237	0.578882
LOC583702	SMG1	SMG1 nonsense mediated mRNA decay associated PI3K related kinase	LOC115927261	NLRP6_1	NACHT, LRR and PYD domains-containing protein 6-like	0.577464	0.577464	0.00019312	0.00106926	3.72785	0.577464
LOC583702	SMG1	SMG1 nonsense mediated mRNA decay associated PI3K related kinase	LOC115921350	NLRC5_5	protein NLRC5-like	0.574164	0.574164	0.0126413	0.0413871	2.49372	0.574164
LOC583702	SMG1	SMG1 nonsense mediated mRNA decay associated PI3K related kinase	LOC100890225	MIB2_3	E3 ubiquitin-protein ligase MIB2	0.572118	0.572118	0.00633005	0.0230853	2.73018	0.572118
LOC583702	SMG1	SMG1 nonsense mediated mRNA decay associated PI3K related kinase	LOC578987	TLR13	toll-like receptor 13	0.560351	0.560351	0.00212957	0.00902142	3.07154	0.560351
LOC105445688	RAD50_2	DNA repair protein RAD50-like	LOC100890225	MIB2_3	E3 ubiquitin-protein ligase MIB2	0.5369	0.5369	0.000451938	0.00229408	3.50774	0.5369
LOC578035	FUN30_1	ATP-dependent helicase FUN30	LOC105441987	MID1_2	E3 ubiquitin-protein ligase Midline-1-like	0.5342	0.5342	0.000162687	0.00091589	3.77086	0.5342
LOC105445688	RAD50_2	DNA repair protein RAD50-like	LOC115921350	NLRC5_5	protein NLRC5-like	0.523523	0.523523	0.00215939	0.00913186	3.06739	0.523523
LOC105445688	RAD50_2	DNA repair protein RAD50-like	LOC115928437	NLRC5_1	protein NLRC5-like	0.520779	0.520779	0.000122583	0.000708933	3.8409	0.520779
LOC105446431	RPA2	replication protein A 32 kDa subunit-B-like	LOC578987	TLR13	toll-like receptor 13	0.514891	0.514891	0.0122287	0.0402546	2.50547	0.514891
LOC115924834	DDB2	DNA damage-binding protein 2-like	LOC100889465	COP1	COP1 E3 ubiquitin ligase	0.510407	0.510407	0.000145293	0.000826801	3.79898	0.510407
LOC593295	RAD51B	RAD51 paralog B	LOC100892059	TCF20	transcription factor 20	0.506186	0.506186	0.000593386	0.00292479	3.43462	0.506186
LOC105440179	ATM	serine-protein kinase ATM-like	LOC590689	TRIM59	tripartite motif-containing protein 59-like	0.506144	0.506144	0.0102508	0.0347183	2.56725	0.506144
LOC105446431	RPA2	replication protein A 32 kDa subunit-B-like	LOC115928437	NLRC5_1	protein NLRC5-like	0.505739	0.505739	0.0135813	0.0439376	2.46815	0.505739
LOC583702	SMG1	SMG1 nonsense mediated mRNA decay associated PI3K related kinase	LOC115924440	MIB2_1	E3 ubiquitin-protein ligase MIB2-like	0.504915	0.504915	0.000243258	0.0013165	3.66926	0.504915
LOC115919071	PRKAB1	5'-AMP-activated protein kinase subunit beta-1-like	LOC105438879	NLRC5_6	protein NLRC5-like	0.502807	0.502807	0.00505752	0.0190596	2.80335	0.502807
LOC756927	PRKAG2	5'-AMP-activated protein kinase subunit gamma-2	LOC105437986	NLRP3_1	NACHT, LRR and PYD domains-containing protein 3-like	0.500294	0.500294	1.74193e-10	2.29436e-09	6.38252	0.500294
LOC583583	RAB20	ras-related protein Rab-20	LOC115918767	MRC1	macrophage mannose receptor 1-like	0.497362	0.497362	0.00506709	0.0190907	2.80274	0.497362
LOC105440179	ATM	serine-protein kinase ATM-like	LOC115918806	UBE3A	ubiquitin-protein ligase E3A-like	0.495903	0.495903	0.0111247	0.0371882	2.53876	0.495903
LOC100892776	DRAM1_2	DNA damage-regulated autophagy modulator protein 1	LOC105439700	NLRC5	protein NLRC5-like	0.493295	0.493295	1.27005e-10	1.69534e-09	6.43072	0.493295
LOC115919071	PRKAB1	5'-AMP-activated protein kinase subunit beta-1-like	LOC105437801	SELP	P-selectin	0.492229	0.492229	0.000413208	0.00211755	3.5315	0.492229
LOC105446431	RPA2	replication protein A 32 kDa subunit-B-like	LOC105446137	NLRP5	NACHT, LRR and PYD domains-containing protein 5-like	0.488661	0.488661	2.22045e-16	4.59966e-15	8.23429	0.488661
LOC583583	RAB20	ras-related protein Rab-20	LOC577426	ATF2	cyclic AMP-dependent transcription factor ATF-2	0.485828	0.485828	2.22045e-16	4.59966e-15	8.2657	0.485828
LOC592079	DCLRE1A	DNA cross-link repair 1A protein-like	LOC755293	SCARA5	scavenger receptor class A member 5	0.482046	0.482046	0.00132709	0.00596245	3.21006	0.482046
LOC580974	REV3L	DNA polymerase zeta catalytic subunit	LOC115921239	NLRP3_2	NACHT, LRR and PYD domains-containing protein 3-like	0.480612	0.480612	0.00636665	0.0231994	2.72828	0.480612
LOC593295	RAD51B	RAD51 paralog B	LOC105438878	NLRC5_3	protein NLRC5-like	0.47672	0.47672	0.0009767	0.00455042	3.29715	0.47672
LOC105440179	ATM	serine-protein kinase ATM-like	LOC115926833	TRIM2	tripartite motif-containing protein 2-like	0.472921	0.472921	0.00963993	0.0329696	2.58848	0.472921
LOC756927	PRKAG2	5'-AMP-activated protein kinase subunit gamma-2	LOC105437801	SELP	P-selectin	0.469129	0.469129	0	0	10.0618	0.469129
LOC592528	COPS6	COP9 signalosome subunit 6	LOC105438260	TRIM68	E3 ubiquitin-protein ligase TRIM68-like	0.468599	0.468599	1.11388e-08	1.20917e-07	5.71241	0.468599
LOC105446431	RPA2	replication protein A 32 kDa subunit-B-like	LOC755085	LNX	E3 ubiquitin-protein ligase LNX	0.454385	0.454385	1.12926e-06	9.40972e-06	4.86766	0.454385
LOC105446431	RPA2	replication protein A 32 kDa subunit-B-like	LOC584347	TRAFD1	TRAF-type zinc finger domain containing 1	0.451075	0.451075	0.000293562	0.00155879	3.62092	0.451075
LOC100892776	DRAM1_2	DNA damage-regulated autophagy modulator protein 1	LOC115918767	MRC1	macrophage mannose receptor 1-like	0.440236	0.440236	0.000155572	0.000879586	3.782	0.440236
LOC592079	DCLRE1A	DNA cross-link repair 1A protein-like	LOC578987	TLR13	toll-like receptor 13	0.436049	0.436049	0.00780623	0.027586	2.66034	0.436049
LOC100890260	SLF1	SMC5-SMC6 complex localization factor protein 1	LOC105441963	TRIM45_6	tripartite motif-containing protein 45-like	0.435081	0.435081	0.00528875	0.0198003	2.7889	0.435081
LOC583702	SMG1	SMG1 nonsense mediated mRNA decay associated PI3K related kinase	LOC577869	MKRN1	probable E3 ubiquitin-protein ligase makorin-1	0.43494	0.43494	2.92349e-06	2.28368e-05	4.67612	0.43494
LOC756927	PRKAG2	5'-AMP-activated protein kinase subunit gamma-2	LOC755085	LNX	E3 ubiquitin-protein ligase LNX	0.434106	0.434106	0	0	11.8513	0.434106
LOC100892776	DRAM1_2	DNA damage-regulated autophagy modulator protein 1	LOC115928437	NLRC5_1	protein NLRC5-like	0.428456	0.428456	4.98212e-06	3.74611e-05	4.56554	0.428456
LOC583583	RAB20	ras-related protein Rab-20	LOC100893003	TRIM8	E3 ubiquitin-protein ligase TRIM8-like	0.426848	0.426848	7.54952e-15	1.42523e-13	7.77678	0.426848
LOC115918372	RABGEF1	rab5 GDP/GTP exchange factor-like	LOC105446778	TRIM5	tripartite motif-containing protein 5-like	0.423526	0.423526	0.0063077	0.0230156	2.73134	0.423526
LOC115924834	DDB2	DNA damage-binding protein 2-like	LOC578285	RIGI_1	probable ATP-dependent RNA helicase DDX58	0.422287	0.422287	0.00271899	0.0111589	2.99784	0.422287
LOC756927	PRKAG2	5'-AMP-activated protein kinase subunit gamma-2	LOC105447247	MYCBP2	E3 ubiquitin-protein ligase MYCBP2-like	0.421601	0.421601	0	0	12.2887	0.421601
LOC756927	PRKAG2	5'-AMP-activated protein kinase subunit gamma-2	LOC115927235	NLRP12_1	NACHT, LRR and PYD domains-containing protein 12-like	0.418757	0.418757	0.00307017	0.0123983	2.96062	0.418757
LOC583583	RAB20	ras-related protein Rab-20	LOC115927261	NLRP6_1	NACHT, LRR and PYD domains-containing protein 6-like	0.415776	0.415776	0.000220494	0.00120506	3.6943	0.415776
LOC582203	LIG4	DNA ligase 4	LOC576318	RanBP2	E3 SUMO-protein ligase RanBP2	0.415718	0.415718	0.00747224	0.026582	2.67503	0.415718
LOC115924834	DDB2	DNA damage-binding protein 2-like	LOC100892505	TRIM45	tripartite motif-containing protein 45	0.415381	0.415381	0.00157868	0.00694428	3.15982	0.415381
LOC588374	CHD1L	chromodomain-helicase-DNA-binding protein 1-like	LOC115928437	NLRC5_1	protein NLRC5-like	0.41159	0.41159	0.000148279	0.000842171	3.79393	0.41159
LOC592079	DCLRE1A	DNA cross-link repair 1A protein-like	LOC105439228	TRIM59	tripartite motif-containing protein 59-like	0.410694	0.410694	0.000307196	0.00162367	3.60915	0.410694
LOC756927	PRKAG2	5'-AMP-activated protein kinase subunit gamma-2	LOC105440342	NLRP3	NACHT, LRR and PYD domains-containing protein 3-like	0.409486	0.409486	2.42038e-06	1.9158e-05	4.71472	0.409486
LOC592528	COPS6	COP9 signalosome subunit 6	LOC105440342	NLRP3	NACHT, LRR and PYD domains-containing protein 3-like	0.409283	0.409283	0.00173543	0.00754513	3.13213	0.409283
LOC105446431	RPA2	replication protein A 32 kDa subunit-B-like	LOC577426	ATF2	cyclic AMP-dependent transcription factor ATF-2	0.406121	0.406121	4.37952e-06	3.32408e-05	4.59251	0.406121
LOC756927	PRKAG2	5'-AMP-activated protein kinase subunit gamma-2	LOC115922335	NLRP6_3	NACHT, LRR and PYD domains-containing protein 6-like	0.403496	0.403496	3.33067e-15	6.44137e-14	7.8778	0.403496
LOC105446431	RPA2	replication protein A 32 kDa subunit-B-like	LOC115924440	MIB2_1	E3 ubiquitin-protein ligase MIB2-like	0.401965	0.401965	0.00788564	0.0278236	2.65693	0.401965
LOC578035	FUN30_1	ATP-dependent helicase FUN30	LOC105440342	NLRP3	NACHT, LRR and PYD domains-containing protein 3-like	0.401479	0.401479	0.00823924	0.0288774	2.64211	0.401479
LOC105440179	ATM	serine-protein kinase ATM-like	LOC105446137	NLRP5	NACHT, LRR and PYD domains-containing protein 5-like	0.399769	0.399769	2.80061e-06	2.19424e-05	4.68493	0.399769
LOC583583	RAB20	ras-related protein Rab-20	LOC115921072	NLRC4	NLR family CARD domain-containing protein 4-like	0.398051	0.398051	3.01736e-05	0.000197368	4.17215	0.398051
LOC100892870	DRAM1_1	DNA damage-regulated autophagy modulator protein 1	LOC105439149	NLRP12_5	NACHT, LRR and PYD domains-containing protein 12-like	0.39755	0.39755	0.000203421	0.00112062	3.71473	0.39755
LOC756927	PRKAG2	5'-AMP-activated protein kinase subunit gamma-2	LOC576318	RanBP2	E3 SUMO-protein ligase RanBP2	0.397191	0.397191	0	0	11.0796	0.397191
LOC100890260	SLF1	SMC5-SMC6 complex localization factor protein 1	LOC100891567	ATG10	ubiquitin-like-conjugating enzyme ATG10	0.395926	0.395926	8.63285e-05	0.000515587	3.92612	0.395926
LOC583583	RAB20	ras-related protein Rab-20	LOC105439879	NLRC4	NLR family CARD domain-containing protein 4-like	0.39427	0.39427	1.03251e-13	1.79481e-12	7.43655	0.39427
LOC583583	RAB20	ras-related protein Rab-20	LOC578987	TLR13	toll-like receptor 13	0.394246	0.394246	0.00450467	0.017258	2.84047	0.394246
LOC100892870	DRAM1_1	DNA damage-regulated autophagy modulator protein 1	LOC115921350	NLRC5_5	protein NLRC5-like	0.392272	0.392272	2.72397e-06	2.13831e-05	4.69061	0.392272
LOC100892870	DRAM1_1	DNA damage-regulated autophagy modulator protein 1	LOC100892902	NLRP12_3	NACHT, LRR and PYD domains-containing protein 12	0.388866	0.388866	2.08922e-12	3.27306e-11	7.0284	0.388866
LOC756927	PRKAG2	5'-AMP-activated protein kinase subunit gamma-2	LOC100892902	NLRP12_3	NACHT, LRR and PYD domains-containing protein 12	0.388547	0.388547	9.87489e-08	9.53823e-07	5.32901	0.388547
LOC105446431	RPA2	replication protein A 32 kDa subunit-B-like	LOC100893003	TRIM8	E3 ubiquitin-protein ligase TRIM8-like	0.388274	0.388274	3.10963e-06	2.41868e-05	4.66344	0.388274
LOC588374	CHD1L	chromodomain-helicase-DNA-binding protein 1-like	LOC115927261	NLRP6_1	NACHT, LRR and PYD domains-containing protein 6-like	0.381842	0.381842	3.54394e-05	0.000228728	4.13536	0.381842
LOC592079	DCLRE1A	DNA cross-link repair 1A protein-like	LOC115921072	NLRC4	NLR family CARD domain-containing protein 4-like	0.379635	0.379635	0.000678964	0.00329726	3.39794	0.379635
LOC580974	REV3L	DNA polymerase zeta catalytic subunit	LOC105438878	NLRC5_3	protein NLRC5-like	0.377451	0.377451	0.00110436	0.00507181	3.26249	0.377451
LOC756927	PRKAG2	5'-AMP-activated protein kinase subunit gamma-2	LOC115921239	NLRP3_2	NACHT, LRR and PYD domains-containing protein 3-like	0.37719	0.37719	3.91169e-05	0.000250351	4.11263	0.37719
LOC593059	MSH6	mutS homolog 6	LOC755293	SCARA5	scavenger receptor class A member 5	0.37578	0.37578	0.00634249	0.0231241	2.72953	0.37578
LOC756927	PRKAG2	5'-AMP-activated protein kinase subunit gamma-2	LOC115921837	TRIM45_5	tripartite motif-containing protein 45-like	0.37401	0.37401	0.000960753	0.0044849	3.30177	0.37401
LOC115918372	RABGEF1	rab5 GDP/GTP exchange factor-like	LOC115926833	TRIM2	tripartite motif-containing protein 2-like	0.37366	0.37366	0.00735618	0.0262302	2.68027	0.37366
LOC115918372	RABGEF1	rab5 GDP/GTP exchange factor-like	LOC100892710	IFIH1	interferon-induced helicase C domain-containing protein 1	0.371208	0.371208	0.0140064	0.0450783	2.4571	0.371208
LOC581218	XPC	DNA repair protein complementing XP-C cells homolog	LOC105440427	MIB2_2	E3 ubiquitin-protein ligase MIB2-like	0.369894	0.369894	0.00639087	0.0232745	2.72702	0.369894
LOC593295	RAD51B	RAD51 paralog B	LOC115924737	MIB2	E3 ubiquitin-protein ligase MIB2-like	0.366677	0.366677	0.000662936	0.0032279	3.40447	0.366677
LOC105446431	RPA2	replication protein A 32 kDa subunit-B-like	LOC105438878	NLRC5_3	protein NLRC5-like	0.365977	0.365977	0.0112846	0.0376359	2.53376	0.365977
LOC756927	PRKAG2	5'-AMP-activated protein kinase subunit gamma-2	LOC105439149	NLRP12_5	NACHT, LRR and PYD domains-containing protein 12-like	0.36377	0.36377	0.00350617	0.0139071	2.91948	0.36377
LOC105440179	ATM	serine-protein kinase ATM-like	LOC577869	MKRN1	probable E3 ubiquitin-protein ligase makorin-1	0.36215	0.36215	0.015231	0.0483281	2.42684	0.36215
LOC100892870	DRAM1_1	DNA damage-regulated autophagy modulator protein 1	LOC586014	ELF3	ETS-related transcription factor Elf-3	0.361467	0.361467	0	0	33.1795	0.361467
LOC100890260	SLF1	SMC5-SMC6 complex localization factor protein 1	LOC105445585	HERC3	probable E3 ubiquitin-protein ligase HERC3	0.359685	0.359685	5.48352e-05	0.000340974	4.034	0.359685
LOC592528	COPS6	COP9 signalosome subunit 6	LOC578987	TLR13	toll-like receptor 13	0.359376	0.359376	0.00362606	0.0143162	2.90898	0.359376
LOC105446431	RPA2	replication protein A 32 kDa subunit-B-like	LOC105437801	SELP	P-selectin	0.359057	0.359057	0.00220417	0.00929708	3.06125	0.359057
LOC105446431	RPA2	replication protein A 32 kDa subunit-B-like	LOC105439879	NLRC4	NLR family CARD domain-containing protein 4-like	0.356577	0.356577	7.30217e-06	5.33758e-05	4.48469	0.356577
LOC583702	SMG1	SMG1 nonsense mediated mRNA decay associated PI3K related kinase	LOC105439868	NLRP12_4	NACHT, LRR and PYD domains-containing protein 12-like	0.355363	0.355363	4.74505e-09	5.37521e-08	5.85587	0.355363
LOC583702	SMG1	SMG1 nonsense mediated mRNA decay associated PI3K related kinase	LOC755085	LNX	E3 ubiquitin-protein ligase LNX	0.354536	0.354536	2.01727e-05	0.000136329	4.26297	0.354536
LOC115919071	PRKAB1	5'-AMP-activated protein kinase subunit beta-1-like	LOC755085	LNX	E3 ubiquitin-protein ligase LNX	0.353743	0.353743	0.00146702	0.0065115	3.18113	0.353743
LOC105445688	RAD50_2	DNA repair protein RAD50-like	LOC755293	SCARA5	scavenger receptor class A member 5	0.35197	0.35197	0.00398468	0.0155288	2.87937	0.35197
LOC100890260	SLF1	SMC5-SMC6 complex localization factor protein 1	LOC115926833	TRIM2	tripartite motif-containing protein 2-like	0.351798	0.351798	0.000392549	0.00202268	3.54504	0.351798
LOC588374	CHD1L	chromodomain-helicase-DNA-binding protein 1-like	LOC100893003	TRIM8	E3 ubiquitin-protein ligase TRIM8-like	0.351601	0.351601	1.55431e-15	3.07276e-14	7.9811	0.351601
LOC578057	NBN	nibrin	LOC105438260	TRIM68	E3 ubiquitin-protein ligase TRIM68-like	0.351546	0.351546	0.000182615	0.00101666	3.74193	0.351546
LOC100892776	DRAM1_2	DNA damage-regulated autophagy modulator protein 1	LOC105439868	NLRP12_4	NACHT, LRR and PYD domains-containing protein 12-like	0.351068	0.351068	0	0	11.0275	0.351068
LOC583702	SMG1	SMG1 nonsense mediated mRNA decay associated PI3K related kinase	LOC105438878	NLRC5_3	protein NLRC5-like	0.350176	0.350176	0.00667235	0.0241447	2.71277	0.350176
LOC583702	SMG1	SMG1 nonsense mediated mRNA decay associated PI3K related kinase	LOC115921072	NLRC4	NLR family CARD domain-containing protein 4-like	0.347963	0.347963	0.0062562	0.0228555	2.73404	0.347963
LOC100890260	SLF1	SMC5-SMC6 complex localization factor protein 1	LOC115924440	MIB2_1	E3 ubiquitin-protein ligase MIB2-like	0.347624	0.347624	0.00356334	0.0141027	2.91443	0.347624
LOC105438132	BRCA1	uncharacterized but also known as brca1	LOC100891315	TRIM39	E3 ubiquitin-protein ligase TRIM39	0.347454	0.347454	2.26043e-05	0.000151371	4.23748	0.347454
LOC583702	SMG1	SMG1 nonsense mediated mRNA decay associated PI3K related kinase	LOC100889465	COP1	COP1 E3 ubiquitin ligase	0.346496	0.346496	0.00277479	0.0113567	2.99164	0.346496
LOC756927	PRKAG2	5'-AMP-activated protein kinase subunit gamma-2	LOC105439879	NLRC4	NLR family CARD domain-containing protein 4-like	0.34588	0.34588	0	0	10.8332	0.34588
LOC115919071	PRKAB1	5'-AMP-activated protein kinase subunit beta-1-like	LOC105439868	NLRP12_4	NACHT, LRR and PYD domains-containing protein 12-like	0.34562	0.34562	2.15247e-05	0.000144713	4.24846	0.34562
LOC100892776	DRAM1_2	DNA damage-regulated autophagy modulator protein 1	LOC754090	NLRP12	NACHT, LRR and PYD domains-containing protein 12	0.344435	0.344435	9.29082e-06	6.66921e-05	4.43305	0.344435
LOC100892870	DRAM1_1	DNA damage-regulated autophagy modulator protein 1	LOC115927235	NLRP12_1	NACHT, LRR and PYD domains-containing protein 12-like	0.344284	0.344284	0.00403156	0.0156856	2.87568	0.344284
LOC580974	REV3L	DNA polymerase zeta catalytic subunit	LOC115918806	UBE3A	ubiquitin-protein ligase E3A-like	0.337297	0.337297	0.000630584	0.00308749	3.41811	0.337297
LOC756927	PRKAG2	5'-AMP-activated protein kinase subunit gamma-2	LOC115925870	TRIM45	tripartite motif-containing protein 45-like	0.336122	0.336122	8.3498e-05	0.000500187	3.93413	0.336122
LOC756927	PRKAG2	5'-AMP-activated protein kinase subunit gamma-2	LOC100892059	TCF20	transcription factor 20	0.335703	0.335703	1.44172e-08	1.54449e-07	5.66836	0.335703
LOC583702	SMG1	SMG1 nonsense mediated mRNA decay associated PI3K related kinase	LOC105437801	SELP	P-selectin	0.33553	0.33553	0.00129616	0.00583998	3.21683	0.33553
LOC593295	RAD51B	RAD51 paralog B	LOC105447247	MYCBP2	E3 ubiquitin-protein ligase MYCBP2-like	0.334567	0.334567	0.000200979	0.00110846	3.71778	0.334567
LOC105445688	RAD50_2	DNA repair protein RAD50-like	LOC578987	TLR13	toll-like receptor 13	0.332468	0.332468	0.0150087	0.0477425	2.43217	0.332468
LOC100892776	DRAM1_2	DNA damage-regulated autophagy modulator protein 1	LOC115921239	NLRP3_2	NACHT, LRR and PYD domains-containing protein 3-like	0.33238	0.33238	0.00199986	0.00854072	3.09025	0.33238
LOC763443	XRCC3	X-ray repair cross complementing 3	LOC105446778	TRIM5	tripartite motif-containing protein 5-like	0.332374	0.332374	0.0122394	0.0402838	2.50517	0.332374
LOC115918372	RABGEF1	rab5 GDP/GTP exchange factor-like	GATAc	GATAc	GATA binding protein 3	0.331886	0.331886	0.00253866	0.0105135	3.01869	0.331886
LOC756927	PRKAG2	5'-AMP-activated protein kinase subunit gamma-2	LOC105446137	NLRP5	NACHT, LRR and PYD domains-containing protein 5-like	0.329904	0.329904	0	0	14.3107	0.329904
LOC756927	PRKAG2	5'-AMP-activated protein kinase subunit gamma-2	LOC100889465	COP1	COP1 E3 ubiquitin ligase	0.329005	0.329005	2.15165e-10	2.80864e-09	6.35011	0.329005
LOC756927	PRKAG2	5'-AMP-activated protein kinase subunit gamma-2	LOC105439868	NLRP12_4	NACHT, LRR and PYD domains-containing protein 12-like	0.327609	0.327609	0	0	12.4249	0.327609
LOC100892776	DRAM1_2	DNA damage-regulated autophagy modulator protein 1	LOC105437801	SELP	P-selectin	0.325929	0.325929	4.87299e-09	5.51299e-08	5.85145	0.325929
LOC105446431	RPA2	replication protein A 32 kDa subunit-B-like	LOC105438431	NLRC5_2	protein NLRC5-like	0.323958	0.323958	0.00434614	0.0167336	2.85188	0.323958
LOC583702	SMG1	SMG1 nonsense mediated mRNA decay associated PI3K related kinase	GATAc	GATAc	GATA binding protein 3	0.32311	0.32311	0.000276036	0.00147483	3.63681	0.32311
LOC115918372	RABGEF1	rab5 GDP/GTP exchange factor-like	LOC105437801	SELP	P-selectin	0.320241	0.320241	0.010829	0.0363553	2.54817	0.320241
LOC581218	XPC	DNA repair protein complementing XP-C cells homolog	LOC105437986	NLRP3_1	NACHT, LRR and PYD domains-containing protein 3-like	0.319554	0.319554	0.00222135	0.00936015	3.05892	0.319554
LOC756927	PRKAG2	5'-AMP-activated protein kinase subunit gamma-2	LOC105442412	NLRP6_2	NACHT, LRR and PYD domains-containing protein 6-like	0.31955	0.31955	7.44048e-06	5.43105e-05	4.48068	0.31955
LOC756927	PRKAG2	5'-AMP-activated protein kinase subunit gamma-2	LOC115924440	MIB2_1	E3 ubiquitin-protein ligase MIB2-like	0.319197	0.319197	1.70689e-07	1.59797e-06	5.22872	0.319197
LOC593059	MSH6	mutS homolog 6	LOC105441555	RIGI_3	probable ATP-dependent RNA helicase DDX58	0.318004	0.318004	0.00798514	0.0281205	2.6527	0.318004
LOC592528	COPS6	COP9 signalosome subunit 6	LOC105439700	NLRC5	protein NLRC5-like	0.312683	0.312683	0.00162479	0.00712168	3.15142	0.312683
LOC105446431	RPA2	replication protein A 32 kDa subunit-B-like	LOC105439868	NLRP12_4	NACHT, LRR and PYD domains-containing protein 12-like	0.308458	0.308458	5.71736e-06	4.2559e-05	4.53658	0.308458
LOC105446431	RPA2	replication protein A 32 kDa subunit-B-like	LOC105447247	MYCBP2	E3 ubiquitin-protein ligase MYCBP2-like	0.30741	0.30741	0.000258634	0.00139102	3.65356	0.30741
LOC581689	RECQL	RecQ like helicase	LOC115924440	MIB2_1	E3 ubiquitin-protein ligase MIB2-like	0.303146	0.303146	0.000279387	0.00149095	3.6337	0.303146
LOC105445688	RAD50_2	DNA repair protein RAD50-like	LOC105438879	NLRC5_6	protein NLRC5-like	0.30176	0.30176	0.00191759	0.00823345	3.10271	0.30176
LOC588374	CHD1L	chromodomain-helicase-DNA-binding protein 1-like	LOC577426	ATF2	cyclic AMP-dependent transcription factor ATF-2	0.300803	0.300803	1.03026e-10	1.38723e-09	6.46244	0.300803
LOC583583	RAB20	ras-related protein Rab-20	LOC105437801	SELP	P-selectin	0.298383	0.298383	0.000106444	0.000623692	3.87541	0.298383
LOC100892776	DRAM1_2	DNA damage-regulated autophagy modulator protein 1	LOC105438260	TRIM68	E3 ubiquitin-protein ligase TRIM68-like	0.297843	0.297843	2.46134e-06	1.94598e-05	4.71131	0.297843
LOC100892776	DRAM1_2	DNA damage-regulated autophagy modulator protein 1	LOC105446137	NLRP5	NACHT, LRR and PYD domains-containing protein 5-like	0.297632	0.297632	0	0	10.7758	0.297632
LOC100892870	DRAM1_1	DNA damage-regulated autophagy modulator protein 1	LOC755085	LNX	E3 ubiquitin-protein ligase LNX	0.297502	0.297502	0	0	9.78203	0.297502
LOC592528	COPS6	COP9 signalosome subunit 6	LOC100893003	TRIM8	E3 ubiquitin-protein ligase TRIM8-like	0.297367	0.297367	2.98912e-09	3.46314e-08	5.93219	0.297367
LOC583583	RAB20	ras-related protein Rab-20	LOC105447247	MYCBP2	E3 ubiquitin-protein ligase MYCBP2-like	0.29698	0.29698	1.89041e-07	1.7592e-06	5.2098	0.29698
LOC105445688	RAD50_2	DNA repair protein RAD50-like	LOC105447247	MYCBP2	E3 ubiquitin-protein ligase MYCBP2-like	0.296791	0.296791	4.71439e-07	4.15251e-06	5.03759	0.296791
LOC592079	DCLRE1A	DNA cross-link repair 1A protein-like	LOC115926833	TRIM2	tripartite motif-containing protein 2-like	0.296262	0.296262	0.00475947	0.0180923	2.82288	0.296262
LOC583635	LIG1	DNA ligase 1	LOC115926895	HERC4	probable E3 ubiquitin-protein ligase HERC4	0.295904	0.295904	3.53587e-10	4.51711e-09	6.27325	0.295904
LOC115923663	FUN30_2	ATP-dependent helicase FUN30-like	LOC105445220	TRIM33	E3 ubiquitin-protein ligase TRIM33-like	0.295646	0.295646	0.00613826	0.0224871	2.7403	0.295646
LOC583583	RAB20	ras-related protein Rab-20	LOC578285	RIGI_1	probable ATP-dependent RNA helicase DDX58	0.295599	0.295599	0.00157188	0.0069181	3.16107	0.295599
LOC115918372	RABGEF1	rab5 GDP/GTP exchange factor-like	LOC577426	ATF2	cyclic AMP-dependent transcription factor ATF-2	0.294843	0.294843	0.00192989	0.00827948	3.10081	0.294843
LOC100890260	SLF1	SMC5-SMC6 complex localization factor protein 1	LOC100891096	MIB2_5	E3 ubiquitin-protein ligase MIB2	0.294423	0.294423	1.73731e-06	1.40664e-05	4.7818	0.294423
LOC115919071	PRKAB1	5'-AMP-activated protein kinase subunit beta-1-like	LOC105446137	NLRP5	NACHT, LRR and PYD domains-containing protein 5-like	0.294057	0.294057	3.45688e-05	0.000223575	4.14107	0.294057
LOC100892776	DRAM1_2	DNA damage-regulated autophagy modulator protein 1	LOC755085	LNX	E3 ubiquitin-protein ligase LNX	0.294052	0.294052	2.1898e-11	3.13919e-10	6.69277	0.294052
LOC115923663	FUN30_2	ATP-dependent helicase FUN30-like	LOC115921239	NLRP3_2	NACHT, LRR and PYD domains-containing protein 3-like	0.29324	0.29324	0.0119133	0.0393838	2.5147	0.29324
LOC583635	LIG1	DNA ligase 1	LOC754090	NLRP12	NACHT, LRR and PYD domains-containing protein 12	0.292721	0.292721	6.59048e-07	5.68447e-06	4.97306	0.292721
LOC105445688	RAD50_2	DNA repair protein RAD50-like	LOC105441555	RIGI_3	probable ATP-dependent RNA helicase DDX58	0.292213	0.292213	0.00747555	0.0265921	2.67488	0.292213
LOC583702	SMG1	SMG1 nonsense mediated mRNA decay associated PI3K related kinase	LOC586014	ELF3	ETS-related transcription factor Elf-3	0.291105	0.291105	0	0	8.87026	0.291105
LOC588374	CHD1L	chromodomain-helicase-DNA-binding protein 1-like	LOC115924440	MIB2_1	E3 ubiquitin-protein ligase MIB2-like	0.290609	0.290609	0.000434124	0.00221305	3.51842	0.290609
LOC115924834	DDB2	DNA damage-binding protein 2-like	LOC115926494	TRIM33	E3 ubiquitin-protein ligase TRIM33-like	0.288528	0.288528	0.0132841	0.0431353	2.47606	0.288528
LOC105446431	RPA2	replication protein A 32 kDa subunit-B-like	LOC100892428	MIB2	E3 ubiquitin-protein ligase MIB2	0.287386	0.287386	0.000238506	0.00129335	3.6743	0.287386
LOC756927	PRKAG2	5'-AMP-activated protein kinase subunit gamma-2	LOC105438879	NLRC5_6	protein NLRC5-like	0.286656	0.286656	2.29329e-06	1.82201e-05	4.7257	0.286656
LOC593295	RAD51B	RAD51 paralog B	LOC577869	MKRN1	probable E3 ubiquitin-protein ligase makorin-1	0.283342	0.283342	0.00657516	0.0238458	2.71763	0.283342
LOC756927	PRKAG2	5'-AMP-activated protein kinase subunit gamma-2	GATAc	GATAc	GATA binding protein 3	0.283086	0.283086	9.95204e-13	1.601e-11	7.13118	0.283086
LOC583702	SMG1	SMG1 nonsense mediated mRNA decay associated PI3K related kinase	LOC583034	UBR3	ubiquitin protein ligase E3 component n-recognin 3	0.283056	0.283056	0.0114386	0.0380643	2.529	0.283056
LOC105440179	ATM	serine-protein kinase ATM-like	LOC586014	ELF3	ETS-related transcription factor Elf-3	0.282813	0.282813	1.41933e-07	1.34294e-06	5.26273	0.282813
LOC115923663	FUN30_2	ATP-dependent helicase FUN30-like	LOC105438617	TLR3	toll-like receptor 3	0.282367	0.282367	1.82625e-06	1.4737e-05	4.77176	0.282367
LOC592528	COPS6	COP9 signalosome subunit 6	LOC105439879	NLRC4	NLR family CARD domain-containing protein 4-like	0.281004	0.281004	1.00533e-08	1.09706e-07	5.72983	0.281004
LOC588374	CHD1L	chromodomain-helicase-DNA-binding protein 1-like	LOC115921072	NLRC4	NLR family CARD domain-containing protein 4-like	0.279639	0.279639	0.000231236	0.00125782	3.68219	0.279639
LOC592528	COPS6	COP9 signalosome subunit 6	LOC577426	ATF2	cyclic AMP-dependent transcription factor ATF-2	0.279412	0.279412	1.23613e-07	1.17884e-06	5.28807	0.279412
LOC583583	RAB20	ras-related protein Rab-20	LOC115926494	TRIM33	E3 ubiquitin-protein ligase TRIM33-like	0.279396	0.279396	0.000213669	0.00117143	3.70228	0.279396
LOC100892048	SPIDR	DNA repair-scaffolding protein	LOC105441555	RIGI_3	probable ATP-dependent RNA helicase DDX58	0.278726	0.278726	6.50236e-05	0.000398349	3.9938	0.278726
LOC100892776	DRAM1_2	DNA damage-regulated autophagy modulator protein 1	LOC105437986	NLRP3_1	NACHT, LRR and PYD domains-containing protein 3-like	0.278136	0.278136	0.00258942	0.0106956	3.01269	0.278136
LOC100892870	DRAM1_1	DNA damage-regulated autophagy modulator protein 1	LOC583350	MIB2_4	E3 ubiquitin-protein ligase MIB2	0.277812	0.277812	4.44089e-16	9.06643e-15	8.12953	0.277812
LOC100892776	DRAM1_2	DNA damage-regulated autophagy modulator protein 1	LOC105439879	NLRC4	NLR family CARD domain-containing protein 4-like	0.276515	0.276515	7.24754e-13	1.1792e-11	7.1747	0.276515
LOC583583	RAB20	ras-related protein Rab-20	LOC105439868	NLRP12_4	NACHT, LRR and PYD domains-containing protein 12-like	0.276031	0.276031	3.5465e-10	4.53007e-09	6.27278	0.276031
LOC583635	LIG1	DNA ligase 1	LOC105438260	TRIM68	E3 ubiquitin-protein ligase TRIM68-like	0.274392	0.274392	4.27993e-08	4.3292e-07	5.47889	0.274392
LOC588374	CHD1L	chromodomain-helicase-DNA-binding protein 1-like	LOC105439879	NLRC4	NLR family CARD domain-containing protein 4-like	0.272784	0.272784	3.71989e-10	4.74165e-09	6.26535	0.272784
LOC582001	TOP2A	DNA topoisomerase 2-alpha	LOC582133	RFWD3	ring finger and WD repeat domain 3	0.272653	0.272653	0.000539989	0.00268894	3.46009	0.272653
LOC581689	RECQL	RecQ like helicase	LOC115928437	NLRC5_1	protein NLRC5-like	0.271942	0.271942	0.0150378	0.0478188	2.43147	0.271942
LOC105445688	RAD50_2	DNA repair protein RAD50-like	LOC755085	LNX	E3 ubiquitin-protein ligase LNX	0.271031	0.271031	1.40564e-05	9.77493e-05	4.34298	0.271031
LOC100892048	SPIDR	DNA repair-scaffolding protein	LOC115926895	HERC4	probable E3 ubiquitin-protein ligase HERC4	0.269118	0.269118	1.02936e-07	9.91953e-07	5.32146	0.269118
LOC105445688	RAD50_2	DNA repair protein RAD50-like	LOC105439868	NLRP12_4	NACHT, LRR and PYD domains-containing protein 12-like	0.267248	0.267248	4.8971e-09	5.53909e-08	5.85063	0.267248
LOC583635	LIG1	DNA ligase 1	LOC115921239	NLRP3_2	NACHT, LRR and PYD domains-containing protein 3-like	0.267205	0.267205	0.00111669	0.00512179	3.25935	0.267205
LOC578057	NBN	nibrin	LOC115928899	TRIM33	E3 ubiquitin-protein ligase TRIM33-like	0.266795	0.266795	0.000712564	0.00344187	3.3847	0.266795
LOC100892776	DRAM1_2	DNA damage-regulated autophagy modulator protein 1	LOC105441963	TRIM45_6	tripartite motif-containing protein 45-like	0.266448	0.266448	0.00555368	0.0206454	2.77303	0.266448
LOC583635	LIG1	DNA ligase 1	LOC115921072	NLRC4	NLR family CARD domain-containing protein 4-like	0.266134	0.266134	3.67717e-07	3.28856e-06	5.08495	0.266134
LOC581689	RECQL	RecQ like helicase	LOC100892505	TRIM45	tripartite motif-containing protein 45	0.264344	0.264344	5.16522e-05	0.000322827	4.04802	0.264344
LOC100892776	DRAM1_2	DNA damage-regulated autophagy modulator protein 1	LOC100892428	MIB2	E3 ubiquitin-protein ligase MIB2	0.26291	0.26291	6.93001e-13	1.12934e-11	7.18083	0.26291
LOC115922134	RAD50_1	DNA repair protein RAD50-like	LOC105437801	SELP	P-selectin	0.262887	0.262887	2.01138e-05	0.000135963	4.26362	0.262887
LOC592528	COPS6	COP9 signalosome subunit 6	LOC100892710	IFIH1	interferon-induced helicase C domain-containing protein 1	0.262661	0.262661	0.00114902	0.00525203	3.25124	0.262661
LOC578035	FUN30_1	ATP-dependent helicase FUN30	LOC105439879	NLRC4	NLR family CARD domain-containing protein 4-like	0.262074	0.262074	6.3123e-06	4.66472e-05	4.51565	0.262074
LOC105446431	RPA2	replication protein A 32 kDa subunit-B-like	GATAc	GATAc	GATA binding protein 3	0.261478	0.261478	0.00999144	0.0339759	2.57613	0.261478
LOC100892048	SPIDR	DNA repair-scaffolding protein	LOC115923425	RIGI_2	probable ATP-dependent RNA helicase DDX58	0.261261	0.261261	1.94511e-13	3.31053e-12	7.35244	0.261261
LOC100892776	DRAM1_2	DNA damage-regulated autophagy modulator protein 1	LOC576318	RanBP2	E3 SUMO-protein ligase RanBP2	0.261199	0.261199	4.09486e-10	5.19739e-09	6.25037	0.261199
LOC756927	PRKAG2	5'-AMP-activated protein kinase subunit gamma-2	LOC100892428	MIB2	E3 ubiquitin-protein ligase MIB2	0.260115	0.260115	0	0	8.47451	0.260115
LOC105445688	RAD50_2	DNA repair protein RAD50-like	LOC115921072	NLRC4	NLR family CARD domain-containing protein 4-like	0.259591	0.259591	0.00548094	0.0204137	2.77732	0.259591
LOC100892776	DRAM1_2	DNA damage-regulated autophagy modulator protein 1	LOC115923425	RIGI_2	probable ATP-dependent RNA helicase DDX58	0.259343	0.259343	5.21921e-09	5.88524e-08	5.84003	0.259343
LOC115924834	DDB2	DNA damage-binding protein 2-like	LOC577426	ATF2	cyclic AMP-dependent transcription factor ATF-2	0.258497	0.258497	0.0063184	0.0230489	2.73078	0.258497
LOC583583	RAB20	ras-related protein Rab-20	LOC115924737	MIB2	E3 ubiquitin-protein ligase MIB2-like	0.258446	0.258446	0.000854861	0.0040444	3.33439	0.258446
LOC100890260	SLF1	SMC5-SMC6 complex localization factor protein 1	LOC755085	LNX	E3 ubiquitin-protein ligase LNX	0.257318	0.257318	0.000340366	0.00178008	3.58247	0.257318
LOC100892870	DRAM1_1	DNA damage-regulated autophagy modulator protein 1	LOC115924440	MIB2_1	E3 ubiquitin-protein ligase MIB2-like	0.257104	0.257104	5.13171e-07	4.4961e-06	5.02132	0.257104
LOC100892048	SPIDR	DNA repair-scaffolding protein	LOC115924440	MIB2_1	E3 ubiquitin-protein ligase MIB2-like	0.256501	0.256501	4.9756e-05	0.00031198	4.05677	0.256501
LOC592985	ALKBH8	alkylated DNA repair protein alkB homolog 8	LOC754090	NLRP12	NACHT, LRR and PYD domains-containing protein 12	0.256068	0.256068	0.00285616	0.0116449	2.98281	0.256068
LOC575953	ERCC6	DNA excision repair protein ERCC-6-like	LOC100892059	TCF20	transcription factor 20	0.254973	0.254973	0.00326735	0.0130842	2.9414	0.254973
LOC583635	LIG1	DNA ligase 1	LOC100892902	NLRP12_3	NACHT, LRR and PYD domains-containing protein 12	0.254569	0.254569	0.000111248	0.000649206	3.86465	0.254569
LOC115922134	RAD50_1	DNA repair protein RAD50-like	LOC115924440	MIB2_1	E3 ubiquitin-protein ligase MIB2-like	0.25387	0.25387	0.00264647	0.0109002	3.00607	0.25387
LOC592528	COPS6	COP9 signalosome subunit 6	LOC105447247	MYCBP2	E3 ubiquitin-protein ligase MYCBP2-like	0.253772	0.253772	1.18253e-06	9.82395e-06	4.85854	0.253772
LOC756927	PRKAG2	5'-AMP-activated protein kinase subunit gamma-2	LOC584347	TRAFD1	TRAF-type zinc finger domain containing 1	0.253171	0.253171	3.5108e-07	3.14849e-06	5.09373	0.253171
LOC100892870	DRAM1_1	DNA damage-regulated autophagy modulator protein 1	LOC576318	RanBP2	E3 SUMO-protein ligase RanBP2	0.252216	0.252216	0	0	8.61016	0.252216
LOC100890260	SLF1	SMC5-SMC6 complex localization factor protein 1	LOC115926494	TRIM33	E3 ubiquitin-protein ligase TRIM33-like	0.252155	0.252155	0.00305118	0.0123317	2.96253	0.252155
LOC100892870	DRAM1_1	DNA damage-regulated autophagy modulator protein 1	LOC100892059	TCF20	transcription factor 20	0.251942	0.251942	1.37746e-07	1.30556e-06	5.26823	0.251942
LOC115922134	RAD50_1	DNA repair protein RAD50-like	LOC105441555	RIGI_3	probable ATP-dependent RNA helicase DDX58	0.251876	0.251876	0.00512648	0.0192811	2.79898	0.251876
LOC105445688	RAD50_2	DNA repair protein RAD50-like	LOC105446137	NLRP5	NACHT, LRR and PYD domains-containing protein 5-like	0.251768	0.251768	4.1247e-11	5.76505e-10	6.59953	0.251768
LOC588374	CHD1L	chromodomain-helicase-DNA-binding protein 1-like	LOC105439868	NLRP12_4	NACHT, LRR and PYD domains-containing protein 12-like	0.251749	0.251749	2.90012e-12	4.48899e-11	6.98248	0.251749
LOC115918372	RABGEF1	rab5 GDP/GTP exchange factor-like	LOC115923425	RIGI_2	probable ATP-dependent RNA helicase DDX58	0.251335	0.251335	0.011248	0.0375331	2.5349	0.251335
LOC756927	PRKAG2	5'-AMP-activated protein kinase subunit gamma-2	LOC105438878	NLRC5_3	protein NLRC5-like	0.25093	0.25093	1.36054e-05	9.48488e-05	4.35013	0.25093
LOC583702	SMG1	SMG1 nonsense mediated mRNA decay associated PI3K related kinase	LOC115923425	RIGI_2	probable ATP-dependent RNA helicase DDX58	0.250342	0.250342	0.0030366	0.0122805	2.96401	0.250342
LOC100890260	SLF1	SMC5-SMC6 complex localization factor protein 1	LOC578285	RIGI_1	probable ATP-dependent RNA helicase DDX58	0.250185	0.250185	0.0140637	0.0452312	2.45563	0.250185
LOC115919071	PRKAB1	5'-AMP-activated protein kinase subunit beta-1-like	LOC105439879	NLRC4	NLR family CARD domain-containing protein 4-like	0.248879	0.248879	0.0090455	0.0312468	2.61033	0.248879
LOC756927	PRKAG2	5'-AMP-activated protein kinase subunit gamma-2	LOC105440083	RNF207	RING finger protein 207-like	0.248707	0.248707	4.58213e-11	6.37699e-10	6.58392	0.248707
LOC581689	RECQL	RecQ like helicase	LOC105442412	NLRP6_2	NACHT, LRR and PYD domains-containing protein 6-like	0.248048	0.248048	0.0100287	0.0340825	2.57484	0.248048
LOC115922134	RAD50_1	DNA repair protein RAD50-like	LOC115926494	TRIM33	E3 ubiquitin-protein ligase TRIM33-like	0.247675	0.247675	1.87026e-05	0.000127162	4.27984	0.247675
LOC100892776	DRAM1_2	DNA damage-regulated autophagy modulator protein 1	LOC577426	ATF2	cyclic AMP-dependent transcription factor ATF-2	0.247209	0.247209	1.15999e-09	1.40488e-08	6.08568	0.247209
LOC100892870	DRAM1_1	DNA damage-regulated autophagy modulator protein 1	LOC105437801	SELP	P-selectin	0.246652	0.246652	1.90379e-10	2.49806e-09	6.36891	0.246652
LOC583583	RAB20	ras-related protein Rab-20	LOC100892505	TRIM45	tripartite motif-containing protein 45	0.246628	0.246628	0.00467392	0.0178127	2.82869	0.246628
LOC105440179	ATM	serine-protein kinase ATM-like	LOC105439868	NLRP12_4	NACHT, LRR and PYD domains-containing protein 12-like	0.246173	0.246173	0.0114175	0.0380058	2.52965	0.246173
LOC578057	NBN	nibrin	LOC100889465	COP1	COP1 E3 ubiquitin ligase	0.245973	0.245973	0.00652473	0.0236893	2.72018	0.245973
LOC115922134	RAD50_1	DNA repair protein RAD50-like	LOC115923425	RIGI_2	probable ATP-dependent RNA helicase DDX58	0.245492	0.245492	5.9818e-07	5.19117e-06	4.9918	0.245492
LOC583635	LIG1	DNA ligase 1	LOC105437986	NLRP3_1	NACHT, LRR and PYD domains-containing protein 3-like	0.245024	0.245024	0.00067964	0.00330016	3.39766	0.245024
LOC100892870	DRAM1_1	DNA damage-regulated autophagy modulator protein 1	LOC105439868	NLRP12_4	NACHT, LRR and PYD domains-containing protein 12-like	0.243855	0.243855	0	0	10.8551	0.243855
LOC580974	REV3L	DNA polymerase zeta catalytic subunit	GATAc	GATAc	GATA binding protein 3	0.243741	0.243741	0.00199127	0.00850878	3.09153	0.243741
LOC105446431	RPA2	replication protein A 32 kDa subunit-B-like	LOC100887974	NGFR	tumor necrosis factor receptor superfamily member 16	0.243638	0.243638	0.00494626	0.0186986	2.81051	0.243638
LOC105445688	RAD50_2	DNA repair protein RAD50-like	GATAc	GATAc	GATA binding protein 3	0.243577	0.243577	0.000368833	0.00191287	3.56144	0.243577
LOC100892870	DRAM1_1	DNA damage-regulated autophagy modulator protein 1	LOC105446137	NLRP5	NACHT, LRR and PYD domains-containing protein 5-like	0.242181	0.242181	0	0	12.6687	0.242181
LOC591288	TOP3B	DNA topoisomerase III beta	LOC115918806	UBE3A	ubiquitin-protein ligase E3A-like	0.241655	0.241655	0.0112735	0.0376044	2.53411	0.241655
LOC115922134	RAD50_1	DNA repair protein RAD50-like	LOC100892710	IFIH1	interferon-induced helicase C domain-containing protein 1	0.241209	0.241209	0.00129444	0.00583313	3.21721	0.241209
LOC583635	LIG1	DNA ligase 1	LOC115925870	TRIM45	tripartite motif-containing protein 45-like	0.240812	0.240812	0.00208621	0.00886073	3.07768	0.240812
LOC588374	CHD1L	chromodomain-helicase-DNA-binding protein 1-like	LOC105442412	NLRP6_2	NACHT, LRR and PYD domains-containing protein 6-like	0.240672	0.240672	0.0122576	0.0403337	2.50464	0.240672
LOC592528	COPS6	COP9 signalosome subunit 6	LOC105439868	NLRP12_4	NACHT, LRR and PYD domains-containing protein 12-like	0.240104	0.240104	4.38847e-09	4.99048e-08	5.86884	0.240104
LOC588512	TOP1	DNA topoisomerase I	LOC105439700	NLRC5	protein NLRC5-like	-0.239846	-0.239846	0.0139319	0.0448786	-2.45902	0.239846
LOC592528	COPS6	COP9 signalosome subunit 6	LOC115923425	RIGI_2	probable ATP-dependent RNA helicase DDX58	0.23944	0.23944	1.97844e-05	0.000133911	4.26731	0.23944
LOC100890260	SLF1	SMC5-SMC6 complex localization factor protein 1	LOC105438431	NLRC5_2	protein NLRC5-like	0.238433	0.238433	0.00655664	0.0237883	2.71856	0.238433
LOC582628	POLB	DNA polymerase beta	LOC105442412	NLRP6_2	NACHT, LRR and PYD domains-containing protein 6-like	0.238333	0.238333	0.00854488	0.0297801	2.62975	0.238333
LOC588374	CHD1L	chromodomain-helicase-DNA-binding protein 1-like	LOC105447247	MYCBP2	E3 ubiquitin-protein ligase MYCBP2-like	0.238276	0.238276	2.81657e-07	2.55987e-06	5.13533	0.238276
LOC588374	CHD1L	chromodomain-helicase-DNA-binding protein 1-like	LOC584347	TRAFD1	TRAF-type zinc finger domain containing 1	0.237936	0.237936	0.000397023	0.00204323	3.54205	0.237936
LOC100892870	DRAM1_1	DNA damage-regulated autophagy modulator protein 1	LOC584347	TRAFD1	TRAF-type zinc finger domain containing 1	0.235879	0.235879	8.53377e-10	1.04798e-08	6.13467	0.235879
LOC105445688	RAD50_2	DNA repair protein RAD50-like	LOC576318	RanBP2	E3 SUMO-protein ligase RanBP2	0.235588	0.235588	0.000102835	0.000604466	3.8838	0.235588
LOC100892870	DRAM1_1	DNA damage-regulated autophagy modulator protein 1	LOC105442412	NLRP6_2	NACHT, LRR and PYD domains-containing protein 6-like	0.235098	0.235098	4.6722e-05	0.000294546	4.07145	0.235098
LOC100892048	SPIDR	DNA repair-scaffolding protein	LOC105441987	MID1_2	E3 ubiquitin-protein ligase Midline-1-like	0.234698	0.234698	0.00687588	0.0247682	2.7028	0.234698
LOC583635	LIG1	DNA ligase 1	LOC115922335	NLRP6_3	NACHT, LRR and PYD domains-containing protein 6-like	0.234075	0.234075	3.52678e-07	3.16196e-06	5.09287	0.234075
LOC100890260	SLF1	SMC5-SMC6 complex localization factor protein 1	LOC105438814	NLRP12_2	NACHT, LRR and PYD domains-containing protein 12-like	0.233765	0.233765	0.00457076	0.0174753	2.83582	0.233765
LOC582203	LIG4	DNA ligase 4	LOC105446137	NLRP5	NACHT, LRR and PYD domains-containing protein 5-like	0.233353	0.233353	0.0154658	0.0489453	2.42128	0.233353
LOC756927	PRKAG2	5'-AMP-activated protein kinase subunit gamma-2	LOC105441987	MID1_2	E3 ubiquitin-protein ligase Midline-1-like	0.233041	0.233041	0.00539507	0.0201405	2.78245	0.233041
LOC592079	DCLRE1A	DNA cross-link repair 1A protein-like	LOC105438431	NLRC5_2	protein NLRC5-like	0.231713	0.231713	0.00842822	0.0294369	2.63442	0.231713
LOC588374	CHD1L	chromodomain-helicase-DNA-binding protein 1-like	LOC115926833	TRIM2	tripartite motif-containing protein 2-like	0.230253	0.230253	0.000934836	0.00437783	3.30944	0.230253
LOC583702	SMG1	SMG1 nonsense mediated mRNA decay associated PI3K related kinase	LOC105446137	NLRP5	NACHT, LRR and PYD domains-containing protein 5-like	0.229459	0.229459	1.88221e-05	0.000127911	4.27842	0.229459
LOC583635	LIG1	DNA ligase 1	LOC105447247	MYCBP2	E3 ubiquitin-protein ligase MYCBP2-like	0.229244	0.229244	1.04849e-12	1.68368e-11	7.12399	0.229244
LOC588374	CHD1L	chromodomain-helicase-DNA-binding protein 1-like	LOC105438431	NLRC5_2	protein NLRC5-like	0.229093	0.229093	0.000131651	0.000756243	3.82335	0.229093
LOC100892776	DRAM1_2	DNA damage-regulated autophagy modulator protein 1	LOC105438878	NLRC5_3	protein NLRC5-like	0.228956	0.228956	0.00085361	0.00403908	3.3348	0.228956
LOC588374	CHD1L	chromodomain-helicase-DNA-binding protein 1-like	LOC100892428	MIB2	E3 ubiquitin-protein ligase MIB2	0.228543	0.228543	1.96834e-08	2.07497e-07	5.61476	0.228543
LOC583702	SMG1	SMG1 nonsense mediated mRNA decay associated PI3K related kinase	LOC576318	RanBP2	E3 SUMO-protein ligase RanBP2	0.227827	0.227827	0.00473623	0.0180165	2.82445	0.227827
LOC105446431	RPA2	replication protein A 32 kDa subunit-B-like	LOC576318	RanBP2	E3 SUMO-protein ligase RanBP2	0.227227	0.227227	0.013906	0.0448096	2.45968	0.227227
LOC592528	COPS6	COP9 signalosome subunit 6	LOC105446137	NLRP5	NACHT, LRR and PYD domains-containing protein 5-like	0.227177	0.227177	1.16759e-10	1.56419e-09	6.44349	0.227177
LOC593295	RAD51B	RAD51 paralog B	LOC100892428	MIB2	E3 ubiquitin-protein ligase MIB2	0.225891	0.225891	0.00342636	0.0136329	2.92665	0.225891
LOC756927	PRKAG2	5'-AMP-activated protein kinase subunit gamma-2	LOC115926471	TRIM33	E3 ubiquitin-protein ligase TRIM33-like	0.225707	0.225707	0.00513922	0.0193219	2.79818	0.225707
LOC581689	RECQL	RecQ like helicase	LOC100892710	IFIH1	interferon-induced helicase C domain-containing protein 1	0.223512	0.223512	0.00125501	0.00567681	3.22607	0.223512
LOC100892776	DRAM1_2	DNA damage-regulated autophagy modulator protein 1	LOC115927261	NLRP6_1	NACHT, LRR and PYD domains-containing protein 6-like	0.223027	0.223027	0.00447605	0.017164	2.84251	0.223027
LOC100892048	SPIDR	DNA repair-scaffolding protein	LOC115926494	TRIM33	E3 ubiquitin-protein ligase TRIM33-like	0.221603	0.221603	5.70928e-07	4.96925e-06	5.0008	0.221603
LOC583583	RAB20	ras-related protein Rab-20	LOC100892428	MIB2	E3 ubiquitin-protein ligase MIB2	0.221492	0.221492	1.55287e-05	0.00010715	4.32105	0.221492
LOC756927	PRKAG2	5'-AMP-activated protein kinase subunit gamma-2	LOC100893621	RGLG4	E3 ubiquitin-protein ligase RGLG4	0.221364	0.221364	0	0	11.364	0.221364
LOC756927	PRKAG2	5'-AMP-activated protein kinase subunit gamma-2	LOC115926496	RNF207	RING finger protein 207-like	0.220637	0.220637	2.79418e-08	2.89211e-07	5.55387	0.220637
LOC592079	DCLRE1A	DNA cross-link repair 1A protein-like	LOC115921848	TRIM56	E3 ubiquitin-protein ligase TRIM56-like	0.219891	0.219891	0.00172559	0.00750768	3.1338	0.219891
LOC100892870	DRAM1_1	DNA damage-regulated autophagy modulator protein 1	LOC105437986	NLRP3_1	NACHT, LRR and PYD domains-containing protein 3-like	0.219519	0.219519	0.000491887	0.00247428	3.48514	0.219519
LOC100892048	SPIDR	DNA repair-scaffolding protein	LOC105441963	TRIM45_6	tripartite motif-containing protein 45-like	0.219231	0.219231	0.011295	0.037665	2.53344	0.219231
LOC575953	ERCC6	DNA excision repair protein ERCC-6-like	LOC115918806	UBE3A	ubiquitin-protein ligase E3A-like	0.219135	0.219135	0.00137199	0.00613927	3.20048	0.219135
LOC100892870	DRAM1_1	DNA damage-regulated autophagy modulator protein 1	LOC115921072	NLRC4	NLR family CARD domain-containing protein 4-like	0.217524	0.217524	2.55715e-06	2.01634e-05	4.70352	0.217524
LOC115922134	RAD50_1	DNA repair protein RAD50-like	LOC115921072	NLRC4	NLR family CARD domain-containing protein 4-like	0.215862	0.215862	0.00404442	0.0157288	2.87468	0.215862
LOC583635	LIG1	DNA ligase 1	LOC105440083	RNF207	RING finger protein 207-like	0.214916	0.214916	2.49237e-10	3.2325e-09	6.32746	0.214916
LOC756927	PRKAG2	5'-AMP-activated protein kinase subunit gamma-2	LOC115926833	TRIM2	tripartite motif-containing protein 2-like	0.21447	0.21447	3.36745e-05	0.000218261	4.14708	0.21447
LOC100892776	DRAM1_2	DNA damage-regulated autophagy modulator protein 1	LOC105438879	NLRC5_6	protein NLRC5-like	0.213687	0.213687	0.00244654	0.0101807	3.02988	0.213687
LOC583635	LIG1	DNA ligase 1	LOC755085	LNX	E3 ubiquitin-protein ligase LNX	0.212751	0.212751	4.96504e-10	6.24829e-09	6.22021	0.212751
LOC100892776	DRAM1_2	DNA damage-regulated autophagy modulator protein 1	LOC105438617	TLR3	toll-like receptor 3	0.211857	0.211857	1.39687e-05	9.71854e-05	4.34435	0.211857
LOC583583	RAB20	ras-related protein Rab-20	LOC105446137	NLRP5	NACHT, LRR and PYD domains-containing protein 5-like	0.211298	0.211298	4.8123e-08	4.8369e-07	5.45811	0.211298
LOC100892870	DRAM1_1	DNA damage-regulated autophagy modulator protein 1	LOC593824	MID1_1	E3 ubiquitin-protein ligase Midline-1	0.210809	0.210809	4.37755e-06	3.32271e-05	4.5926	0.210809
LOC100892776	DRAM1_2	DNA damage-regulated autophagy modulator protein 1	LOC105447247	MYCBP2	E3 ubiquitin-protein ligase MYCBP2-like	0.209963	0.209963	2.86474e-07	2.60099e-06	5.13214	0.209963
LOC100892870	DRAM1_1	DNA damage-regulated autophagy modulator protein 1	LOC115926471	TRIM33	E3 ubiquitin-protein ligase TRIM33-like	0.209544	0.209544	0.00119754	0.00544709	3.23946	0.209544
LOC583635	LIG1	DNA ligase 1	LOC576318	RanBP2	E3 SUMO-protein ligase RanBP2	0.208963	0.208963	2.82338e-10	3.64254e-09	6.30818	0.208963
LOC100892776	DRAM1_2	DNA damage-regulated autophagy modulator protein 1	LOC115921072	NLRC4	NLR family CARD domain-containing protein 4-like	0.20753	0.20753	0.00204794	0.00871903	3.08319	0.20753
LOC575953	ERCC6	DNA excision repair protein ERCC-6-like	LOC115926833	TRIM2	tripartite motif-containing protein 2-like	0.207322	0.207322	0.00264516	0.0108955	3.00622	0.207322
LOC585278	GINS2	GINS complex subunit 2	LOC105438814	NLRP12_2	NACHT, LRR and PYD domains-containing protein 12-like	0.207304	0.207304	0.00987472	0.0336433	2.58019	0.207304
LOC583635	LIG1	DNA ligase 1	LOC105439868	NLRP12_4	NACHT, LRR and PYD domains-containing protein 12-like	0.206932	0.206932	2.22045e-16	4.59966e-15	8.26646	0.206932
LOC105445688	RAD50_2	DNA repair protein RAD50-like	LOC577869	MKRN1	probable E3 ubiquitin-protein ligase makorin-1	0.206854	0.206854	0.004227	0.0163378	2.86071	0.206854
LOC100892048	SPIDR	DNA repair-scaffolding protein	LOC115921848	TRIM56	E3 ubiquitin-protein ligase TRIM56-like	0.206633	0.206633	3.14745e-08	3.23737e-07	5.53303	0.206633
LOC592528	COPS6	COP9 signalosome subunit 6	LOC105437801	SELP	P-selectin	0.206347	0.206347	0.00363096	0.0143329	2.90856	0.206347
LOC100892048	SPIDR	DNA repair-scaffolding protein	LOC115926833	TRIM2	tripartite motif-containing protein 2-like	0.206269	0.206269	7.07013e-05	0.000429922	3.97391	0.206269
LOC592985	ALKBH8	alkylated DNA repair protein alkB homolog 8	LOC100892902	NLRP12_3	NACHT, LRR and PYD domains-containing protein 12	0.206239	0.206239	0.0149154	0.0474958	2.43443	0.206239
LOC756927	PRKAG2	5'-AMP-activated protein kinase subunit gamma-2	LOC115921072	NLRC4	NLR family CARD domain-containing protein 4-like	0.206229	0.206229	0.000229503	0.00124932	3.68411	0.206229
LOC100892048	SPIDR	DNA repair-scaffolding protein	LOC105447247	MYCBP2	E3 ubiquitin-protein ligase MYCBP2-like	0.206004	0.206004	5.5266e-09	6.21411e-08	5.83049	0.206004
LOC583635	LIG1	DNA ligase 1	LOC115924215	NLRP3_3	NACHT, LRR and PYD domains-containing protein 3-like	0.20568	0.20568	0.00842508	0.0294276	2.63454	0.20568
LOC105445688	RAD50_2	DNA repair protein RAD50-like	LOC586014	ELF3	ETS-related transcription factor Elf-3	0.205045	0.205045	0	0	8.65107	0.205045
LOC588374	CHD1L	chromodomain-helicase-DNA-binding protein 1-like	LOC105438814	NLRP12_2	NACHT, LRR and PYD domains-containing protein 12-like	0.204625	0.204625	0.000421424	0.00215512	3.52629	0.204625
LOC115922134	RAD50_1	DNA repair protein RAD50-like	LOC105447247	MYCBP2	E3 ubiquitin-protein ligase MYCBP2-like	0.20443	0.20443	1.49912e-05	0.000103731	4.32882	0.20443
LOC115922134	RAD50_1	DNA repair protein RAD50-like	LOC590689	TRIM59	tripartite motif-containing protein 59-like	0.203911	0.203911	0.0090688	0.031315	2.60945	0.203911
LOC578057	NBN	nibrin	LOC586014	ELF3	ETS-related transcription factor Elf-3	0.203811	0.203811	1.55431e-15	3.07276e-14	7.97204	0.203811
LOC583583	RAB20	ras-related protein Rab-20	LOC105436918	TRIM45_3	tripartite motif-containing protein 45-like	0.203788	0.203788	0.0110023	0.0368432	2.54263	0.203788
LOC105445688	RAD50_2	DNA repair protein RAD50-like	LOC100887974	NGFR	tumor necrosis factor receptor superfamily member 16	0.203494	0.203494	0.000336817	0.00176344	3.5852	0.203494
LOC588374	CHD1L	chromodomain-helicase-DNA-binding protein 1-like	LOC576318	RanBP2	E3 SUMO-protein ligase RanBP2	0.202869	0.202869	3.58532e-05	0.000231173	4.1327	0.202869
LOC583583	RAB20	ras-related protein Rab-20	LOC115923425	RIGI_2	probable ATP-dependent RNA helicase DDX58	0.201442	0.201442	0.00139039	0.00621169	3.19664	0.201442
LOC100892048	SPIDR	DNA repair-scaffolding protein	LOC590689	TRIM59	tripartite motif-containing protein 59-like	0.200386	0.200386	0.000161579	0.000910247	3.77256	0.200386
LOC578035	FUN30_1	ATP-dependent helicase FUN30	LOC105438617	TLR3	toll-like receptor 3	0.1999	0.1999	0.014128	0.0454037	2.45399	0.1999
LOC100892048	SPIDR	DNA repair-scaffolding protein	LOC115926496	RNF207	RING finger protein 207-like	0.199886	0.199886	2.1747e-07	2.00686e-06	5.18375	0.199886
LOC581218	XPC	DNA repair protein complementing XP-C cells homolog	LOC115922335	NLRP6_3	NACHT, LRR and PYD domains-containing protein 6-like	0.199867	0.199867	0.00261516	0.010788	3.00969	0.199867
LOC578057	NBN	nibrin	LOC105437801	SELP	P-selectin	0.199595	0.199595	0.0147127	0.0469606	2.43938	0.199595
LOC578035	FUN30_1	ATP-dependent helicase FUN30	LOC115926496	RNF207	RING finger protein 207-like	0.19893	0.19893	0.0151403	0.0480895	2.429	0.19893
LOC583702	SMG1	SMG1 nonsense mediated mRNA decay associated PI3K related kinase	LOC100887974	NGFR	tumor necrosis factor receptor superfamily member 16	0.198098	0.198098	0.0140746	0.0452601	2.45535	0.198098
LOC580974	REV3L	DNA polymerase zeta catalytic subunit	LOC576318	RanBP2	E3 SUMO-protein ligase RanBP2	0.197944	0.197944	0.00742974	0.0264536	2.67694	0.197944
LOC115922134	RAD50_1	DNA repair protein RAD50-like	LOC577426	ATF2	cyclic AMP-dependent transcription factor ATF-2	0.197915	0.197915	2.18451e-05	0.000146694	4.24515	0.197915
LOC100890260	SLF1	SMC5-SMC6 complex localization factor protein 1	LOC105447247	MYCBP2	E3 ubiquitin-protein ligase MYCBP2-like	0.197693	0.197693	0.00425419	0.0164284	2.85867	0.197693
LOC581689	RECQL	RecQ like helicase	LOC115926833	TRIM2	tripartite motif-containing protein 2-like	0.197657	0.197657	0.00475534	0.0180789	2.82316	0.197657
LOC583635	LIG1	DNA ligase 1	LOC105446137	NLRP5	NACHT, LRR and PYD domains-containing protein 5-like	0.197503	0.197503	0	0	9.49615	0.197503
LOC756927	PRKAG2	5'-AMP-activated protein kinase subunit gamma-2	LOC105445175	TRIM45_7	tripartite motif-containing protein 45-like	0.197152	0.197152	0.003698	0.0145606	2.90284	0.197152
LOC105438132	BRCA1	uncharacterized but also known as brca1	LOC105438617	TLR3	toll-like receptor 3	-0.196143	-0.196143	0.00373045	0.0146707	-2.9001	0.196143
LOC100892048	SPIDR	DNA repair-scaffolding protein	LOC105438879	NLRC5_6	protein NLRC5-like	0.196074	0.196074	0.00272784	0.0111905	2.99685	0.196074
LOC583702	SMG1	SMG1 nonsense mediated mRNA decay associated PI3K related kinase	LOC105447247	MYCBP2	E3 ubiquitin-protein ligase MYCBP2-like	0.195968	0.195968	0.0103712	0.0350606	2.5632	0.195968
LOC583583	RAB20	ras-related protein Rab-20	LOC755085	LNX	E3 ubiquitin-protein ligase LNX	0.195634	0.195634	0.00101803	0.00472024	3.2855	0.195634
LOC588374	CHD1L	chromodomain-helicase-DNA-binding protein 1-like	LOC105438260	TRIM68	E3 ubiquitin-protein ligase TRIM68-like	0.19492	0.19492	0.00713705	0.025566	2.69038	0.19492
LOC105445688	RAD50_2	DNA repair protein RAD50-like	LOC115926494	TRIM33	E3 ubiquitin-protein ligase TRIM33-like	0.19419	0.19419	0.0130013	0.042369	2.48373	0.19419
LOC756927	PRKAG2	5'-AMP-activated protein kinase subunit gamma-2	LOC105438814	NLRP12_2	NACHT, LRR and PYD domains-containing protein 12-like	0.193074	0.193074	7.61814e-06	5.55086e-05	4.47564	0.193074
LOC100890260	SLF1	SMC5-SMC6 complex localization factor protein 1	LOC105439879	NLRC4	NLR family CARD domain-containing protein 4-like	0.192983	0.192983	0.00206345	0.00877662	3.08095	0.192983
LOC115922134	RAD50_1	DNA repair protein RAD50-like	LOC105439868	NLRP12_4	NACHT, LRR and PYD domains-containing protein 12-like	0.192976	0.192976	1.83031e-07	1.70643e-06	5.21579	0.192976
LOC756927	PRKAG2	5'-AMP-activated protein kinase subunit gamma-2	LOC105441555	RIGI_3	probable ATP-dependent RNA helicase DDX58	0.19071	0.19071	0.00448145	0.0171818	2.84212	0.19071
LOC115922134	RAD50_1	DNA repair protein RAD50-like	LOC105438878	NLRC5_3	protein NLRC5-like	0.190071	0.190071	0.00994596	0.0338459	2.5777	0.190071
LOC756927	PRKAG2	5'-AMP-activated protein kinase subunit gamma-2	LOC100892710	IFIH1	interferon-induced helicase C domain-containing protein 1	0.189834	0.189834	0.000454891	0.00230743	3.506	0.189834
LOC756927	PRKAG2	5'-AMP-activated protein kinase subunit gamma-2	LOC577869	MKRN1	probable E3 ubiquitin-protein ligase makorin-1	0.189591	0.189591	3.44912e-06	2.66318e-05	4.64208	0.189591
LOC100892048	SPIDR	DNA repair-scaffolding protein	LOC100892428	MIB2	E3 ubiquitin-protein ligase MIB2	0.189498	0.189498	3.88668e-09	4.44566e-08	5.88895	0.189498
LOC756927	PRKAG2	5'-AMP-activated protein kinase subunit gamma-2	LOC577426	ATF2	cyclic AMP-dependent transcription factor ATF-2	0.189051	0.189051	2.16807e-08	2.27384e-07	5.59803	0.189051
LOC115920676	Unchar.	uncharacterized	LOC105438878	NLRC5_3	protein NLRC5-like	0.188339	0.188339	0.0083532	0.029215	2.63745	0.188339
LOC756927	PRKAG2	5'-AMP-activated protein kinase subunit gamma-2	LOC100893003	TRIM8	E3 ubiquitin-protein ligase TRIM8-like	0.188087	0.188087	5.47737e-09	6.16165e-08	5.83198	0.188087
LOC583635	LIG1	DNA ligase 1	LOC100893621	RGLG4	E3 ubiquitin-protein ligase RGLG4	0.18808	0.18808	0	0	11.0919	0.18808
LOC115922134	RAD50_1	DNA repair protein RAD50-like	LOC100893003	TRIM8	E3 ubiquitin-protein ligase TRIM8-like	0.187317	0.187317	2.60304e-05	0.000172335	4.20567	0.187317
LOC756927	PRKAG2	5'-AMP-activated protein kinase subunit gamma-2	LOC115927261	NLRP6_1	NACHT, LRR and PYD domains-containing protein 6-like	0.187139	0.187139	0.00642063	0.0233667	2.72549	0.187139
LOC583635	LIG1	DNA ligase 1	LOC115926833	TRIM2	tripartite motif-containing protein 2-like	0.186867	0.186867	8.77704e-05	0.00052339	3.92213	0.186867
LOC583635	LIG1	DNA ligase 1	LOC105441963	TRIM45_6	tripartite motif-containing protein 45-like	0.186288	0.186288	0.0136468	0.0441139	2.46643	0.186288
LOC756927	PRKAG2	5'-AMP-activated protein kinase subunit gamma-2	LOC105438431	NLRC5_2	protein NLRC5-like	0.185086	0.185086	4.67852e-05	0.000294909	4.07113	0.185086
LOC115922134	RAD50_1	DNA repair protein RAD50-like	LOC115922335	NLRP6_3	NACHT, LRR and PYD domains-containing protein 6-like	0.184912	0.184912	0.00723361	0.0258596	2.68589	0.184912
LOC583635	LIG1	DNA ligase 1	LOC100893003	TRIM8	E3 ubiquitin-protein ligase TRIM8-like	0.184515	0.184515	2.07681e-09	2.44827e-08	5.99168	0.184515
LOC100892870	DRAM1_1	DNA damage-regulated autophagy modulator protein 1	LOC105438879	NLRC5_6	protein NLRC5-like	0.184328	0.184328	0.000306906	0.00162229	3.6094	0.184328
LOC100892048	SPIDR	DNA repair-scaffolding protein	LOC577426	ATF2	cyclic AMP-dependent transcription factor ATF-2	0.184254	0.184254	8.1676e-08	7.97424e-07	5.36339	0.184254
LOC588374	CHD1L	chromodomain-helicase-DNA-binding protein 1-like	LOC105446137	NLRP5	NACHT, LRR and PYD domains-containing protein 5-like	0.183562	0.183562	5.72928e-09	6.43074e-08	5.82447	0.183562
LOC100892870	DRAM1_1	DNA damage-regulated autophagy modulator protein 1	LOC100887974	NGFR	tumor necrosis factor receptor superfamily member 16	0.183114	0.183114	7.09344e-11	9.69934e-10	6.51867	0.183114
LOC580974	REV3L	DNA polymerase zeta catalytic subunit	LOC105439868	NLRP12_4	NACHT, LRR and PYD domains-containing protein 12-like	0.18294	0.18294	0.000741488	0.00356539	3.37376	0.18294
LOC115918372	RABGEF1	rab5 GDP/GTP exchange factor-like	LOC105439868	NLRP12_4	NACHT, LRR and PYD domains-containing protein 12-like	0.182597	0.182597	0.0137655	0.0444339	2.46333	0.182597
LOC756927	PRKAG2	5'-AMP-activated protein kinase subunit gamma-2	LOC105447634	TRIM45_1	tripartite motif-containing protein 45-like	0.181432	0.181432	2.88497e-05	0.000189417	4.18236	0.181432
LOC756927	PRKAG2	5'-AMP-activated protein kinase subunit gamma-2	LOC754090	NLRP12	NACHT, LRR and PYD domains-containing protein 12	0.180906	0.180906	0.00694205	0.0249703	2.69961	0.180906
LOC588374	CHD1L	chromodomain-helicase-DNA-binding protein 1-like	GATAc	GATAc	GATA binding protein 3	0.180744	0.180744	0.000743267	0.00357291	3.3731	0.180744
LOC588374	CHD1L	chromodomain-helicase-DNA-binding protein 1-like	LOC100889465	COP1	COP1 E3 ubiquitin ligase	0.180356	0.180356	0.00947919	0.0325043	2.59427	0.180356
LOC100892870	DRAM1_1	DNA damage-regulated autophagy modulator protein 1	LOC115922335	NLRP6_3	NACHT, LRR and PYD domains-containing protein 6-like	0.180241	0.180241	1.66083e-05	0.000113989	4.3062	0.180241
LOC583702	SMG1	SMG1 nonsense mediated mRNA decay associated PI3K related kinase	LOC105439879	NLRC4	NLR family CARD domain-containing protein 4-like	0.178426	0.178426	0.0131048	0.0426492	2.48091	0.178426
LOC756927	PRKAG2	5'-AMP-activated protein kinase subunit gamma-2	LOC105445585	HERC3	probable E3 ubiquitin-protein ligase HERC3	0.177778	0.177778	0.00017953	0.00100115	3.74621	0.177778
LOC100892776	DRAM1_2	DNA damage-regulated autophagy modulator protein 1	LOC100893621	RGLG4	E3 ubiquitin-protein ligase RGLG4	0.177657	0.177657	5.32907e-15	1.01647e-13	7.82012	0.177657
LOC100892870	DRAM1_1	DNA damage-regulated autophagy modulator protein 1	LOC115927274	TRIM45_4	tripartite motif-containing protein 45-lik	0.177528	0.177528	8.51535e-05	0.000509202	3.92941	0.177528
LOC100890260	SLF1	SMC5-SMC6 complex localization factor protein 1	LOC576318	RanBP2	E3 SUMO-protein ligase RanBP2	0.175838	0.175838	0.0137137	0.0442939	2.46468	0.175838
LOC115918372	RABGEF1	rab5 GDP/GTP exchange factor-like	LOC105446137	NLRP5	NACHT, LRR and PYD domains-containing protein 5-like	0.175724	0.175724	0.00755652	0.0268359	2.67127	0.175724
LOC115922134	RAD50_1	DNA repair protein RAD50-like	LOC105446137	NLRP5	NACHT, LRR and PYD domains-containing protein 5-like	0.175368	0.175368	4.3573e-08	4.40317e-07	5.47572	0.175368
LOC588374	CHD1L	chromodomain-helicase-DNA-binding protein 1-like	LOC115926494	TRIM33	E3 ubiquitin-protein ligase TRIM33-like	0.17494	0.17494	0.00332198	0.0132731	2.93626	0.17494
LOC100892870	DRAM1_1	DNA damage-regulated autophagy modulator protein 1	LOC105439879	NLRC4	NLR family CARD domain-containing protein 4-like	0.173752	0.173752	1.57436e-10	2.08263e-09	6.39799	0.173752
LOC115919071	PRKAB1	5'-AMP-activated protein kinase subunit beta-1-like	LOC100893621	RGLG4	E3 ubiquitin-protein ligase RGLG4	0.173377	0.173377	0.00265528	0.0109317	3.00506	0.173377
LOC100892048	SPIDR	DNA repair-scaffolding protein	LOC105436918	TRIM45_3	tripartite motif-containing protein 45-like	0.173309	0.173309	0.000587506	0.00289904	3.43732	0.173309
LOC100892048	SPIDR	DNA repair-scaffolding protein	LOC115928899	TRIM33	E3 ubiquitin-protein ligase TRIM33-like	0.173151	0.173151	0.000329216	0.00172765	3.59115	0.173151
LOC592528	COPS6	COP9 signalosome subunit 6	LOC105438617	TLR3	toll-like receptor 3	0.173141	0.173141	0.00515714	0.0193794	2.79705	0.173141
LOC582628	POLB	DNA polymerase beta	LOC105438814	NLRP12_2	NACHT, LRR and PYD domains-containing protein 12-like	0.173041	0.173041	0.00495154	0.0187156	2.81017	0.173041
LOC100892870	DRAM1_1	DNA damage-regulated autophagy modulator protein 1	LOC105447247	MYCBP2	E3 ubiquitin-protein ligase MYCBP2-like	0.172948	0.172948	2.43979e-09	2.85399e-08	5.96544	0.172948
LOC588374	CHD1L	chromodomain-helicase-DNA-binding protein 1-like	LOC105440083	RNF207	RING finger protein 207-like	0.172503	0.172503	0.000497257	0.00249837	3.48223	0.172503
LOC581218	XPC	DNA repair protein complementing XP-C cells homolog	LOC583350	MIB2_4	E3 ubiquitin-protein ligase MIB2	0.170096	0.170096	0.00629191	0.0229668	2.73217	0.170096
LOC100892048	SPIDR	DNA repair-scaffolding protein	LOC755085	LNX	E3 ubiquitin-protein ligase LNX	0.169521	0.169521	9.69513e-06	6.93703e-05	4.42386	0.169521
LOC588374	CHD1L	chromodomain-helicase-DNA-binding protein 1-like	LOC755085	LNX	E3 ubiquitin-protein ligase LNX	0.169415	0.169415	0.000524982	0.00262236	3.46767	0.169415
LOC100892048	SPIDR	DNA repair-scaffolding protein	LOC100891096	MIB2_5	E3 ubiquitin-protein ligase MIB2	0.169145	0.169145	1.30019e-07	1.23641e-06	5.27882	0.169145
LOC100892776	DRAM1_2	DNA damage-regulated autophagy modulator protein 1	GATAc	GATAc	GATA binding protein 3	0.169141	0.169141	0.000481767	0.00242872	3.49069	0.169141
LOC588374	CHD1L	chromodomain-helicase-DNA-binding protein 1-like	LOC115923425	RIGI_2	probable ATP-dependent RNA helicase DDX58	0.168384	0.168384	0.00111916	0.00513182	3.25872	0.168384
LOC582628	POLB	DNA polymerase beta	LOC100892710	IFIH1	interferon-induced helicase C domain-containing protein 1	0.168012	0.168012	0.00716093	0.0256388	2.68927	0.168012
LOC583635	LIG1	DNA ligase 1	LOC577426	ATF2	cyclic AMP-dependent transcription factor ATF-2	0.167998	0.167998	1.33896e-07	1.27116e-06	5.27343	0.167998
LOC583635	LIG1	DNA ligase 1	LOC105445175	TRIM45_7	tripartite motif-containing protein 45-like	0.167798	0.167798	0.00935704	0.0321508	2.59873	0.167798
LOC592528	COPS6	COP9 signalosome subunit 6	LOC100892428	MIB2	E3 ubiquitin-protein ligase MIB2	0.166816	0.166816	0.000341533	0.00178552	3.58157	0.166816
LOC756927	PRKAG2	5'-AMP-activated protein kinase subunit gamma-2	LOC100891873	MRC2	C-type mannose receptor 2	0.166694	0.166694	0.000187005	0.0010387	3.73595	0.166694
LOC592528	COPS6	COP9 signalosome subunit 6	LOC755085	LNX	E3 ubiquitin-protein ligase LNX	0.165938	0.165938	0.00309025	0.0124687	2.95862	0.165938
LOC100892870	DRAM1_1	DNA damage-regulated autophagy modulator protein 1	LOC105436918	TRIM45_3	tripartite motif-containing protein 45-like	0.165775	0.165775	4.45921e-05	0.000282254	4.0823	0.165775
LOC100892048	SPIDR	DNA repair-scaffolding protein	LOC100893621	RGLG4	E3 ubiquitin-protein ligase RGLG4	0.163437	0.163437	2.22045e-16	4.59966e-15	8.28625	0.163437
LOC115920676	Unchar.	uncharacterized	LOC584347	TRAFD1	TRAF-type zinc finger domain containing 1	0.16256	0.16256	0.0101276	0.034366	2.57144	0.16256
LOC583635	LIG1	DNA ligase 1	LOC105437801	SELP	P-selectin	0.161394	0.161394	0.000209256	0.00114956	3.70757	0.161394
LOC100892048	SPIDR	DNA repair-scaffolding protein	LOC593824	MID1_1	E3 ubiquitin-protein ligase Midline-1	0.161318	0.161318	0.00748827	0.0266304	2.67431	0.161318
LOC100892048	SPIDR	DNA repair-scaffolding protein	LOC105446542	TRIM45	tripartite motif-containing protein 45-like	0.16128	0.16128	0.00639478	0.0232868	2.72682	0.16128
LOC100892048	SPIDR	DNA repair-scaffolding protein	LOC105439868	NLRP12_4	NACHT, LRR and PYD domains-containing protein 12-like	0.161231	0.161231	1.95088e-08	2.05747e-07	5.6163	0.161231
LOC115920676	Unchar.	uncharacterized	GATAc	GATAc	GATA binding protein 3	0.161004	0.161004	0.00319456	0.0128318	2.94837	0.161004
LOC581689	RECQL	RecQ like helicase	LOC105439879	NLRC4	NLR family CARD domain-containing protein 4-like	0.159842	0.159842	0.000500922	0.0025148	3.48026	0.159842
LOC592985	ALKBH8	alkylated DNA repair protein alkB homolog 8	LOC591350	TRIM23	tripartite motif containing 23	0.159049	0.159049	0.00625621	0.0228555	2.73404	0.159049
LOC100892870	DRAM1_1	DNA damage-regulated autophagy modulator protein 1	GATAc	GATAc	GATA binding protein 3	0.158721	0.158721	3.29792e-06	2.55464e-05	4.65134	0.158721
LOC100892048	SPIDR	DNA repair-scaffolding protein	LOC100893003	TRIM8	E3 ubiquitin-protein ligase TRIM8-like	0.158527	0.158527	2.15851e-06	1.72218e-05	4.73799	0.158527
LOC582001	TOP2A	DNA topoisomerase 2-alpha	LOC755293	SCARA5	scavenger receptor class A member 5	-0.158213	-0.158213	0.0124383	0.0408314	-2.49946	0.158213
LOC115922134	RAD50_1	DNA repair protein RAD50-like	LOC105439879	NLRC4	NLR family CARD domain-containing protein 4-like	0.157909	0.157909	0.00035241	0.00183642	3.57337	0.157909
LOC578057	NBN	nibrin	LOC105439868	NLRP12_4	NACHT, LRR and PYD domains-containing protein 12-like	0.157243	0.157243	0.000870433	0.00410967	3.32937	0.157243
LOC581689	RECQL	RecQ like helicase	LOC100893003	TRIM8	E3 ubiquitin-protein ligase TRIM8-like	0.156591	0.156591	0.000427582	0.00218324	3.52245	0.156591
LOC588374	CHD1L	chromodomain-helicase-DNA-binding protein 1-like	LOC100891096	MIB2_5	E3 ubiquitin-protein ligase MIB2	0.155758	0.155758	0.000259581	0.0013956	3.65262	0.155758
LOC100892048	SPIDR	DNA repair-scaffolding protein	LOC100889465	COP1	COP1 E3 ubiquitin ligase	0.154683	0.154683	0.00622634	0.0227626	2.73562	0.154683
LOC100892776	DRAM1_2	DNA damage-regulated autophagy modulator protein 1	LOC105436918	TRIM45_3	tripartite motif-containing protein 45-like	0.153752	0.153752	0.00897126	0.0310297	2.61315	0.153752
LOC115920676	Unchar.	uncharacterized	LOC105439868	NLRP12_4	NACHT, LRR and PYD domains-containing protein 12-like	0.153723	0.153723	2.99444e-05	0.000195996	4.17389	0.153723
LOC756927	PRKAG2	5'-AMP-activated protein kinase subunit gamma-2	LOC105446542	TRIM45	tripartite motif-containing protein 45-like	0.153675	0.153675	0.00610442	0.0223816	2.74212	0.153675
LOC100892776	DRAM1_2	DNA damage-regulated autophagy modulator protein 1	LOC100893003	TRIM8	E3 ubiquitin-protein ligase TRIM8-like	0.153387	0.153387	0.000129903	0.000747118	3.82664	0.153387
LOC115920676	Unchar.	uncharacterized	LOC105446137	NLRP5	NACHT, LRR and PYD domains-containing protein 5-like	0.153381	0.153381	9.4572e-07	7.97141e-06	4.90261	0.153381
LOC578057	NBN	nibrin	LOC576318	RanBP2	E3 SUMO-protein ligase RanBP2	0.153128	0.153128	0.0131364	0.0427354	2.48005	0.153128
LOC583635	LIG1	DNA ligase 1	LOC583350	MIB2_4	E3 ubiquitin-protein ligase MIB2	0.151582	0.151582	0.000219607	0.0012007	3.69532	0.151582
LOC100892048	SPIDR	DNA repair-scaffolding protein	LOC105438260	TRIM68	E3 ubiquitin-protein ligase TRIM68-like	0.150807	0.150807	0.00310663	0.0125261	2.95699	0.150807
LOC115924834	DDB2	DNA damage-binding protein 2-like	LOC105446137	NLRP5	NACHT, LRR and PYD domains-containing protein 5-like	0.150387	0.150387	0.0158472	0.0499398	2.41242	0.150387
LOC100892870	DRAM1_1	DNA damage-regulated autophagy modulator protein 1	LOC115924737	MIB2	E3 ubiquitin-protein ligase MIB2-like	0.150278	0.150278	6.31581e-05	0.000387896	4.00069	0.150278
LOC100892870	DRAM1_1	DNA damage-regulated autophagy modulator protein 1	LOC577426	ATF2	cyclic AMP-dependent transcription factor ATF-2	0.150233	0.150233	2.47624e-07	2.2677e-06	5.15949	0.150233
LOC583583	RAB20	ras-related protein Rab-20	LOC100891096	MIB2_5	E3 ubiquitin-protein ligase MIB2	0.150054	0.150054	0.00367728	0.0144905	2.9046	0.150054
LOC756927	PRKAG2	5'-AMP-activated protein kinase subunit gamma-2	LOC105445220	TRIM33	E3 ubiquitin-protein ligase TRIM33-like	0.149993	0.149993	0.0125987	0.0412704	2.49492	0.149993
LOC100892048	SPIDR	DNA repair-scaffolding protein	LOC105446137	NLRP5	NACHT, LRR and PYD domains-containing protein 5-like	0.14996	0.14996	8.2642e-10	1.01639e-08	6.13977	0.14996
LOC588374	CHD1L	chromodomain-helicase-DNA-binding protein 1-like	LOC115926496	RNF207	RING finger protein 207-like	0.148408	0.148408	0.00593957	0.0218646	2.7511	0.148408
LOC115920676	Unchar.	uncharacterized	LOC755085	LNX	E3 ubiquitin-protein ligase LNX	0.148051	0.148051	0.00281518	0.0114997	2.98723	0.148051
LOC763808	POLE4	DNA polymerase epsilon subunit 4	LOC100891096	MIB2_5	E3 ubiquitin-protein ligase MIB2	-0.147695	-0.147695	0.014621	0.0467189	-2.44163	0.147695
LOC592528	COPS6	COP9 signalosome subunit 6	LOC115926496	RNF207	RING finger protein 207-like	0.147518	0.147518	0.0153163	0.0485517	2.42481	0.147518
LOC756927	PRKAG2	5'-AMP-activated protein kinase subunit gamma-2	LOC578285	RIGI_1	probable ATP-dependent RNA helicase DDX58	0.145481	0.145481	0.0053252	0.0199164	2.78667	0.145481
LOC105445688	RAD50_2	DNA repair protein RAD50-like	LOC105439879	NLRC4	NLR family CARD domain-containing protein 4-like	0.144962	0.144962	0.00868927	0.030204	2.62404	0.144962
LOC593295	RAD51B	RAD51 paralog B	LOC100893621	RGLG4	E3 ubiquitin-protein ligase RGLG4	0.144258	0.144258	0.00150917	0.00667546	3.17291	0.144258
LOC756927	PRKAG2	5'-AMP-activated protein kinase subunit gamma-2	LOC100891096	MIB2_5	E3 ubiquitin-protein ligase MIB2	0.143414	0.143414	4.18469e-06	3.18675e-05	4.60199	0.143414
LOC100892048	SPIDR	DNA repair-scaffolding protein	LOC105438431	NLRC5_2	protein NLRC5-like	0.14273	0.14273	0.000893186	0.00420468	3.32218	0.14273
LOC100892870	DRAM1_1	DNA damage-regulated autophagy modulator protein 1	LOC100893621	RGLG4	E3 ubiquitin-protein ligase RGLG4	0.142592	0.142592	0	0	8.62366	0.142592
LOC583635	LIG1	DNA ligase 1	LOC100889465	COP1	COP1 E3 ubiquitin ligase	0.142499	0.142499	0.00294887	0.0119723	2.97302	0.142499
LOC100892870	DRAM1_1	DNA damage-regulated autophagy modulator protein 1	LOC100893003	TRIM8	E3 ubiquitin-protein ligase TRIM8-like	0.142077	0.142077	1.82061e-07	1.69788e-06	5.21678	0.142077
LOC592985	ALKBH8	alkylated DNA repair protein alkB homolog 8	LOC105439868	NLRP12_4	NACHT, LRR and PYD domains-containing protein 12-like	0.14184	0.14184	8.44462e-05	0.000505358	3.93142	0.14184
LOC100892048	SPIDR	DNA repair-scaffolding protein	LOC578285	RIGI_1	probable ATP-dependent RNA helicase DDX58	0.141215	0.141215	0.00362869	0.0143252	2.90876	0.141215
LOC756927	PRKAG2	5'-AMP-activated protein kinase subunit gamma-2	LOC115923425	RIGI_2	probable ATP-dependent RNA helicase DDX58	0.140282	0.140282	0.000226146	0.00123283	3.68786	0.140282
LOC583635	LIG1	DNA ligase 1	LOC105438878	NLRC5_3	protein NLRC5-like	0.140139	0.140139	0.0119569	0.039504	2.51341	0.140139
LOC100890260	SLF1	SMC5-SMC6 complex localization factor protein 1	LOC105439868	NLRP12_4	NACHT, LRR and PYD domains-containing protein 12-like	0.139728	0.139728	0.00770981	0.027298	2.66452	0.139728
LOC115922134	RAD50_1	DNA repair protein RAD50-like	LOC755085	LNX	E3 ubiquitin-protein ligase LNX	0.139534	0.139534	0.00513058	0.0192941	2.79872	0.139534
LOC100892870	DRAM1_1	DNA damage-regulated autophagy modulator protein 1	LOC754090	NLRP12	NACHT, LRR and PYD domains-containing protein 12	0.139489	0.139489	0.0143417	0.045976	2.44859	0.139489
LOC100892870	DRAM1_1	DNA damage-regulated autophagy modulator protein 1	LOC105438814	NLRP12_2	NACHT, LRR and PYD domains-containing protein 12-like	0.139404	0.139404	0.000121938	0.000705552	3.8422	0.139404
LOC763808	POLE4	DNA polymerase epsilon subunit 4	LOC105439868	NLRP12_4	NACHT, LRR and PYD domains-containing protein 12-like	-0.139156	-0.139156	0.005769	0.0213266	-2.76063	0.139156
LOC100892048	SPIDR	DNA repair-scaffolding protein	LOC584347	TRAFD1	TRAF-type zinc finger domain containing 1	0.137471	0.137471	0.00612738	0.0224532	2.74089	0.137471
LOC583635	LIG1	DNA ligase 1	LOC584347	TRAFD1	TRAF-type zinc finger domain containing 1	0.137162	0.137162	0.00355455	0.0140722	2.9152	0.137162
LOC115922134	RAD50_1	DNA repair protein RAD50-like	LOC105447634	TRIM45_1	tripartite motif-containing protein 45-like	0.136665	0.136665	0.0122444	0.0402975	2.50502	0.136665
LOC100892870	DRAM1_1	DNA damage-regulated autophagy modulator protein 1	LOC105438878	NLRC5_3	protein NLRC5-like	0.135742	0.135742	0.00856807	0.0298487	2.62882	0.135742
LOC580974	REV3L	DNA polymerase zeta catalytic subunit	LOC586014	ELF3	ETS-related transcription factor Elf-3	0.13542	0.13542	2.37621e-06	1.88327e-05	4.71847	0.13542
LOC115920676	Unchar.	uncharacterized	LOC583350	MIB2_4	E3 ubiquitin-protein ligase MIB2	0.134754	0.134754	0.0146989	0.0469244	2.43971	0.134754
LOC115923663	FUN30_2	ATP-dependent helicase FUN30-like	LOC100891096	MIB2_5	E3 ubiquitin-protein ligase MIB2	0.134718	0.134718	0.00279454	0.0114266	2.98948	0.134718
LOC581218	XPC	DNA repair protein complementing XP-C cells homolog	LOC105440083	RNF207	RING finger protein 207-like	0.134666	0.134666	0.00943075	0.032364	2.59603	0.134666
LOC100892776	DRAM1_2	DNA damage-regulated autophagy modulator protein 1	LOC577869	MKRN1	probable E3 ubiquitin-protein ligase makorin-1	0.132239	0.132239	0.00973938	0.0332562	2.58495	0.132239
LOC105446431	RPA2	replication protein A 32 kDa subunit-B-like	LOC586014	ELF3	ETS-related transcription factor Elf-3	0.131763	0.131763	0.00106057	0.00489391	3.27395	0.131763
LOC756927	PRKAG2	5'-AMP-activated protein kinase subunit gamma-2	LOC105436918	TRIM45_3	tripartite motif-containing protein 45-like	0.131739	0.131739	0.00826855	0.0289639	2.6409	0.131739
LOC756927	PRKAG2	5'-AMP-activated protein kinase subunit gamma-2	LOC100887974	NGFR	tumor necrosis factor receptor superfamily member 16	0.131695	0.131695	0.000200421	0.00110572	3.71849	0.131695
LOC592079	DCLRE1A	DNA cross-link repair 1A protein-like	LOC105446137	NLRP5	NACHT, LRR and PYD domains-containing protein 5-like	0.13137	0.13137	0.0058903	0.0217094	2.75383	0.13137
LOC100892048	SPIDR	DNA repair-scaffolding protein	LOC105439879	NLRC4	NLR family CARD domain-containing protein 4-like	0.130991	0.130991	7.94842e-05	0.000478279	3.94595	0.130991
LOC583635	LIG1	DNA ligase 1	LOC105439879	NLRC4	NLR family CARD domain-containing protein 4-like	0.130503	0.130503	1.76442e-05	0.000120522	4.29279	0.130503
LOC100892048	SPIDR	DNA repair-scaffolding protein	LOC105445585	HERC3	probable E3 ubiquitin-protein ligase HERC3	0.130308	0.130308	0.0104059	0.0351592	2.56204	0.130308
LOC100892870	DRAM1_1	DNA damage-regulated autophagy modulator protein 1	LOC105438260	TRIM68	E3 ubiquitin-protein ligase TRIM68-like	0.128441	0.128441	0.00565039	0.0209517	2.76741	0.128441
LOC115922134	RAD50_1	DNA repair protein RAD50-like	LOC115926496	RNF207	RING finger protein 207-like	0.128212	0.128212	0.0106112	0.0357394	2.55525	0.128212
LOC583635	LIG1	DNA ligase 1	LOC100891567	ATG10	ubiquitin-like-conjugating enzyme ATG10	0.126477	0.126477	0.00669784	0.0242226	2.71151	0.126477
LOC581689	RECQL	RecQ like helicase	LOC105446137	NLRP5	NACHT, LRR and PYD domains-containing protein 5-like	0.126281	0.126281	6.66023e-05	0.000407156	3.98811	0.126281
LOC756927	PRKAG2	5'-AMP-activated protein kinase subunit gamma-2	LOC100892505	TRIM45	tripartite motif-containing protein 45	0.125687	0.125687	0.0149678	0.047634	2.43316	0.125687
LOC100890260	SLF1	SMC5-SMC6 complex localization factor protein 1	LOC586014	ELF3	ETS-related transcription factor Elf-3	0.123982	0.123982	1.37414e-05	9.57219e-05	4.34795	0.123982
LOC100892870	DRAM1_1	DNA damage-regulated autophagy modulator protein 1	LOC583034	UBR3	ubiquitin protein ligase E3 component n-recognin 3	0.12374	0.12374	0.00306268	0.0123721	2.96138	0.12374
LOC583635	LIG1	DNA ligase 1	LOC115926494	TRIM33	E3 ubiquitin-protein ligase TRIM33-like	0.122677	0.122677	0.00293159	0.0119116	2.97482	0.122677
LOC583635	LIG1	DNA ligase 1	LOC100892428	MIB2	E3 ubiquitin-protein ligase MIB2	0.122185	0.122185	2.93796e-05	0.000192608	4.17822	0.122185
LOC588512	TOP1	DNA topoisomerase I	LOC100891096	MIB2_5	E3 ubiquitin-protein ligase MIB2	-0.121243	-0.121243	0.0112882	0.0376462	-2.53365	0.121243
LOC115922134	RAD50_1	DNA repair protein RAD50-like	LOC100892428	MIB2	E3 ubiquitin-protein ligase MIB2	0.120653	0.120653	0.00289244	0.0117733	2.97894	0.120653
LOC583635	LIG1	DNA ligase 1	LOC100892505	TRIM45	tripartite motif-containing protein 45	0.116473	0.116473	0.0121437	0.0400202	2.50794	0.116473
LOC100892870	DRAM1_1	DNA damage-regulated autophagy modulator protein 1	LOC100889465	COP1	COP1 E3 ubiquitin ligase	0.116228	0.116228	0.00988995	0.0336865	2.57965	0.116228
LOC115918372	RABGEF1	rab5 GDP/GTP exchange factor-like	LOC586014	ELF3	ETS-related transcription factor Elf-3	0.116064	0.116064	0.0105159	0.0354713	2.55839	0.116064
LOC581689	RECQL	RecQ like helicase	LOC105439868	NLRP12_4	NACHT, LRR and PYD domains-containing protein 12-like	0.113915	0.113915	0.00270689	0.0111158	2.9992	0.113915
LOC100892870	DRAM1_1	DNA damage-regulated autophagy modulator protein 1	LOC100892428	MIB2	E3 ubiquitin-protein ligase MIB2	0.112469	0.112469	7.29639e-05	0.000442423	3.96641	0.112469
LOC115920676	Unchar.	uncharacterized	LOC105439879	NLRC4	NLR family CARD domain-containing protein 4-like	0.111687	0.111687	0.012916	0.0421364	2.48608	0.111687
LOC582001	TOP2A	DNA topoisomerase 2-alpha	LOC105438617	TLR3	toll-like receptor 3	-0.111322	-0.111322	0.00252431	0.0104619	-3.02041	0.111322
LOC115922134	RAD50_1	DNA repair protein RAD50-like	LOC586014	ELF3	ETS-related transcription factor Elf-3	0.110549	0.110549	1.28225e-08	1.38199e-07	5.68841	0.110549
LOC763808	POLE4	DNA polymerase epsilon subunit 4	LOC100893621	RGLG4	E3 ubiquitin-protein ligase RGLG4	-0.10939	-0.10939	0.00626427	0.0228806	-2.73362	0.10939
LOC100892870	DRAM1_1	DNA damage-regulated autophagy modulator protein 1	LOC115926494	TRIM33	E3 ubiquitin-protein ligase TRIM33-like	0.109354	0.109354	0.00542168	0.0202252	2.78085	0.109354
LOC100892870	DRAM1_1	DNA damage-regulated autophagy modulator protein 1	LOC590689	TRIM59	tripartite motif-containing protein 59-like	0.109167	0.109167	0.0132741	0.0431085	2.47633	0.109167
LOC583635	LIG1	DNA ligase 1	LOC105447634	TRIM45_1	tripartite motif-containing protein 45-like	0.109003	0.109003	0.00520081	0.0195191	2.79433	0.109003
LOC115922134	RAD50_1	DNA repair protein RAD50-like	LOC100891096	MIB2_5	E3 ubiquitin-protein ligase MIB2	0.108675	0.108675	0.0125687	0.0411881	2.49576	0.108675
LOC583635	LIG1	DNA ligase 1	LOC115923425	RIGI_2	probable ATP-dependent RNA helicase DDX58	0.107287	0.107287	0.0020525	0.00873592	3.08253	0.107287
LOC100892870	DRAM1_1	DNA damage-regulated autophagy modulator protein 1	LOC577869	MKRN1	probable E3 ubiquitin-protein ligase makorin-1	0.106911	0.106911	0.00678389	0.0244862	2.70727	0.106911
LOC100892776	DRAM1_2	DNA damage-regulated autophagy modulator protein 1	LOC100891096	MIB2_5	E3 ubiquitin-protein ligase MIB2	0.104279	0.104279	0.00467813	0.0178264	2.8284	0.104279
LOC100892870	DRAM1_1	DNA damage-regulated autophagy modulator protein 1	LOC105445585	HERC3	probable E3 ubiquitin-protein ligase HERC3	0.102819	0.102819	0.00778508	0.027523	2.66125	0.102819
LOC592528	COPS6	COP9 signalosome subunit 6	LOC100893621	RGLG4	E3 ubiquitin-protein ligase RGLG4	0.100674	0.100674	0.00121184	0.00550438	3.23608	0.100674
LOC100892870	DRAM1_1	DNA damage-regulated autophagy modulator protein 1	LOC105440083	RNF207	RING finger protein 207-like	0.100616	0.100616	0.00112791	0.00516714	3.25651	0.100616
LOC100892048	SPIDR	DNA repair-scaffolding protein	LOC576318	RanBP2	E3 SUMO-protein ligase RanBP2	0.0996498	0.0996498	0.0128194	0.0418729	2.48875	0.0996498
LOC100892776	DRAM1_2	DNA damage-regulated autophagy modulator protein 1	LOC586014	ELF3	ETS-related transcription factor Elf-3	-0.0960317	-0.0960317	3.55271e-15	6.85767e-14	-7.86765	0.0960317
LOC100892870	DRAM1_1	DNA damage-regulated autophagy modulator protein 1	LOC100891096	MIB2_5	E3 ubiquitin-protein ligase MIB2	0.0958814	0.0958814	0.000793067	0.00378443	3.3552	0.0958814
LOC583635	LIG1	DNA ligase 1	LOC100891096	MIB2_5	E3 ubiquitin-protein ligase MIB2	0.0957367	0.0957367	0.00121295	0.00550878	3.23582	0.0957367
LOC100892870	DRAM1_1	DNA damage-regulated autophagy modulator protein 1	LOC105447634	TRIM45_1	tripartite motif-containing protein 45-like	0.0951224	0.0951224	0.00892441	0.0308932	2.61494	0.0951224
LOC100892870	DRAM1_1	DNA damage-regulated autophagy modulator protein 1	LOC115926496	RNF207	RING finger protein 207-like	0.0921383	0.0921383	0.0070168	0.0251983	2.69605	0.0921383
LOC100890260	SLF1	SMC5-SMC6 complex localization factor protein 1	LOC115923225	SpStrongylocin2	strongylocin 2-like	0.0899284	0.0899284	0.00608024	0.0223064	2.74342	0.0899284
LOC591288	TOP3B	DNA topoisomerase III beta	LOC586014	ELF3	ETS-related transcription factor Elf-3	0.0876784	0.0876784	0.000929139	0.00435423	3.31115	0.0876784
LOC115923663	FUN30_2	ATP-dependent helicase FUN30-like	LOC100893621	RGLG4	E3 ubiquitin-protein ligase RGLG4	0.0870464	0.0870464	0.000449038	0.00228094	3.50945	0.0870464
LOC582001	TOP2A	DNA topoisomerase 2-alpha	LOC100892428	MIB2	E3 ubiquitin-protein ligase MIB2	-0.0868425	-0.0868425	0.00313502	0.0126247	-2.95418	0.0868425
LOC100892048	SPIDR	DNA repair-scaffolding protein	LOC586014	ELF3	ETS-related transcription factor Elf-3	0.086796	0.086796	2.49789e-08	2.60062e-07	5.57342	0.086796
LOC105438132	BRCA1	uncharacterized but also known as brca1	LOC586014	ELF3	ETS-related transcription factor Elf-3	0.086004	0.086004	0.000142534	0.000812593	3.80373	0.086004
LOC105438132	BRCA1	uncharacterized but also known as brca1	LOC100893621	RGLG4	E3 ubiquitin-protein ligase RGLG4	-0.0859639	-0.0859639	0.00969104	0.0331168	-2.58666	0.0859639
LOC588374	CHD1L	chromodomain-helicase-DNA-binding protein 1-like	LOC100893621	RGLG4	E3 ubiquitin-protein ligase RGLG4	0.0852307	0.0852307	0.00180089	0.00779359	3.12124	0.0852307
LOC100892048	SPIDR	DNA repair-scaffolding protein	LOC105440083	RNF207	RING finger protein 207-like	0.0850605	0.0850605	0.0103772	0.0350778	2.563	0.0850605
LOC582001	TOP2A	DNA topoisomerase 2-alpha	LOC100887974	NGFR	tumor necrosis factor receptor superfamily member 16	-0.0817707	-0.0817707	0.00598944	0.0220219	-2.74836	0.0817707
LOC583635	LIG1	DNA ligase 1	LOC100887974	NGFR	tumor necrosis factor receptor superfamily member 16	0.0801575	0.0801575	0.0141921	0.0455764	2.45236	0.0801575
LOC582001	TOP2A	DNA topoisomerase 2-alpha	LOC100891096	MIB2_5	E3 ubiquitin-protein ligase MIB2	-0.0791844	-0.0791844	0.0114876	0.038201	-2.52751	0.0791844
LOC583635	LIG1	DNA ligase 1	LOC105442658	TRIM71	E3 ubiquitin-protein ligase TRIM71-like	0.0772523	0.0772523	0.00737775	0.0262959	2.67929	0.0772523
LOC582001	TOP2A	DNA topoisomerase 2-alpha	LOC105439868	NLRP12_4	NACHT, LRR and PYD domains-containing protein 12-like	-0.0757527	-0.0757527	0.00247932	0.0102995	-3.02585	0.0757527
LOC588374	CHD1L	chromodomain-helicase-DNA-binding protein 1-like	LOC586014	ELF3	ETS-related transcription factor Elf-3	-0.0714872	-0.0714872	5.78241e-07	5.02889e-06	-4.99835	0.0714872
LOC756927	PRKAG2	5'-AMP-activated protein kinase subunit gamma-2	LOC586014	ELF3	ETS-related transcription factor Elf-3	0.0674298	0.0674298	0.00214206	0.00906763	3.06979	0.0674298
LOC582001	TOP2A	DNA topoisomerase 2-alpha	LOC105446137	NLRP5	NACHT, LRR and PYD domains-containing protein 5-like	-0.0659374	-0.0659374	0.00343981	0.0136789	-2.92543	0.0659374
LOC592528	COPS6	COP9 signalosome subunit 6	LOC586014	ELF3	ETS-related transcription factor Elf-3	-0.062985	-0.062985	0.000675155	0.00328075	-3.39947	0.062985
LOC582628	POLB	DNA polymerase beta	LOC586014	ELF3	ETS-related transcription factor Elf-3	-0.0621642	-0.0621642	0.00249275	0.0103481	-3.02422	0.0621642
LOC586401	PRIM1	DNA primase subunit 1	LOC586014	ELF3	ETS-related transcription factor Elf-3	-0.0580273	-0.0580273	0.00723281	0.0258571	-2.68593	0.0580273
LOC582001	TOP2A	DNA topoisomerase 2-alpha	LOC100893621	RGLG4	E3 ubiquitin-protein ligase RGLG4	-0.0550831	-0.0550831	0.00181385	0.00784268	-3.11913	0.0550831
LOC115923663	FUN30_2	ATP-dependent helicase FUN30-like	LOC586014	ELF3	ETS-related transcription factor Elf-3	-0.0529463	-0.0529463	0.00200995	0.00857807	-3.08876	0.0529463
LOC582001	TOP2A	DNA topoisomerase 2-alpha	LOC586014	ELF3	ETS-related transcription factor Elf-3	-0.0513941	-0.0513941	0.000397823	0.00204688	-3.54152	0.0513941
LOC588512	TOP1	DNA topoisomerase I	LOC586014	ELF3	ETS-related transcription factor Elf-3	0.051001	0.051001	0.00819733	0.0287532	2.64383	0.051001
LOC588374	CHD1L	chromodomain-helicase-DNA-binding protein 1-like	LOC105437536	TRIM71	E3 ubiquitin-protein ligase TRIM71	0	0	0.410419	0.589479	0.823156	0
LOC588374	CHD1L	chromodomain-helicase-DNA-binding protein 1-like	LOC100888897	TRIM71_1	E3 ubiquitin-protein ligase TRIM71	-0.526091	0	0.409019	0.588174	-0.825621	0
LOC588374	CHD1L	chromodomain-helicase-DNA-binding protein 1-like	LOC583350	MIB2_4	E3 ubiquitin-protein ligase MIB2	-0.0462632	0	0.417631	0.596197	-0.810538	0
LOC588374	CHD1L	chromodomain-helicase-DNA-binding protein 1-like	LOC756350	PPIL2	RING-type E3 ubiquitin-protein ligase PPIL2	-0.0138183	0	0.838543	0.909975	-0.203757	0
LOC588374	CHD1L	chromodomain-helicase-DNA-binding protein 1-like	LOC115924737	MIB2	E3 ubiquitin-protein ligase MIB2-like	0.0558199	0	0.35307	0.533851	0.928651	0
LOC588374	CHD1L	chromodomain-helicase-DNA-binding protein 1-like	LOC105441987	MID1_2	E3 ubiquitin-protein ligase Midline-1-like	0.0578979	0	0.611202	0.757285	0.508359	0
LOC588374	CHD1L	chromodomain-helicase-DNA-binding protein 1-like	LOC115921848	TRIM56	E3 ubiquitin-protein ligase TRIM56-like	0.00886768	0	0.86753	0.927192	0.166797	0
LOC588374	CHD1L	chromodomain-helicase-DNA-binding protein 1-like	LOC105440427	MIB2_2	E3 ubiquitin-protein ligase MIB2-like	0.039681	0	0.772491	0.869016	0.289118	0
LOC588374	CHD1L	chromodomain-helicase-DNA-binding protein 1-like	LOC100891315	TRIM39	E3 ubiquitin-protein ligase TRIM39	0.00385352	0	0.976323	0.987624	0.0296786	0
LOC588374	CHD1L	chromodomain-helicase-DNA-binding protein 1-like	LOC115928876	MIB2	E3 ubiquitin-protein ligase MIB2-like	0	0	0.707194	0.825861	0.375627	0
LOC588374	CHD1L	chromodomain-helicase-DNA-binding protein 1-like	LOC115926471	TRIM33	E3 ubiquitin-protein ligase TRIM33-like	0.114593	0	0.307307	0.486225	1.02089	0
LOC588374	CHD1L	chromodomain-helicase-DNA-binding protein 1-like	LOC115928899	TRIM33	E3 ubiquitin-protein ligase TRIM33-like	0.073355	0	0.235156	0.404242	1.18718	0
LOC588374	CHD1L	chromodomain-helicase-DNA-binding protein 1-like	LOC582133	RFWD3	ring finger and WD repeat domain 3	-0.00761894	0	0.912809	0.95308	-0.109496	0
LOC588374	CHD1L	chromodomain-helicase-DNA-binding protein 1-like	LOC583034	UBR3	ubiquitin protein ligase E3 component n-recognin 3	-0.0696642	0	0.287577	0.464727	-1.06345	0
LOC588374	CHD1L	chromodomain-helicase-DNA-binding protein 1-like	LOC100891007	RNF24	RING finger protein 24	-0.0663136	0	0.59568	0.74554	-0.530622	0
LOC588374	CHD1L	chromodomain-helicase-DNA-binding protein 1-like	LOC105436921	RNF207	RING finger protein 207-like	0	0	0.265805	0.440216	1.11277	0
LOC588374	CHD1L	chromodomain-helicase-DNA-binding protein 1-like	LOC105445220	TRIM33	E3 ubiquitin-protein ligase TRIM33-like	-0.050565	0	0.518623	0.684413	-0.64547	0
LOC588374	CHD1L	chromodomain-helicase-DNA-binding protein 1-like	LOC593824	MID1_1	E3 ubiquitin-protein ligase Midline-1	0.0594729	0	0.458672	0.633261	0.741035	0
LOC588374	CHD1L	chromodomain-helicase-DNA-binding protein 1-like	LOC115918806	UBE3A	ubiquitin-protein ligase E3A-like	-0.0491417	0	0.45401	0.629129	-0.748746	0
LOC588374	CHD1L	chromodomain-helicase-DNA-binding protein 1-like	LOC591350	TRIM23	tripartite motif containing 23	0.00558938	0	0.994615	0.997206	0.00674959	0
LOC763808	POLE4	DNA polymerase epsilon subunit 4	LOC115923225	SpStrongylocin2	strongylocin 2-like	0.000304751	0	0.773705	0.86979	0.287532	0
LOC588374	CHD1L	chromodomain-helicase-DNA-binding protein 1-like	LOC100890225	MIB2_3	E3 ubiquitin-protein ligase MIB2	0.275334	0	0.0283047	0.080358	2.19304	0
LOC115924834	DDB2	DNA damage-binding protein 2-like	LOC105446105	MID2_3	probable E3 ubiquitin-protein ligase MID2	-0.266959	0	0.801654	0.887398	-0.251208	0
LOC115924834	DDB2	DNA damage-binding protein 2-like	LOC115921848	TRIM56	E3 ubiquitin-protein ligase TRIM56-like	0.157571	0	0.0919287	0.203072	1.68531	0
LOC115924834	DDB2	DNA damage-binding protein 2-like	LOC105438260	TRIM68	E3 ubiquitin-protein ligase TRIM68-like	0.0794078	0	0.597018	0.746562	0.528694	0
LOC115924834	DDB2	DNA damage-binding protein 2-like	LOC100888897	TRIM71_1	E3 ubiquitin-protein ligase TRIM71	-0.369779	0	0.768982	0.866754	-0.293706	0
LOC115924834	DDB2	DNA damage-binding protein 2-like	LOC105437536	TRIM71	E3 ubiquitin-protein ligase TRIM71	0	0	0.142845	0.28251	1.46528	0
LOC115924834	DDB2	DNA damage-binding protein 2-like	LOC115921570	TRIM71	E3 ubiquitin-protein ligase TRIM71-like	0	0	0.692367	0.815644	-0.395645	0
LOC115924834	DDB2	DNA damage-binding protein 2-like	LOC115921568	TRIM71_2	E3 ubiquitin-protein ligase TRIM71-like	-1	0	0.677674	0.805426	-0.41564	0
LOC115924834	DDB2	DNA damage-binding protein 2-like	LOC105442658	TRIM71	E3 ubiquitin-protein ligase TRIM71-like	-0.0229774	0	0.73435	0.844141	-0.339345	0
LOC115924834	DDB2	DNA damage-binding protein 2-like	LOC115921571	TRIM71	E3 ubiquitin-protein ligase TRIM71-like	-0.0580032	0	0.722624	0.836318	-0.354954	0
LOC115924834	DDB2	DNA damage-binding protein 2-like	LOC100893003	TRIM8	E3 ubiquitin-protein ligase TRIM8-like	0.197214	0	0.0292349	0.0824934	2.1803	0
LOC115924834	DDB2	DNA damage-binding protein 2-like	LOC105442330	MID2_4	probable E3 ubiquitin-protein ligase MID2	-0.0593788	0	0.683071	0.809197	-0.408276	0
LOC115924834	DDB2	DNA damage-binding protein 2-like	LOC100891873	MRC2	C-type mannose receptor 2	0.0478548	0	0.661484	0.794014	0.437865	0
LOC588374	CHD1L	chromodomain-helicase-DNA-binding protein 1-like	LOC577869	MKRN1	probable E3 ubiquitin-protein ligase makorin-1	0.0227174	0	0.694739	0.817307	0.392432	0
LOC115924834	DDB2	DNA damage-binding protein 2-like	LOC115918767	MRC1	macrophage mannose receptor 1-like	-0.106563	0	0.695411	0.817763	-0.391523	0
LOC115924834	DDB2	DNA damage-binding protein 2-like	LOC115921072	NLRC4	NLR family CARD domain-containing protein 4-like	0.342931	0	0.0266373	0.0764896	2.21679	0
LOC115924834	DDB2	DNA damage-binding protein 2-like	LOC105439879	NLRC4	NLR family CARD domain-containing protein 4-like	0.03217	0	0.698599	0.819963	0.387213	0
LOC115924834	DDB2	DNA damage-binding protein 2-like	LOC115920937	NLRC5_4	protein NLRC5-like	-0.544128	0	0.725658	0.838341	-0.350907	0
LOC115924834	DDB2	DNA damage-binding protein 2-like	LOC105438879	NLRC5_6	protein NLRC5-like	0.145301	0	0.373052	0.553727	0.890771	0
LOC115924834	DDB2	DNA damage-binding protein 2-like	LOC105438431	NLRC5_2	protein NLRC5-like	0.178894	0	0.11851	0.245952	1.56106	0
LOC115924834	DDB2	DNA damage-binding protein 2-like	LOC105439700	NLRC5	protein NLRC5-like	0.313014	0	0.0690115	0.162977	1.81834	0
LOC115924834	DDB2	DNA damage-binding protein 2-like	LOC115928437	NLRC5_1	protein NLRC5-like	-0.109513	0	0.612143	0.757985	-0.507017	0
LOC115924834	DDB2	DNA damage-binding protein 2-like	LOC105438878	NLRC5_3	protein NLRC5-like	-0.1012	0	0.50027	0.669119	-0.674065	0
LOC115924834	DDB2	DNA damage-binding protein 2-like	LOC115921350	NLRC5_5	protein NLRC5-like	-0.090894	0	0.73529	0.844774	-0.338097	0
LOC115924834	DDB2	DNA damage-binding protein 2-like	LOC100891315	TRIM39	E3 ubiquitin-protein ligase TRIM39	-0.0323687	0	0.773426	0.86961	-0.287896	0
LOC115924834	DDB2	DNA damage-binding protein 2-like	LOC115926471	TRIM33	E3 ubiquitin-protein ligase TRIM33-like	0.312555	0	0.151834	0.295441	1.43308	0
[truncated: 4,206 more rows]

## Sheet: DiffCoEx
DDR_gene	DDR gene short name	DDR gene description	Immune_gene	Immune gene short name	Immune gene description	co_ex_diff	co_ex_diff_abs	p_value_perm	p_adj_perm
[truncated: 3,459 more rows]

[truncated: 2 more sheets: DiffCoExSigOnly, short_gene_name_map]
